# Supplementary material for: COPI Complex Is a Regulator of Lipid Homeostasis
Source: PLoS Biol. 2008 Nov 25;6(11):e292. doi: 10.1371/journal.pbio.0060292 (PMC2586367; doi:10.1371/journal.pbio.0060292)
Supplement: Table S1 — (34 KB XLS) [file pbio.0060292.st001.xls]

## Sheet: S5 Scoring algorithm comparison
			SSMD-score normalized		Linear-model normalized		B-score normalized		Z-score normalized
	well content (targeted gene or feeding control)	Total number in screen dataset:	Screenwide:	Platewise:	Screenwide:	Platewise:	Screenwide:	Platewise:	Screenwide:	Platewise:
			SSMD > 1 or	quartile-based	quartile-based	quartile-based	B >= 2 or	quartile-based	Z >= 2 or	quartile-based
			SSMD < -1	(2c = 1.5 / -1.5)	(2c = 1.2 / -1.2)	(2c = 1.2 / -1.2)	B<= -1.7	(2c = 2 / -1.6)	Z<= -1.5	(2c = 1.5 / -1.5)
Overstorage	brummer	90	79	72	81	78	80	80	75	75
	midway	82	8	5	9	8	4	3	6	7
	No oleic acid	77	0	0	0	0	0	0	0	0
	tested genes (Flybase IDs)	13548	498	332	553	454	324	291	292	332
Understorage	brummer	90	0	1	0	1	1	2	1	1
	midway	82	19	25	22	19	40	43	20	15
	No oleic acid	77	67	71	69	69	72	72	67	66
	tested genes (Flybase IDs)	13548	230	352	294	202	213	215	181	103
