# Supplementary material for: COPI Complex Is a Regulator of Lipid Homeostasis
Source: PLoS Biol. 2008 Nov 25;6(11):e292. doi: 10.1371/journal.pbio.0060292 (PMC2586367; doi:10.1371/journal.pbio.0060292)
Supplement: Table S4 — (16 MB XLS) [file pbio.0060292.st004.xls]

## Sheet: Sheet1
Plate_Id	Plate_Well_Id	LD_Area_per_Nuclei_Area	LD_Count_per_Nuclei_Count	Nuclei_Counts	Nuclei_Area	LD_Counts	LD_Area	LD_size	Amplicon	Gene	HDC	Flybase_id	LD_Area_per_Nuclei_Area_log2	LD_Count_per_Nuclei_Count_log2	Z-score normalized LD_Area_per_Nuclei_Area_log2	Z-score normalized LD_Count_per_Nuclei_Count_log2	linear model-normalized LD_Area_per_Nuclei_Area_log2	linear model-normalized LD_Count_per_Nuclei_Count_log2	SSMD-score normalized LD_Area_per_Nuclei_Area_log2	SSMD-score normalized LD_Count_per_Nuclei_Count_log2	B-score normalized LD_Area_per_Nuclei_Area_log2	B-score normalized LD_Count_per_Nuclei_Count_log2	BH_Corrected_p_value of the SSMD-score normalized_LD_Area_Per_Nuclei_Area_log2	BH_Corrected_p_value of the Z-score normalized_LD_Area_Per_Nuclei_Area_log2	BH_Corrected_p_value of the B-score normalized_LD_Area_Per_Nuclei_Area_log2	BH_Corrected_p_value of the linear model normalized_LD_Area_Per_Nuclei_Area_log2
001+161	001+161 A01	1.26	2.88	804	55266.5	1514.5	14449	9.5	Control	midway_control		midway_control	1.23111	2.05779	1.12756	0.214082	1.05589	1.02622	0.630575	0.175305	-1.95677	-1.11381	0.00230621	0.0194328	2.96219e-47	0.00943649
001+161	001+161 A02	1.56	3.65	843.5	56149.5	2242	31374	14.5	Control	brummer_control		brummer_control	1.44469	2.29473	5.34072	2.3528	1.26947	1.26316	3.18739	1.35969	4.58348	1.89031	1.85368e-253	2.37987e-245	0	2.32742e-184
001+161	001+161 A03	1.32	2.82	1018	63322.5	1840	20518	11	DRSC00274	dbr	HDC00008	FBgn0067779	1.27763	2.03674	2.04526	0.0240423	1.10241	1.00517	1.18749	0.0700648	-0.0303138	-0.736373	0.177645	0.0444511	0.992416	0.210147
001+161	001+161 A04	1.24	2.88	887	55680	1661	13409.5	8	DRSC00646	tho2	HDC00320	FBgn0031390	1.21511	2.05779	0.811923	0.214082	1.03989	1.02622	0.439026	0.175305	-1.70427	0.0104933	0.577134	0.385068	0.366702	0.655942
001+161	001+161 A05	1.29	2.73	1079	69619	1857	19845	10.5	DRSC00307	CG11376	HDC00014	FBgn0031216	1.25464	2.0043	1.59174	-0.268736	1.07942	0.972733	0.912271	-0.0920705	-0.461228	-0.904654	0.140859	0.0247774	0.99905	0.185678
001+161	001+161 A06	1.26	2.71	931	58494	1582.5	15381.5	9.5	DRSC00324	CG11723	HDC00321	FBgn0031391	1.23111	1.99695	1.12756	-0.335108	1.05589	0.96538	0.630575	-0.128826	-0.541324	-0.100322	0.139159	0.0204159	0.99905	0.192433
001+161	001+161 A07	1.36	3.2	919	52967.5	2021	19154	9.5	DRSC00762	Nhe1	HDC00015	FBgn0026787	1.30748	2.16315	2.63416	1.16512	1.13227	1.13158	1.54488	0.701975	0.636051	0.317542	0.0179554	0.000903416	0.99905	0.0264084
001+161	001+161 A08	1.29	3.08	968	62062	2013.5	17829	9	DRSC00273	CG7261	HDC00322	FBgn0027509	1.25464	2.12493	1.59174	0.820116	1.07942	1.09336	0.912271	0.510917	-0.492413	0.0734738	0.0369411	0.00202388	0.99905	0.0592156
001+161	001+161 A09	1.28	3.59	813	53862	2106	15074	7.5	DRSC00758	M(2)21AB	HDC00016	FBgn0005278	1.24686	2.27815	1.43823	2.20318	1.07164	1.24658	0.819107	1.27684	-0.0663796	2.18233	0.139531	0.0231781	0.99905	0.186926
001+161	001+161 A10	1.525	3.415	909	63270.8	2168.25	31975.8	14.5	DRSC00696	CG7263	HDC00322	FBgn0031392	1.42199	2.22818	4.89309	1.75209	1.24677	1.19661	2.91574	1.02703	4.21886	1.15567	9.83021e-15	3.63117e-21	1.11807e-14	4.55478e-12
001+161	001+161 A11	1.21	2.41	957	60857	1351.5	12700.5	9.5	DRSC00669	CG4822	HDC00017	FBgn0031220	1.19062	1.87963	0.32879	-1.39412	1.0154	0.848058	0.145831	-0.715287	-1.92369	-0.96694	0.720697	0.61428	0.547478	0.825935
001+161	001+161 A12	1.32	2.87	1045	68762.5	1956	22218.5	11.5	DRSC00797	Uch	HDC00335	FBgn0010288	1.27763	2.05431	2.04526	0.182685	1.10241	1.02274	1.18749	0.157918	0.316043	0.0544245	0.0604607	0.00632604	0.99905	0.0847333
001+161	001+161 A13	1.28	2.67	1005.5	63539.5	1667.5	17660	11	DRSC00753	Gs1	HDC00019	FBgn0001142	1.24686	1.98208	1.43823	-0.469334	1.07164	0.95051	0.819107	-0.203158	0.0908293	-0.075587	0.113436	0.0157529	0.99905	0.158042
001+161	001+161 A14	1.18	2.15	1030	56292.5	1184.5	10333.5	9	DRSC00299	CG10880	HDC00337	FBgn0031398	1.16551	1.76547	-0.166473	-2.42458	0.990295	0.733899	-0.154725	-1.28594	-2.66728	-2.39303	0.5697	0.32652	0.80264	0.684809
001+161	001+161 A15	1.25	2.57	965.5	63892	1514	15904	10.5	DRSC00310	CG11454	HDC00022	FBgn0031224	1.22314	1.94391	0.970373	-0.813899	1.04792	0.912337	0.535184	-0.393973	-1.24978	-0.917457	0.396493	0.175768	0.914312	0.467458
001+161	001+161 A16	1.25	2.78	1105	65981.5	1965	16250	8.5	DRSC00692	mio	HDC00339	FBgn0031399	1.22314	2.02245	0.970373	-0.10491	1.04792	0.990883	0.535184	-0.0013469	-0.739165	0.0410263	0.283704	0.0863737	0.99905	0.360337
001+161	001+161 A17	1.31	3	1062.5	70542	2126.5	21818.5	10.5	DRSC00629	CG3709	HDC00024	FBgn0031227	1.27003	2.09861	1.89524	0.582562	1.09481	1.06704	1.09645	0.379364	-0.11289	0.189746	0.174347	0.0410201	0.99905	0.21033
001+161	001+161 A18	1.36	3.22	1050	62779.5	2335.5	22862	9.5	DRSC00693	CG7082	HDC00340	FBgn0031401	1.30748	2.16938	2.63416	1.22136	1.13227	1.13781	1.54488	0.733119	1.35309	1.43543	0.0369411	0.00306573	0.99905	0.0488491
001+161	001+161 A19	1.42	3.52	984.5	53245.5	2476.5	22420	9	DRSC00311	CG11455	HDC00025	FBgn0031228	1.35066	2.25846	3.48582	2.02544	1.17544	1.22689	2.06171	1.1784	1.77793	1.34976	4.31283e-06	2.18581e-09	0.0120076	2.79163e-05
001+161	001+161 A20	1.38	2.85	1103.5	63249	2040.5	24240.5	11.5	DRSC00694	l(2)s5379	HDC00342	FBgn0010704	1.32208	2.04732	2.92215	0.119562	1.14686	1.01575	1.71965	0.122962	1.06945	-0.151269	0.0568467	0.00770074	0.99905	0.0689244
001+161	001+161 A21	1.39	4.18	769.5	50046.5	2439.5	19370.5	8	DRSC00605	CG3436	HDC00026	FBgn0031229	1.3293	2.43031	3.06459	3.57665	1.15408	1.39874	1.80608	2.03744	1.86573	3.27915	8.96008e-05	1.92942e-07	0.0861298	0.000316499
001+161	001+161 A22	1.42	3.22	1025	61395.5	2283.5	25069	11	DRSC00300	CG10882	HDC00343	FBgn0031408	1.35066	2.16938	3.48582	1.22136	1.17544	1.13781	2.06171	0.733119	1.21976	0.358935	0.00224449	4.4134e-05	0.99905	0.00404634
001+161	001+161 A23	1.35	2.88	1121	73030	2110	25488.5	12	DRSC00839	spen	HDC00028	FBgn0016977	1.3001	2.05779	2.48858	0.214082	1.12488	1.02622	1.45653	0.175305	-0.0217842	-0.961381	0.0824837	0.0130465	0.873939	0.103487
001+161	001+161 A24	1.36	3.26	1087.5	69862.5	2458	25105.5	10.5	DRSC00742	CG9967	HDC00365	FBgn0031413	1.30748	2.18173	2.63416	1.3328	1.13227	1.15016	1.54488	0.794833	0.226303	0.798788	0.906465	0.921614	0.207438	0.964434
001+161	001+161 B01	1.01	1.6	1127.5	105496	676.5	906.5	1	Control	no_OA_control		no_OA_control	1.00995	1.47	-3.23528	-5.09159	0.834731	0.438435	-2.01707	-2.76288	-4.42366	-6.10723	8.64368e-157	6.31326e-142	1.68418e-285	4.62405e-121
001+161	001+161 B02	1.08	1.63	172.5	12343.5	108.5	961	9	Control	thread_control		thread_control	1.07696	1.48858	-1.91336	-4.92391	0.901741	0.457012	-1.21485	-2.67003	-2.06723	-5.2993	4.32957e-23	3.66381e-22	1.08267e-31	2.16882e-16
001+161	001+161 B03	1.18	2.76	1073.5	100562	1881	17886.5	9.5	DRSC00451	CG15436		FBgn0031610	1.16551	2.01523	-0.166473	-0.170084	0.990295	0.983662	-0.154725	-0.037439	0.615583	-0.0343617	0.993483	0.999304	0.99905	0.996385
001+161	001+161 B04	1.11	2.41	1014.5	103700	1435.5	11210.5	8	DRSC02147	CG11329	HDC01155	FBgn0031848	1.10436	1.87963	-1.37286	-1.39412	0.92914	0.848058	-0.886838	-0.715287	-1.01938	-0.863096	0.86997	0.908033	0.99905	0.944158
001+161	001+161 B05	1.15	2.75	862	90402.5	1501	13811.5	9	DRSC00515	CG17840	HDC00747	FBgn0031611	1.13976	2.0116	-0.674491	-0.202848	0.964542	0.980033	-0.463022	-0.0555833	0.105797	0.087072	0.930095	0.952762	0.99905	0.980881
001+161	001+161 B06	1.16	3.25	846.5	89381	1896	14638	8	DRSC02144	Tsp	HDC01158	FBgn0031850	1.14842	2.17865	-0.503694	1.30507	0.9732	1.14709	-0.359372	0.779476	0.94456	2.64552	0.929432	0.952762	0.99905	0.981437
001+161	001+161 B07	1.13	2.49	910	92516.5	1355.5	11720.5	9	DRSC00822	ine	HDC00748	FBgn0011603	1.12222	1.91228	-1.02059	-1.09935	0.946998	0.880714	-0.673055	-0.552049	-0.806195	-1.28728	0.89372	0.921198	0.99905	0.958578
001+161	001+161 B08	1.08	2.02	909.5	85633	957.5	7024.5	7.5	DRSC03329	GRHR	HDC01161	FBgn0025595	1.07696	1.7031	-1.91336	-2.98756	0.901741	0.671529	-1.21485	-1.59771	-1.71811	-3.25084	0.751687	0.789022	0.962372	0.844729
001+161	001+161 B09	1.09	2.14	1024	97015.5	1164.5	8481.5	7.5	DRSC00469	CG15634	HDC00771	FBgn0031621	1.08618	1.76081	-1.73154	-2.46666	0.910958	0.729237	-1.10451	-1.30924	-0.806828	-2.10263	0.749784	0.782653	0.985812	0.848225
001+161	001+161 B10	1.15	2.67	897	91529.5	1531.5	13969	9	DRSC03547	homer	HDC01164	FBgn0025777	1.13976	1.98208	-0.674491	-0.469334	0.964542	0.95051	-0.463022	-0.203158	0.00863087	-0.401187	0.951997	0.965134	0.99905	0.986903
001+161	001+161 B11	1.13	2.37	1061	102624	1468	13084	9	DRSC00590	CG3294	HDC00789	FBgn0031628	1.12222	1.86289	-1.02059	-1.54519	0.946998	0.831322	-0.673055	-0.79895	-0.0299078	-0.21696	0.869524	0.900089	0.99905	0.946946
001+161	001+161 B12	1.14	2.77	899.5	90886.5	1623.5	12994	7.5	DRSC02132	Liprin-alpha	HDC01165	FBgn0046704	1.13103	2.01885	-0.846779	-0.137438	0.955809	0.987279	-0.567578	-0.0193604	-0.0225072	0.616046	0.930577	0.955696	0.99905	0.979986
001+161	001+161 B13	1.07	2.09	875.5	92026	971.5	6634.5	6.5	DRSC00578	CG3225	HDC00792	FBgn0031631	1.06766	1.73716	-2.09687	-2.68006	0.892439	0.705596	-1.32621	-1.42742	-1.17827	-1.62053	0.690281	0.696682	0.99905	0.7549
001+161	001+161 B14	1.16	2.65	1067	98656	1767	16242.5	9	DRSC03382	nrv1	HDC01173	FBgn0015776	1.14842	1.97456	-0.503694	-0.537202	0.9732	0.942991	-0.359372	-0.240743	0.691152	0.628247	0.996759	0.990329	0.978841	0.996385
001+161	001+161 B15	1.14	2.72	1020.5	94023.5	1789	13347	7.5	DRSC00557	CG2976	HDC00795	FBgn0031633	1.13103	2.00063	-0.846779	-0.301861	0.955809	0.969063	-0.567578	-0.110415	-0.032904	0.571384	0.991802	0.994733	0.99905	0.994263
001+161	001+161 B16	1.12	2.42	940	85014.5	1352.5	10684	7.5	DRSC03383	nrv2	HDC01174	FBgn0015777	1.11333	1.88377	-1.19594	-1.35674	0.938109	0.852199	-0.779469	-0.694588	-0.0275421	-0.435486	0.916604	0.950902	0.99905	0.968271
001+161	001+161 B17	1.18	3.13	906	84726.5	1896	16225	8.5	DRSC00551	CG2950	HDC00799	FBgn0031637	1.16551	2.14103	-0.166473	0.965474	0.990295	1.10946	-0.154725	0.591414	0.75009	1.53471	0.95675	0.952762	0.982127	0.987588
001+161	001+161 B18	1.16	2.72	867.5	80726.5	1491	13351	8.5	DRSC02615	CG17377		FBgn0031859	1.14842	2.00063	-0.503694	-0.301861	0.9732	0.969063	-0.359372	-0.110415	0.658815	0.656523	0.949981	0.965134	0.99905	0.986903
001+161	001+161 B19	1.19	2.98	1081	101270	2144	19672.5	9	DRSC00337	CG11927	HDC00800	FBgn0031638	1.17395	2.09192	0	0.522184	0.998734	1.06035	-0.0536992	0.345927	0.580137	0.593095	0.95915	0.95413	0.99905	0.987053
001+161	001+161 B20	1.17	2.63	960	89892	1543.5	14909	9.5	DRSC02135	CG11236	HDC01178	FBgn0031860	1.157	1.96698	-0.334363	-0.605586	0.981784	0.935415	-0.256611	-0.278612	0.203469	-0.0409372	0.927148	0.908033	0.922852	0.979394
001+161	001+161 B21	1.13	2.77	787.5	80952.5	1420.5	11345.5	7.5	DRSC00562	CG3036	HDC00811	FBgn0031645	1.12222	2.01885	-1.02059	-0.137438	0.946998	0.987279	-0.673055	-0.0193604	-0.199369	0.0591125	0.869524	0.900089	0.99905	0.946946
001+161	001+161 B22	1.17	2.86	480.5	53798	906	9494.5	10	DRSC03407	Rca1	HDC01190	FBgn0017551	1.157	2.05082	-0.334363	0.151179	0.981784	1.01925	-0.256611	0.140471	-0.461878	0.0848184	0.981492	0.995079	0.99905	0.994263
001+161	001+161 B23	1.19	3.06	934.5	89875	1932.5	17461	9	DRSC00265	hoe1	HDC00813	FBgn0041150	1.17395	2.11841	0	0.761311	0.998734	1.08685	-0.0536992	0.478352	0.223497	0.56667	0.873098	0.883878	0.522525	0.957415
001+161	001+161 B24	1.18	2.74	1093	99274.5	1926	17586.5	9.5	DRSC02108	CG10805	HDC01191	FBgn0031864	1.16551	2.00796	-0.166473	-0.235732	0.990295	0.97639	-0.154725	-0.0737936	0.020013	-0.0306054	0.993483	0.999304	0.99905	0.996385
001+161	001+161 C01	1.3	3.74	1046.5	100548	2866.5	29964.5	10.5	DRSC00312	mRpL10	HDC00029	FBgn0031231	1.26236	2.31909	1.74408	2.57267	1.08714	1.28752	1.00472	1.48145	2.60638	2.39991	0.746568	0.730659	0.925194	0.82901
001+161	001+161 C02	1.19	2.85	1058.5	98715.5	1959	19051	10	DRSC00695	eys	HDC00371	FBgn0031414	1.17395	2.04732	0	0.119562	0.998734	1.01575	-0.0536992	0.122962	0.526127	0.287689	0.898564	0.908033	0.99905	0.970419
001+161	001+161 C03	1.23	3.22	1097	101219	2447.5	22921.5	9.5	DRSC00313	CG11490	HDC00031	FBgn0031233	1.20701	2.16938	0.652189	1.22136	1.03179	1.13781	0.34209	0.733119	1.62484	1.48343	0.967772	0.965134	0.99905	0.994263
001+161	001+161 C04	1.19	3.15	940.5	101480	2026	19494.5	9.5	DRSC00777	Rab5	HDC00372	FBgn0014010	1.17395	2.1474	0	1.02297	0.998734	1.11583	-0.0536992	0.623253	0.791836	1.79749	0.991802	0.999656	0.99905	0.996385
001+161	001+161 C05	1.23	3.01	953	96030	1921.5	22191.5	11.5	DRSC00823	kis	HDC00032	FBgn0001309	1.20701	2.10194	0.652189	0.612601	1.03179	1.07037	0.34209	0.395998	1.85019	0.963071	0.931651	0.930294	0.825713	0.978177
001+161	001+161 C06	1.15	2.45	1079.5	91778	1529.5	13193	8.5	DRSC00726	CG9866	HDC00377	FBgn0031420	1.13976	1.89609	-0.674491	-1.24553	0.964542	0.86452	-0.463022	-0.633002	0.522004	-0.229025	0.771166	0.763376	0.99905	0.886974
001+161	001+161 C07	1.095	1.995	675.75	65347.2	991.25	9005.5	6.75	DRSC00320	Rpp30	HDC00036	FBgn0022246	1.09075	1.69064	-1.64126	-3.09998	0.915535	0.659076	-1.04972	-1.65996	-1.87975	-3.54904	0.545149	0.455452	0.336946	0.607873
001+161	001+161 C08	1.08	2.14	935.75	88330.2	1084	7061.25	6	DRSC00727	CG9867	HDC00378	FBgn0031421	1.07696	1.76081	-1.91336	-2.46666	0.901741	0.729237	-1.21485	-1.30924	-1.89351	-2.70303	0.871878	0.913921	0.99905	0.944153
001+161	001+161 C09	1.1	2.13	1101	97551.5	1243	10005.5	8	DRSC00483	CG17075	HDC00039	FBgn0031239	1.09531	1.75612	-1.55139	-2.50894	0.92009	0.724554	-0.995179	-1.33265	-0.721532	-2.18234	0.681379	0.665445	0.965867	0.765921
001+161	001+161 C10	1.17	2.83	1010	96622.5	1857.5	16635	8.5	DRSC00614	CG3557	HDC00380	FBgn0031423	1.157	2.04028	-0.334363	0.0559946	0.981784	1.00871	-0.256611	0.0877595	0.325417	0.151551	0.974432	0.965134	0.914312	0.993679
001+161	001+161 C11	1.12	2.24	989	94754	1219	11579.5	9.5	DRSC00596	CG3345	HDC00040	FBgn0031240	1.11333	1.80648	-1.19594	-2.05442	0.938109	0.774907	-0.779469	-1.08095	-0.459054	-0.816949	0.608567	0.527963	0.980268	0.688703
001+161	001+161 C12	1.12	2.35	1010.5	95750.5	1384	11353.5	8.5	DRSC00732	CG9886	HDC00387	FBgn0031428	1.11333	1.85442	-1.19594	-1.62169	0.938109	0.822847	-0.779469	-0.841312	-0.703163	-1.07035	0.813504	0.856019	0.99905	0.914355
001+161	001+161 C13	1.16	2.57	1024	93946	1599	14685.5	9.5	DRSC00319	CG11604	HDC00041	FBgn0031242	1.14842	1.94391	-0.503694	-0.813899	0.9732	0.912337	-0.359372	-0.393973	0.951757	0.426202	0.887963	0.908033	0.99905	0.958578
001+161	001+161 C14	1.12	2.3	1075	98758	1390	12028	9	DRSC00731	CG9883	HDC00416	FBgn0031435	1.11333	1.83291	-1.19594	-1.81582	0.938109	0.801341	-0.779469	-0.948816	-0.485971	-0.829018	0.634285	0.569644	0.900708	0.712976
001+161	001+161 C15	1.15	2.61	1092.5	101852	1738.5	14947	9	DRSC00837	smo	HDC00044	FBgn0003444	1.13976	1.95935	-0.674491	-0.674491	0.964542	0.927782	-0.463022	-0.316771	0.0410075	0.123591	0.968235	0.98134	0.99905	0.989167
001+161	001+161 C16	1.18	2.9	1072	96955	2039.5	17860.5	8.5	DRSC00574	Drp1	HDC00419	FBgn0026479	1.16551	2.06471	-0.166473	0.276549	0.990295	1.03314	-0.154725	0.209899	1.28676	1.35177	0.804059	0.807239	0.99905	0.926086
001+161	001+161 C17	1.12	2.29	1093.5	95103	1419	11233	8	DRSC00621	CG3625	HDC00046	FBgn0031245	1.11333	1.82855	-1.19594	-1.85515	0.938109	0.796983	-0.779469	-0.970597	-0.915013	-1.64071	0.860315	0.889004	0.99905	0.944153
001+161	001+161 C18	1.14	2.53	1038	96712	1593.5	13566	8.5	DRSC00503	CG17302	HDC00436	FBgn0031443	1.13103	1.92822	-0.846779	-0.955495	0.955809	0.896651	-0.567578	-0.472386	-0.0130529	-0.104373	0.969913	0.984519	0.984557	0.989167
001+161	001+161 C19	1.255	2.87	1128.25	91944	2073.5	23413.8	10.75	DRSC00796	U2af38	HDC00050	FBgn0017457	1.22714	2.05431	1.04912	0.182685	1.05192	1.02274	0.582975	0.157918	1.92288	0.182217	0.880455	0.8728	0.976831	0.966428
001+161	001+161 C20	1.14	2.77	1043	97207	1853.5	14023.5	7.5	DRSC00549	Hrs	HDC00452	FBgn0031450	1.13103	2.01885	-0.846779	-0.137438	0.955809	0.987279	-0.567578	-0.0193604	-0.713432	0.448088	0.911161	0.934528	0.99905	0.972248
001+161	001+161 C21	1.16	2.66	932.5	90172	1542.5	14860	9.5	DRSC00756	Hop	HDC00051	FBgn0024352	1.14842	1.97833	-0.503694	-0.503204	0.9732	0.946758	-0.359372	-0.221915	0.373206	-0.381032	0.949981	0.965134	0.99905	0.986903
001+161	001+161 C22	1.15	2.82	1094.5	98909	2010	14858	7	DRSC00736	CG9960	HDC00458	FBgn0031454	1.13976	2.03674	-0.674491	0.0240423	0.964542	1.00517	-0.463022	0.0700648	-1.12947	-0.0894383	0.888995	0.908033	0.878572	0.958578
001+161	001+161 C23	1.17	2.95	1043.5	97182.5	2037	17147.5	8	DRSC00771	Pi3K21B	HDC00052	FBgn0020622	1.157	2.08181	-0.334363	0.430853	0.981784	1.05024	-0.256611	0.295349	-0.435749	0.165866	0.989494	0.978069	0.99905	0.995919
001+161	001+161 C24	1.09	2.18	1160	96035	1364.5	9074	6.5	DRSC00546	Trn-SR	HDC00459	FBgn0031456	1.08618	1.77932	-1.73154	-2.29949	0.910958	0.747756	-1.10451	-1.21667	-2.42015	-2.36271	0.749784	0.782653	0.746851	0.848225
001+161	001+161 D01	1.38	3.65	1004.5	92517.5	2660	35575.5	13.5	DRSC03113	mRpL24	HDC00822	FBgn0031651	1.32208	2.29473	2.92215	2.3528	1.14686	1.26316	1.71965	1.35969	4.53155	2.21559	0.131214	0.0320666	0.0159477	0.143475
001+161	001+161 D02	1.17	2.78	1038	101278	1846.5	16916	9	DRSC02109	CG10806	HDC01192	FBgn0031865	1.157	2.02245	-0.334363	-0.10491	0.981784	0.990883	-0.256611	-0.0013469	0.262699	0.098243	0.965416	0.974489	0.99905	0.989167
001+161	001+161 D03	1.15	2.68	1124	111120	1886.5	17168	9	DRSC03116	CG8873	HDC00824	FBgn0031652	1.13976	1.98582	-0.674491	-0.435589	0.964542	0.954248	-0.463022	-0.184471	-0.0745364	-0.302125	0.908184	0.929013	0.99905	0.973656
001+161	001+161 D04	1.21	2.93	1134	104754	2191.5	22153	10	DRSC02278	CG13773	HDC01197	FBgn0042092	1.19062	2.075	0.32879	0.369447	1.0154	1.04343	0.145831	0.261344	1.48803	1.12999	0.995108	0.995242	0.99905	0.995919
001+161	001+161 D05	1.33	4.43	731	81634	2490.5	26591.5	11	DRSC03464	Trip1	HDC00831	FBgn0015834	1.28518	2.4884	2.19414	4.10099	1.10996	1.45683	1.27784	2.32781	4.30191	4.9106	0.150516	0.0336134	9.36236e-05	0.182658
001+161	001+161 D06	1.07	2.15	766.25	79364.8	890.25	5463.5	5.75	DRSC02044	CG10354	HDC01198	FBgn0031868	1.06766	1.76547	-2.09687	-2.42458	0.892439	0.733899	-1.32621	-1.28594	-1.31585	-1.48209	0.654604	0.641128	0.925194	0.698408
001+161	001+161 D07	1.15	2.66	1017	104810	1691	15412	9.5	DRSC02719	CG3756	HDC00833	FBgn0031657	1.13976	1.97833	-0.674491	-0.503204	0.964542	0.946758	-0.463022	-0.221915	-0.260358	-0.594972	0.828718	0.857905	0.956429	0.931044
001+161	001+161 D08	1.11	2.66	923.5	96830.5	1512.5	11011.5	7	DRSC03638	xl6	HDC01203	FBgn0028554	1.10436	1.97833	-1.37286	-0.503204	0.92914	0.946758	-0.886838	-0.221915	-0.890961	-0.454626	0.720697	0.705787	0.903395	0.809401
001+161	001+161 D09	1.07	1.855	495.25	50838.5	665.75	5496.75	6.75	DRSC03118	l(2)05714	HDC00834	FBgn0010607	1.06766	1.61788	-2.09687	-3.75674	0.892439	0.586316	-1.32621	-2.02367	-1.29046	-3.51201	0.952823	0.985451	0.99905	0.984626
001+161	001+161 D10	1.055	1.79	323	35563.5	324.75	2491	7.25	DRSC03347	Hrb27C	HDC01204	FBgn0004838	1.05354	1.58222	-2.37537	-4.07871	0.878321	0.550647	-1.49522	-2.20197	-2.40764	-4.39479	0.288839	0.174339	0.0916876	0.334518
001+161	001+161 D11	1.16	2.76	1001.5	97149.5	1753.5	15741.5	9	DRSC03119	Gmd	HDC00837	FBgn0031661	1.14842	2.01523	-0.503694	-0.170084	0.9732	0.983662	-0.359372	-0.037439	0.763083	1.3433	0.995051	0.98134	0.709232	0.999694
001+161	001+161 D12	1.14	2.7	1002.5	96764.5	1699.5	14075.5	8	DRSC02016	CG10158	HDC01206	FBgn0031871	1.13103	1.99325	-0.846779	-0.368477	0.955809	0.961683	-0.567578	-0.147306	0.0225072	0.386686	0.930577	0.955696	0.99905	0.979986
001+161	001+161 D13	1.14	2.62	987.5	100518	1597.5	13937	8.5	DRSC03121	CG8892	HDC00840	FBgn0031664	1.13103	1.96317	-0.846779	-0.639972	0.955809	0.931606	-0.567578	-0.297655	0.675706	0.680665	0.833159	0.868485	0.99905	0.931044
001+161	001+161 D14	1.065	1.835	562.5	56116.5	748.75	5950	5.75	DRSC03157	iHog	HDC01207	FBgn0031872	1.06297	1.60704	-2.18927	-3.85459	0.887755	0.575476	-1.38228	-2.07785	-1.70296	-3.04001	0.771294	0.829359	0.99905	0.855562
001+161	001+161 D15	1.12	2.48	977.5	100123	1455	11753.5	8	DRSC03122	Rtnl1	HDC00842	FBgn0053113	1.11333	1.90826	-1.19594	-1.13567	0.938109	0.87669	-0.779469	-0.572164	-0.493144	-0.329602	0.839586	0.881853	0.99905	0.929821
001+161	001+161 D16	1.12	2.38	961	88196	1348	10562	7.5	DRSC03156	Gas41	HDC01208	FBgn0031873	1.11333	1.8671	-1.19594	-1.50719	0.938109	0.835532	-0.779469	-0.777903	0.0174724	-0.575047	0.894116	0.929013	0.99905	0.957415
001+161	001+161 D17	1.18	2.92	1009.5	95450	1958.5	17177	8.5	DRSC02684	Rtnl1	HDC00844	FBgn0053113	1.16551	2.07158	-0.166473	0.338587	0.990295	1.04002	-0.154725	0.244254	0.795104	0.864284	0.991348	0.98134	0.99905	0.995919
001+161	001+161 D18	1.11	2.3	802	80660.5	1048.5	8721.5	8.5	DRSC03424	SA	HDC01209	FBgn0020616	1.10436	1.83291	-1.37286	-1.81582	0.92914	0.801341	-0.886838	-0.948816	-0.553913	-1.0023	0.503725	0.388502	0.517587	0.580447
001+161	001+161 D19	1.3	3.15	1063.75	95539.5	2286	27971.5	11.75	DRSC02732	CG3887	HDC00846	FBgn0031670	1.26236	2.1474	1.74408	1.02297	1.08714	1.11583	1.00472	0.623253	3.14894	1.17915	0.815756	0.829359	0.675683	0.902245
001+161	001+161 D20	1.13	2.63	1051.5	101596	1724.5	13716.5	8	DRSC02713	CG3430	HDC01211	FBgn0031875	1.12222	1.96698	-1.02059	-0.605586	0.946998	0.935415	-0.673055	-0.278612	-0.744526	-0.012867	0.952823	0.970858	0.99905	0.986903
001+161	001+161 D21	1.14	2.73	919	92986.5	1570.5	13229.5	8	DRSC03291	Cg25C	HDC00850	FBgn0000299	1.13103	2.0043	-0.846779	-0.268736	0.955809	0.972733	-0.567578	-0.0920705	0.097155	-0.0591125	0.930577	0.955696	0.99905	0.979986
001+161	001+161 D22	1.19	3.07	1006.5	92849	2115	17541.5	8.5	DRSC01996	Coprox	HDC01215	FBgn0021944	1.17395	2.12168	0	0.790762	0.998734	1.09011	-0.0536992	0.494661	0.0669807	0.825531	0.758084	0.84504	0.718894	0.949597
001+161	001+161 D23	1.08	2	1179	100087	1166	7549	6.5	DRSC03140	CG31650	HDC00853	FBgn0031673	1.07696	1.69315	-1.91336	-3.07738	0.901741	0.661579	-1.21485	-1.64745	-2.50024	-3.68244	0.602236	0.530213	0.527878	0.692085
001+161	001+161 D24	1.37	3.08	485.5	46537.5	1008.75	16531.2	18.25	DRSC03611	smt3	HDC01216	FBgn0026170	1.31481	2.12493	2.77869	0.820116	1.13959	1.09336	1.63258	0.510917	4.32686	1.17392	0.425188	0.286349	0.0719856	0.437517
001+161	001+161 E01	1.115	1.99	720.25	71499.5	1013.75	11413.5	7.25	DRSC00773	Plc21C	HDC00061	FBgn0004611	1.10885	1.68813	-1.2842	-3.12263	0.933635	0.656566	-0.833033	-1.67251	-2.7458	-4.38975	0.901509	0.934162	0.127338	0.964434
001+161	001+161 E02	1.21	2.82	1182	102862	2145.5	21521.5	10	DRSC00564	CG3077	HDC00460	FBgn0031457	1.19062	2.03674	0.32879	0.0240423	1.0154	1.00517	0.145831	0.0700648	0.0318359	-0.262543	0.98169	0.975506	0.998621	0.992729
001+161	001+161 E03	1.23	3.37	1084	106940	2565.5	25120	10	DRSC00332	CG11912	HDC00055	FBgn0031248	1.20701	2.21491	0.652189	1.63235	1.03179	1.18334	0.34209	0.960719	0.654768	1.49757	0.892611	0.890052	0.99905	0.957333
001+161	001+161 E04	1.14	2.51	1075	99126.5	1622	14016.5	8.5	DRSC00547	aph-1	HDC00461	FBgn0031458	1.13103	1.92028	-0.846779	-1.02713	0.955809	0.888714	-0.567578	-0.512059	-1.40358	-0.930592	0.890991	0.908538	0.646065	0.958578
001+161	001+161 E05	1.16	2.6	1128.5	101777	1808.5	15825.5	9	DRSC00331	CG11911	HDC00056	FBgn0031249	1.14842	1.95551	-0.503694	-0.709142	0.9732	0.923943	-0.359372	-0.33596	-0.792521	-0.953453	0.929432	0.952762	0.834762	0.981437
001+161	001+161 E06	1.22	2.83	1139	100266	2086	21960.5	10.5	DRSC00808	colt	HDC00464	FBgn0019830	1.19885	2.04028	0.491152	0.0559946	1.02363	1.00871	0.244363	0.0877595	1.23869	0.777369	0.908184	0.908033	0.99905	0.966428
001+161	001+161 E07	1.18	2.79	1125.5	99226	2013	18058.5	9	DRSC00330	Ent1	HDC00064	FBgn0031250	1.16551	2.02604	-0.166473	-0.0724991	0.990295	0.994473	-0.154725	0.0166019	-0.715711	-0.619537	0.929302	0.908033	0.99905	0.979373
001+161	001+161 E08	1.165	2.595	1063	94460.2	1694	15959.8	9.5	DRSC00840	syt	HDC00468	FBgn0004242	1.15272	1.95359	-0.418847	-0.726517	0.977501	0.922018	-0.307882	-0.345582	-0.700927	-1.20792	0.861503	0.881178	0.593744	0.948012
001+161	001+161 E09	1.14	2.48	1092.5	97708.5	1619.5	14015.5	9	DRSC00780	RpI135	HDC00071	FBgn0003278	1.13103	1.90826	-0.846779	-1.13567	0.955809	0.87669	-0.567578	-0.572164	-0.67199	-1.09601	0.890991	0.908538	0.879188	0.958578
001+161	001+161 E10	1.15	2.58	1074	95829.5	1696	14554	9	DRSC00479	Alp23B	HDC00472	FBgn0031461	1.13976	1.94779	-0.674491	-0.778845	0.964542	0.916221	-0.463022	-0.37456	-1.13684	-1.22245	0.951997	0.965134	0.958545	0.986903
001+161	001+161 E11	1.08	2.02	1076.75	94284.2	1103	7657.5	7	DRSC00816	ebi	HDC00073	FBgn0023444	1.07696	1.7031	-1.91336	-2.98756	0.901741	0.671529	-1.21485	-1.59771	-2.46728	-2.30049	0.62849	0.595624	0.370452	0.686719
001+161	001+161 E12	1.2	2.87	1128.5	100982	2104	20567	9.5	DRSC00559	CG2991	HDC00485	FBgn0031474	1.18232	2.05431	0.16508	0.182685	1.0071	1.02274	0.0464817	0.157918	0.296246	0.496338	0.96217	0.959569	0.99905	0.987042
001+161	001+161 E13	1.16	2.43	1139	102642	1630	16480.5	10	DRSC00817	ex	HDC00080	FBgn0004583	1.14842	1.88789	-0.503694	-1.31952	0.9732	0.856323	-0.359372	-0.673975	-0.018314	-0.580973	0.996759	0.990329	0.99905	0.996385
001+161	001+161 E14	1.18	2.9	1119.5	103915	2121.5	18695	9	DRSC00706	CG8813	HDC00487	FBgn0031476	1.16551	2.06471	-0.166473	0.276549	0.990295	1.03314	-0.154725	0.209899	0.0336597	1.05855	0.929302	0.908033	0.99905	0.979373
001+161	001+161 E15	1.305	3.385	616.5	59805.2	1414	18105	11.5	DRSC00267	MED15	HDC00085	FBgn0027592	1.2662	2.21935	1.8198	1.67244	1.09098	1.18779	1.05067	0.982919	2.68034	2.29481	0.787594	0.788126	0.930334	0.868461
001+161	001+161 E16	1.22	3.25	1137	100872	2562	22062.5	8.5	DRSC00707	CG8814	HDC00489	FBgn0031478	1.19885	2.17865	0.491152	1.30507	1.02363	1.14709	0.244363	0.779476	1.26831	2.05398	0.83581	0.82615	0.878572	0.931044
001+161	001+161 E17	1.395	3.27	1100.25	92679.2	2510.5	35288.5	13.5	DRSC00655	cbt	HDC00086	FBgn0043364	1.33289	2.18479	3.13542	1.36045	1.15767	1.15322	1.84907	0.810143	4.38267	1.4984	0.383196	0.247314	0.252706	0.376672
001+161	001+161 E18	1.325	2.97	1132.75	97658.2	2230.25	31745.8	14	DRSC00565	Prx6005	HDC00490	FBgn0031479	1.28141	2.08856	2.11984	0.491843	1.10619	1.05699	1.23275	0.329125	3.30976	1.06449	0.651522	0.57411	0.476898	0.68684
001+161	001+161 E19	1.17	2.73	816.5	75318.5	1702.75	15006.8	7.5	DRSC00843	ush	HDC00087	FBgn0003963	1.157	2.0043	-0.334363	-0.268736	0.981784	0.972733	-0.256611	-0.0920705	-1.04918	-0.764569	0.860315	0.826866	0.99905	0.955998
001+161	001+161 E20	1.28	3.23	1135.5	103664	2532.5	28620.5	11.5	DRSC00804	betaggt-II	HDC00492	FBgn0028970	1.24686	2.17248	1.43823	1.24935	1.07164	1.14091	0.819107	0.748619	1.62305	1.54949	0.788392	0.777289	0.99905	0.880675
001+161	001+161 E21	1.18	2.97	1141.5	102126	2282.5	19212.5	8.5	DRSC00828	lwr	HDC00088	FBgn0010602	1.16551	2.08856	-0.166473	0.491843	0.990295	1.05699	-0.154725	0.329125	-0.108885	0.283877	0.911904	0.902192	0.99905	0.976227
001+161	001+161 E22	1.22	2.97	1132	99445	2237	21907.5	9.5	DRSC00761	NTPase	HDC00493	FBgn0024947	1.19885	2.08856	0.491152	0.491843	1.02363	1.05699	0.244363	0.329125	-0.412777	-0.0120022	0.811839	0.775704	0.99905	0.914355
001+161	001+161 E23	1.23	3.01	1131	100424	2276	22865.5	10	DRSC00328	Spp	HDC00089	FBgn0031260	1.20701	2.10194	0.652189	0.612601	1.03179	1.07037	0.34209	0.395998	0.0217842	-0.075426	0.748866	0.685409	0.99905	0.856851
001+161	001+161 E24	1.26	2.98	1145	100464	2274.5	26258	11.5	DRSC00708	lilli	HDC00497	FBgn0041111	1.23111	2.09192	1.12756	0.522184	1.05589	1.06035	0.630575	0.345927	0.74709	0.337488	0.894116	0.908033	0.998621	0.957023
001+161	001+161 F01	1.11	2.11	757.5	72808.5	1181.75	10931.8	6.75	DRSC02898	CG31919	HDC00855	FBgn0031674	1.10436	1.74669	-1.37286	-2.59409	0.92914	0.71512	-0.886838	-1.37981	-2.41679	-3.86069	0.86997	0.908033	0.567691	0.944158
001+161	001+161 F02	1.2	2.93	1077.5	101666	2074	19987	9.5	DRSC02714	CG3476	HDC01225	FBgn0031881	1.18232	2.075	0.16508	0.369447	1.0071	1.04343	0.0464817	0.261344	0.252249	0.0624753	0.974806	0.98134	0.99905	0.994263
001+161	001+161 F03	1.22	3.88	898	100436	2579	21809.5	8.5	DRSC01995	eIF-3p40	HDC00857	FBgn0022023	1.19885	2.35584	0.491152	2.90439	1.02363	1.32427	0.244363	1.66515	0.879049	2.85507	0.984811	0.987149	0.99905	0.996385
001+161	001+161 F04	1.19	3.2	853	83908.5	1856.5	16664	8.5	DRSC02137	CG11266	HDC01227	FBgn0031883	1.17395	2.16315	0	1.16512	0.998734	1.13158	-0.0536992	0.701975	0.279076	1.45224	0.714924	0.641128	0.572624	0.839093
001+161	001+161 F05	1.17	2.73	999	95826.5	1734.5	16408.5	9	DRSC02681	CG31918	HDC00861	FBgn0031678	1.157	2.0043	-0.334363	-0.268736	0.981784	0.972733	-0.256611	-0.0920705	-0.0901767	-0.522582	0.886842	0.900709	0.99905	0.958578
001+161	001+161 F06	1.15	2.71	910.5	89327.5	1580	13970	9	DRSC02281	milt	HDC01228	FBgn0022201	1.13976	1.99695	-0.674491	-0.335108	0.964542	0.96538	-0.463022	-0.128826	0.00924433	0.28175	0.701071	0.646878	0.892517	0.808451
001+161	001+161 F07	1.23	3.22	943	93452	2076.5	21789.5	10.5	DRSC02364	qtc	HDC00863	FBgn0028572	1.20701	2.16938	0.652189	1.22136	1.03179	1.13781	0.34209	0.733119	0.926258	0.762279	0.892611	0.890052	0.864976	0.957333
001+161	001+161 F08	1.21	3.12	1022.5	92543.5	2161.5	19493.5	9	DRSC03123	CG8902	HDC01236	FBgn0031886	1.19062	2.13783	0.32879	0.936589	1.0154	1.10626	0.145831	0.575418	0.838263	0.585323	0.929409	0.929013	0.774408	0.978055
001+161	001+161 F09	1.23	3.07	993	93803	2054.5	21567	10.5	DRSC03149	pgant5	HDC00866	FBgn0031681	1.20701	2.12168	0.652189	0.790762	1.03179	1.09011	0.34209	0.494661	1.95443	0.99064	0.832435	0.828557	0.99905	0.948012
001+161	001+161 F10	1.14	2.29	1005	92811.5	1289	12545.5	9.5	DRSC02752	CG4495	HDC01249	FBgn0031893	1.13103	1.82855	-0.846779	-1.85515	0.955809	0.796983	-0.567578	-0.970597	-0.928843	-2.48154	0.880019	0.908033	0.99905	0.956248
001+161	001+161 F11	1.16	2.61	1001	88888.5	1621.5	14647	9	DRSC02740	CG4230	HDC00868	FBgn0031683	1.14842	1.95935	-0.503694	-0.674491	0.9732	0.927782	-0.359372	-0.316771	0.0299078	0.21696	0.826326	0.85714	0.99905	0.931044
001+161	001+161 F12	1.2	3.16	1067	95828.5	2329.5	19424.5	8	DRSC02754	CG4497	HDC01251	FBgn0031895	1.18232	2.15057	0.16508	1.05158	1.0071	1.119	0.0464817	0.639097	0.753557	1.40464	0.993483	0.987981	0.980948	0.995919
001+161	001+161 F13	1.13	2.42	940	92530	1343	11955.5	9	DRSC03369	Msp-300	HDC00873	FBgn0053715	1.12222	1.88377	-1.02059	-1.35674	0.946998	0.852199	-0.673055	-0.694588	-0.308979	-0.682289	0.810999	0.841851	0.99905	0.914355
001+161	001+161 F14	1.105	2.135	714.75	72597	890.5	8917.25	9.25	DRSC02755	CG4502	HDC01252	FBgn0031896	1.09985	1.75847	-1.46192	-2.48777	0.924626	0.726898	-0.940886	-1.32093	-1.38363	-2.08137	0.341851	0.193606	0.219445	0.415763
001+161	001+161 F15	1.14	2.6	1046	94626	1671.5	13481	8	DRSC03298	Cyp28d1	HDC00879	FBgn0031689	1.13103	1.95551	-0.846779	-0.709142	0.955809	0.923943	-0.567578	-0.33596	-0.721065	-0.418661	0.984048	0.999656	0.99905	0.994263
001+161	001+161 F16	1.055	1.755	224.5	24737	232.25	1837.5	6	DRSC02287	CG13784	HDC01253	FBgn0031897	1.05354	1.56247	-2.37537	-4.25695	0.878321	0.5309	-1.49522	-2.30068	-2.42242	-4.20323	0.449728	0.363568	0.525179	0.485774
001+161	001+161 F17	1.15	2.72	991	94639	1736	13975.5	7.5	DRSC03066	CG7742	HDC00880	FBgn0031690	1.13976	2.00063	-0.674491	-0.301861	0.964542	0.969063	-0.463022	-0.110415	-0.673206	-0.413632	0.991323	0.997262	0.99905	0.994263
001+161	001+161 F18	1.15	2.64	966.5	88705.5	1600.5	13275.5	8	DRSC02770	Ndae1	HDC01257	FBgn0031899	1.13976	1.97078	-0.674491	-0.571329	0.964542	0.939211	-0.463022	-0.259642	-0.2765	-0.179967	0.888995	0.908033	0.99905	0.958578
001+161	001+161 F19	1.18	2.91	999	91655.5	1944	16935	8.5	DRSC03623	tkv	HDC00883	FBgn0003716	1.16551	2.06815	-0.166473	0.307622	0.990295	1.03658	-0.154725	0.227106	-0.348921	-0.182217	0.979016	0.987731	0.99905	0.994263
001+161	001+161 F20	1.12	2.51	993	94697.5	1507	11700.5	8	DRSC03579	ninaC	HDC01279	FBgn0002938	1.11333	1.92028	-1.19594	-1.02713	0.938109	0.888714	-0.779469	-0.512059	-1.73145	-1.04688	0.916604	0.950902	0.99905	0.968271
001+161	001+161 F21	1.21	3.19	972	90544.5	2149	19153	9	DRSC02358	CG14033		FBgn0046776	1.19062	2.16002	0.32879	1.13687	1.0154	1.12845	0.145831	0.686329	1.0651	0.942743	0.995108	0.995242	0.99905	0.995919
001+161	001+161 F22	1.26	3.3	983.5	94294	2316.5	25614	10.5	DRSC02819	CG5149	HDC01280	FBgn0031904	1.23111	2.19392	1.12756	1.44288	1.05589	1.16235	0.630575	0.855794	0.965457	0.987832	0.898914	0.908033	0.99905	0.958578
001+161	001+161 F23	1.23	2.94	996	94768.5	1937	21946.5	11.5	DRSC03302	Cyp4ac1	HDC00890	FBgn0031693	1.20701	2.07841	0.652189	0.400202	1.03179	1.04684	0.34209	0.278376	0.479096	-0.371929	0.990484	0.999656	0.99905	0.996385
001+161	001+161 F24	1.21	3.21	959.5	89394.5	2133.5	19545.5	9	DRSC02823	CG5171	HDC01284	FBgn0031907	1.19062	2.16627	0.32879	1.19329	1.0154	1.1347	0.145831	0.717571	0.0485291	1.02541	0.995108	0.995242	0.99905	0.995919
001+161	001+161 G01	1.315	3.01	930	94889	1866.5	29438	16.5	DRSC00325	nAcRbeta-21C	HDC00090	FBgn0031261	1.27384	2.10194	1.97039	0.612601	1.09862	1.07037	1.14206	0.395998	1.7554	-0.566126	0.473722	0.308461	0.984557	0.509755
001+161	001+161 G02	1.275	3.47	720.75	73046.8	1783.75	19727.2	11	DRSC00779	Rbp9	HDC00499	FBgn0010263	1.24295	2.24415	1.36102	1.8963	1.06773	1.21259	0.772252	1.10689	1.31713	1.48532	0.425188	0.223493	0.366573	0.48049
001+161	001+161 G03	1.19	3.01	1005.5	107590	2022	19929.5	10	DRSC00533	CG2789	HDC00094	FBgn0031263	1.17395	2.10194	0	0.612601	0.998734	1.07037	-0.0536992	0.395998	-0.497397	0.0230603	0.95915	0.95413	0.99905	0.987053
001+161	001+161 G04	1.18	2.71	1009	102932	1737.5	18195.5	10.5	DRSC00820	gammaTub23C	HDC00502	FBgn0004176	1.16551	1.99695	-0.166473	-0.335108	0.990295	0.96538	-0.154725	-0.128826	-0.627537	-0.497785	0.975578	0.965134	0.99905	0.992729
001+161	001+161 G05	1.19	2.95	1048	105614	2042	20395	10	DRSC00538	CG2813	HDC00100	FBgn0031268	1.17395	2.08181	0	0.430853	0.998734	1.05024	-0.0536992	0.295349	-0.272049	-0.0215085	0.95915	0.95413	0.99905	0.987053
001+161	001+161 G06	1.18	2.63	971.5	96954.5	1587.5	17789.5	11	DRSC00721	CG9641	HDC00503	FBgn0031483	1.16551	1.96698	-0.166473	-0.605586	0.990295	0.935415	-0.154725	-0.278612	0.0786624	-0.298053	0.991348	0.98134	0.99905	0.995919
001+161	001+161 G07	1.33	3.305	490.25	48071	1128.75	14714	14.75	DRSC00775	Pph13	HDC00102	FBgn0023489	1.28518	2.19544	2.19414	1.45655	1.10996	1.16387	1.27784	0.863362	2.49184	0.745903	0.632886	0.551219	0.831096	0.666421
001+161	001+161 G08	1.18	2.93	937.5	96747.5	1804	17178.5	9.5	DRSC00573	CG3165	HDC00504	FBgn0031484	1.16551	2.075	-0.166473	0.369447	0.990295	1.04343	-0.154725	0.261344	-0.544131	-0.325031	0.941513	0.929013	0.99905	0.986755
001+161	001+161 G09	1.17	2.91	1023	100855	1954	17472.5	9	DRSC00542	Hsp60B	HDC00121	FBgn0011244	1.157	2.06815	-0.334363	0.307622	0.981784	1.03658	-0.256611	0.227106	-0.138895	0.173883	0.995051	0.996217	0.99905	0.996385
001+161	001+161 G10	1.22	3.01	1000	101850	2012	22396	11.5	DRSC00745	Chd1	HDC00506	FBgn0016132	1.19885	2.10194	0.491152	0.612601	1.02363	1.07037	0.244363	0.395998	0.341514	-0.0103327	0.908184	0.908033	0.99905	0.966428
001+161	001+161 G11	1.16	2.41	1002	99333	1412	16194.5	11.5	DRSC00749	Eaat2	HDC00123	FBgn0026438	1.14842	1.87963	-0.503694	-1.39412	0.9732	0.848058	-0.359372	-0.715287	-0.635808	-0.863296	0.982494	0.999136	0.99905	0.994263
001+161	001+161 G12	1.19	2.81	1079	104236	1964	19980.5	10	DRSC00834	okr	HDC00508	FBgn0002989	1.17395	2.03318	0	-0.00802358	0.998734	1.00162	-0.0536992	0.0523073	-0.15104	-0.0544245	0.991802	0.98134	0.99905	0.995919
001+161	001+161 G13	1.17	2.7	995.5	99739	1693	16693	10	DRSC00613	CG3544	HDC00131	FBgn0031279	1.157	1.99325	-0.334363	-0.368477	0.981784	0.961683	-0.256611	-0.147306	0.018314	0.140434	0.929302	0.948167	0.99905	0.981437
001+161	001+161 G14	1.19	2.97	1020	100756	2011	18983	9.5	DRSC00615	CG3558	HDC00509	FBgn0025681	1.17395	2.08856	0	0.491843	0.998734	1.05699	-0.0536992	0.329125	0.0661522	0.960171	0.991802	0.999656	0.99905	0.996385
001+161	001+161 G15	1.22	2.88	1078	102322	2027	22366	11	DRSC00772	Pkg21D	HDC00132	FBgn0000442	1.19885	2.05779	0.491152	0.214082	1.02363	1.02622	0.244363	0.175305	0.549292	0.331593	0.930095	0.929013	0.99905	0.978055
001+161	001+161 G16	1.07	2.025	543.25	58952.8	833.25	5998.25	6.5	DRSC00500	CG17264	HDC00515	FBgn0031490	1.06766	1.70557	-2.09687	-2.96525	0.892439	0.674001	-1.32621	-1.58535	-2.68512	-3.0424	0.871375	0.921585	0.959559	0.944153
001+161	001+161 G17	1.21	2.81	1012.5	94780	1861.5	20287.5	11	DRSC00616	CG3561	HDC00137	FBgn0031280	1.19062	2.03318	0.32879	-0.00802358	1.0154	1.00162	0.145831	0.0523073	0.11289	-0.364658	0.947299	0.950902	0.99905	0.986159
001+161	001+161 G18	1.2	2.89	913.5	88745	1711	18052	10.5	DRSC00488	alpha4GT1	HDC00516	FBgn0031491	1.18232	2.06126	0.16508	0.245369	1.0071	1.02969	0.0464817	0.192632	0.272697	0.451594	0.993483	0.987981	0.99905	0.995919
001+161	001+161 G19	1.26	2.8	1115.5	99641	2012	25949.5	13	DRSC00633	CG3883	HDC00138	FBgn0031281	1.23111	2.02962	1.12756	-0.0402038	1.05589	0.998051	0.630575	0.0344865	0.857911	-0.848202	0.819634	0.82615	0.99905	0.914355
001+161	001+161 G20	1.19	2.83	934	95081.5	1740.5	18830.5	11	DRSC00612	CG3542	HDC00517	FBgn0031492	1.17395	2.04028	0	0.0559946	0.998734	1.00871	-0.0536992	0.0877595	-0.666564	-0.118454	0.898564	0.908033	0.495805	0.970419
001+161	001+161 G21	1.26	4.1	735.5	78986	2267.5	21386.5	9	DRSC00632	CG3876	HDC00141	FBgn0031284	1.23111	2.41099	1.12756	3.40222	1.05589	1.37942	0.630575	1.94084	1.55526	3.18844	0.732344	0.673546	0.894825	0.819811
001+161	001+161 G22	1.12	2.89	594	69361.5	1103	9051	8	DRSC00619	CG3605	HDC00518	FBgn0031493	1.11333	2.06126	-1.19594	0.245369	0.938109	1.02969	-0.779469	0.192632	-3.06251	-0.6249	0.86997	0.905668	0.132784	0.945669
001+161	001+161 G23	1.25	3.16	1007	103838	2189.5	26487.5	12	DRSC00626	CG3662	HDC00143	FBgn0031285	1.22314	2.15057	0.970373	1.05158	1.04792	1.119	0.535184	0.639097	0.273811	0.075426	0.758084	0.706097	0.99905	0.856821
001+161	001+161 G24	1.22	3.11	1031.5	97386.5	2187	21237	9.5	DRSC00494	CG17257	HDC00519	FBgn0031495	1.19885	2.13462	0.491152	0.907612	1.02363	1.10305	0.244363	0.55937	-0.382238	0.428673	0.998243	0.999304	0.857402	0.996385
001+161	001+161 H01	1.375	3.01	955.75	93887.5	1931	34534.2	19.25	DRSC03304	Cyp4ac3	HDC00892	FBgn0031695	1.31845	2.10194	2.85055	0.612601	1.14323	1.07037	1.67619	0.395998	3.95226	0.0381539	0.531207	0.431906	0.605962	0.530732
001+161	001+161 H02	1.16	2.91	906.5	93858.5	1722.5	14947.5	8.5	DRSC02824	CG5177	HDC01285	FBgn0031908	1.14842	2.06815	-0.503694	0.307622	0.9732	1.03658	-0.359372	0.227106	-0.458008	0.319439	0.949981	0.965134	0.99905	0.986903
001+161	001+161 H03	1.18	2.86	816	86241.5	1522.5	15943	10.5	DRSC02007	Bsg25D	HDC00893	FBgn0000228	1.16551	2.05082	-0.166473	0.151179	0.990295	1.01925	-0.154725	0.140471	0.184924	0.11321	0.991348	0.98134	0.99905	0.995919
001+161	001+161 H04	1.21	2.82	876	89144.5	1591	18826.5	12	DRSC02825	CG5181	HDC01286	FBgn0031909	1.19062	2.03674	0.32879	0.0240423	1.0154	1.00517	0.145831	0.0700648	1.01236	0.50667	0.995108	0.995242	0.99905	0.995919
001+161	001+161 H05	1.37	3.43	327	33603.8	802.75	12178.2	16.25	DRSC02357	CG14030	HDC00894	FBgn0031696	1.31481	2.23256	2.77869	1.79165	1.13959	1.20099	1.63258	1.04893	4.67211	2.09901	0.217438	0.0833498	0.000932209	0.237789
001+161	001+161 H06	1.115	2.175	498.25	52391.5	716.75	7676.5	9.5	DRSC02505	CG15818	HDC01287	FBgn0031910	1.10885	1.77703	-1.2842	-2.32022	0.933635	0.74546	-0.833033	-1.22815	-0.615545	-1.60427	0.825302	0.869427	0.99905	0.92685
001+161	001+161 H07	1.18	2.8	942.5	88882	1701	16218.5	9.5	DRSC02354	CG14024	HDC00899	FBgn0031697	1.16551	2.02962	-0.166473	-0.0402038	0.990295	0.998051	-0.154725	0.0344865	-0.000897638	-0.317542	0.880388	0.890607	0.984557	0.958578
001+161	001+161 H08	1.22	3.27	725	78979.5	1620.5	17505.5	11	DRSC03341	chm	HDC01288	FBgn0028387	1.19885	2.18479	0.491152	1.36045	1.02363	1.15322	0.244363	0.810143	1.33071	1.38345	0.998243	0.999304	0.99905	0.996385
001+161	001+161 H09	1.14	2.65	311.5	24913.5	498	3447	7	DRSC02353	CG14023	HDC00901	FBgn0031698	1.13103	1.97456	-0.846779	-0.537202	0.955809	0.942991	-0.567578	-0.240743	0.0428234	-0.163165	0.952647	0.96699	0.99905	0.986903
001+161	001+161 H10	1.11	2.44	796	82194	1128	9142.5	8	DRSC02918	CG5973	HDC01293	FBgn0031914	1.10436	1.892	-1.37286	-1.28245	0.92914	0.86043	-0.886838	-0.653446	-1.43262	-1.51757	0.815402	0.85714	0.99905	0.914355
001+161	001+161 H11	1.07	2.11	782.75	81590	859.25	5868.25	6.25	DRSC02351	CG14021	HDC00905	FBgn0031702	1.06766	1.74669	-2.09687	-2.59409	0.892439	0.71512	-1.32621	-1.37981	-2.01802	-1.59606	0.654604	0.641128	0.99905	0.698408
001+161	001+161 H12	1.12	2.4	835.5	85782.5	1187.5	11022	9	DRSC02180	CG12789	HDC01294	FBgn0025697	1.11333	1.87547	-1.19594	-1.43165	0.938109	0.8439	-0.779469	-0.736072	-0.958421	-1.03639	0.813504	0.856019	0.99905	0.914355
001+161	001+161 H13	1.13	2.61	643	61083.5	1020	8229	8	DRSC03052	CG7382	HDC00925	FBgn0031708	1.12222	1.95935	-1.02059	-0.674491	0.946998	0.927782	-0.673055	-0.316771	-0.0514771	0.403744	0.991802	0.987981	0.774638	0.994263
001+161	001+161 H14	1.15	2.82	889	89808	1616.5	13790	8.5	DRSC03406	Rapgap1	HDC01307	FBgn0053529	1.13976	2.03674	-0.674491	0.0240423	0.964542	1.00517	-0.463022	0.0700648	0.0133388	1.04321	0.888995	0.908033	0.99905	0.958578
001+161	001+161 H15	1.16	2.75	866	83660	1548.5	13655.5	9	DRSC02118	cl	HDC00926	FBgn0000318	1.14842	2.0116	-0.503694	-0.202848	0.9732	0.980033	-0.359372	-0.0555833	0.032904	0.471317	0.887963	0.908033	0.99905	0.958578
001+161	001+161 H16	1.13	2.57	851	86930.5	1367.5	11742.5	8.5	DRSC03305	Cyp4d21	HDC01312	FBgn0031925	1.12222	1.94391	-1.02059	-0.813899	0.946998	0.912337	-0.673055	-0.393973	-0.204456	-0.0410263	0.914305	0.946519	0.99905	0.970419
001+161	001+161 H17	1.11	2.19	784	83051.5	959	9853	9.5	DRSC03040	CG7277	HDC00930	FBgn0031713	1.10436	1.7839	-1.37286	-2.25818	0.92914	0.752333	-0.886838	-1.19379	-1.42629	-2.26757	0.720697	0.705787	0.774408	0.809401
001+161	001+161 H18	1.06	1.745	531.75	55851	479	4268	6.75	DRSC03436	Slob	HDC01315	FBgn0024290	1.05827	1.55675	-2.2821	-4.30853	0.883049	0.525186	-1.43862	-2.32924	-2.34531	-4.01822	0.60791	0.583497	0.800193	0.655495
001+161	001+161 H19	1.07	1.96	765.5	72629	748	5157	6.5	DRSC03342	Hel25E	HDC00934	FBgn0014189	1.06766	1.67294	-2.09687	-3.25974	0.892439	0.641376	-1.32621	-1.74844	-2.88482	-3.83122	0.735656	0.774919	0.768068	0.817466
001+161	001+161 H20	1.275	2.7	930.75	86968	1620.75	24181.8	14	DRSC02678	CG18585	HDC01319	FBgn0031929	1.24295	1.99325	1.36102	-0.368477	1.06773	0.961683	0.772252	-0.147306	2.22613	0.012867	0.904213	0.919296	0.956429	0.962749
001+161	001+161 H21	1.295	3.4	791.25	69985	2084	22190.5	9.75	DRSC03001	Oscillin	HDC00936	FBgn0031717	1.25851	2.22378	1.66806	1.71235	1.08329	1.19221	0.958583	1.00502	3.26061	1.90981	0.970539	0.979406	0.907711	0.986903
001+161	001+161 H22	1.235	2.535	906	77350	1377.25	18835.5	12.5	DRSC03028	CG7214	HDC01330	FBgn0031940	1.21107	1.93019	0.732218	-0.937674	1.03585	0.898625	0.390656	-0.462517	0.650873	-1.3388	0.949981	0.952762	0.99905	0.984626
001+161	001+161 H23	1.32	3.005	947.75	85792.2	1951.75	28319.8	13.5	DRSC03039	CG7251	HDC00948	FBgn0031723	1.27763	2.10028	2.04526	0.597594	1.10241	1.06871	1.18749	0.387688	2.75246	0.173863	0.861098	0.883878	0.99905	0.928205
001+161	001+161 H24	1.3	2.815	910.75	83050.8	1701.5	25573.2	14.25	DRSC03017	CG7154	HDC01340	FBgn0031947	1.26236	2.03496	1.74408	0.00802358	1.08714	1.00339	1.00472	0.0611939	2.35404	0.0306054	0.897141	0.908538	0.99905	0.956248
001+161	001+161 I01	1.37	3.46	1015.75	93421.2	2493	34682	13.5	DRSC00631	CG3862	HDC00144	FBgn0031286	1.31481	2.24127	2.77869	1.87025	1.13959	1.2097	1.63258	1.09246	3.82159	1.40925	0.664159	0.639255	0.32929	0.688523
001+161	001+161 I02	1.19	2.81	834.5	87328.5	1505.5	16548	11	DRSC00496	CG17259	HDC00521	FBgn0031497	1.17395	2.03318	0	-0.00802358	0.998734	1.00162	-0.0536992	0.0523073	0.244192	-0.0624753	0.991802	0.999656	0.953053	0.996385
001+161	001+161 I03	1.14	2.83	696	82180	1231	11530.5	9.5	DRSC00812	dock	HDC00145	FBgn0010583	1.13103	2.04028	-0.846779	0.0559946	0.955809	1.00871	-0.567578	0.0877595	-0.826201	-0.0230603	0.890991	0.908538	0.99905	0.958578
001+161	001+161 I04	1.17	2.79	860	88301	1533.5	14821.5	9.5	DRSC00497	CG17260	HDC00522	FBgn0031498	1.157	2.02604	-0.334363	-0.0724991	0.981784	0.994473	-0.256611	0.0166019	0.026056	0.368887	0.793588	0.788378	0.99905	0.914355
001+161	001+161 I05	1.1	2.43	768	76264	1097.5	7259	6.5	DRSC00814	drongo	HDC00146	FBgn0020304	1.09531	1.88789	-1.55139	-1.31952	0.92009	0.856323	-0.995179	-0.673975	-1.62047	-1.39775	0.346622	0.199731	0.503151	0.416488
001+161	001+161 I06	1.14	2.78	681	71797	1188	9785	8.5	DRSC00610	v(2)k05816	HDC00527	FBgn0042627	1.13103	2.02245	-0.846779	-0.10491	0.955809	0.990883	-0.567578	-0.0013469	-0.00924433	0.833881	0.735297	0.724943	0.99905	0.852854
001+161	001+161 I07	1.15	3.08	751.5	75392.5	1572	11798	7.5	DRSC00650	CG4291	HDC00147	FBgn0031287	1.13976	2.12493	-0.674491	0.820116	0.964542	1.09336	-0.463022	0.510917	-0.76271	0.610838	0.771166	0.763376	0.99905	0.886974
001+161	001+161 I08	1.16	3.04	691.75	66944.2	1406.25	10900.2	7.75	DRSC00268	CG3523	HDC00528	FBgn0027571	1.14842	2.11186	-0.503694	0.702121	0.9732	1.08029	-0.359372	0.445573	-0.13557	0.61971	0.602236	0.478889	0.979837	0.698408
001+161	001+161 I09	1.15	2.75	830	85497.5	1441.5	13050	9	DRSC00811	dbe	HDC00152	FBgn0020305	1.13976	2.0116	-0.674491	-0.202848	0.964542	0.980033	-0.463022	-0.0555833	0.265459	0.179169	0.801599	0.818744	0.99905	0.914355
001+161	001+161 I10	1.17	3.16	761	76661.5	1696.5	14342	8	DRSC00842	toc	HDC00532	FBgn0015600	1.157	2.15057	-0.334363	1.05158	0.981784	1.119	-0.256611	0.639097	0.0434811	1.05286	0.886842	0.900709	0.99905	0.958578
001+161	001+161 I11	1.13	2.36	925.5	86079	1257	11083.5	8.5	DRSC00638	PNUTS	HDC00153	FBgn0053526	1.12222	1.85866	-1.02059	-1.58336	0.946998	0.827093	-0.673055	-0.820086	-0.487245	-0.500089	0.62849	0.551219	0.99905	0.711106
001+161	001+161 I12	1.13	2.52	941	90199	1452	12118.5	8	DRSC00709	gkt, CG31953	HDC00541	FBgn0031506, FBgn0051953	1.12222	1.92426	-1.02059	-0.991244	0.946998	0.89269	-0.673055	-0.492183	-0.731354	-0.57589	0.575954	0.465919	0.99905	0.663108
001+161	001+161 I13	1.14	2.63	669	66265.5	1059	9122.5	8.5	DRSC00830	ninaA	HDC00153	FBgn0002936	1.13103	1.96698	-0.846779	-0.605586	0.955809	0.935415	-0.567578	-0.278612	0.173355	0.450307	0.664159	0.607367	0.99905	0.765921
001+161	001+161 I14	1.15	2.75	818.5	81658	1432	12953.5	8.5	DRSC00607	CG3488	HDC00542	FBgn0014906	1.13976	2.0116	-0.674491	-0.202848	0.964542	0.980033	-0.463022	-0.0555833	-0.0133388	0.760192	0.701071	0.646878	0.99905	0.808451
001+161	001+161 I15	1.15	2.61	876.5	83111.5	1417	12958.5	9	DRSC00757	Lsp1beta	HDC00155	FBgn0002563	1.13976	1.95935	-0.674491	-0.674491	0.964542	0.927782	-0.463022	-0.316771	-0.240928	-0.0844138	0.701071	0.646878	0.99905	0.808451
001+161	001+161 I16	1.17	2.48	925.5	87386	1378.5	15166	10.5	DRSC00523	CG18555	HDC00545	FBgn0031510	1.157	1.90826	-0.334363	-1.13567	0.981784	0.87669	-0.256611	-0.572164	0.761876	-0.429767	0.886842	0.900709	0.99061	0.958578
001+161	001+161 I17	1.18	2.62	1051	90752.5	1703.5	16623	10	DRSC00642	GluRIIC	HDC00156	FBgn0046113	1.16551	1.96317	-0.166473	-0.639972	0.990295	0.931606	-0.154725	-0.297655	0.292753	-0.494728	0.848945	0.866354	0.99905	0.945669
001+161	001+161 I18	1.13	2.39	1019	84962	1443.5	11643	7.75	DRSC00594	CG3332	HDC00552	FBgn0031514	1.12222	1.87129	-1.02059	-1.46934	0.946998	0.839725	-0.673055	-0.756944	-0.546498	-0.884917	0.62849	0.551219	0.99905	0.711106
001+161	001+161 I19	1.15	2.56	963.5	86370.5	1512	13324.5	8.5	DRSC00272	CG4341	HDC00157	FBgn0028481	1.13976	1.94001	-0.674491	-0.849091	0.964542	0.908439	-0.463022	-0.413461	-0.853232	-1.17542	0.801599	0.818744	0.99905	0.914355
001+161	001+161 I20	1.22	2.8	982	87781	1770	19344.5	10.5	DRSC00725	CG9664	HDC00553	FBgn0031515	1.19885	2.02962	0.491152	-0.0402038	1.02363	0.998051	0.244363	0.0344865	0.940705	0.348426	0.871375	0.877035	0.99905	0.963412
001+161	001+161 I21	1.14	2.55	765.5	76109	1224	11449.5	9.5	DRSC00652	ia2	HDC00158	FBgn0031294	1.13103	1.93609	-0.846779	-0.88442	0.955809	0.904525	-0.567578	-0.433026	-0.405196	-1.0138	0.567575	0.442841	0.868953	0.659579
001+161	001+161 I22	1.22	2.72	995	87183.5	1717	19763	11.5	DRSC00724	CG9663	HDC00554	FBgn0031516	1.19885	2.00063	0.491152	-0.301861	1.02363	0.969063	0.244363	-0.110415	0.275358	-0.660573	0.970388	0.966994	0.99905	0.994263
001+161	001+161 I23	1.3	3.06	1019.5	91808.2	2139.5	28247.5	13	DRSC00304	ia2	HDC00159	FBgn0031294	1.26236	2.11841	1.74408	0.761311	1.08714	1.08685	1.00472	0.478352	2.28995	0.326068	0.720697	0.782755	0.99905	0.935799
001+161	001+161 I24	1.2	2.62	1034.5	93761.5	1714.5	18906.5	10.5	DRSC00592	CG3326	HDC00557	FBgn0031519	1.18232	1.96317	0.16508	-0.639972	1.0071	0.931606	0.0464817	-0.297655	0.0424545	-0.721624	0.955108	0.965134	0.99905	0.989167
001+161	001+161 J01	1.155	2.8	1103.75	98995	1992.25	15598.5	7.75	DRSC02659	CG18266	HDC00949	FBgn0031724	1.1441	2.02962	-0.588907	-0.0402038	0.968881	0.998051	-0.411085	0.0344865	-1.58585	-1.07032	0.939264	0.922992	0.99905	0.986903
001+161	001+161 J02	1.17	2.64	1071	103052	1762	17188.5	9.5	DRSC03016	CG7149	HDC01341	FBgn0031948	1.157	1.97078	-0.334363	-0.571329	0.981784	0.939211	-0.256611	-0.259642	-0.773968	-1.04102	0.965416	0.974489	0.99905	0.989167
001+161	001+161 J03	1.19	2.93	997	103200	1931	19792	10	DRSC02128	CG11142	HDC00970	FBgn0031737	1.17395	2.075	0	0.369447	0.998734	1.04343	-0.0536992	0.261344	-0.135172	-0.0246938	0.991802	0.999656	0.99905	0.996385
001+161	001+161 J04	1.2	2.78	1058	104171	1883	20431.5	11	DRSC03015	CG7144	HDC01342	FBgn0025687	1.18232	2.02245	0.16508	-0.10491	1.0071	0.990883	0.0464817	-0.0013469	0.214466	-0.0181182	0.887251	0.877095	0.952658	0.957415
001+161	001+161 J05	1.19	2.95	1047.5	101143	2044.5	19056.5	9.5	DRSC03152	CG31912, CG9171	HDC00971	FBgn0051912, FBgn0031738	1.17395	2.08181	0	0.430853	0.998734	1.05024	-0.0536992	0.295349	0.0901767	0.201666	0.991802	0.98134	0.99905	0.995919
001+161	001+161 J06	1.18	2.74	972	94371	1686	17344	10	DRSC02394	CG14536	HDC01343	FBgn0031950	1.16551	2.00796	-0.166473	-0.235732	0.990295	0.97639	-0.154725	-0.0737936	0.440888	0.337224	0.961729	0.966994	0.99905	0.989167
001+161	001+161 J07	1.21	2.89	980.5	91420.8	1866.25	19055.5	10	DRSC02337	CG14005	HDC00974	FBgn0031739	1.19062	2.06126	0.32879	0.245369	1.0154	1.02969	0.145831	0.192632	0.154787	-0.380454	0.952823	0.9618	0.996494	0.989167
001+161	001+161 J08	1.25	3.155	1061.75	93619.2	2288	23424	10.25	DRSC03360	LanB1	HDC01346	FBgn0002527	1.22314	2.14899	0.970373	1.03728	1.04792	1.11742	0.535184	0.631181	1.46318	0.642268	0.95567	0.965134	0.99905	0.986903
001+161	001+161 J09	1.16	2.84	283.5	28942.5	529	4547.5	9	DRSC03038	CG7239	HDC00975	FBgn0031740	1.14842	2.0438	-0.503694	0.0878343	0.9732	1.01224	-0.359372	0.105392	-0.0217024	0.152164	0.929432	0.952762	0.99905	0.981437
001+161	001+161 J10	1.18	2.95	738.5	72508.5	1482	13754	9.5	DRSC03574	mts	HDC01349	FBgn0004177	1.16551	2.08181	-0.166473	0.430853	0.990295	1.05024	-0.154725	0.295349	-0.247887	0.0103327	0.993483	0.999304	0.99905	0.996385
001+161	001+161 J11	1.19	2.99	1130	98606.5	2258	18499	8	DRSC03125	CG8965	HDC00985	FBgn0031745	1.17395	2.09527	0	0.552424	0.998734	1.0637	-0.0536992	0.362673	0.455294	1.52877	0.941513	0.952762	0.99905	0.986903
001+161	001+161 J12	1.18	2.72	1091.5	98409	1889	17716.5	9.5	DRSC02647	CG7102	HDC01360	FBgn0031961	1.16551	2.00063	-0.166473	-0.301861	0.990295	0.969063	-0.154725	-0.110415	-0.0297121	-0.158652	0.899678	0.909563	0.99905	0.972248
001+161	001+161 J13	1.14	2.44	901	86444.5	1325.5	12167.5	9	DRSC03128	CG9021	HDC00994	FBgn0031747	1.13103	1.892	-0.846779	-1.28245	0.955809	0.86043	-0.567578	-0.653446	-0.360961	-0.654763	0.619574	0.526832	0.606554	0.708885
001+161	001+161 J14	1.135	2.27	817.25	77850	1252.5	12850.8	8.5	DRSC03004	CG7093	HDC01362	FBgn0031965	1.12663	1.81978	-0.933491	-1.93433	0.951413	0.788211	-0.6202	-1.01445	-0.922445	-1.51996	0.929302	0.952762	0.99905	0.976227
001+161	001+161 J15	1.19	2.56	1045	93715	1637	17911	11	DRSC03336	Gpdh	HDC01002	FBgn0001128	1.17395	1.94001	0	-0.849091	0.998734	0.908439	-0.0536992	-0.413461	0.200788	-0.62985	0.997772	0.997262	0.99905	0.996385
001+161	001+161 J16	1.16	2.71	999.5	91471	1736.5	15074	9	DRSC03032	CG7227	HDC01373	FBgn0031970	1.14842	1.99695	-0.503694	-0.335108	0.9732	0.96538	-0.359372	-0.128826	-0.0174724	0.111352	0.954686	0.966994	0.99905	0.986903
001+161	001+161 J17	1.17	2.59	1050	94500.5	1676.5	15650.5	9.5	DRSC03130	CG9044	HDC01003	FBgn0031752	1.157	1.95166	-0.334363	-0.743926	0.981784	0.920089	-0.256611	-0.355223	-0.48451	-0.961448	0.947068	0.9618	0.99905	0.986903
001+161	001+161 J18	1.19	2.78	1001.5	91804.5	1784	17172.5	9.5	DRSC03030	CG7221	HDC01375	FBgn0031972	1.17395	2.02245	0	-0.10491	0.998734	0.990883	-0.0536992	-0.0013469	0.396041	0.284477	0.982508	0.987981	0.997	0.994629
001+161	001+161 J19	1.18	2.76	1093	99324	1935.5	18412.5	9.5	DRSC03549	ifc	HDC01015	FBgn0001941	1.16551	2.01523	-0.166473	-0.170084	0.990295	0.983662	-0.154725	-0.037439	-0.652413	-0.769744	0.985515	0.999304	0.99905	0.994963
001+161	001+161 J20	1.18	2.73	1074.5	96664.5	1856	17076	9	DRSC03058	CG7466	HDC01384	FBgn0031981	1.16551	2.0043	-0.166473	-0.268736	0.990295	0.972733	-0.154725	-0.0920705	-0.545236	-0.257103	0.993483	0.999304	0.99905	0.996385
001+161	001+161 J21	1.205	3.115	839.25	83090.8	1796	17337.5	9.75	DRSC03133	lid	HDC01016	FBgn0031759	1.18648	2.13623	0.247105	0.922112	1.01126	1.10466	0.0962595	0.5674	0.643409	0.648201	0.952823	0.952762	0.99905	0.986903
001+161	001+161 J22	1.265	3.36	1056.25	91002	2499.5	24312.8	9.5	DRSC03593	poe	HDC01385	FBgn0011230	1.23507	2.21194	1.20569	1.60553	1.05985	1.18037	0.677987	0.945864	0.77502	1.1138	0.608567	0.455567	0.736558	0.676012
001+161	001+161 J23	1.255	3.305	1057.25	94877.2	2478.25	24609.2	10	DRSC03136	CG9098	HDC01019	FBgn0031762	1.22714	2.19544	1.04912	1.45655	1.05192	1.16387	0.582975	0.863362	0.749993	0.74983	0.894458	0.942691	0.99905	0.956248
001+161	001+161 J24	1.22	3.11	1154.5	100900	2432	22377.5	9	DRSC03366	Mcr	HDC01388	FBgn0020240	1.19885	2.13462	0.491152	0.907612	1.02363	1.10305	0.244363	0.55937	-0.020013	0.651848	0.908184	0.908033	0.99905	0.966428
001+161	001+161 K01	1.195	2.82	1008.75	89272	1822	17525	9.75	DRSC00803	ast	HDC00163	FBgn0015905	1.17815	2.03674	0.0827126	0.0240423	1.00293	1.00517	-0.00350394	0.0700648	-0.85449	-0.711884	0.983751	0.992096	0.770647	0.994953
001+161	001+161 K02	1.21	2.78	1108.5	96924.5	1977.5	19904	10	DRSC00589	CG3285	HDC00561	FBgn0031522	1.19062	2.02245	0.32879	-0.10491	1.0154	0.990883	0.145831	-0.0013469	-0.0548659	-0.234465	0.947299	0.950902	0.99905	0.986159
001+161	001+161 K03	1.15	2.52	1073.5	98198.5	1627	14431	8.5	DRSC00656	Atg4	HDC00164	FBgn0031298	1.13976	1.92426	-0.674491	-0.991244	0.964542	0.89269	-0.463022	-0.492183	-1.35173	-1.25396	0.865468	0.883878	0.860831	0.949494
001+161	001+161 K04	1.2	2.84	1073	100234	1970	20340	10.5	DRSC00712	CG8838	HDC00565	FBgn0031526	1.18232	2.0438	0.16508	0.0878343	1.0071	1.01224	0.0464817	0.105392	-0.026056	0.4835	0.96217	0.959569	0.99905	0.987042
001+161	001+161 K05	1.32	3.29	961.5	86487.5	2200.5	27527.5	12.5	DRSC00660	CG4644	HDC00166	FBgn0031300	1.27763	2.19089	2.04526	1.41549	1.10241	1.15932	1.18749	0.840623	2.80927	1.58563	0.148217	0.0311222	0.000780953	0.182658
001+161	001+161 K06	1.115	2.355	1023.5	87258	1379	10072.5	7.25	DRSC00591	CG3304	HDC00566	FBgn0031527	1.10885	1.85654	-1.2842	-1.6025	0.933635	0.824972	-0.833033	-0.830688	-1.41706	-0.898817	0.796533	0.832227	0.966525	0.905188
001+161	001+161 K07	1.45	3.05	725.5	70306.5	1486	31994	21.5	DRSC00662	smi21F	HDC00168	FBgn0016926	1.37156	2.11514	3.89824	0.731765	1.19634	1.08357	2.312	0.461989	5.07949	0.448359	7.17705e-05	2.26317e-07	6.6998e-12	0.000206619
001+161	001+161 K08	1.18	2.62	907.75	85108.8	1476.5	15419.2	10.25	DRSC00776	Ptpa	HDC00570	FBgn0016698	1.16551	1.96317	-0.166473	-0.639972	0.990295	0.931606	-0.154725	-0.297655	-0.422428	-0.939725	0.993483	0.999304	0.99905	0.996385
001+161	001+161 K09	1.15	2.45	1059.5	93710	1534	14078.5	9.5	DRSC00663	Iris	HDC00171	FBgn0031305	1.13976	1.89609	-0.674491	-1.24553	0.964542	0.86452	-0.463022	-0.633002	-0.509379	-1.04665	0.908184	0.929013	0.99905	0.973656
001+161	001+161 K10	1.2	3.05	955.5	89485.5	1957.5	17872.5	9	DRSC00585	CG3248	HDC00583	FBgn0031536	1.18232	2.11514	0.16508	0.731765	1.0071	1.08357	0.0464817	0.461989	-0.00863087	0.632474	0.920884	0.929013	0.99905	0.979394
001+161	001+161 K11	1.19	2.74	1064.5	92105	1839	17494	9.5	DRSC00665	CG4749	HDC00174	FBgn0031308	1.17395	2.00796	0	-0.235732	0.998734	0.97639	-0.0536992	-0.0737936	0.214772	0.937441	0.898564	0.908033	0.99905	0.970419
001+161	001+161 K12	1.095	1.87	714.75	66108.2	878	8798.75	10.25	DRSC00714	sec5	HDC00584	FBgn0031537	1.09075	1.62594	-1.64126	-3.68404	0.915535	0.59437	-1.04972	-1.98341	-2.40435	-3.64032	0.771166	0.807987	0.902746	0.862303
001+161	001+161 K13	1.17	2.55	1024.5	93438.5	1588.5	15673	10	DRSC00666	CG4764	HDC00176	FBgn0031310	1.157	1.93609	-0.334363	-0.88442	0.981784	0.904525	-0.256611	-0.433026	0.140017	0.075587	0.965416	0.974489	0.99905	0.989167
001+161	001+161 K14	1.21	2.825	929.75	83748.8	1718.25	18013.5	10.25	DRSC00829	msl-2	HDC00586	FBgn0005616	1.19062	2.03851	0.32879	0.0400326	1.0154	1.00694	0.145831	0.07892	0.663635	0.966782	0.952823	0.9618	0.99905	0.989167
001+161	001+161 K15	1.195	3.205	957.25	82068.2	2106.25	16042.8	7.5	DRSC00677	CG5080	HDC00179	FBgn0031313	1.17815	2.16471	0.0827126	1.17921	1.00293	1.13314	-0.00350394	0.709779	0.0799564	1.917	0.983751	0.992096	0.99905	0.994953
001+161	001+161 K16	1.26	3.55	963	91826	2459.5	23538	9.5	DRSC00715	Pdsw	HDC00587	FBgn0021967	1.23111	2.26695	1.12756	2.10205	1.05589	1.23538	0.630575	1.22083	2.10253	3.11376	0.929302	0.929013	0.908872	0.972471
001+161	001+161 K17	1.23	2.94	976	90520.5	1888.5	20673.5	11	DRSC00668	CG4785	HDC00180	FBgn0031314	1.20701	2.07841	0.652189	0.400202	1.03179	1.04684	0.34209	0.278376	0.702572	0.600229	0.970388	0.965526	0.99905	0.988606
001+161	001+161 K18	1.16	2.61	1103.5	94611	1771.5	15521.5	8.5	DRSC00582	CG3238	HDC00588	FBgn0031540	1.14842	1.95935	-0.503694	-0.674491	0.9732	0.927782	-0.359372	-0.316771	-0.573359	-0.0633097	0.887963	0.908033	0.99905	0.958578
001+161	001+161 K19	1.2	2.7	1100	90247	1867	18416.5	10	DRSC00678	Plap	HDC00182	FBgn0024314	1.18232	1.99325	0.16508	-0.368477	1.0071	0.961683	0.0464817	-0.147306	-0.413157	-0.703943	0.974806	0.98134	0.99905	0.994263
001+161	001+161 K20	1.21	2.71	1092.5	92519.5	1867.5	19856	10.5	DRSC00770	Thor	HDC00591	FBgn0022073	1.19062	1.99695	0.32879	-0.335108	1.0154	0.96538	0.145831	-0.128826	-0.0690811	-0.0442002	0.987581	0.995079	0.99905	0.996385
001+161	001+161 K21	1.17	2.67	982.5	91179.5	1655.5	16043	9.5	DRSC00679	CG5118	HDC00182	FBgn0031317	1.157	1.98208	-0.334363	-0.469334	0.981784	0.95051	-0.256611	-0.203158	-0.438534	-0.615332	0.929302	0.948167	0.99905	0.981437
001+161	001+161 K22	1.24	3.24	1070.5	94042.5	2407.5	22788	9.5	DRSC00841	tim	HDC00594	FBgn0014396	1.21511	2.17557	0.811923	1.27725	1.03989	1.144	0.439026	0.764071	-0.0353041	1.03489	0.753139	0.699963	0.982127	0.856821
001+161	001+161 K23	1.15	2.69	1025	98139	1733	14878	8.5	DRSC00671	CG4896	HDC00184	FBgn0031319	1.13976	1.98954	-0.674491	-0.401971	0.964542	0.957973	-0.463022	-0.165854	-1.98471	-1.03413	0.986606	0.966994	0.99905	0.996385
001+161	001+161 K24	1.27	3.24	1120.5	97530.5	2519	26168	10.5	DRSC00580	CG31954	HDC00595	FBgn0051954	1.23902	2.17557	1.28351	1.27725	1.0638	1.144	0.725212	0.764071	0.88605	1.35057	0.825724	0.83322	0.99905	0.915153
001+161	001+161 L01	1.25	3.4	1108	100612	2650	25043.2	9.5	DRSC03138	CG9107	HDC01023	FBgn0031764	1.22314	2.22378	0.970373	1.71235	1.04792	1.19221	0.535184	1.00502	-0.107741	0.392343	0.950215	0.954856	0.952618	0.984626
001+161	001+161 L02	1.2	2.9	1103	108398	2092	21749.5	10.5	DRSC02163	CG12375	HDC01393	FBgn0031987	1.18232	2.06471	0.16508	0.276549	1.0071	1.03314	0.0464817	0.209899	-0.829517	-0.586368	0.993483	0.987981	0.99905	0.995919
001+161	001+161 L03	1.23	3.18	1047.5	102318	2285	23920.5	10.5	DRSC03139	CG9109	HDC01024	FBgn0031765	1.20701	2.15688	0.652189	1.10853	1.03179	1.12531	0.34209	0.670634	0.0303138	0.308732	0.869524	0.868485	0.996031	0.945669
001+161	001+161 L04	1.18	2.84	1135.5	108432	2084	19000.5	9	DRSC03101	CG8668	HDC01394	FBgn0031988	1.16551	2.0438	-0.166473	0.0878343	0.990295	1.01224	-0.154725	0.105392	-1.04359	-0.293437	0.979016	0.987731	0.99905	0.994263
001+161	001+161 L05	1.2	2.69	1125	115114	1901	22846.5	11.5	DRSC03576	myotubularin	HDC01025	FBgn0025742	1.18232	1.98954	0.16508	-0.401971	1.0071	0.957973	0.0464817	-0.165854	-0.449217	-1.21637	0.939042	0.952762	0.984557	0.986903
001+161	001+161 L06	1.26	3.205	986.25	96967	2174.25	25374.2	11.75	DRSC03095	CG8552	HDC01395	FBgn0031990	1.23111	2.16471	1.12756	1.17921	1.05589	1.13314	0.630575	0.709779	1.53516	1.42372	0.929302	0.929013	0.989784	0.972471
001+161	001+161 L07	1.2	2.885	992	99395.8	1861.75	19858.2	10.5	DRSC03480	ade2	HDC01028	FBgn0000052	1.18232	2.05952	0.16508	0.229739	1.0071	1.02796	0.0464817	0.183976	-0.860387	-0.887949	0.974806	0.98134	0.99905	0.994263
001+161	001+161 L08	1.3	3.085	986.25	93842.8	2027.5	28023	13.75	DRSC03094	CG8506	HDC01399	FBgn0031991	1.26236	2.12655	1.74408	0.834758	1.08714	1.09498	1.00472	0.519025	1.80451	-0.0734738	0.871375	0.890052	0.980948	0.944153
001+161	001+161 L09	1.48	3.025	744.75	74628.8	1488.5	36223.2	24.25	DRSC03143	slmo	HDC01028	FBgn0029161	1.39204	2.10691	4.30222	0.657472	1.21682	1.07534	2.55716	0.420847	6.15449	0.296791	1.30511e-05	2.31281e-08	7.25354e-15	5.43592e-05
001+161	001+161 L10	1.135	2.475	993.25	95206.8	1464.5	13149	8.75	DRSC03092	CG8486		FBgn0031993	1.12663	1.90624	-0.933491	-1.15389	0.951413	0.874672	-0.6202	-0.582253	-2.13609	-2.24551	0.792995	0.816534	0.584522	0.90557
001+161	001+161 L11	1.29	3.41	1081	102484	2622.5	30231	11.5	DRSC02164	CG12393	HDC01029	FBgn0031768	1.25464	2.22671	1.59174	1.73886	1.07942	1.19514	0.912271	1.0197	1.98038	2.36065	0.892611	0.908033	0.770647	0.956248
001+161	001+161 L12	1.18	2.65	1066	101434	1762	18353.5	10.5	DRSC03091	CG8475	HDC01402	FBgn0031995	1.16551	1.97456	-0.166473	-0.537202	0.990295	0.942991	-0.154725	-0.240743	-0.807987	-0.910956	0.700993	0.626952	0.375601	0.817687
001+161	001+161 L13	1.21	2.76	987.5	96376	1738	19944	11.5	DRSC03144	CG9135	HDC01030	FBgn0031769	1.19062	2.01523	0.32879	-0.170084	1.0154	0.983662	0.145831	-0.037439	0.561889	0.0945837	0.914305	0.918649	0.99905	0.978881
001+161	001+161 L14	1.22	3.05	1039.5	98069	2129.5	21942	10.5	DRSC03090	CG8460	HDC01403	FBgn0031996	1.19885	2.11514	0.491152	0.731765	1.02363	1.08357	0.244363	0.461989	0.360832	0.960593	0.951313	0.952762	0.99905	0.986381
001+161	001+161 L15	1.305	3.825	925.5	93149	2599	28760.8	11.25	DRSC03145	CG9140	HDC01033	FBgn0031771	1.2662	2.34156	1.8198	2.77552	1.09098	1.30999	1.05067	1.59379	2.05589	2.91872	0.0371396	0.00227471	4.94717e-06	0.0579009
001+161	001+161 L16	1.215	2.84	1001.5	96576.2	1836	20910.8	11.25	DRSC03088	CG8451	HDC01405	FBgn0031998	1.19474	2.0438	0.410138	0.0878343	1.01952	1.01224	0.195198	0.105392	0.526626	0.0925263	0.961287	0.965134	0.99905	0.989167
001+161	001+161 L17	1.215	3.215	1016	98914.5	2245	21046.2	9.5	DRSC03150	CG9154	HDC01039	FBgn0031777	1.19474	2.16783	0.410138	1.20733	1.01952	1.13626	0.195198	0.725351	-0.185444	0.722623	0.989573	0.985867	0.99905	0.994263
001+161	001+161 L18	1.13	2.655	994.5	94218.2	1627.5	12338.8	7.5	DRSC03446	Su(var)205	HDC01407	FBgn0003607	1.12222	1.97644	-1.02059	-0.520187	0.946998	0.944876	-0.673055	-0.23132	-1.85909	-0.668317	0.575954	0.465919	0.207438	0.663108
001+161	001+161 L19	1.245	2.85	1014.25	96862.2	1844.5	23037	12.25	DRSC03151	CG9162		FBgn0031778	1.21914	2.04732	0.891307	0.119562	1.04392	1.01575	0.487202	0.122962	0.099988	-0.937092	0.952647	0.952762	0.894653	0.989167
001+161	001+161 L20	1.275	3.355	1023.25	94022.5	2392.75	25434.8	10.75	DRSC03086	CG8372	HDC01409	FBgn0032000	1.24295	2.21045	1.36102	1.59208	1.06773	1.17888	0.772252	0.93842	0.886867	1.3262	0.871375	0.883878	0.99905	0.944153
001+161	001+161 L21	1.145	2.65	863.75	86402	1520.75	12827.5	9.5	DRSC03355	Kr-h1	HDC01042	FBgn0028420	1.1354	1.97456	-0.760447	-0.537202	0.960185	0.942991	-0.515186	-0.240743	-1.59286	-1.46789	0.817886	0.852899	0.608169	0.92685
001+161	001+161 L22	1.165	3.145	991.5	94736	2146.25	15740.8	7.5	DRSC03081	Snx6	HDC01414	FBgn0032005	1.15272	2.14581	-0.418847	1.00863	0.977501	1.11425	-0.307882	0.615312	-2.35406	-0.0413592	0.966542	0.95413	0.99905	0.989167
001+161	001+161 L23	1.32	3.605	908	90007.2	2388	29152	12.25	DRSC03153	CG9175	HDC01043	FBgn0031779	1.27763	2.28232	2.04526	2.24082	1.10241	1.25075	1.18749	1.29768	1.41319	1.13361	0.387309	0.206177	0.460449	0.419196
001+161	001+161 L24	1.215	2.955	700.5	60380	1398	13234.2	9.5	DRSC03080	Pvr	HDC01414	FBgn0032006	1.19474	2.0835	0.410138	0.446139	1.01952	1.05193	0.195198	0.303815	-0.91552	-0.352419	0.989573	0.985867	0.99905	0.994263
001+161	001+161 M01	1.36	3.54	984	96453.5	2491	34855.8	14	DRSC00680	CG5126	HDC00185	FBgn0031320	1.30748	2.26413	2.63416	2.07658	1.13227	1.23256	1.54488	1.20673	2.45628	0.905594	0.438213	0.297187	0.405682	0.455995
001+161	001+161 M02	1.24	3.19	1034.5	106470	2257	25779.5	11	DRSC00818	for	HDC00623	FBgn0000721	1.21511	2.16002	0.811923	1.13687	1.03989	1.12845	0.439026	0.686329	0.262912	0.479639	0.86997	0.876785	0.88247	0.945973
001+161	001+161 M03	1.39	3.805	836.25	89329.5	2291.5	33509.5	14.5	DRSC00672	Tgt	HDC00186	FBgn0031321	1.3293	2.33632	3.06459	2.7282	1.15408	1.30475	1.80608	1.56758	3.67761	2.22083	0.650093	0.619094	0.248697	0.655942
001+161	001+161 M04	1.19	2.89	1079	105934	2043.5	20158.5	10	DRSC00283	CG31778	HDC00641	FBgn0051778	1.17395	2.06126	0	0.245369	0.998734	1.02969	-0.0536992	0.192632	-0.646284	-0.0104933	0.926413	0.929013	0.99905	0.979986
001+161	001+161 M05	1.22	3.01	996.5	103812	1999.5	22356.5	11.5	DRSC00674	CG5011	HDC00189	FBgn0040723	1.19885	2.10194	0.491152	0.612601	1.02363	1.07037	0.244363	0.395998	0.179037	0.0215085	0.795694	0.763376	0.808896	0.926968
001+161	001+161 M06	1.17	2.78	874	92803.5	1539.5	15496	10	DRSC00540	CG2818	HDC00645	FBgn0031566	1.157	2.02245	-0.334363	-0.10491	0.981784	0.990883	-0.256611	-0.0013469	-0.423929	0.100322	0.810999	0.818445	0.99905	0.92685
001+161	001+161 M07	1.23	3.26	861	92667	1952	21580.5	11	DRSC00683	CG5397	HDC00192	FBgn0031327	1.20701	2.18173	0.652189	1.3328	1.03179	1.15016	0.34209	0.794833	0.000897638	0.448528	0.929302	0.929013	0.99905	0.985744
001+161	001+161 M08	1.38	3.29	747.5	77760.2	1741.5	28492	17	DRSC00805	bowl	HDC00651	FBgn0004893	1.32208	2.19089	2.92215	1.41549	1.14686	1.15932	1.71965	0.840623	3.66567	0.681006	0.673833	0.652109	0.168263	0.692938
001+161	001+161 M09	1.21	2.59	1020	104067	1619	21654.5	13	DRSC00743	Cdlc2	HDC00207	FBgn0026141	1.19062	1.95166	0.32879	-0.743926	1.0154	0.920089	0.145831	-0.355223	0.561086	-1.15727	0.952823	0.9618	0.99905	0.989167
001+161	001+161 M10	1.27	3.155	821	86933.5	1764.5	22833.2	13.25	DRSC00634	l(2)k16918	HDC00655	FBgn0021800	1.23902	2.14899	1.28351	1.03728	1.0638	1.11742	0.725212	0.631181	1.22846	0.30337	0.997772	0.998508	0.99905	0.994263
001+161	001+161 M11	1.13	2.52	852.5	82737.5	1306	10994	8.5	DRSC00691	lea	HDC00215	FBgn0002543	1.12222	1.92426	-1.02059	-0.991244	0.946998	0.89269	-0.673055	-0.492183	-1.64343	-0.573895	0.405522	0.239815	0.448015	0.487062
001+161	001+161 M12	1.21	3.02	885	97842	1776.5	20667.5	11.5	DRSC00603	CG3407	HDC00656	FBgn0031573	1.19062	2.10526	0.32879	0.64254	1.0154	1.07369	0.145831	0.412578	0.0650961	0.51096	0.8299	0.831549	0.99905	0.944153
001+161	001+161 M13	1.135	2.49	783.75	80943	1182.75	11346.5	9.75	DRSC00293	CG31928	HDC00226	FBgn0051928	1.12663	1.91228	-0.933491	-1.09935	0.951413	0.880714	-0.6202	-0.552049	-1.10831	-0.833415	0.687912	0.645024	0.99036	0.780549
001+161	001+161 M14	1.23	2.675	891.5	88100.2	1507.5	20138.5	13.5	DRSC00835	slp1	HDC00660	FBgn0003430	1.20701	1.98395	0.652189	-0.452446	1.03179	0.952381	0.34209	-0.193806	0.750268	-0.251475	0.967772	0.965134	0.99905	0.994263
001+161	001+161 M15	1.225	2.855	937.5	89995.2	1755.5	20248	11.5	DRSC00704	CG7420	HDC00231	FBgn0031344	1.20294	2.04907	0.571835	0.135384	1.02772	1.0175	0.293326	0.131724	0.406402	0.0844138	0.956681	0.961844	0.99905	0.989167
001+161	001+161 M16	1.16	2.865	885.75	85814.5	1625.5	14055.8	8.75	DRSC00636	CG3964	HDC00663	FBgn0031574	1.14842	2.05257	-0.503694	0.166945	0.9732	1.021	-0.359372	0.149202	-0.639341	0.288088	0.695712	0.637341	0.860767	0.804178
001+161	001+161 M17	1.2	2.905	966.5	91945.5	1848.25	18466.2	10.25	DRSC00290	CG10869	HDC00245	FBgn0031347	1.18232	2.06643	0.16508	0.292099	1.0071	1.03486	0.0464817	0.21851	-0.383653	-0.189746	0.837907	0.852858	0.960617	0.944153
001+161	001+161 M18	1.2	2.825	853.5	83445.8	1556.25	17161.8	11	DRSC00637	CG3980	HDC00664	FBgn0031575	1.18232	2.03851	0.16508	0.0400326	1.0071	1.00694	0.0464817	0.07892	0.0130529	0.0633097	0.895085	0.906724	0.99905	0.968271
001+161	001+161 M19	1.345	3.5	986.25	91667	2469	31896.5	12.75	DRSC00292	CG31666		FBgn0051666	1.29639	2.25276	2.41538	1.97401	1.12117	1.22119	1.4121	1.14992	2.46183	1.2366	0.664159	0.617155	0.308317	0.692938
001+161	001+161 M20	1.2	2.89	962	91786.8	1840	18733.2	9.75	DRSC00807	capu	HDC00666	FBgn0000256	1.18232	2.06126	0.16508	0.245369	1.0071	1.02969	0.0464817	0.192632	-0.687326	-0.0669392	0.991273	0.999304	0.99905	0.996385
001+161	001+161 M21	1.2	2.97	880	91440.5	1742.5	18329.5	10.5	DRSC00809	cpb	HDC00255	FBgn0011570	1.18232	2.08856	0.16508	0.491843	1.0071	1.05699	0.0464817	0.329125	-0.097155	-0.213885	0.979016	0.967679	0.99905	0.992729
001+161	001+161 M22	1.18	2.81	938	90214	1714	16415	9.5	DRSC00350	ed	HDC00686	FBgn0000547	1.16551	2.03318	-0.166473	-0.00802358	0.990295	1.00162	-0.154725	0.0523073	-1.83245	-1.06673	0.700993	0.626952	0.106897	0.817687
001+161	001+161 M23	1.21	2.95	945	87878.5	1828	18311.5	10	DRSC00513	CG17660	HDC00256	FBgn0031356	1.19062	2.08181	0.32879	0.430853	1.0154	1.05024	0.145831	0.295349	-0.914244	-0.775697	0.98169	0.975506	0.99905	0.992729
001+161	001+161 M24	1.21	2.97	1018	99263.5	2016.5	20897	10	DRSC00552	CG2955	HDC00696	FBgn0031585	1.19062	2.08856	0.32879	0.491843	1.0154	1.05699	0.145831	0.329125	-0.876831	-0.194081	0.98169	0.975506	0.99905	0.992729
001+161	001+161 N01	1.305	3.44	1082.75	98840.2	2646.5	29953	11.25	DRSC02919	CG31642	HDC01045	FBgn0051642	1.2662	2.23547	1.8198	1.81793	1.09098	1.2039	1.05067	1.06349	1.21424	0.660376	0.396493	0.209781	0.439717	0.440119
001+161	001+161 N02	1.23	3.05	1081.5	99425.5	2217	22811	10.5	DRSC03078	CG8086	HDC01419	FBgn0032010	1.20701	2.11514	0.652189	0.731765	1.03179	1.08357	0.34209	0.461989	-0.0318359	0.0712459	0.883203	0.88206	0.99905	0.956248
001+161	001+161 N03	1.21	2.98	1066.5	98936	2107.5	21083	10	DRSC03159	CG9226	HDC01048	FBgn0031782	1.19062	2.09192	0.32879	0.522184	1.0154	1.06035	0.145831	0.345927	-0.344864	-0.194191	0.995108	0.995242	0.99905	0.995919
001+161	001+161 N04	1.18	2.59	1091	100097	1732.5	18334	10.5	DRSC02666	Btk29A	HDC01422	FBgn0003502	1.16551	1.95166	-0.166473	-0.743926	0.990295	0.920089	-0.154725	-0.355223	-0.950784	-1.06981	0.929302	0.937684	0.99905	0.980881
001+161	001+161 N05	1.25	3.36	1021	96866.5	2408	23779.5	10	DRSC03293	Cpr	HDC01081	FBgn0015623	1.22314	2.21194	0.970373	1.60553	1.04792	1.18037	0.535184	0.945864	0.808896	1.17084	0.939645	0.95221	0.99905	0.979394
001+161	001+161 N06	1.18	2.53	1013.5	88745	1558	15761	10	DRSC03077	CG7870	HDC01424	FBgn0032012	1.16551	1.92822	-0.166473	-0.955495	0.990295	0.896651	-0.154725	-0.472386	-0.244585	-0.804438	0.961729	0.966994	0.99905	0.989167
001+161	001+161 N07	1.29	3.37	1004.5	93847	2379.5	27672.5	11.5	DRSC03234	CG9497	HDC01082	FBgn0031800	1.25464	2.21491	1.59174	1.63235	1.07942	1.18334	0.912271	0.960719	1.29689	0.825282	0.664159	0.572796	0.396474	0.722646
001+161	001+161 N08	1.23	3.03	1042.5	97175.5	2120.5	22858.5	11	DRSC03075	CG7840	HDC01426	FBgn0032014	1.20701	2.10856	0.652189	0.672379	1.03179	1.07699	0.34209	0.429103	0.317279	-0.104001	0.998527	0.999656	0.99905	0.996385
001+161	001+161 N09	1.19	2.85	1088.5	97782	2016.5	18865.5	9.5	DRSC03239	CG9505	HDC01090	FBgn0031805	1.17395	2.04732	0	0.119562	0.998734	1.01575	-0.0536992	0.122962	0.0217024	-0.152164	0.977218	0.98134	0.99905	0.994263
001+161	001+161 N10	1.2	2.62	1029	93663	1678.5	18624	11	DRSC03074	CG7830	HDC01427	FBgn0032015	1.18232	1.96317	0.16508	-0.639972	1.0071	0.931606	0.0464817	-0.297655	-0.453581	-1.52249	0.955108	0.965134	0.99905	0.989167
001+161	001+161 N11	1.21	2.95	1042.5	90399.5	2029	19167	9.5	DRSC03241	CG9507	HDC01094	FBgn0031808	1.19062	2.08181	0.32879	0.430853	1.0154	1.05024	0.145831	0.295349	0.245602	1.05363	0.914305	0.918649	0.99905	0.978881
001+161	001+161 N12	1.44	3.61	990	87550.8	2585.75	37395.5	14.25	DRSC03073	CG7818	HDC01428	FBgn0032016	1.36464	2.28371	3.76173	2.25333	1.18942	1.25214	2.22915	1.30461	4.96917	2.34874	0.791466	0.857905	0.702327	0.819811
001+161	001+161 N13	1.155	2.495	997.5	80304.5	1469	12629.8	8.5	DRSC03247	CG9523	HDC01102	FBgn0031812	1.1441	1.91429	-0.588907	-1.08124	0.968881	0.88272	-0.411085	-0.542021	-0.673276	-0.770253	0.783621	0.782755	0.99905	0.905188
001+161	001+161 N14	1.095	1.93	1042	84448.2	976.25	8830.75	7.25	DRSC03072	CG7810	HDC01429	FBgn0032017	1.09075	1.65752	-1.64126	-3.39897	0.915535	0.625952	-1.04972	-1.82554	-2.6321	-3.49159	0.664159	0.641548	0.690725	0.739095
001+161	001+161 N15	1.135	2.22	1060.25	90890	1306.75	12924.2	8.75	DRSC03252	retm	HDC01104	FBgn0031814	1.12663	1.79751	-0.933491	-2.13537	0.951413	0.765939	-0.6202	-1.12578	-1.83551	-2.40274	0.880821	0.908033	0.99905	0.956248
001+161	001+161 N16	1.165	2.5	1047	93004.2	1585	15656.2	9.25	DRSC03071	CG7806	HDC01430	FBgn0032018	1.15272	1.91629	-0.418847	-1.06317	0.977501	0.884722	-0.307882	-0.532014	-0.580166	-1.03955	0.624346	0.503924	0.438528	0.733096
001+161	001+161 N17	1.18	2.86	976.5	86263	1816.75	15716.8	8.5	DRSC03250	CG9526	HDC01105	FBgn0031815	1.16551	2.05082	-0.166473	0.151179	0.990295	1.01925	-0.154725	0.140471	-0.927035	-0.303777	0.848945	0.866354	0.865322	0.945669
001+161	001+161 N18	1.23	2.86	1053.5	93831.5	1967	21284	10.5	DRSC03067	CG7778	HDC01438	FBgn0032025	1.20701	2.05082	0.652189	0.151179	1.03179	1.01925	0.34209	0.140471	0.654328	0.230138	0.970388	0.965526	0.99905	0.988606
001+161	001+161 N19	1.25	3.37	1149	100624	2723.5	24703	9	DRSC03253	CG9531	HDC01107	FBgn0031817	1.22314	2.21491	0.970373	1.63235	1.04792	1.18334	0.535184	0.960719	0.307204	0.898902	0.991802	0.998508	0.99905	0.994263
001+161	001+161 N20	1.29	3.41	1077	91477	2606	27012.5	10	DRSC03065	CG7627	HDC01440	FBgn0032026	1.25464	2.22671	1.59174	1.73886	1.07942	1.19514	0.912271	1.0197	1.31355	1.64014	0.868871	0.883878	0.982127	0.941556
001+161	001+161 N21	1.27	3.5	985	86605.5	2463	23699	9.5	DRSC02002	CG9535	HDC01108	FBgn0027501	1.23902	2.25276	1.28351	1.97401	1.0638	1.22119	0.725212	1.14992	1.45767	1.48057	0.894458	0.908033	0.984557	0.956248
001+161	001+161 N22	1.33	4.52	704.5	71816	2450	24242.5	9.5	DRSC03419	RpS13	HDC01441	FBgn0010265	1.28518	2.50851	2.19414	4.28253	1.10996	1.47694	1.27784	2.42834	1.5199	3.75692	0.866079	0.890175	0.99905	0.929143
001+161	001+161 N23	1.22	3.35	1034.5	93411.5	2456	21264	8.5	DRSC03254	CG9536	HDC01109	FBgn0031818	1.19885	2.20896	0.491152	1.57862	1.02363	1.17739	0.244363	0.930964	-0.742899	0.546167	0.984811	0.987149	0.901276	0.996385
001+161	001+161 N24	1.12	2.31	958.25	89723.8	1259.5	11769.2	8.25	DRSC02257	CSN8	HDC01442	FBgn0028835	1.11333	1.83725	-1.19594	-1.77665	0.938109	0.805679	-0.779469	-0.92713	-3.14681	-2.67872	0.741015	0.754634	0.293742	0.852854
001+161	001+161 O01	1.22	3.06	1038	97646	2123	21201.2	9.75	DRSC00520	CG18317	HDC00259	FBgn0031359	1.19885	2.11841	0.491152	0.761311	1.02363	1.08685	0.244363	0.478352	-0.422131	-0.0381539	0.889164	0.883878	0.99905	0.957333
001+161	001+161 O02	1.2	2.72	1035	97910	1782	19614	11	DRSC00553	lectin-24Db	HDC00701	FBgn0040102	1.18232	2.00063	0.16508	-0.301861	1.0071	0.969063	0.0464817	-0.110415	-0.450444	-0.601669	0.991273	0.999304	0.99905	0.996385
001+161	001+161 O03	1.19	2.75	1052.5	99861.5	1843.5	19181	10.5	DRSC00514	CG31937	HDC00263	FBgn0031360	1.17395	2.0116	0	-0.202848	0.998734	0.980033	-0.0536992	-0.0555833	-0.534373	-0.523263	0.991802	0.98134	0.99905	0.995919
001+161	001+161 O04	1.21	2.72	1053.5	94941	1815	19613.5	11	DRSC00630	CG3714	HDC00702	FBgn0031589	1.19062	2.00063	0.32879	-0.301861	1.0154	0.969063	0.145831	-0.110415	0.0521636	-0.0984663	0.98169	0.975506	0.99905	0.992729
001+161	001+161 O05	1.14	2.51	1096.5	99401	1660.5	13749	8	DRSC00507	CG17646	HDC00265	FBgn0031362	1.13103	1.92028	-0.846779	-1.02713	0.955809	0.888714	-0.567578	-0.512059	-1.53437	-1.28377	0.890991	0.908538	0.99905	0.958578
001+161	001+161 O06	1.19	2.76	1079.5	99673	1905	19132.5	10	DRSC00819	ft	HDC00704	FBgn0001075	1.17395	2.01523	0	-0.170084	0.998734	0.983662	-0.0536992	-0.037439	0.282583	0.54947	0.991802	0.999656	0.99905	0.996385
001+161	001+161 O07	1.17	2.66	1136.5	107742	1892	18277	9.5	DRSC00266	CG17712	HDC00266	FBgn0027597	1.157	1.97833	-0.334363	-0.503204	0.981784	0.946758	-0.256611	-0.221915	-1.20404	-1.07544	0.947068	0.9618	0.99905	0.986903
001+161	001+161 O08	1.21	2.98	1014.5	95955.5	2010	20009	10	DRSC00628	CG3702	HDC00706	FBgn0031590	1.19062	2.09192	0.32879	0.522184	1.0154	1.06035	0.145831	0.345927	0.13557	0.207427	0.952823	0.9618	0.99905	0.989167
001+161	001+161 O09	1.27	3.12	1144.5	99528	2428.5	26408	11	DRSC00389	CG31663	HDC00281	FBgn0051663	1.23902	2.13783	1.28351	0.936589	1.0638	1.10626	0.725212	0.575418	2.16529	1.23697	0.929302	0.937322	0.919877	0.976025
001+161	001+161 O10	1.285	2.91	931	89332.2	1807	25119.8	15.25	DRSC00271	CG16857	HDC00721	FBgn0028482	1.25076	2.06815	1.51514	0.307622	1.07554	1.03658	0.86578	0.227106	1.78631	0.0121247	0.959249	0.966994	0.99905	0.986159
001+161	001+161 O11	1.25	3.12	364.5	34207.5	785	8413	11	DRSC00701		HDC00287		1.22314	2.13783	0.970373	0.936589	1.04792	1.10626	0.535184	0.575418	1.46028	2.09592	0.975251	0.98134	0.911694	0.989167
001+161	001+161 O12	1.2	2.57	1077.5	91994	1685.5	18150	10.5	DRSC00794	Traf1	HDC00726	FBgn0026319	1.18232	1.94391	0.16508	-0.813899	1.0071	0.912337	0.0464817	-0.393973	0.0508646	-0.59008	0.939042	0.952762	0.99905	0.986903
001+161	001+161 O13	1.19	2.61	1002	94260	1603	17705.5	11	DRSC00700	CG31670	HDC00291	FBgn0031375	1.17395	1.95935	0	-0.674491	0.998734	0.927782	-0.0536992	-0.316771	0.465182	0.161739	0.941513	0.952762	0.99905	0.986903
001+161	001+161 O14	1.2	2.67	1084	100836	1808.5	19918	11.5	DRSC00505	CG17612		FBgn0031597	1.18232	1.98208	0.16508	-0.469334	1.0071	0.95051	0.0464817	-0.203158	0.268057	0.251475	0.72254	0.646878	0.729072	0.855562
001+161	001+161 O15	1.15	2.33	961	91871	1290.5	13543.5	10.5	DRSC00301	CG10908	HDC00294	FBgn0031376	1.13976	1.84587	-0.674491	-1.69884	0.964542	0.8143	-0.463022	-0.884037	-1.17444	-1.43756	0.720697	0.679557	0.690725	0.826217
001+161	001+161 O16	1.19	2.74	1096.5	92978.5	1913.5	18074	9.5	DRSC00595	CG3338	HDC00727	FBgn0031598	1.17395	2.00796	0	-0.235732	0.998734	0.97639	-0.0536992	-0.0737936	0.312203	0.361179	0.930095	0.948146	0.99905	0.984626
001+161	001+161 O17	1.25	2.95	1099	98541.5	2147.5	24603.5	11.5	DRSC00697	CG7289	HDC00297	FBgn0031379	1.22314	2.08181	0.970373	0.430853	1.04792	1.05024	0.535184	0.295349	1.00432	0.486624	0.95567	0.965134	0.99905	0.986903
001+161	001+161 O18	1.21	3.02	1030	92126	2088.5	19824.5	9.5	DRSC00269	Tps1	HDC00729	FBgn0027560	1.19062	2.10526	0.32879	0.64254	1.0154	1.07369	0.145831	0.412578	0.472619	1.25641	0.914305	0.918649	0.99905	0.978881
001+161	001+161 O19	1.22	3.01	1107.5	92161	2228.5	20633.5	9.5	DRSC00643	Got2	HDC00298	FBgn0001125	1.19885	2.10194	0.491152	0.612601	1.02363	1.07037	0.244363	0.395998	-0.099988	0.241446	0.970388	0.966994	0.99905	0.994263
001+161	001+161 O20	1.2	2.8	1087	95964	1952.5	19739.5	10	DRSC00826	l(2)k05819	HDC00731	FBgn0022153	1.18232	2.02962	0.16508	-0.0402038	1.0071	0.998051	0.0464817	0.0344865	-0.464659	0.136633	0.895085	0.906724	0.943599	0.968271
001+161	001+161 O21	1.055	1.615	1015.5	84110	723.75	5537	5.75	DRSC00791	Su(dx)	HDC00308	FBgn0003557	1.05354	1.47933	-2.37537	-5.00736	0.878321	0.447767	-1.49522	-2.71624	-3.55068	-5.81949	0.263836	0.14958	0.0180525	0.307315
001+161	001+161 O22	1.25	2.97	1193.5	90438.5	2353	22319.5	9.5	DRSC00264	morgue	HDC00736	FBgn0027609	1.22314	2.08856	0.970373	0.491843	1.04792	1.05699	0.535184	0.329125	0.0353041	0.0120022	0.847115	0.85714	0.99905	0.93147
001+161	001+161 O23	1.18	2.76	1069	95412.5	1892	17281	9	DRSC00827	CG31672	HDC00309	FBgn0028952	1.16551	2.01523	-0.166473	-0.170084	0.990295	0.983662	-0.154725	-0.037439	-1.40825	-0.923512	0.993483	0.999304	0.993953	0.996385
001+161	001+161 O24	1.205	2.81	953.5	81085	1743.75	17091	9.25	DRSC00452	CG15438	HDC00738	FBgn0025684	1.18648	2.03318	0.247105	-0.00802358	1.01126	1.00162	0.0962595	0.0523073	-0.772367	-0.22928	0.952823	0.952762	0.99905	0.986903
001+161	001+161 P01	1.23	3.3	882.5	75246.2	2112.75	18447	9	DRSC03256	Sec61alpha	HDC01110	FBgn0026571	1.20701	2.19392	0.652189	1.44288	1.03179	1.16235	0.34209	0.855794	0.107741	0.787314	0.725643	0.637796	0.99905	0.820664
001+161	001+161 P02	1.19	2.79	1113.5	101458	1997	19459.5	9.5	DRSC02594	CG17292	HDC01444	FBgn0032029	1.17395	2.02604	0	-0.0724991	0.998734	0.994473	-0.0536992	0.0166019	-0.392484	-0.280066	0.991802	0.999656	0.99905	0.996385
001+161	001+161 P03	1.25	2.91	1116.5	103825	2133	25435	11.5	DRSC03255	DLP	HDC01111	FBgn0031820	1.22314	2.06815	0.970373	0.307622	1.04792	1.03658	0.535184	0.227106	1.16666	0.111559	0.873249	0.882219	0.981404	0.947064
001+161	001+161 P04	1.23	2.95	1107.5	101428	2160.5	23506.5	11	DRSC02595	CG17293	HDC01445	FBgn0032030	1.20701	2.08181	0.652189	0.430853	1.03179	1.05024	0.34209	0.295349	0.816985	0.783985	0.997978	0.995079	0.976114	0.999077
001+161	001+161 P05	1.17	2.78	1147	102226	2044	17864	9	DRSC02003	CG9543	HDC01113	FBgn0027496	1.157	2.02245	-0.334363	-0.10491	0.981784	0.990883	-0.256611	-0.0013469	-0.496028	-0.190155	0.965416	0.974489	0.99905	0.989167
001+161	001+161 P06	1.15	2.48	1092.5	103112	1620	15846.5	9.5	DRSC02596	CG17294	HDC01447	FBgn0032032	1.13976	1.90826	-0.674491	-1.13567	0.964542	0.87669	-0.463022	-0.572164	-0.396607	-0.460374	0.930095	0.952762	0.99905	0.980881
001+161	001+161 P07	1.25	3.17	1081.5	101876	2343.5	25567.5	11	DRSC03260	CG9547	HDC01116	FBgn0031824	1.22314	2.15373	0.970373	1.0801	1.04792	1.12216	0.535184	0.65489	0.980838	0.754767	0.897141	0.907951	0.99905	0.958267
001+161	001+161 P08	1.21	3.05	1085	95667.5	2223	20543.5	9.5	DRSC01851	Aats-ala	HDC01448	FBgn0027094	1.19062	2.11514	0.32879	0.731765	1.0154	1.08357	0.145831	0.461989	0.432412	0.506989	0.934409	0.94765	0.99905	0.986903
001+161	001+161 P09	1.21	2.94	1090.5	101875	2118.5	21078.5	10	DRSC02270	CG31637	HDC01121	FBgn0051637	1.19062	2.07841	0.32879	0.400202	1.0154	1.04684	0.145831	0.278376	1.08059	0.705355	0.98169	0.975506	0.99905	0.992729
001+161	001+161 P10	1.2	2.94	1050.5	99137.5	2042	19821	10	DRSC02258	CG13384	HDC01452	FBgn0032036	1.18232	2.07841	0.16508	0.400202	1.0071	1.04684	0.0464817	0.278376	0.129531	0.181322	0.974806	0.98134	0.99905	0.994263
001+161	001+161 P11	1.22	2.83	1035	96547	1892	20810.5	11	DRSC03510	eya	HDC01122	FBgn0000320	1.19885	2.04028	0.491152	0.0559946	1.02363	1.00871	0.244363	0.0877595	1.06366	1.18078	0.984811	0.987149	0.99905	0.996385
001+161	001+161 P12	1.195	2.93	691.5	76740.5	1257.75	14382	11.25	DRSC03528	emb	HDC01462	FBgn0020497	1.17815	2.075	0.0827126	0.369447	1.00293	1.04343	-0.00350394	0.261344	0.228515	0.79448	0.930095	0.943108	0.99905	0.984626
001+161	001+161 P13	1.105	2.12	645	64761.2	846.75	8282	7.5	DRSC02124	Ent2	HDC01133	FBgn0026585	1.09985	1.75142	-1.46192	-2.55141	0.924626	0.719848	-0.940886	-1.35618	-1.35347	-1.86354	0.615736	0.562215	0.686037	0.688703
001+161	001+161 P14	1.095	1.935	856.25	83262.5	891	8553.5	7.75	DRSC02267	CG13397	HDC01463	FBgn0014417	1.09075	1.66011	-1.64126	-3.37562	0.915535	0.628539	-1.04972	-1.81261	-2.04899	-2.92075	0.664159	0.641548	0.615988	0.739095
001+161	001+161 P15	1.085	1.895	750.75	70456	869.75	7629	5.75	DRSC02125	CG11050	HDC01139	FBgn0031836	1.08158	1.63922	-1.82224	-3.56417	0.90636	0.60765	-1.15955	-1.91702	-2.53847	-3.44992	0.182282	0.066373	0.00560711	0.238749
001+161	001+161 P16	1.22	2.59	1076	103930	1707.5	23282	13.5	DRSC01864	Akap200	HDC01465	FBgn0027932	1.19885	1.95166	0.491152	-0.743926	1.02363	0.920089	0.244363	-0.355223	1.31977	-0.139024	0.871375	0.877035	0.994146	0.963412
001+161	001+161 P17	1.42	3.66	915.5	86843.5	2421.5	36208.5	15	DRSC02127	CG11098	HDC01144	FBgn0031842	1.35066	2.29746	3.48582	2.3775	1.17544	1.26589	2.06171	1.37337	4.94118	2.72167	0.0530829	0.00832419	0.000117662	0.0592156
001+161	001+161 P18	1.17	2.62	947.5	89103.5	1534.5	14831	9.5	DRSC03540	grk	HDC01466	FBgn0001137	1.157	1.96317	-0.334363	-0.639972	0.981784	0.931606	-0.256611	-0.297655	-0.190164	-0.106564	0.947068	0.9618	0.99905	0.986903
001+161	001+161 P19	1.2	2.99	1097	97626	2188	19261	9	DRSC02004	CG11070	HDC01147	FBgn0028467	1.18232	2.09527	0.16508	0.552424	1.0071	1.0637	0.0464817	0.362673	-0.274994	0.240436	0.895085	0.906724	0.795349	0.968271
001+161	001+161 P20	1.21	2.97	1125.5	98985.5	2213	20886	9.5	DRSC03311	D12	HDC01467	FBgn0027490	1.19062	2.08856	0.32879	0.491843	1.0154	1.05699	0.145831	0.329125	0.0690811	0.795497	0.847206	0.85714	0.636384	0.956248
001+161	001+161 P21	1.15	2.52	1115	97438	1692	14678	8.5	DRSC03516	cup	HDC01151	FBgn0000392	1.13976	1.92426	-0.674491	-0.991244	0.964542	0.89269	-0.463022	-0.492183	-0.792559	-1.27857	0.968235	0.98134	0.99905	0.989167
001+161	001+161 P22	1.17	2.55	1100.5	93726	1703	16033	9	DRSC03532	fu12	HDC01472	FBgn0026718	1.157	1.93609	-0.334363	-0.88442	0.981784	0.904525	-0.256611	-0.433026	-1.55589	-1.45543	0.981492	0.995079	0.91861	0.994263
001+161	001+161 P23	1.09	2.18	1033	88429	1227	7922	6.5	DRSC03161	CG9232	HDC01150	FBgn0031845	1.08618	1.77932	-1.73154	-2.29949	0.910958	0.747756	-1.10451	-1.21667	-3.37617	-3.23012	0.897141	0.930483	0.559891	0.956248
001+161	001+161 P24	1.04	1.56	939.5	80954.8	598	3555	5.25	DRSC02072	d	HDC01481	FBgn0000410	1.03922	1.44469	-2.65786	-5.32012	0.864001	0.413117	-1.66666	-2.88944	-4.6792	-6.08214	0.690281	0.716814	0.217495	0.738288
001+162	001+162 A01	1.17	2.355	766.25	54864.8	1035	9165.5	8.75	Control	midway_control		midway_control	1.157	1.85654	0	-1.12658	0.995841	0.852562	-0.112483	-0.663561	-7.65947	-5.28145	0.00230621	0.0194328	2.96219e-47	0.00943649
001+162	001+162 A02	1.5	3.79	906.5	68790.5	2527.5	34363	13.5	Control	brummer_control		brummer_control	1.40547	2.33237	6.45166	2.41368	1.2443	1.32839	3.24382	1.57332	3.37792	0.936187	1.85368e-253	2.37987e-245	0	2.32742e-184
001+162	001+162 A03	1.32	3.26	989	73893	2234.5	23446	10.5	DRSC00274	dbr	HDC00008	FBgn0067779	1.27763	2.18173	3.13228	1.29289	1.11647	1.17775	1.517	0.86516	-1.40645	-0.998229	0.177645	0.0444511	0.992416	0.210147
001+162	001+162 A04	1.3	3.7	1004	77949	2710.5	23086.5	8.5	DRSC00646	tho2	HDC00320	FBgn0031390	1.26236	2.30833	2.73584	2.23486	1.1012	1.30435	1.31077	1.46034	-1.9785	0.845291	0.577134	0.385068	0.366702	0.655942
001+162	001+162 A05	1.36	3.3	1015.5	67073	2335.5	24433	10.5	DRSC00307	CG11376	HDC00014	FBgn0031216	1.30748	2.19392	3.90745	1.38362	1.14632	1.18994	1.92027	0.922491	-0.22937	-0.310289	0.140859	0.0247774	0.99905	0.185678
001+162	001+162 A06	1.39	3.38	992.5	66740	2357.5	25866	11	DRSC00324	CG11723	HDC00321	FBgn0031391	1.3293	2.21788	4.47402	1.56184	1.16814	1.2139	2.21501	1.0351	0.84741	0.369113	0.139159	0.0204159	0.99905	0.192433
001+162	001+162 A07	1.38	3.31	1007	73495.5	2321	27634	12	DRSC00762	Nhe1	HDC00015	FBgn0026787	1.32208	2.19695	4.28653	1.40613	1.16092	1.19297	2.11747	0.936715	0.333535	-0.0938086	0.0179554	0.000903416	0.99905	0.0264084
001+162	001+162 A08	1.42	3.21	1006.5	63333	2209.5	26653.5	12.5	DRSC00273	CG7261	HDC00322	FBgn0027509	1.35066	2.16627	5.02848	1.17789	1.18949	1.16229	2.50345	0.792499	1.85644	0.080206	0.0369411	0.00202388	0.99905	0.0592156
001+162	001+162 A09	1.37	4.14	856	72971.5	2668.5	26965	10	DRSC00758	M(2)21AB	HDC00016	FBgn0005278	1.31481	2.4207	4.09768	3.07087	1.15365	1.41672	2.01923	1.98857	0.101903	2.89273	0.139531	0.0231781	0.99905	0.186926
001+162	001+162 A10	1.78	3.465	800.75	47636.8	1971.25	37018.2	18.75	DRSC00696	CG7263	HDC00322	FBgn0031392	1.57661	2.24271	10.8958	1.74663	1.41545	1.23873	5.55576	1.15186	10.5929	1.00917	9.83021e-15	3.63117e-21	1.11807e-14	4.55478e-12
001+162	001+162 A11	1.29	2.91	998	65702.5	1911	18966.5	10	DRSC00669	CG4822	HDC00017	FBgn0031220	1.25464	2.06815	2.53532	0.447867	1.09348	1.06417	1.20645	0.331241	-1.19145	-0.435296	0.720697	0.61428	0.547478	0.825935
001+162	001+162 A12	1.37	2.93	970	63154.5	1872.5	23236.5	12.5	DRSC00797	Uch	HDC00335	FBgn0010288	1.31481	2.075	4.09768	0.498828	1.15365	1.07102	2.01923	0.363441	0.604045	-0.239047	0.0604607	0.00632604	0.99905	0.0847333
001+162	001+162 A13	1.38	2.78	1057	63998.5	1881	24404.5	13	DRSC00753	Gs1	HDC00019	FBgn0001142	1.32208	2.02245	4.28653	0.107832	1.16092	1.01847	2.11747	0.116393	1.06853	-0.483491	0.113436	0.0157529	0.99905	0.158042
001+162	001+162 A14	1.36	2.97	1021.5	64880.5	2009.5	23076.5	11	DRSC00299	CG10880	HDC00337	FBgn0031398	1.30748	2.08856	3.90745	0.599714	1.14632	1.08458	1.92027	0.427185	0.301542	-0.031541	0.5697	0.32652	0.80264	0.684809
001+162	001+162 A15	1.33	2.96	972.5	59070	1893.5	19478.2	10	DRSC00310	CG11454	HDC00022	FBgn0031224	1.28518	2.08519	3.32825	0.57462	1.12402	1.08121	1.61895	0.41133	-0.695754	-0.449176	0.396493	0.175768	0.914312	0.467458
001+162	001+162 A16	1.355	3.245	1021.25	68808.2	2278	24639.8	10.75	DRSC00692	mio	HDC00339	FBgn0031399	1.3038	2.17712	3.81181	1.25857	1.14264	1.17314	1.87051	0.843479	-0.117083	0.424655	0.283704	0.0863737	0.99905	0.360337
001+162	001+162 A17	1.33	3.1	1054	66858.5	2212.5	22030.5	10	DRSC00629	CG3709	HDC00024	FBgn0031227	1.28518	2.1314	3.32825	0.918455	1.12402	1.12742	1.61895	0.628579	-1.01938	0.0216687	0.174347	0.0410201	0.99905	0.21033
001+162	001+162 A18	1.355	3.2	1005.5	69143	2196.25	24425.2	11.25	DRSC00693	CG7082	HDC00340	FBgn0031401	1.3038	2.16315	3.81181	1.15467	1.14264	1.15917	1.87051	0.777831	0.0365379	0.731633	0.0369411	0.00306573	0.99905	0.0488491
001+162	001+162 A19	1.54	3.56	1010	64044	2586.5	34451	13.5	DRSC00311	CG11455	HDC00025	FBgn0031228	1.43178	2.26976	7.13502	1.94788	1.27062	1.26578	3.59933	1.27901	4.66469	1.32786	4.31283e-06	2.18581e-09	0.0120076	2.79163e-05
001+162	001+162 A20	1.32	2.93	911	62042.5	1758.5	19855	11.5	DRSC00694	l(2)s5379	HDC00342	FBgn0010704	1.27763	2.075	3.13228	0.498828	1.11647	1.07102	1.517	0.363441	-1.35176	-0.646046	0.0568467	0.00770074	0.99905	0.0689244
001+162	001+162 A21	1.5	4.65	698	47583.5	2550	23532.5	9	DRSC00605	CG3436	HDC00026	FBgn0031229	1.40547	2.53687	6.45166	3.93522	1.2443	1.53289	3.24382	2.53469	3.35838	4.35388	8.96008e-05	1.92942e-07	0.0861298	0.000316499
001+162	001+162 A22	1.39	3.58	972	59461	2508	23444	9.5	DRSC00300	CG10882	HDC00343	FBgn0031408	1.3293	2.27536	4.47402	1.98956	1.16814	1.27138	2.21501	1.30535	-0.0263294	0.280843	0.00224449	4.4134e-05	0.99905	0.00404634
001+162	001+162 A23	1.33	2.84	1052	64537.5	1939.5	21279	10.5	DRSC00839	spen	HDC00028	FBgn0016977	1.28518	2.0438	3.32825	0.266704	1.12402	1.03983	1.61895	0.216775	-2.09887	-1.77034	0.0824837	0.0130465	0.873939	0.103487
001+162	001+162 A24	1.23	2.68	1060	69084.5	1779	16066	9	DRSC00742	CG9967	HDC00365	FBgn0031413	1.20701	1.98582	1.29859	-0.164735	1.04585	0.981838	0.563076	-0.0558262	-4.37206	-2.73652	0.906465	0.921614	0.207438	0.964434
001+162	001+162 B02	1.17	2.29	134.5	8690.5	168	1526.5	8.5	Control	thread_control		thread_control	1.157	1.82855	0	-1.33483	0.995841	0.824573	-0.112483	-0.795138	-0.980284	-4.48215	4.32957e-23	3.66381e-22	1.08267e-31	2.16882e-16
001+162	001+162 B03	1.19	3.25	1063.5	112418	2391.5	20841	9	DRSC00451	CG15436		FBgn0031610	1.17395	2.17865	0.44012	1.27003	1.01279	1.17468	0.116478	0.850717	-0.0441863	-0.309977	0.993483	0.999304	0.99905	0.996385
001+162	001+162 B04	1.19	3.08	949	107190	1969.5	19940	10	DRSC02147	CG11329	HDC01155	FBgn0031848	1.17395	2.12493	0.44012	0.870298	1.01279	1.12095	0.116478	0.598151	-0.0130086	-0.665609	0.86997	0.908033	0.99905	0.944158
001+162	001+162 B05	1.18	3.09	904	100492	1881	17616.5	9.5	DRSC00515	CG17840	HDC00747	FBgn0031611	1.16551	2.12817	0.220992	0.894416	1.00435	1.12419	0.00248246	0.61339	-0.380045	-0.386415	0.930095	0.952762	0.99905	0.980881
001+162	001+162 B06	1.17	3.2	968	109440	2111	18450	9	DRSC02144	Tsp	HDC01158	FBgn0031850	1.157	2.16315	0	1.15467	0.995841	1.15917	-0.112483	0.777831	-0.501612	0.427456	0.929432	0.952762	0.99905	0.981437
001+162	001+162 B07	1.18	2.88	1020	109312	1919.5	19847	10.5	DRSC00822	ine	HDC00748	FBgn0011603	1.16551	2.05779	0.220992	0.370765	1.00435	1.05381	0.00248246	0.282525	-0.393947	-1.06513	0.89372	0.921198	0.99905	0.958578
001+162	001+162 B08	1.18	2.94	1017	104871	1965.5	18982	10	DRSC03329	GRHR	HDC01161	FBgn0025595	1.16551	2.07841	0.220992	0.524178	1.00435	1.07443	0.00248246	0.379458	0	-0.265553	0.751687	0.789022	0.962372	0.844729
001+162	001+162 B09	1.17	2.995	935.25	100432	1893.75	17632.5	8.75	DRSC00469	CG15634	HDC00771	FBgn0031621	1.157	2.09694	0	0.66208	0.995841	1.09297	-0.112483	0.46659	-0.674491	-0.329726	0.749784	0.782653	0.985812	0.848225
001+162	001+162 B10	1.19	3.01	999.5	103597	2009	20048.5	10	DRSC03547	homer	HDC01164	FBgn0025777	1.17395	2.10194	0.44012	0.69925	1.01279	1.09796	0.116478	0.490076	0.142182	0.0181527	0.951997	0.965134	0.99905	0.986903
001+162	001+162 B11	1.17	2.86	982.5	104429	1828	18283.5	9.5	DRSC00590	CG3294	HDC00789	FBgn0031628	1.157	2.05082	0	0.318916	0.995841	1.04684	-0.112483	0.249765	0.409453	0.0790632	0.869524	0.900089	0.99905	0.946946
001+162	001+162 B12	1.19	3.08	1039	112182	2162.5	21602.5	10	DRSC02132	Liprin-alpha	HDC01165	FBgn0046704	1.17395	2.12493	0.44012	0.870298	1.01279	1.12095	0.116478	0.598151	0.49734	1.09554	0.930577	0.955696	0.99905	0.979986
001+162	001+162 B13	1.17	2.74	1012.5	107619	1758	17908.5	10.5	DRSC00578	CG3225	HDC00792	FBgn0031631	1.157	2.00796	0	0	0.995841	1.00398	-0.112483	0.0482605	0.00478205	0.0654829	0.690281	0.696682	0.99905	0.7549
001+162	001+162 B14	1.21	3.225	904.5	99067.2	1989.5	20778.8	10.5	DRSC03382	nrv1	HDC01173	FBgn0015776	1.19062	2.17093	0.872904	1.21257	1.02946	1.16695	0.341622	0.814416	1.14282	1.6987	0.996759	0.990329	0.978841	0.996385
001+162	001+162 B15	1.225	3.36	984.5	102124	2295	23377.5	10.25	DRSC00557	CG2976	HDC00795	FBgn0031633	1.20294	2.21194	1.19282	1.51768	1.04178	1.20796	0.508052	1.0072	1.51363	1.82229	0.991802	0.994733	0.99905	0.994263
001+162	001+162 B16	1.2	2.95	1050.5	98231.5	2039.5	19973	10	DRSC03383	nrv2	HDC01174	FBgn0015777	1.18232	2.08181	0.657413	0.549442	1.02116	1.07783	0.229519	0.395421	0.54183	-0.0119427	0.916604	0.950902	0.99905	0.968271
001+162	001+162 B17	1.22	3.14	1126	102508	2418	23034	9.5	DRSC00551	CG2950	HDC00799	FBgn0031637	1.19885	2.14422	1.08662	1.01384	1.03769	1.14024	0.452803	0.68885	1.02841	0.903736	0.95675	0.952762	0.982127	0.987588
001+162	001+162 B18	1.18	2.64	1030	101454	1681	18799	11	DRSC02615	CG17377		FBgn0031859	1.16551	1.97078	0.220992	-0.276621	1.00435	0.9668	0.00248246	-0.12652	0.0313912	-0.888641	0.949981	0.965134	0.99905	0.986903
001+162	001+162 B19	1.21	3.23	978	99693.5	2191	21488	9.5	DRSC00337	CG11927	HDC00800	FBgn0031638	1.19062	2.17248	0.872904	1.2241	1.02946	1.1685	0.341622	0.821698	0.594884	0.867264	0.95915	0.95413	0.99905	0.987053
001+162	001+162 B20	1.25	3.34	1023.5	100066	2391	25186.5	10.5	DRSC02135	CG11236	HDC01178	FBgn0031860	1.22314	2.20597	1.71741	1.47326	1.06198	1.20199	0.780957	0.979131	1.95404	1.67684	0.927148	0.908033	0.922852	0.979394
001+162	001+162 B21	1.17	3.11	870.5	91196.5	1853	16137	8	DRSC00562	CG3036	HDC00811	FBgn0031645	1.157	2.13462	0	0.942417	0.995841	1.13064	-0.112483	0.643719	-0.999824	0.174191	0.869524	0.900089	0.99905	0.946946
001+162	001+162 B22	1.19	3.27	495.5	62269	1116.5	12009	10.5	DRSC03407	Rca1	HDC01190	FBgn0017551	1.17395	2.18479	0.44012	1.31567	1.01279	1.18081	0.116478	0.879558	-0.705663	-0.0979827	0.981492	0.995079	0.99905	0.994263
001+162	001+162 B23	1.12	2.515	961.25	98888.8	1462.25	11438.5	7.5	DRSC00265	hoe1	HDC00813	FBgn0041150	1.11333	1.92227	-1.13409	-0.637518	0.952166	0.918294	-0.702462	-0.35455	-3.43012	-2.52671	0.873098	0.883878	0.522525	0.957415
001+162	001+162 B24	1.19	3.08	1042.5	93687	2167.5	18225.5	8.5	DRSC02108	CG10805	HDC01191	FBgn0031864	1.17395	2.12493	0.44012	0.870298	1.01279	1.12095	0.116478	0.598151	-0.219648	-0.314313	0.993483	0.999304	0.99905	0.996385
001+162	001+162 C01	1.2	3.58	839.25	100752	2202.75	20749.2	9	DRSC00312	mRpL10	HDC00029	FBgn0031231	1.18232	2.27536	0.657413	1.98956	1.02116	1.27138	0.229519	1.30535	-0.461941	1.73158	0.746568	0.730659	0.925194	0.82901
001+162	001+162 C02	1.13	2.84	1103	118018	2031.5	14793.5	7	DRSC00695	eys	HDC00371	FBgn0031414	1.12222	2.0438	-0.903271	0.266704	0.961055	1.03983	-0.582386	0.216775	-1.61617	-0.677391	0.898564	0.908033	0.99905	0.970419
001+162	001+162 C03	1.13	2.78	1113	114068	1983	14774.5	7.5	DRSC00313	CG11490	HDC00031	FBgn0031233	1.12222	2.02245	-0.903271	0.107832	0.961055	1.01847	-0.582386	0.116393	-1.34976	-1.03516	0.967772	0.965134	0.99905	0.994263
001+162	001+162 C04	1.18	3.11	953.5	111364	1999.5	19690.5	10	DRSC00777	Rab5	HDC00372	FBgn0014010	1.16551	2.13462	0.220992	0.942417	1.00435	1.13064	0.00248246	0.643719	0.392103	0.632341	0.991802	0.999656	0.99905	0.996385
001+162	001+162 C05	1.19	2.97	1003	116474	1970.5	21975.5	11.5	DRSC00823	kis	HDC00032	FBgn0001309	1.17395	2.08856	0.44012	0.599714	1.01279	1.08458	0.116478	0.427185	0.691918	0.310289	0.931651	0.930294	0.825713	0.978177
001+162	001+162 C06	1.12	2.52	1125	108221	1710.5	12897.5	7.5	DRSC00726	CG9866	HDC00377	FBgn0031420	1.11333	1.92426	-1.13409	-0.622741	0.952166	0.92028	-0.702462	-0.345213	-1.48871	-1.30611	0.771166	0.763376	0.99905	0.886974
001+162	001+162 C07	1.115	2.54	987.5	109018	1552	12766.2	7.75	DRSC00320	Rpp30	HDC00036	FBgn0022246	1.10885	1.93216	-1.25027	-0.563925	0.947692	0.928185	-0.762902	-0.308051	-1.89409	-1.41741	0.545149	0.455452	0.336946	0.607873
001+162	001+162 C08	1.22	2.99	1093.5	113504	2188	24535	11.5	DRSC00727	CG9867	HDC00378	FBgn0031421	1.19885	2.09527	1.08662	0.649649	1.03769	1.09129	0.452803	0.458736	2.05568	1.11984	0.871878	0.913921	0.99905	0.944153
001+162	001+162 C09	1.14	2.5	941.75	104817	1476.25	15478.5	9.75	DRSC00483	CG17075	HDC00039	FBgn0031239	1.13103	1.91629	-0.674491	-0.682026	0.969866	0.912312	-0.463369	-0.382672	-0.962263	-1.35307	0.681379	0.665445	0.965867	0.765921
001+162	001+162 C10	1.22	3.23	1072	111282	2387.5	24180.5	10	DRSC00614	CG3557	HDC00380	FBgn0031423	1.19885	2.17248	1.08662	1.2241	1.03769	1.1685	0.452803	0.821698	1.86444	2.05816	0.974432	0.965134	0.914312	0.993679
001+162	001+162 C11	1.105	2.27	1011.75	108368	1309	11615	7.75	DRSC00596	CG3345	HDC00040	FBgn0031240	1.09985	1.81978	-1.4842	-1.40009	0.938683	0.815801	-0.8846	-0.836376	-1.11038	-1.55877	0.608567	0.527963	0.980268	0.688703
001+162	001+162 C12	1.16	2.64	1074	110898	1759	18095	10.5	DRSC00732	CG9886	HDC00387	FBgn0031428	1.14842	1.97078	-0.222889	-0.276621	0.987257	0.9668	-0.228435	-0.12652	0.227039	0.395398	0.813504	0.856019	0.99905	0.914355
001+162	001+162 C13	1.15	2.51	1057	109954	1595	16045.5	10	DRSC00319	CG11604	HDC00041	FBgn0031242	1.13976	1.92028	-0.447708	-0.652325	0.978599	0.916304	-0.345392	-0.363906	0.0620837	0.176018	0.887963	0.908033	0.99905	0.958578
001+162	001+162 C14	1.11	2.33	1046.5	107090	1407.75	11657	7.75	DRSC00731	CG9883	HDC00416	FBgn0031435	1.10436	1.84587	-1.36697	-1.20599	0.943197	0.841889	-0.823614	-0.713732	-1.52685	-1.08575	0.634285	0.569644	0.900708	0.712976
001+162	001+162 C15	1.2	2.95	1062.5	105550	2074.5	20687.5	10	DRSC00837	smo	HDC00044	FBgn0003444	1.18232	2.08181	0.657413	0.549442	1.02116	1.07783	0.229519	0.395421	1.43748	1.41501	0.968235	0.98134	0.99905	0.989167
001+162	001+162 C16	1.105	2.16	988.25	106716	1202.25	11111.5	7	DRSC00574	Drp1	HDC00419	FBgn0026479	1.09985	1.77011	-1.4842	-1.76966	0.938683	0.766129	-0.8846	-1.06988	-1.97832	-2.63337	0.804059	0.807239	0.99905	0.926086
001+162	001+162 C17	1.175	2.94	1019	104304	1982	18413.2	9	DRSC00621	CG3625	HDC00046	FBgn0031245	1.16127	2.07841	0.110731	0.524178	1.00011	1.07443	-0.054878	0.379458	0.282024	1.28088	0.860315	0.889004	0.99905	0.944153
001+162	001+162 C18	1.21	2.88	1068.5	101506	1994	20997	11	DRSC00503	CG17302	HDC00436	FBgn0031443	1.19062	2.05779	0.872904	0.370765	1.02946	1.05381	0.341622	0.282525	1.76188	1.35221	0.969913	0.984519	0.984557	0.989167
001+162	001+162 C19	1.07	1.77	961.75	95069.2	788.5	6497.5	9.5	DRSC00796	U2af38	HDC00050	FBgn0017457	1.06766	1.57098	-2.31997	-3.25123	0.906496	0.567001	-1.31939	-2.006	-3.52488	-5.28837	0.880455	0.8728	0.976831	0.966428
001+162	001+162 C20	1.18	2.75	1079.5	104958	1884	18678	10	DRSC00549	Hrs	HDC00452	FBgn0031450	1.16551	2.0116	0.220992	0.0271048	1.00435	1.00762	0.00248246	0.0653864	0.415609	0.486226	0.911161	0.934528	0.99905	0.972248
001+162	001+162 C21	1.18	2.74	993	99197	1724	17598	10.5	DRSC00756	Hop	HDC00051	FBgn0024352	1.16551	2.00796	0.220992	0	1.00435	1.00398	0.00248246	0.0482605	0.0749759	-0.190755	0.949981	0.965134	0.99905	0.986903
001+162	001+162 C22	1.16	2.72	1148	103068	1983	16764.5	8.5	DRSC00736	CG9960	HDC00458	FBgn0031454	1.14842	2.00063	-0.222889	-0.0545075	0.987257	0.996653	-0.228435	0.0138204	-0.975964	-1.16406	0.888995	0.908033	0.878572	0.958578
001+162	001+162 C23	1.21	3.33	1021.5	92121	2385.5	20016	8.5	DRSC00771	Pi3K21B	HDC00052	FBgn0020622	1.19062	2.20297	0.872904	1.45095	1.02946	1.19899	0.341622	0.965034	0.36226	2.07619	0.989494	0.978069	0.99905	0.995919
001+162	001+162 C24	1.17	2.83	1176	100641	2156	17491.5	8	DRSC00546	Trn-SR	HDC00459	FBgn0031456	1.157	2.04028	0	0.24046	0.995841	1.0363	-0.112483	0.200193	-0.150799	-0.16692	0.749784	0.782653	0.746851	0.848225
001+162	001+162 D01	1.285	3.815	793	96726	2201.25	28066.5	12.5	DRSC03113	mRpL24	HDC00822	FBgn0031651	1.25076	2.33894	2.43448	2.46259	1.0896	1.33496	1.15399	1.60423	1.75868	1.79937	0.131214	0.0320666	0.0159477	0.143475
001+162	001+162 D02	1.18	3.14	1096	115808	2342	21308	9	DRSC02109	CG10806	HDC01192	FBgn0031865	1.16551	2.14422	0.220992	1.01384	1.00435	1.14024	0.00248246	0.68885	-0.388862	-0.160324	0.965416	0.974489	0.99905	0.989167
001+162	001+162 D03	1.17	3.06	1107.5	115424	2284.5	20044.5	8.5	DRSC03116	CG8873	HDC00824	FBgn0031652	1.157	2.11841	0	0.821827	0.995841	1.11444	-0.112483	0.567525	-0.458715	-0.572417	0.908184	0.929013	0.99905	0.973656
001+162	001+162 D04	1.17	3.14	1052.5	114403	2243	19577.5	8.5	DRSC02278	CG13773	HDC01197	FBgn0042092	1.157	2.14422	0	1.01384	0.995841	1.14024	-0.112483	0.68885	-0.427537	0.0418668	0.995108	0.995242	0.99905	0.995919
001+162	001+162 D05	1.32	4.52	699.5	84003.5	2436.5	27331.5	11	DRSC03464	Trip1	HDC00831	FBgn0015834	1.27763	2.50851	3.13228	3.72425	1.11647	1.50453	1.517	2.40139	4.30494	4.72407	0.150516	0.0336134	9.36236e-05	0.182658
001+162	001+162 D06	1.16	2.85	1032	106790	1913.5	17055.5	9	DRSC02044	CG10354	HDC01198	FBgn0031868	1.14842	2.04732	-0.222889	0.292856	0.987257	1.04334	-0.228435	0.233299	-0.585602	-0.512929	0.654604	0.641128	0.925194	0.698408
001+162	001+162 D07	1.14	2.45	905.5	96697	1332	13720.5	9.5	DRSC02719	CG3756	HDC00833	FBgn0031657	1.13103	1.89609	-0.674491	-0.832339	0.969866	0.892109	-0.463369	-0.477646	-1.50136	-2.56491	0.828718	0.857905	0.956429	0.931044
001+162	001+162 D08	1.14	2.86	953.5	105139	1795	14853	8	DRSC03638	xl6	HDC01203	FBgn0028554	1.13103	2.05082	-0.674491	0.318916	0.969866	1.04684	-0.463369	0.249765	-1.10741	-0.129797	0.720697	0.705787	0.903395	0.809401
001+162	001+162 D09	1.27	3.39	997	102670	2389.5	27440.5	11.5	DRSC03118	l(2)05714	HDC00834	FBgn0010607	1.23902	2.22083	2.12959	1.58382	1.07785	1.21685	0.99538	1.04898	2.82106	1.65326	0.952823	0.985451	0.99905	0.984626
001+162	001+162 D10	1.105	2.485	635.75	71668.5	944.75	7960	8.25	DRSC03347	Hrb27C	HDC01204	FBgn0004838	1.09985	1.91027	-1.4842	-0.726802	0.938683	0.906294	-0.8846	-0.410964	-2.53071	-1.84705	0.288839	0.174339	0.0916876	0.334518
001+162	001+162 D11	1.215	3.005	919.25	95179.5	1846.25	20452.8	11.25	DRSC03119	Gmd	HDC00837	FBgn0031661	1.19474	2.10028	0.979982	0.686881	1.03358	1.0963	0.397327	0.482261	2.15576	1.15438	0.995051	0.98134	0.709232	0.999694
001+162	001+162 D12	1.19	2.94	1051.5	104616	2043	19756	10	DRSC02016	CG10158	HDC01206	FBgn0031871	1.17395	2.07841	0.44012	0.524178	1.01279	1.07443	0.116478	0.379458	0.752499	1.00041	0.930577	0.955696	0.99905	0.979986
001+162	001+162 D13	1.15	2.6	945	102820	1494.5	15207.5	10	DRSC03121	CG8892	HDC00840	FBgn0031664	1.13976	1.95551	-0.447708	-0.390215	0.978599	0.951532	-0.345392	-0.198293	-0.421294	-0.101913	0.833159	0.868485	0.99905	0.931044
001+162	001+162 D14	1.2	2.98	1057.5	103774	2094.5	21079.5	10	DRSC03157	iHog	HDC01207	FBgn0031872	1.18232	2.09192	0.657413	0.624723	1.02116	1.08794	0.229519	0.442987	1.07009	1.20736	0.771294	0.829359	0.99905	0.855562
001+162	001+162 D15	1.17	2.68	986	97879.5	1660	16452.5	10	DRSC03122	Rtnl1	HDC00842	FBgn0053113	1.157	1.98582	0	-0.164735	0.995841	0.981838	-0.112483	-0.0558262	-0.046216	-0.46312	0.839586	0.881853	0.99905	0.929821
001+162	001+162 D16	1.19	2.85	981.5	96106	1800.5	18600	10.5	DRSC03156	Gas41	HDC01208	FBgn0031873	1.17395	2.04732	0.44012	0.292856	1.01279	1.04334	0.116478	0.233299	0.466355	0.0396889	0.894116	0.929013	0.99905	0.957415
001+162	001+162 D17	1.2	2.8	1050.5	102265	1888	20959	11	DRSC02684	Rtnl1	HDC00844	FBgn0053113	1.18232	2.02962	0.657413	0.161167	1.02116	1.02564	0.229519	0.150092	0.630481	-0.0216687	0.991348	0.98134	0.99905	0.995919
001+162	001+162 D18	1.095	2.13	883.5	95317.8	994.5	8977.5	8.25	DRSC03424	SA	HDC01209	FBgn0020616	1.09075	1.75612	-1.72026	-1.87372	0.929592	0.752143	-1.0074	-1.13563	-2.66727	-3.03421	0.503725	0.388502	0.517587	0.580447
001+162	001+162 D19	1.18	2.84	1018	97803	1865.5	17697.5	9.5	DRSC02732	CG3887	HDC00846	FBgn0031670	1.16551	2.0438	0.220992	0.266704	1.00435	1.03983	0.00248246	0.216775	-0.141908	-0.229783	0.815756	0.829359	0.675683	0.902245
001+162	001+162 D20	1.21	2.97	1068.5	101520	2103	21443.5	10	DRSC02713	CG3430	HDC01211	FBgn0031875	1.19062	2.08856	0.872904	0.599714	1.02946	1.08458	0.341622	0.427185	0.924184	0.717224	0.952823	0.970858	0.99905	0.986903
001+162	001+162 D21	1.19	3	972	97693.5	1940.5	18876	9.5	DRSC03291	Cg25C	HDC00850	FBgn0000299	1.17395	2.09861	0.44012	0.674491	1.01279	1.09463	0.116478	0.474432	-0.0749759	0.207234	0.930577	0.955696	0.99905	0.979986
001+162	001+162 D22	1.21	3.17	978.5	90184	2100	19226	9	DRSC01996	Coprox	HDC01215	FBgn0021944	1.19062	2.15373	0.872904	1.08459	1.02946	1.14975	0.341622	0.733551	0.208023	-0.00454908	0.758084	0.84504	0.718894	0.949597
001+162	001+162 D23	1.1	2.335	1088.75	102572	1455.5	10349.8	7	DRSC03140	CG31650	HDC00853	FBgn0031673	1.09531	1.84801	-1.60196	-1.19004	0.934147	0.844033	-0.945862	-0.703655	-3.88689	-2.96013	0.602236	0.530213	0.527878	0.692085
001+162	001+162 D24	1.22	3.475	354.75	39043.5	900	8961	10.75	DRSC03611	smt3	HDC01216	FBgn0026170	1.19885	2.24559	1.08662	1.76807	1.03769	1.24162	0.452803	1.1654	1.01923	1.6294	0.425188	0.286349	0.0719856	0.437517
001+162	001+162 E01	1.2	2.73	1040	111590	1798	21917	12.5	DRSC00773	Plc21C	HDC00061	FBgn0004611	1.18232	2.0043	0.657413	-0.0272039	1.02116	1.00032	0.229519	0.031072	-1.95564	-2.68848	0.901509	0.934162	0.127338	0.964434
001+162	001+162 E02	1.18	2.9	1154.5	113202	2192	20936	9.5	DRSC00564	CG3077	HDC00460	FBgn0031457	1.16551	2.06471	0.220992	0.422255	1.00435	1.06073	0.00248246	0.315059	-1.39918	-1.53688	0.98169	0.975506	0.998621	0.992729
001+162	001+162 E03	1.21	3.4	1101	112288	2631.5	23166	8.5	DRSC00332	CG11912	HDC00055	FBgn0031248	1.19062	2.22378	0.872904	1.60574	1.02946	1.2198	0.341622	1.06283	-0.140821	0.305565	0.892611	0.890052	0.99905	0.957333
001+162	001+162 E04	1.17	3.13	1059.5	106690	2260	17832.5	8	DRSC00547	aph-1	HDC00461	FBgn0031458	1.157	2.14103	0	0.990111	0.995841	1.13705	-0.112483	0.673854	-1.43786	-0.403931	0.890991	0.908538	0.646065	0.958578
001+162	001+162 E05	1.17	2.92	1108.5	111340	2129	18833.5	9	DRSC00331	CG11911	HDC00056	FBgn0031249	1.157	2.07158	0	0.473391	0.995841	1.0676	-0.112483	0.347369	-1.47147	-1.01121	0.929432	0.952762	0.834762	0.981437
001+162	001+162 E06	1.21	3	1082	108230	2155	22928	10.5	DRSC00808	colt	HDC00464	FBgn0019830	1.19062	2.09861	0.872904	0.674491	1.02946	1.09463	0.341622	0.474432	0.0714421	-0.294302	0.908184	0.908033	0.99905	0.966428
001+162	001+162 E07	1.24	3.3	1103.5	110512	2541	26991.5	10.5	DRSC00330	Ent1	HDC00064	FBgn0031250	1.21511	2.19392	1.50885	1.38362	1.05395	1.18994	0.672456	0.922491	0.8105	0.660305	0.929302	0.908033	0.99905	0.979373
001+162	001+162 E08	1.135	2.515	1029	108005	1559.25	14190.5	9.25	DRSC00840	syt	HDC00468	FBgn0004242	1.12663	1.92227	-0.788629	-0.637518	0.96547	0.918294	-0.522747	-0.35455	-2.29141	-2.10436	0.861503	0.881178	0.593744	0.948012
001+162	001+162 E09	1.17	2.67	1070	111494	1791.5	19497.5	11	DRSC00780	RpI135	HDC00071	FBgn0003278	1.157	1.98208	0	-0.192549	0.995841	0.978099	-0.112483	-0.0734003	-1.42965	-1.66523	0.890991	0.908538	0.879188	0.958578
001+162	001+162 E10	1.19	2.83	1065.5	113140	1952	21571.5	11	DRSC00479	Alp23B	HDC00472	FBgn0031461	1.17395	2.04028	0.44012	0.24046	1.01279	1.0363	0.116478	0.200193	-0.612979	-0.668542	0.951997	0.965134	0.958545	0.986903
001+162	001+162 E11	1.145	2.79	1048.25	107822	1888	16143.2	8	DRSC00816	ebi	HDC00073	FBgn0023444	1.1354	2.02604	-0.560852	0.134547	0.974242	1.02206	-0.404252	0.133273	-1.1991	-0.157836	0.62849	0.595624	0.370452	0.686719
001+162	001+162 E12	1.2	2.93	1066	105321	2059	20623.5	10	DRSC00559	CG2991	HDC00485	FBgn0031474	1.18232	2.075	0.657413	0.498828	1.02116	1.07102	0.229519	0.363441	0.072814	0.551966	0.96217	0.959569	0.99905	0.987042
001+162	001+162 E13	1.21	2.71	1056.5	104303	1803	21935.5	12	DRSC00817	ex	HDC00080	FBgn0004583	1.19062	1.99695	0.872904	-0.0819118	1.02946	0.99297	0.341622	-0.0034948	0.577836	-0.0034813	0.996759	0.990329	0.99905	0.996385
001+162	001+162 E14	1.24	3.13	1003.25	101675	2136	24328.8	11.25	DRSC00706	CG8813	HDC00487	FBgn0031476	1.21511	2.14103	1.50885	0.990111	1.05395	1.13705	0.672456	0.673854	1.35532	1.39936	0.929302	0.908033	0.99905	0.979373
001+162	001+162 E15	1.185	3.16	452.75	47757	955.25	9220.75	9.5	DRSC00267	MED15	HDC00085	FBgn0027592	1.16974	2.15057	0.330787	1.06108	1.00858	1.14659	0.0596004	0.718698	-0.553209	1.13918	0.787594	0.788126	0.930334	0.868461
001+162	001+162 E16	1.24	2.94	1103	104982	2144	25334	11.5	DRSC00707	CG8814	HDC00489	FBgn0031478	1.21511	2.07841	1.50885	0.524178	1.05395	1.07443	0.672456	0.379458	1.08222	0.0119427	0.83581	0.82615	0.878572	0.931044
001+162	001+162 E17	1.21	3.29	1085.5	103029	2481.5	21912	8.5	DRSC00655	cbt	HDC00086	FBgn0043364	1.19062	2.19089	0.872904	1.36104	1.02946	1.18691	0.341622	0.908223	-0.051948	1.53811	0.383196	0.247314	0.252706	0.376672
001+162	001+162 E18	1.21	2.77	1115.5	103110	1978	21873.5	11	DRSC00565	Prx6005	HDC00490	FBgn0031479	1.19062	2.01885	0.872904	0.0810198	1.02946	1.01487	0.341622	0.0994522	0.268182	-0.237148	0.651522	0.57411	0.476898	0.68684
001+162	001+162 E19	1.28	4.17	1023	99221.2	3221.25	27957.2	8.75	DRSC00843	ush	HDC00087	FBgn0003963	1.24686	2.42792	2.33325	3.12459	1.0857	1.42394	1.10133	2.02251	2.06179	4.0476	0.860315	0.826866	0.99905	0.955998
001+162	001+162 E20	1.205	2.905	1035.25	101782	1969.5	20905	10.5	DRSC00804	betaggt-II	HDC00492	FBgn0028970	1.18648	2.06643	0.765382	0.435072	1.02532	1.06245	0.285687	0.323157	-0.249742	0.0404662	0.788392	0.777289	0.99905	0.880675
001+162	001+162 E21	1.245	3.19	1135.5	103762	2485.25	25446.5	10.25	DRSC00828	lwr	HDC00088	FBgn0010602	1.21914	2.16002	1.61334	1.13139	1.05797	1.15604	0.726816	0.763117	0.699883	0.549219	0.911904	0.902192	0.99905	0.976227
001+162	001+162 E22	1.25	3.28	1078	98980	2464.5	24306	10	DRSC00761	NTPase	HDC00493	FBgn0024947	1.22314	2.18784	1.71741	1.33839	1.06198	1.18386	0.780957	0.893913	0.482715	0.00454908	0.811839	0.775704	0.99905	0.914355
001+162	001+162 E23	1.26	3.25	1092	97301.5	2467	25186.5	10	DRSC00328	Spp	HDC00089	FBgn0031260	1.23111	2.17865	1.92432	1.27003	1.06995	1.17468	0.888594	0.850717	0.468403	0.66519	0.748866	0.685409	0.99905	0.856851
001+162	001+162 E24	1.22	2.98	1119	101055	2215	22405	10.5	DRSC00708	lilli	HDC00497	FBgn0041111	1.19885	2.09192	1.08662	0.624723	1.03769	1.08794	0.452803	0.442987	0.00891021	-0.651532	0.894116	0.908033	0.998621	0.957023
001+162	001+162 F01	1.19	2.43	1054	106817	1508	19902	13	DRSC02898	CG31919	HDC00855	FBgn0031674	1.17395	1.88789	0.44012	-0.893325	1.01279	0.883912	0.116478	-0.51618	-0.650687	-3.37123	0.86997	0.908033	0.567691	0.944158
001+162	001+162 F02	1.16	2.93	1052.5	113926	2033	18235.5	9	DRSC02714	CG3476	HDC01225	FBgn0031881	1.14842	2.075	-0.222889	0.498828	0.987257	1.07102	-0.228435	0.363441	-0.439008	-0.674491	0.974806	0.98134	0.99905	0.994263
001+162	001+162 F03	1.15	3.395	764.75	94072.2	1886	14767.5	7.25	DRSC01995	eIF-3p40	HDC00857	FBgn0022023	1.13976	2.2223	-0.447708	1.59479	0.978599	1.21832	-0.345392	1.05591	-0.514684	1.0245	0.984811	0.987149	0.99905	0.996385
001+162	001+162 F04	1.07	2.02	679.25	79020	740	5923.5	39.5	DRSC02137	CG11266	HDC01227	FBgn0031883	1.06766	1.7031	-2.31997	-2.26824	0.906496	0.699119	-1.31939	-1.38491	-3.33236	-5.00771	0.714924	0.641128	0.572624	0.839093
001+162	001+162 F05	1.14	2.72	1007	105570	1727	15014.5	9	DRSC02681	CG31918	HDC00861	FBgn0031678	1.13103	2.00063	-0.674491	-0.0545075	0.969866	0.996653	-0.463369	0.0138204	-0.86219	-1.13959	0.886842	0.900709	0.99905	0.958578
001+162	001+162 F06	1.1	2.27	1032.5	108956	1311.5	10550.5	8	DRSC02281	milt	HDC01228	FBgn0022201	1.09531	1.81978	-1.60196	-1.40009	0.934147	0.815801	-0.945862	-0.836376	-2.05874	-2.95781	0.701071	0.646878	0.892517	0.808451
001+162	001+162 F07	1.21	3.06	1015.5	108134	2090.5	22468.5	10.5	DRSC02364	qtc	HDC00863	FBgn0028572	1.19062	2.11841	0.872904	0.821827	1.02946	1.11444	0.341622	0.567525	1.47843	0.476364	0.892611	0.890052	0.864976	0.957333
001+162	001+162 F08	1.21	3	1024.5	104526	2032.5	21854.5	11	DRSC03123	CG8902	HDC01236	FBgn0031886	1.19062	2.09861	0.872904	0.674491	1.02946	1.09463	0.341622	0.474432	1.87238	0.782996	0.929409	0.929013	0.774408	0.978055
001+162	001+162 F09	1.075	1.94	942.5	100774	966	8456.25	23	DRSC03149	pgant5	HDC00866	FBgn0031681	1.07232	1.66269	-2.19892	-2.56889	0.911158	0.658709	-1.25641	-1.57487	-3.13995	-4.82334	0.832435	0.828557	0.99905	0.948012
001+162	001+162 F10	1.165	2.81	1016.5	104906	1834.75	17257	9.5	DRSC02752	CG4495	HDC01249	FBgn0031893	1.15272	2.03318	-0.111205	0.187692	0.991558	1.02921	-0.170335	0.166852	0.183708	-0.0181527	0.880019	0.908033	0.99905	0.956248
001+162	001+162 F11	1.13	2.56	967.5	102654	1511.5	13561	9	DRSC02740	CG4230	HDC00868	FBgn0031683	1.12222	1.94001	-0.903271	-0.50557	0.961055	0.936028	-0.582386	-0.27118	-0.0845439	-0.470152	0.826326	0.85714	0.99905	0.931044
001+162	001+162 F12	1.18	2.78	1059	101484	1892.5	18736	10	DRSC02754	CG4497	HDC01251	FBgn0031895	1.16551	2.02245	0.220992	0.107832	1.00435	1.01847	0.00248246	0.116393	1.04434	0.647976	0.993483	0.987981	0.980948	0.995919
001+162	001+162 F13	1.15	2.57	965	99772.5	1519.5	14865.5	10	DRSC03369	Msp-300	HDC00873	FBgn0053715	1.13976	1.94391	-0.447708	-0.476563	0.978599	0.939927	-0.345392	-0.252852	0.203973	0.0865381	0.810999	0.841851	0.99905	0.914355
001+162	001+162 F14	1.07	1.83	928.75	95724.5	779.25	7213.25	8.5	DRSC02755	CG4502	HDC01252	FBgn0031896	1.06766	1.60432	-2.31997	-3.0032	0.906496	0.600337	-1.31939	-1.84928	-2.83505	-4.40907	0.341851	0.193606	0.219445	0.415763
001+162	001+162 F15	1.22	2.82	1048	103252	1908.5	22492.5	11.5	DRSC03298	Cyp28d1	HDC00879	FBgn0031689	1.19885	2.03674	1.08662	0.214123	1.03769	1.03276	0.452803	0.183552	2.23246	0.487836	0.984048	0.999656	0.99905	0.994263
001+162	001+162 F16	1.135	2.63	631.5	64922.8	1025.25	8954	8.75	DRSC02287	CG13784	HDC01253	FBgn0031897	1.12663	1.96698	-0.788629	-0.304857	0.96547	0.963005	-0.522747	-0.144361	-0.778049	-0.610023	0.449728	0.363568	0.525179	0.485774
001+162	001+162 F17	1.215	2.965	1019.5	99558.8	2003	21705	10.75	DRSC03066	CG7742	HDC00880	FBgn0031690	1.19474	2.08688	0.979982	0.587178	1.03358	1.0829	0.397327	0.419264	1.74657	1.00657	0.991323	0.997262	0.99905	0.994263
001+162	001+162 F18	1.16	2.66	1014	94800	1665	15326	9.5	DRSC02770	Ndae1	HDC01257	FBgn0031899	1.14842	1.97833	-0.222889	-0.220468	0.987257	0.974347	-0.228435	-0.0910403	0.236405	0.00557294	0.888995	0.908033	0.99905	0.958578
001+162	001+162 F19	1.18	2.94	1024.5	99891	1991.5	18104	9	DRSC03623	tkv	HDC00883	FBgn0003716	1.16551	2.07841	0.220992	0.524178	1.00435	1.07443	0.00248246	0.379458	0.483358	0.522216	0.979016	0.987731	0.99905	0.994263
001+162	001+162 F20	1.2	2.87	1072	99748	1999	19889	10	DRSC03579	ninaC	HDC01279	FBgn0002938	1.18232	2.05431	0.657413	0.344886	1.02116	1.05033	0.229519	0.266174	1.22156	0.629525	0.916604	0.950902	0.99905	0.968271
001+162	001+162 F21	1.17	2.83	978	97325.5	1811.5	16605.5	9	DRSC02358	CG14033		FBgn0046776	1.157	2.04028	0	0.24046	0.995841	1.0363	-0.112483	0.200193	-0.119398	-0.174191	0.995108	0.995242	0.99905	0.995919
001+162	001+162 F22	1.18	2.66	1003.5	95918	1661	17673	10.5	DRSC02819	CG5149	HDC01280	FBgn0031904	1.16551	1.97833	0.220992	-0.220468	1.00435	0.974347	0.00248246	-0.0910403	-0.158663	-1.81365	0.898914	0.908033	0.99905	0.958578
001+162	001+162 F23	1.21	3.02	1047	103842	2119.5	22155	10	DRSC03302	Cyp4ac1	HDC00890	FBgn0031693	1.19062	2.10526	0.872904	0.723928	1.02946	1.10128	0.341622	0.505668	0.504149	0.506973	0.990484	0.999656	0.99905	0.996385
001+162	001+162 F24	1.17	3	1055	98661.5	2127	17309.5	8	DRSC02823	CG5171	HDC01284	FBgn0031907	1.157	2.09861	0	0.674491	0.995841	1.09463	-0.112483	0.474432	-0.00891021	0.16692	0.995108	0.995242	0.99905	0.995919
001+162	001+162 G01	1.255	3.27	937.75	107512	2055.25	26861	14	DRSC00325	nAcRbeta-21C	HDC00090	FBgn0031261	1.22714	2.18479	1.82107	1.31567	1.06597	1.18081	0.834883	0.879558	0	0.0718776	0.473722	0.308461	0.984557	0.509755
001+162	001+162 G02	1.3	3.94	887	89537.5	2621.5	27126.5	10	DRSC00779	Rbp9	HDC00499	FBgn0010263	1.26236	2.37118	2.73584	2.70247	1.1012	1.3672	1.31077	1.75579	2.61243	2.75983	0.425188	0.223493	0.366573	0.48049
001+162	001+162 G03	1.21	3.14	1090.5	115350	2337.5	24712	10.5	DRSC00533	CG2789	HDC00094	FBgn0031263	1.19062	2.14422	0.872904	1.01384	1.02946	1.14024	0.341622	0.68885	0.0441863	-0.105299	0.95915	0.95413	0.99905	0.987053
001+162	001+162 G04	1.21	2.96	1054.5	109792	2066.5	23170.5	11	DRSC00820	gammaTub23C	HDC00502	FBgn0004176	1.19062	2.08519	0.872904	0.57462	1.02946	1.08121	0.341622	0.41133	0.0753641	-0.525663	0.975578	0.965134	0.99905	0.992729
001+162	001+162 G05	1.21	3.14	1125.5	112730	2409.5	23696.5	9.5	DRSC00538	CG2813	HDC00100	FBgn0031268	1.19062	2.14422	0.872904	1.01384	1.02946	1.14024	0.341622	0.68885	0.0417534	0.433919	0.95915	0.95413	0.99905	0.987053
001+162	001+162 G06	1.2	2.8	1020	107632	1836.5	21254.5	11.5	DRSC00721	CG9641	HDC00503	FBgn0031483	1.18232	2.02962	0.657413	0.161167	1.02116	1.02564	0.229519	0.150092	-0.0714421	-0.576388	0.991348	0.98134	0.99905	0.995919
001+162	001+162 G07	1.21	3.21	696.5	65051	1494	13547.5	9	DRSC00775	Pph13	HDC00102	FBgn0023489	1.19062	2.16627	0.872904	1.17789	1.02946	1.16229	0.341622	0.792499	0.027851	0.882379	0.632886	0.551219	0.831096	0.666421
001+162	001+162 G08	1.23	3.07	1028	109718	2136.5	25054.5	11.5	DRSC00573	CG3165	HDC00504	FBgn0031484	1.20701	2.12168	1.29859	0.846102	1.04585	1.1177	0.563076	0.582863	1.06953	0.886686	0.941513	0.929013	0.99905	0.986755
001+162	001+162 G09	1.2	2.85	1065	109076	1973	21530	11	DRSC00542	Hsp60B	HDC00121	FBgn0011244	1.18232	2.04732	0.657413	0.292856	1.02116	1.04334	0.229519	0.233299	-0.244321	-0.310327	0.995051	0.996217	0.99905	0.996385
001+162	001+162 G10	1.21	2.78	1059	109284	1884.5	23207	12	DRSC00745	Chd1	HDC00506	FBgn0016132	1.19062	2.02245	0.872904	0.107832	1.02946	1.01847	0.341622	0.116393	0.230554	-0.326642	0.908184	0.908033	0.99905	0.966428
001+162	001+162 G11	1.2	2.74	1027.5	105264	1784.5	20692.5	11.5	DRSC00749	Eaat2	HDC00123	FBgn0026438	1.18232	2.00796	0.657413	0	1.02116	1.00398	0.229519	0.0482605	0.839623	0.180919	0.982494	0.999136	0.99905	0.994263
001+162	001+162 G12	1.19	2.79	1078.5	107452	1935.5	19871	10.5	DRSC00834	okr	HDC00508	FBgn0002989	1.17395	2.02604	0.44012	0.134547	1.01279	1.02206	0.116478	0.133273	-0.072814	0.514172	0.991802	0.98134	0.99905	0.995919
001+162	001+162 G13	1.16	2.59	1036	104666	1653	16479	9.5	DRSC00613	CG3544	HDC00131	FBgn0031279	1.14842	1.95166	-0.222889	-0.418886	0.987257	0.947679	-0.228435	-0.216409	-0.904521	0.0034813	0.929302	0.948167	0.99905	0.981437
001+162	001+162 G14	1.18	2.66	1058	108300	1754.5	20003	11.5	DRSC00615	CG3558	HDC00509	FBgn0025681	1.16551	1.97833	0.220992	-0.220468	1.00435	0.974347	0.00248246	-0.0910403	-0.419286	-0.0255764	0.991802	0.999656	0.99905	0.996385
001+162	001+162 G15	1.2	2.8	1021.5	100024	1834.5	20163	11	DRSC00772	Pkg21D	HDC00132	FBgn0000442	1.18232	2.02962	0.657413	0.161167	1.02116	1.02564	0.229519	0.150092	0.128794	0.223445	0.930095	0.929013	0.99905	0.978055
001+162	001+162 G16	1.23	3.04	894.25	91119.2	1817	20736.2	11.5	DRSC00500	CG17264	HDC00515	FBgn0031490	1.20701	2.11186	1.29859	0.773038	1.04585	1.10788	0.563076	0.536699	0.947298	0.97913	0.871375	0.921585	0.959559	0.944153
001+162	001+162 G17	1.2	2.61	1048.5	100114	1687	20163.5	12	DRSC00616	CG3561	HDC00137	FBgn0031280	1.18232	1.95935	0.657413	-0.361653	1.02116	0.955371	0.229519	-0.180247	-0.194832	-0.726218	0.947299	0.950902	0.99905	0.986159
001+162	001+162 G18	1.18	2.44	1056	103342	1515	18913	12.5	DRSC00488	alpha4GT1	HDC00516	FBgn0031491	1.16551	1.892	0.220992	-0.86277	1.00435	0.888019	0.00248246	-0.496874	-0.538762	-1.2248	0.993483	0.987981	0.99905	0.995919
001+162	001+162 G19	1.21	2.71	1090	100656	1864.5	21643	11.5	DRSC00633	CG3883	HDC00138	FBgn0031281	1.19062	1.99695	0.872904	-0.0819118	1.02946	0.99297	0.341622	-0.0034948	0.0247299	-0.6488	0.819634	0.82615	0.99905	0.914355
001+162	001+162 G20	1.13	2.3	994.5	101093	1290	13212.5	10	DRSC00612	CG3542	HDC00517	FBgn0031492	1.12222	1.83291	-0.903271	-1.30241	0.961055	0.82893	-0.582386	-0.774654	-2.60377	-2.24809	0.898564	0.908033	0.495805	0.970419
001+162	001+162 G21	1.24	4.09	784.5	87812	2468	20954	8.5	DRSC00632	CG3876	HDC00141	FBgn0031284	1.21511	2.40854	1.50885	2.98047	1.05395	1.40457	0.672456	1.93144	0.725894	4.13928	0.732344	0.673546	0.894825	0.819811
001+162	001+162 G22	1.18	3.31	802.5	86159.5	1844.5	15790	8	DRSC00619	CG3605	HDC00518	FBgn0031493	1.16551	2.19695	0.220992	1.40613	1.00435	1.19297	0.00248246	0.936715	-1.60924	0.674869	0.86997	0.905668	0.132784	0.945669
001+162	001+162 G23	1.24	2.96	1076	103230	2107.5	24544	11.5	DRSC00626	CG3662	HDC00143	FBgn0031285	1.21511	2.08519	1.50885	0.57462	1.05395	1.08121	0.672456	0.41133	0.0212262	0.0846551	0.758084	0.706097	0.99905	0.856821
001+162	001+162 G24	1.16	2.48	1066	100690	1584	16573.5	10.5	DRSC00494	CG17257	HDC00519	FBgn0031495	1.14842	1.90826	-0.222889	-0.741788	0.987257	0.90428	-0.228435	-0.420432	-1.79864	-2.33205	0.998243	0.999304	0.857402	0.996385
001+162	001+162 H01	1.195	2.81	963.25	107423	1735.5	21337.5	12.75	DRSC03304	Cyp4ac3	HDC00892	FBgn0031695	1.17815	2.03318	0.548994	0.187692	1.01698	1.02921	0.173117	0.166852	-0.75282	-0.946653	0.531207	0.431906	0.605962	0.530732
001+162	001+162 H02	1.18	3.04	1019.5	112582	2066.5	20302	10	DRSC02824	CG5177	HDC01285	FBgn0031908	1.16551	2.11186	0.220992	0.773038	1.00435	1.10788	0.00248246	0.536699	-0.0313912	0.427678	0.949981	0.965134	0.99905	0.986903
001+162	001+162 H03	1.2	2.89	979	111918	1827.5	22243	12.5	DRSC02007	Bsg25D	HDC00893	FBgn0000228	1.18232	2.06126	0.657413	0.396555	1.02116	1.05728	0.229519	0.29882	0.899079	-0.286769	0.991348	0.98134	0.99905	0.995919
001+162	001+162 H04	1.17	2.72	947.5	106130	1618.5	18343.5	11.5	DRSC02825	CG5181	HDC01286	FBgn0031909	1.157	2.00063	0	-0.0545075	0.995841	0.996653	-0.112483	0.0138204	-0.0700669	-0.726537	0.995108	0.995242	0.99905	0.995919
001+162	001+162 H05	1.265	3.455	290.25	31022.5	711.25	8117.5	11.5	DRSC02357	CG14030	HDC00894	FBgn0031696	1.23507	2.23982	2.02716	1.72513	1.07391	1.23584	0.942093	1.13827	2.98086	2.43007	0.217438	0.0833498	0.000932209	0.237789
001+162	001+162 H06	1.17	2.71	825	95715	1421.5	16452.5	11.5	DRSC02505	CG15818	HDC01287	FBgn0031910	1.157	1.99695	0	-0.0819118	0.995841	0.99297	-0.112483	-0.0034948	0.111018	-0.144501	0.825302	0.869427	0.99905	0.92685
001+162	001+162 H07	1.13	2.58	898.5	102732	1415	13497.5	9.5	DRSC02354	CG14024	HDC00899	FBgn0031697	1.12222	1.94779	-0.903271	-0.447669	0.961055	0.94381	-0.582386	-0.234595	-1.492	-0.95171	0.880388	0.890607	0.984557	0.958578
001+162	001+162 H08	1.16	2.78	892	101504	1573.5	15846.5	10	DRSC03341	chm	HDC01288	FBgn0028387	1.14842	2.02245	-0.222889	0.107832	0.987257	1.01847	-0.228435	0.116393	-0.0627825	0.506919	0.998243	0.999304	0.99905	0.996385
001+162	001+162 H09	1.2	2.77	223.5	17862	404.5	3436	9.5	DRSC02353	CG14023	HDC00901	FBgn0031698	1.18232	2.01885	0.657413	0.0810198	1.02116	1.01487	0.229519	0.0994522	0.938463	0.172769	0.952647	0.96699	0.99905	0.986903
001+162	001+162 H10	1.17	2.69	994	110568	1676.5	18464.5	11	DRSC02918	CG5973	HDC01293	FBgn0031914	1.157	1.98954	0	-0.137025	0.995841	0.985562	-0.112483	-0.0383176	0.0851232	0.102331	0.815402	0.85714	0.99905	0.914355
001+162	001+162 H11	1.16	2.96	889.5	103524	1730.5	16217	9.5	DRSC02351	CG14021	HDC00905	FBgn0031702	1.14842	2.08519	-0.222889	0.57462	0.987257	1.08121	-0.228435	0.41133	0.682933	1.95307	0.654604	0.641128	0.99905	0.698408
001+162	001+162 H12	1.16	2.54	942.5	105082	1446.5	17218	12	DRSC02180	CG12789	HDC01294	FBgn0025697	1.14842	1.93216	-0.222889	-0.563925	0.987257	0.928185	-0.228435	-0.308051	0.101132	0.199638	0.813504	0.856019	0.99905	0.914355
001+162	001+162 H13	1.235	2.925	754.75	71171.8	1443.25	15707	10.75	DRSC03052	CG7382	HDC00925	FBgn0031708	1.21107	2.07329	1.40393	0.48612	1.04991	1.06932	0.617877	0.355411	2.75364	2.31716	0.991802	0.987981	0.774638	0.994263
001+162	001+162 H14	1.16	2.58	927.5	101300	1465	15909.5	10.5	DRSC03406	Rapgap1	HDC01307	FBgn0053529	1.14842	1.94779	-0.222889	-0.447669	0.987257	0.94381	-0.228435	-0.234595	0.0880852	0.432336	0.888995	0.908033	0.99905	0.958578
001+162	001+162 H15	1.15	2.38	973	97434	1336.5	14609.5	11	DRSC02118	cl	HDC00926	FBgn0000318	1.13976	1.8671	-0.447708	-1.04801	0.978599	0.863122	-0.345392	-0.613918	-0.369981	-0.928176	0.887963	0.908033	0.99905	0.958578
001+162	001+162 H16	1.19	2.63	958	95770	1566.5	18607	12	DRSC03305	Cyp4d21	HDC01312	FBgn0031925	1.17395	1.96698	0.44012	-0.304857	1.01279	0.963005	0.116478	-0.144361	0.823825	0.0426943	0.914305	0.946519	0.99905	0.970419
001+162	001+162 H17	1.14	2.15	880	91660	1014	12909.5	12.5	DRSC03040	CG7277	HDC00930	FBgn0031713	1.13103	1.76547	-0.674491	-1.80419	0.969866	0.761489	-0.463369	-1.0917	-1.03868	-2.26032	0.720697	0.705787	0.774408	0.809401
001+162	001+162 H18	1.16	2.64	861	89403	1405.5	14719.5	10	DRSC03436	Slob	HDC01315	FBgn0024290	1.14842	1.97078	-0.222889	-0.276621	0.987257	0.9668	-0.228435	-0.12652	-0.0313912	0.566252	0.60791	0.583497	0.800193	0.655495
001+162	001+162 H19	1.185	3.275	631.25	70914	1424.5	12983	9	DRSC03342	Hel25E	HDC00934	FBgn0014189	1.16974	2.18632	0.330787	1.32704	1.00858	1.18234	0.0596004	0.886741	0.382626	2.49088	0.735656	0.774919	0.768068	0.817466
001+162	001+162 H20	1.165	2.575	940.75	92325.5	1506	15733.8	10.5	DRSC02678	CG18585	HDC01319	FBgn0031929	1.15272	1.94585	-0.111205	-0.462102	0.991558	0.941871	-0.170335	-0.243715	-0.215772	-0.0404662	0.904213	0.919296	0.956429	0.962749
001+162	001+162 H21	1.16	2.56	859.5	86929.5	1342	14272.5	10.5	DRSC03001	Oscillin	HDC00936	FBgn0031717	1.14842	1.94001	-0.222889	-0.50557	0.987257	0.936028	-0.228435	-0.27118	-0.726343	-0.744268	0.970539	0.979406	0.907711	0.986903
001+162	001+162 H22	1.21	2.81	993	99808.5	1807.5	20820.5	11.5	DRSC03028	CG7214	HDC01330	FBgn0031940	1.19062	2.03318	0.872904	0.187692	1.02946	1.02921	0.341622	0.166852	0.565493	-0.491932	0.949981	0.952762	0.99905	0.984626
001+162	001+162 H23	1.15	2.5	945	98138	1420.5	14987	10.5	DRSC03039	CG7251	HDC00948	FBgn0031723	1.13976	1.91629	-0.447708	-0.682026	0.978599	0.912312	-0.345392	-0.382672	-1.7731	-1.14477	0.861098	0.883878	0.99905	0.928205
001+162	001+162 H24	1.15	2.6	944.5	98824.5	1515.5	14719	9.5	DRSC03017	CG7154	HDC01340	FBgn0031947	1.13976	1.95551	-0.447708	-0.390215	0.978599	0.951532	-0.345392	-0.198293	-0.957942	-0.925488	0.897141	0.908538	0.99905	0.956248
001+162	001+162 I01	1.17	2.63	1010.5	112498	1645.5	19549.5	12	DRSC00631	CG3862	HDC00144	FBgn0031286	1.157	1.96698	0	-0.304857	0.995841	0.963005	-0.112483	-0.144361	0.227189	0	0.664159	0.639255	0.32929	0.688523
001+162	001+162 I02	1.18	3.38	983	110649	2333	20252	9	DRSC00496	CG17259	HDC00521	FBgn0031497	1.16551	2.21788	0.220992	1.56184	1.00435	1.2139	0.00248246	1.0351	1.78397	3.47455	0.991802	0.999656	0.953053	0.996385
001+162	001+162 I03	1.17	3	1003.5	111262	2006.5	19050.5	9.5	DRSC00812	dock	HDC00145	FBgn0010583	1.157	2.09861	0	0.674491	0.995841	1.09463	-0.112483	0.474432	1.71412	1.92276	0.890991	0.908538	0.99905	0.958578
001+162	001+162 I04	1.11	2.69	913	102178	1567.5	11546	7.5	DRSC00497	CG17260	HDC00522	FBgn0031498	1.10436	1.98954	-1.36697	-0.137025	0.943197	0.985562	-0.823614	-0.0383176	-0.334696	0.892187	0.793588	0.788378	0.99905	0.914355
001+162	001+162 I05	1.075	2.12	755.75	79127	832.5	5976	6.75	DRSC00814	drongo	HDC00146	FBgn0020304	1.07232	1.75142	-2.19892	-1.90873	0.911158	0.747437	-1.25641	-1.15776	-1.6342	-1.7721	0.346622	0.199731	0.503151	0.416488
001+162	001+162 I06	1.12	2.29	940.5	100899	1203.5	12662.5	10.5	DRSC00610	v(2)k05816	HDC00527	FBgn0042627	1.11333	1.82855	-1.13409	-1.33483	0.952166	0.824573	-0.702462	-0.795138	0.200747	-0.444138	0.735297	0.724943	0.99905	0.852854
001+162	001+162 I07	1.12	2.62	1043.5	108874	1683.5	12644.5	8	DRSC00650	CG4291	HDC00147	FBgn0031287	1.11333	1.96317	-1.13409	-0.333201	0.952166	0.959195	-0.702462	-0.16227	-0.027851	0.989885	0.771166	0.763376	0.99905	0.886974
001+162	001+162 I08	1.07	2.085	699.5	71029.2	799.5	5447.25	5.75	DRSC00268	CG3523	HDC00528	FBgn0027571	1.06766	1.73477	-2.31997	-2.03259	0.906496	0.73079	-1.31939	-1.23602	-1.43836	-1.24741	0.602236	0.478889	0.979837	0.698408
001+162	001+162 I09	1.13	2.63	884.75	88268.8	1451.5	11601.5	8	DRSC00811	dbe	HDC00152	FBgn0020305	1.12222	1.96698	-0.903271	-0.304857	0.961055	0.963005	-0.582386	-0.144361	0.379077	1.29426	0.801599	0.818744	0.99905	0.914355
001+162	001+162 I10	1.14	2.63	1009.5	107171	1630.5	14630.5	9	DRSC00842	toc	HDC00532	FBgn0015600	1.13103	1.96698	-0.674491	-0.304857	0.969866	0.963005	-0.463369	-0.144361	0.874174	1.58122	0.886842	0.900709	0.99905	0.958578
001+162	001+162 I11	1.1	2.17	927.5	104606	1084	10278	9.5	DRSC00638	PNUTS	HDC00153	FBgn0053526	1.09531	1.77473	-1.60196	-1.73529	0.934147	0.770748	-0.945862	-1.04817	0.399889	-0.0790632	0.62849	0.551219	0.99905	0.711106
001+162	001+162 I12	1.09	2.05	986	105230	1036.5	9961	9.5	DRSC00709	gkt, CG31953	HDC00541	FBgn0031506, FBgn0051953	1.08618	1.71784	-1.8391	-2.15855	0.925015	0.713861	-1.06923	-1.3156	-0.542743	-0.660088	0.575954	0.465919	0.99905	0.663108
001+162	001+162 I13	1.1	2.14	924	101332	1051	9909	9	DRSC00830	ninaA	HDC00153	FBgn0002936	1.09531	1.76081	-1.60196	-1.83887	0.934147	0.756827	-0.945862	-1.11362	-0.00478205	0.260311	0.664159	0.607367	0.99905	0.765921
001+162	001+162 I14	1.1	2.19	914	96137.5	1076	9262	8.5	DRSC00607	CG3488	HDC00542	FBgn0014906	1.09531	1.7839	-1.60196	-1.66703	0.934147	0.779923	-0.945862	-1.00504	-0.194959	0.187686	0.701071	0.646878	0.99905	0.808451
001+162	001+162 I15	1.1	2.22	982.5	99984.5	1194.5	10119.5	8.5	DRSC00757	Lsp1beta	HDC00155	FBgn0002563	1.09531	1.79751	-1.60196	-1.56581	0.934147	0.793528	-0.945862	-0.941081	-0.31094	-0.0228966	0.701071	0.646878	0.99905	0.808451
001+162	001+162 I16	1.14	2.28	1001	100748	1286	14496	11	DRSC00523	CG18555	HDC00545	FBgn0031510	1.13103	1.82418	-0.674491	-1.36739	0.969866	0.820196	-0.463369	-0.815712	0.943188	0.0551098	0.886842	0.900709	0.99061	0.958578
001+162	001+162 I17	1.12	2.25	1005.5	99900.5	1264	12441.5	9.5	DRSC00642	GluRIIC	HDC00156	FBgn0046113	1.11333	1.81093	-1.13409	-1.46593	0.952166	0.806951	-0.702462	-0.877978	0.0773572	0.0480734	0.848945	0.866354	0.99905	0.945669
001+162	001+162 I18	1.1	2.11	1046.5	87672.5	1153.5	9145	8	DRSC00594	CG3332	HDC00552	FBgn0031514	1.09531	1.74669	-1.60196	-1.94391	0.934147	0.742709	-0.945862	-1.17998	-0.314436	-0.41258	0.62849	0.551219	0.99905	0.711106
001+162	001+162 I19	1.13	2.42	1042	96176	1465	12126.5	8	DRSC00272	CG4341	HDC00157	FBgn0028481	1.12222	1.88377	-0.903271	-0.924007	0.961055	0.879789	-0.582386	-0.535566	0.320236	0.555234	0.801599	0.818744	0.99905	0.914355
001+162	001+162 I20	1.095	2.05	1022.75	91754.8	1072.25	8642	7.5	DRSC00725	CG9664	HDC00553	FBgn0031515	1.09075	1.71784	-1.72026	-2.15855	0.929592	0.713861	-1.0074	-1.3156	-0.848758	-1.06709	0.871375	0.877035	0.99905	0.963412
001+162	001+162 I21	1.08	1.95	726	82615.5	668.5	6318.5	9.5	DRSC00652	ia2	HDC00158	FBgn0031294	1.07696	1.66783	-2.07842	-2.53064	0.915798	0.66385	-1.19373	-1.5507	-1.73437	-2.30952	0.567575	0.442841	0.868953	0.659579
001+162	001+162 I22	1.14	2.42	958	98117.5	1363.5	13651.5	10	DRSC00724	CG9663	HDC00554	FBgn0031516	1.13103	1.88377	-0.674491	-0.924007	0.969866	0.879789	-0.463369	-0.535566	0.0263294	-0.560108	0.970388	0.966994	0.99905	0.994263
001+162	001+162 I23	1.11	2.31	942.5	97843.5	1247	10550.5	8.5	DRSC00304	ia2	HDC00159	FBgn0031294	1.10436	1.83725	-1.36697	-1.27013	0.943197	0.833269	-0.823614	-0.754259	-1.35649	-0.354729	0.720697	0.782755	0.99905	0.935799
001+162	001+162 I24	1.15	2.7	971	96900.5	1652	14155	8.5	DRSC00592	CG3326	HDC00557	FBgn0031519	1.13976	1.99325	-0.447708	-0.109417	0.978599	0.989273	-0.345392	-0.020874	0.857418	1.28873	0.955108	0.965134	0.99905	0.989167
001+162	001+162 J01	1.255	3.21	959.5	103578	2099.5	26466.2	12.75	DRSC02659	CG18266	HDC00949	FBgn0031724	1.22714	2.16627	1.82107	1.17789	1.06597	1.16229	0.834883	0.792499	0.775428	0.181422	0.939264	0.922992	0.99905	0.986903
001+162	001+162 J02	1.18	2.82	1046	113684	1905.5	20652.5	11	DRSC03016	CG7149	HDC01341	FBgn0031948	1.16551	2.03674	0.220992	0.214123	1.00435	1.03276	0.00248246	0.183552	-0.438747	-0.983349	0.965416	0.974489	0.99905	0.989167
001+162	001+162 J03	1.18	3.13	970	109700	2071	19590	9.5	DRSC02128	CG11142	HDC00970	FBgn0031737	1.16551	2.14103	0.220992	0.990111	1.00435	1.13705	0.00248246	0.673854	-0.172338	0.191187	0.991802	0.999656	0.99905	0.996385
001+162	001+162 J04	1.24	3.335	1029.75	112029	2373	26807.8	11.25	DRSC03015	CG7144	HDC01342	FBgn0025687	1.21511	2.20447	1.50885	1.46212	1.05395	1.20049	0.672456	0.972088	1.81845	1.26439	0.887251	0.877095	0.952658	0.957415
001+162	001+162 J05	1.19	2.87	1094.5	114980	2048.5	21367	10.5	DRSC03152	CG31912, CG9171	HDC00971	FBgn0051912, FBgn0031738	1.17395	2.05431	0.44012	0.344886	1.01279	1.05033	0.116478	0.266174	0.158655	-0.327165	0.991802	0.98134	0.99905	0.995919
001+162	001+162 J06	1.17	2.75	1071	109574	1876.5	18204.5	10	DRSC02394	CG14536	HDC01343	FBgn0031950	1.157	2.0116	0	0.0271048	0.995841	1.00762	-0.112483	0.0653864	-0.296338	-0.46074	0.961729	0.966994	0.99905	0.989167
001+162	001+162 J07	1.14	2.89	1040.5	110388	1961.5	15795.5	8	DRSC02337	CG14005	HDC00974	FBgn0031739	1.13103	2.06126	-0.674491	0.396555	0.969866	1.05728	-0.463369	0.29882	-1.55124	-0.0628944	0.952823	0.9618	0.996494	0.989167
001+162	001+162 J08	1.16	2.83	1072	112378	1965	18168.5	9	DRSC03360	LanB1	HDC01346	FBgn0002527	1.14842	2.04028	-0.222889	0.24046	0.987257	1.0363	-0.228435	0.200193	-0.470139	0.229382	0.95567	0.965134	0.99905	0.986903
001+162	001+162 J09	1.17	2.98	373	35081.5	661.5	5849	8.5	DRSC03038	CG7239	HDC00975	FBgn0031740	1.157	2.09192	0	0.624723	0.995841	1.08794	-0.112483	0.442987	-0.469217	0.569011	0.929432	0.952762	0.99905	0.981437
001+162	001+162 J10	1.19	2.81	885.5	94235.5	1599.5	18707	11	DRSC03574	mts	HDC01349	FBgn0004177	1.17395	2.03318	0.44012	0.187692	1.01279	1.02921	0.116478	0.166852	0.347455	0.13964	0.993483	0.999304	0.99905	0.996385
001+162	001+162 J11	1.15	2.7	1079.5	109564	1829.5	16824.5	9	DRSC03125	CG8965	HDC00985	FBgn0031745	1.13976	1.99325	-0.447708	-0.109417	0.978599	0.989273	-0.345392	-0.020874	-0.0665086	0.336962	0.941513	0.952762	0.99905	0.986903
001+162	001+162 J12	1.14	2.56	1031.5	106464	1613.5	14648.5	9	DRSC02647	CG7102	HDC01360	FBgn0031961	1.13103	1.94001	-0.674491	-0.50557	0.969866	0.936028	-0.463369	-0.27118	-0.993384	-0.199638	0.899678	0.909563	0.99905	0.972248
001+162	001+162 J13	1.09	2.13	893.5	94113.5	1004	8481.5	8	DRSC03128	CG9021	HDC00994	FBgn0031747	1.08618	1.75612	-1.8391	-1.87372	0.925015	0.752143	-1.06923	-1.13563	-2.58833	-2.04571	0.619574	0.526832	0.606554	0.708885
001+162	001+162 J14	1.19	2.82	1050	103486	1910	19405	10	DRSC03004	CG7093	HDC01362	FBgn0031965	1.17395	2.03674	0.44012	0.214123	1.01279	1.03276	0.116478	0.183552	0.689567	1.02213	0.929302	0.952762	0.99905	0.976227
001+162	001+162 J15	1.17	2.49	1025	104493	1532.5	17368.5	11.5	DRSC03336	Gpdh	HDC01002	FBgn0001128	1.157	1.91228	0	-0.711847	0.995841	0.908304	-0.112483	-0.401514	-0.0961018	-0.8721	0.997772	0.997262	0.99905	0.996385
001+162	001+162 J16	1.185	2.815	935.75	82570.8	1688.5	14927.2	9	DRSC03032	CG7227	HDC01373	FBgn0031970	1.16974	2.03496	0.330787	0.200919	1.00858	1.03098	0.0596004	0.175209	0.250108	0.376772	0.954686	0.966994	0.99905	0.986903
001+162	001+162 J17	1.17	2.52	1005	101692	1525.5	17696.5	11.5	DRSC03130	CG9044	HDC01003	FBgn0031752	1.157	1.92426	0	-0.622741	0.995841	0.92028	-0.112483	-0.345213	-0.419728	-0.818774	0.947068	0.9618	0.99905	0.986903
001+162	001+162 J18	1.2	2.69	1018.5	98133.5	1719.5	20134	11.5	DRSC03030	CG7221	HDC01375	FBgn0031972	1.18232	1.98954	0.657413	-0.137025	1.02116	0.985562	0.229519	-0.0383176	0.900726	0.300135	0.982508	0.987981	0.997	0.994629
001+162	001+162 J19	1.185	2.77	989	93001.2	1738.25	17235.2	10.25	DRSC03549	ifc	HDC01015	FBgn0001941	1.16974	2.01885	0.330787	0.0810198	1.00858	1.01487	0.0596004	0.0994522	-0.0247299	-0.0463575	0.985515	0.999304	0.99905	0.994963
001+162	001+162 J20	1.19	2.64	1060.5	100179	1743	18961.5	11	DRSC03058	CG7466	HDC01384	FBgn0031981	1.17395	1.97078	0.44012	-0.276621	1.01279	0.9668	0.116478	-0.12652	0.215772	-0.231375	0.993483	0.999304	0.99905	0.996385
001+162	001+162 J21	1.2	2.79	824	94201.5	1525.5	19251	12	DRSC03133	lid	HDC01016	FBgn0031759	1.18232	2.02604	0.657413	0.134547	1.02116	1.02206	0.229519	0.133273	0.205773	-0.189997	0.952823	0.952762	0.99905	0.986903
001+162	001+162 J22	1.27	3.26	1066	96727.5	2390.5	25905	11	DRSC03593	poe	HDC01385	FBgn0011230	1.23902	2.18173	2.12959	1.29289	1.07785	1.17775	0.99538	0.86516	2.07032	0.824634	0.608567	0.455567	0.736558	0.676012
001+162	001+162 J23	1.21	2.84	1061.25	98808	1948.25	20574.5	10.5	DRSC03136	CG9098	HDC01019	FBgn0031762	1.19062	2.0438	0.872904	0.266704	1.02946	1.03983	0.341622	0.216775	-0.171003	-0.0846551	0.894458	0.942691	0.99905	0.956248
001+162	001+162 J24	1.21	2.88	1133	102564	2132.5	21955.5	10.5	DRSC03366	Mcr	HDC01388	FBgn0020240	1.19062	2.05779	0.872904	0.370765	1.02946	1.05381	0.341622	0.282525	0.644152	-0.173114	0.908184	0.908033	0.99905	0.966428
001+162	001+162 K01	1.17	2.57	1019.5	111190	1588	18538.5	11.5	DRSC00803	ast	HDC00163	FBgn0015905	1.157	1.94391	0	-0.476563	0.995841	0.939927	-0.112483	-0.252852	-1.62522	-2.39481	0.983751	0.992096	0.770647	0.994953
001+162	001+162 K02	1.2	3.04	1140.5	118162	2332.5	23617.5	10	DRSC00589	CG3285	HDC00561	FBgn0031522	1.18232	2.11186	0.657413	0.773038	1.02116	1.10788	0.229519	0.536699	0.595616	0.0682774	0.947299	0.950902	0.99905	0.986159
001+162	001+162 K03	1.15	2.59	1088.5	110452	1732.5	16526	9.5	DRSC00656	Atg4	HDC00164	FBgn0031298	1.13976	1.95166	-0.447708	-0.418886	0.978599	0.947679	-0.345392	-0.216409	-0.819533	-1.98273	0.865468	0.883878	0.860831	0.949494
001+162	001+162 K04	1.2	2.98	1097.5	112433	2170	22121	10.5	DRSC00712	CG8838	HDC00565	FBgn0031526	1.18232	2.09192	0.657413	0.624723	1.02116	1.08794	0.229519	0.442987	0.893203	0.027369	0.96217	0.959569	0.99905	0.987042
001+162	001+162 K05	1.33	3.6	935	102024	2437	33307.5	14	DRSC00660	CG4644	HDC00166	FBgn0031300	1.28518	2.28093	3.32825	2.03101	1.12402	1.27695	1.61895	1.33154	4.92356	2.57203	0.148217	0.0311222	0.000780953	0.182658
001+162	001+162 K06	1.16	2.97	1187	110670	2345	18305.5	8	DRSC00591	CG3304	HDC00566	FBgn0031527	1.14842	2.08856	-0.222889	0.599714	0.987257	1.08458	-0.228435	0.427185	-0.265185	0.613331	0.796533	0.832227	0.966525	0.905188
001+162	001+162 K07	1.45	3.15	660.5	63774	1422	27862	20	DRSC00662	smi21F	HDC00168	FBgn0016926	1.37156	2.1474	5.57135	1.0375	1.2104	1.14342	2.78587	0.703797	8.32277	1.12319	7.17705e-05	2.26317e-07	6.6998e-12	0.000206619
001+162	001+162 K08	1.19	3.16	1044	111266	2244	20777.5	9.5	DRSC00776	Ptpa	HDC00570	FBgn0016698	1.17395	2.15057	0.44012	1.06108	1.01279	1.14659	0.116478	0.718698	0.909002	1.70997	0.993483	0.999304	0.99905	0.996385
001+162	001+162 K09	1.17	2.83	1068.5	110456	1951	18940.5	9.5	DRSC00663	Iris	HDC00171	FBgn0031305	1.157	2.04028	0	0.24046	0.995841	1.0363	-0.112483	0.200193	-0.0989142	0.0747015	0.908184	0.929013	0.99905	0.973656
001+162	001+162 K10	1.13	3.04	1025	109849	2086.5	14528	7	DRSC00585	CG3248	HDC00583	FBgn0031536	1.12222	2.11186	-0.903271	0.773038	0.961055	1.10788	-0.582386	0.536699	-1.32635	1.23459	0.920884	0.929013	0.99905	0.979394
001+162	001+162 K11	1.13	2.28	1090	109877	1394	14120	10.5	DRSC00665	CG4749	HDC00174	FBgn0031308	1.12222	1.82418	-0.903271	-1.36739	0.961055	0.820196	-0.582386	-0.815712	-0.389393	-1.58941	0.898564	0.908033	0.99905	0.970419
001+162	001+162 K12	1.17	2.53	1097.5	109148	1684	18423	11	DRSC00714	sec5	HDC00584	FBgn0031537	1.157	1.92822	0	-0.593275	0.995841	0.92424	-0.112483	-0.326595	0.403228	-0.207869	0.771166	0.807987	0.902746	0.862303
001+162	001+162 K13	1.18	2.64	989	101284	1616	18052.5	11.5	DRSC00666	CG4764	HDC00176	FBgn0031310	1.16551	1.97078	0.220992	-0.276621	1.00435	0.9668	0.00248246	-0.12652	0.916622	0.707574	0.965416	0.974489	0.99905	0.989167
001+162	001+162 K14	1.14	2.57	797.75	79478.5	1223.75	11593.5	9	DRSC00829	msl-2	HDC00586	FBgn0005616	1.13103	1.94391	-0.674491	-0.476563	0.969866	0.939927	-0.463369	-0.252852	-0.636128	0.0255764	0.952823	0.9618	0.99905	0.989167
001+162	001+162 K15	1.17	2.65	903	85012.5	1491.5	14338.5	10	DRSC00677	CG5080	HDC00179	FBgn0031313	1.157	1.97456	0	-0.248491	0.995841	0.970581	-0.112483	-0.108747	0.274201	0.0228966	0.983751	0.992096	0.99905	0.994953
001+162	001+162 K16	1.17	2.54	1010	105742	1548.5	17760	12	DRSC00715	Pdsw	HDC00587	FBgn0021967	1.157	1.93216	0	-0.563925	0.995841	0.928185	-0.112483	-0.308051	0.117083	-0.741336	0.929302	0.929013	0.908872	0.972471
001+162	001+162 K17	1.17	2.44	984	97048.5	1418	16460	11.5	DRSC00668	CG4785	HDC00180	FBgn0031314	1.157	1.892	0	-0.86277	0.995841	0.888019	-0.112483	-0.496874	-0.0494254	-1.07667	0.970388	0.965526	0.99905	0.988606
001+162	001+162 K18	1.15	2.34	927	82782.2	1212.75	12328.8	10	DRSC00582	CG3238	HDC00588	FBgn0031540	1.13976	1.85015	-0.447708	-1.17412	0.978599	0.846172	-0.345392	-0.693599	-0.410531	-1.26422	0.887963	0.908033	0.99905	0.958578
001+162	001+162 K19	1.16	2.4	1101.5	101557	1539.5	16711.5	11	DRSC00678	Plap	HDC00182	FBgn0024314	1.14842	1.87547	-0.222889	-0.985752	0.987257	0.87149	-0.228435	-0.574579	-0.496904	-1.65935	0.974806	0.98134	0.99905	0.994263
001+162	001+162 K20	1.16	2.445	952	83308.5	1387.25	13903.8	9.75	DRSC00770	Thor	HDC00591	FBgn0022073	1.14842	1.89405	-0.222889	-0.847539	0.987257	0.890066	-0.228435	-0.48725	-0.422764	-1.03163	0.987581	0.995079	0.99905	0.996385
001+162	001+162 K21	1.16	2.32	1022.5	97692.5	1350.5	15836	12	DRSC00679	CG5118	HDC00182	FBgn0031317	1.14842	1.84157	-0.222889	-1.23799	0.987257	0.837588	-0.228435	-0.733952	-0.763397	-2.30415	0.929302	0.948167	0.99905	0.981437
001+162	001+162 K22	1.25	3.02	1064.5	102201	2146	25431.5	12	DRSC00841	tim	HDC00594	FBgn0014396	1.22314	2.10526	1.71741	0.723928	1.06198	1.10128	0.780957	0.505668	1.81345	0.0275961	0.753139	0.699963	0.982127	0.856821
001+162	001+162 K23	1.23	3.05	1071	100479	2192.5	23199	10.5	DRSC00671	CG4896	HDC00184	FBgn0031319	1.20701	2.11514	1.29859	0.797473	1.04585	1.11116	0.563076	0.552137	0.84703	0.920836	0.986606	0.966994	0.99905	0.996385
001+162	001+162 K24	1.2	2.99	1073.5	105106	2143	21476	10	DRSC00580	CG31954	HDC00595	FBgn0051954	1.18232	2.09527	0.657413	0.649649	1.02116	1.09129	0.229519	0.458736	0.686564	0.419519	0.825724	0.83322	0.99905	0.915153
001+162	001+162 L01	1.165	2.77	922.5	100667	1653.75	17106.8	9.5	DRSC03138	CG9107	HDC01023	FBgn0031764	1.15272	2.01885	-0.111205	0.0810198	0.991558	1.01487	-0.170335	0.0994522	-1.6946	-0.790512	0.950215	0.954856	0.952618	0.984626
001+162	001+162 L02	1.18	2.92	1089	113294	2087	20202	9.5	DRSC02163	CG12375	HDC01393	FBgn0031987	1.16551	2.07158	0.220992	0.473391	1.00435	1.0676	0.00248246	0.347369	0.0313912	0.267518	0.993483	0.987981	0.99905	0.995919
001+162	001+162 L03	1.22	3.38	1046.5	107316	2488.5	23171.5	9	DRSC03139	CG9109	HDC01024	FBgn0031765	1.19885	2.21788	1.08662	1.56184	1.03769	1.2139	0.452803	1.0351	1.61495	1.9542	0.869524	0.868485	0.996031	0.945669
001+162	001+162 L04	1.18	2.9	1094	113342	2075.5	20004.5	9.5	DRSC03101	CG8668	HDC01394	FBgn0031988	1.16551	2.06471	0.220992	0.422255	1.00435	1.06073	0.00248246	0.315059	0.328979	0.385894	0.979016	0.987731	0.99905	0.994263
001+162	001+162 L05	1.14	2.56	1096	117772	1708	16736	9.5	DRSC03576	myotubularin	HDC01025	FBgn0025742	1.13103	1.94001	-0.674491	-0.50557	0.969866	0.936028	-0.463369	-0.27118	-1.0672	-0.895212	0.939042	0.952762	0.984557	0.986903
001+162	001+162 L06	1.17	2.96	1107	110412	2165.5	18222	8.5	DRSC03095	CG8552	HDC01395	FBgn0031990	1.157	2.08519	0	0.57462	0.995841	1.08121	-0.112483	0.41133	0.173801	1.26259	0.929302	0.929013	0.989784	0.972471
001+162	001+162 L07	1.16	2.4	1080.5	106587	1506.5	17116	11.5	DRSC03480	ade2	HDC01028	FBgn0000052	1.14842	1.87547	-0.222889	-0.985752	0.987257	0.87149	-0.228435	-0.574579	-0.393947	-1.50268	0.974806	0.98134	0.99905	0.994263
001+162	001+162 L08	1.16	2.55	1097.5	108650	1698	16891.5	10	DRSC03094	CG8506	HDC01399	FBgn0031991	1.14842	1.93609	-0.222889	-0.53469	0.987257	0.932114	-0.228435	-0.289579	0	-0.215234	0.871375	0.890052	0.980948	0.944153
001+162	001+162 L09	1.46	3.19	971.5	99089	2122	45744.5	21.5	DRSC03143	slmo	HDC01028	FBgn0029161	1.37844	2.16002	5.74982	1.13139	1.21727	1.15604	2.87871	0.763117	8.74988	2.22538	1.30511e-05	2.31281e-08	7.25354e-15	5.43592e-05
001+162	001+162 L10	1.14	2.22	1095	109370	1335.5	14919	11.5	DRSC03092	CG8486		FBgn0031993	1.13103	1.79751	-0.674491	-1.56581	0.969866	0.793528	-0.463369	-0.941081	-0.878403	-1.90855	0.792995	0.816534	0.584522	0.90557
001+162	001+162 L11	1.16	2.62	1093	105937	1766.5	16920	9.5	DRSC02164	CG12393	HDC01029	FBgn0031768	1.14842	1.96317	-0.222889	-0.333201	0.987257	0.959195	-0.228435	-0.16227	0.745716	0.796074	0.892611	0.908033	0.770647	0.956248
001+162	001+162 L12	1.075	1.8	1119	89908.8	868	7628.5	7.5	DRSC03091	CG8475	HDC01402	FBgn0031995	1.07232	1.58779	-2.19892	-3.12618	0.911158	0.583808	-1.25641	-1.92699	-2.84282	-3.66909	0.700993	0.626952	0.375601	0.817687
001+162	001+162 L13	1.12	2.18	1045.5	102200	1236.5	11758.5	9.5	DRSC03144	CG9135	HDC01030	FBgn0031769	1.11333	1.77932	-1.13409	-1.70109	0.952166	0.775346	-0.702462	-1.02656	-1.04544	-0.936839	0.914305	0.918649	0.99905	0.978881
001+162	001+162 L14	1.19	2.655	818.25	72638.5	1261.5	12968.5	10.25	DRSC03090	CG8460	HDC01403	FBgn0031996	1.17395	1.97644	0.44012	-0.234466	1.01279	0.972466	0.116478	-0.0998852	1.15971	1.11277	0.951313	0.952762	0.99905	0.986381
001+162	001+162 L15	1.405	3.485	840.25	76904	2114.75	31537.5	15	DRSC03145	CG9140	HDC01033	FBgn0031771	1.34004	2.24847	4.75273	1.78945	1.17887	1.24449	2.36	1.17891	7.60581	4.05362	0.0371396	0.00227471	4.94717e-06	0.0579009
001+162	001+162 L16	1.14	2.17	1059	102283	1235	14021	11.5	DRSC03088	CG8451	HDC01405	FBgn0031998	1.13103	1.77473	-0.674491	-1.73529	0.969866	0.770748	-0.463369	-1.04817	-0.809389	-1.97091	0.961287	0.965134	0.99905	0.989167
001+162	001+162 L17	1.17	2.45	1069.5	97905	1547.5	16444	10.5	DRSC03150	CG9154	HDC01039	FBgn0031777	1.157	1.89609	0	-0.832339	0.995841	0.892109	-0.112483	-0.477646	0.0504106	-0.336411	0.989573	0.985867	0.99905	0.994263
001+162	001+162 L18	1.09	1.815	977	79447.8	841.75	7733.5	7.5	DRSC03446	Su(var)205	HDC01407	FBgn0003607	1.08618	1.59609	-1.8391	-3.06443	0.925015	0.592106	-1.06923	-1.88798	-2.42784	-3.67218	0.575954	0.465919	0.207438	0.663108
001+162	001+162 L19	1.11	2.04	991	87002.2	1079	10519	7.75	DRSC03151	CG9162		FBgn0031778	1.10436	1.71295	-1.36697	-2.19493	0.943197	0.708971	-0.823614	-1.33859	-2.13791	-2.95089	0.952647	0.952762	0.894653	0.989167
001+162	001+162 L20	1.18	2.565	977.25	84306.5	1538	15289.8	9.75	DRSC03086	CG8372	HDC01409	FBgn0032000	1.16551	1.94196	0.220992	-0.491052	1.00435	0.937979	0.00248246	-0.262007	0.352485	0.243066	0.871375	0.883878	0.99905	0.944153
001+162	001+162 L21	1.14	2.42	983.25	91887.8	1411.25	13605.5	9.25	DRSC03355	Kr-h1	HDC01042	FBgn0028420	1.13103	1.88377	-0.674491	-0.924007	0.969866	0.879789	-0.463369	-0.535566	-1.35072	-1.09913	0.817886	0.852899	0.608169	0.92685
001+162	001+162 L22	1.23	2.99	1087	100059	2158.5	22619	10.5	DRSC03081	Snx6	HDC01414	FBgn0032005	1.20701	2.09527	1.29859	0.649649	1.04585	1.09129	0.563076	0.458736	1.27601	0.596232	0.966542	0.95413	0.99905	0.989167
001+162	001+162 L23	1.27	3.4	1071	102470	2560	27241	10.5	DRSC03153	CG9175	HDC01043	FBgn0031779	1.23902	2.22378	2.12959	1.60574	1.07785	1.2198	0.99538	1.06283	2.21132	2.93602	0.387309	0.206177	0.460449	0.419196
001+162	001+162 L24	1.17	2.89	770	62929.5	1448	10809.5	7	DRSC03080	Pvr	HDC01414	FBgn0032006	1.157	2.06126	0	0.396555	0.995841	1.05728	-0.112483	0.29882	-0.213924	0.695065	0.989573	0.985867	0.99905	0.994263
001+162	001+162 M01	1.225	2.925	922.25	96806.5	1754.75	21532.2	12	DRSC00680	CG5126	HDC00185	FBgn0031320	1.20294	2.07329	1.19282	0.48612	1.04178	1.06932	0.508052	0.355411	1.33622	1.04353	0.438213	0.297187	0.405682	0.455995
001+162	001+162 M02	1.21	3.42	1064	115218	2574	24104	9.5	DRSC00818	for	HDC00623	FBgn0000721	1.19062	2.22964	0.872904	1.64937	1.02946	1.22566	0.341622	1.0904	2.06994	3.36509	0.86997	0.876785	0.88247	0.945973
001+162	001+162 M03	1.16	2.82	1045.5	120123	1903	19079	10	DRSC00672	Tgt	HDC00186	FBgn0031321	1.14842	2.03674	-0.222889	0.214123	0.987257	1.03276	-0.228435	0.183552	0.66899	0.915255	0.650093	0.619094	0.248697	0.655942
001+162	001+162 M04	1.14	2.53	1040	113574	1593.5	15669	10	DRSC00283	CG31778	HDC00641	FBgn0051778	1.13103	1.92822	-0.674491	-0.593275	0.969866	0.92424	-0.463369	-0.326595	0.0130086	-0.108571	0.926413	0.929013	0.99905	0.979986
001+162	001+162 M05	1.07	1.91	913.75	103308	859	7199.75	7	DRSC00674	CG5011	HDC00189	FBgn0040723	1.06766	1.6471	-2.31997	-2.68485	0.906496	0.643124	-1.31939	-1.64814	-2.52438	-3.29714	0.795694	0.763376	0.808896	0.926968
001+162	001+162 M06	1.115	2.495	873	95976.8	1316.75	11312.8	8	DRSC00540	CG2818	HDC00645	FBgn0031566	1.10885	1.91429	-1.25027	-0.696922	0.947692	0.91031	-0.762902	-0.392084	-0.68201	0.348498	0.810999	0.818445	0.99905	0.92685
001+162	001+162 M07	1.11	2.32	934.5	108764	1224.5	11694.5	9.5	DRSC00683	CG5397	HDC00192	FBgn0031327	1.10436	1.84157	-1.36697	-1.23799	0.943197	0.837588	-0.823614	-0.733952	-1.08818	-0.746055	0.929302	0.929013	0.99905	0.985744
001+162	001+162 M08	1.16	2.51	1055.5	109262	1577	17262.5	11.5	DRSC00805	bowl	HDC00651	FBgn0004893	1.14842	1.92028	-0.222889	-0.652325	0.987257	0.916304	-0.228435	-0.363906	1.0466	0.762013	0.673833	0.652109	0.168263	0.692938
001+162	001+162 M09	1.14	2.4	1100.5	120058	1540	17145.5	11.5	DRSC00743	Cdlc2	HDC00207	FBgn0026141	1.13103	1.87547	-0.674491	-0.985752	0.969866	0.87149	-0.463369	-0.574579	0.0212148	-0.0747015	0.952823	0.9618	0.99905	0.989167
001+162	001+162 M10	1.12	2.37	1049.5	112549	1432	13918	9.5	DRSC00634	l(2)k16918	HDC00655	FBgn0021800	1.11333	1.86289	-1.13409	-1.07934	0.952166	0.858911	-0.702462	-0.633712	-0.531123	0.0588527	0.997772	0.998508	0.99905	0.994263
001+162	001+162 M11	1.06	1.81	982.5	99822.5	803	6144	7.5	DRSC00691	lea	HDC00215	FBgn0002543	1.05827	1.59333	-2.56379	-3.08496	0.897106	0.589348	-1.44623	-1.90094	-1.76961	-2.54419	0.405522	0.239815	0.448015	0.487062
001+162	001+162 M12	1.09	2.09	982	109827	1071	10056	9.5	DRSC00603	CG3407	HDC00656	FBgn0031573	1.08618	1.73716	-1.8391	-2.01477	0.925015	0.733185	-1.06923	-1.22476	-1.24872	-0.677359	0.8299	0.831549	0.99905	0.944153
001+162	001+162 M13	1.11	2.13	928	105670	1036	11829	11.5	DRSC00293	CG31928	HDC00226	FBgn0051928	1.10436	1.75612	-1.36697	-1.87372	0.943197	0.752143	-0.823614	-1.13563	-0.353193	-0.0497411	0.687912	0.645024	0.99036	0.780549
001+162	001+162 M14	1.13	2.17	1069.5	104380	1247	13120.5	10.5	DRSC00835	slp1	HDC00660	FBgn0003430	1.12222	1.77473	-0.903271	-1.73529	0.961055	0.770748	-0.582386	-1.04817	0.162196	-0.177128	0.967772	0.965134	0.99905	0.994263
001+162	001+162 M15	1.13	2.26	1011	106704	1279.5	13880	10.5	DRSC00704	CG7420	HDC00231	FBgn0031344	1.12222	1.81536	-0.903271	-1.43294	0.961055	0.811386	-0.582386	-0.857131	0.046216	-0.0580537	0.956681	0.961844	0.99905	0.989167
001+162	001+162 M16	1.09	2.03	926.5	103814	952.5	9037.5	9.5	DRSC00636	CG3964	HDC00663	FBgn0031574	1.08618	1.70804	-1.8391	-2.23149	0.925015	0.704057	-1.06923	-1.36169	-1.53486	-1.61415	0.695712	0.637341	0.860767	0.804178
001+162	001+162 M17	1.1	2.01	1033	108024	1043.5	10646.5	10	DRSC00290	CG10869	HDC00245	FBgn0031347	1.09531	1.69813	-1.60196	-2.30516	0.934147	0.694156	-0.945862	-1.40824	-1.34054	-1.58041	0.837907	0.852858	0.960617	0.944153
001+162	001+162 M18	1.12	2.27	987.5	100526	1250.5	12502	10	DRSC00637	CG3980	HDC00664	FBgn0031575	1.11333	1.81978	-1.13409	-1.40009	0.952166	0.815801	-0.702462	-0.836376	-0.308488	0.225849	0.895085	0.906724	0.99905	0.968271
001+162	001+162 M19	1.19	2.73	971	100531	1680	18867.5	11.5	DRSC00292	CG31666		FBgn0051666	1.17395	2.0043	0.44012	-0.0272039	1.01279	1.00032	0.116478	0.031072	1.65837	1.77222	0.664159	0.617155	0.308317	0.692938
001+162	001+162 M20	1.17	2.49	979	100914	1460.5	17157.5	12	DRSC00807	capu	HDC00666	FBgn0000256	1.157	1.91228	0	-0.711847	0.995841	0.908304	-0.112483	-0.401514	1.06282	1.05123	0.991273	0.999304	0.99905	0.996385
001+162	001+162 M21	1.19	2.88	805.5	86349	1509.5	16658.5	11	DRSC00809	cpb	HDC00255	FBgn0011570	1.17395	2.05779	0.44012	0.370765	1.01279	1.05381	0.116478	0.282525	1.39188	2.19315	0.979016	0.967679	0.99905	0.992729
001+162	001+162 M22	1.075	1.68	1058	96393.5	723	7718	8.25	DRSC00350	ed	HDC00686	FBgn0000547	1.07232	1.51879	-2.19892	-3.6395	0.911158	0.514815	-1.25641	-2.25133	-2.99922	-5.26392	0.700993	0.626952	0.106897	0.817687
001+162	001+162 M23	1.18	2.68	1047	101544	1751.5	18700.5	11	DRSC00513	CG17660	HDC00256	FBgn0031356	1.16551	1.98582	0.220992	-0.164735	1.00435	0.981838	0.00248246	-0.0558262	0.353786	1.20415	0.98169	0.975506	0.99905	0.992729
001+162	001+162 M24	1.18	2.66	1055.5	101652	1744.5	18174.5	10	DRSC00552	CG2955	HDC00696	FBgn0031585	1.16551	1.97833	0.220992	-0.220468	1.00435	0.974347	0.00248246	-0.0910403	1.16894	0.853782	0.98169	0.975506	0.99905	0.992729
001+162	001+162 N01	1.28	3.275	1025	106280	2337.5	30224.8	13	DRSC02919	CG31642	HDC01045	FBgn0051642	1.24686	2.18632	2.33325	1.32704	1.0857	1.18234	1.10133	0.886741	2.4731	1.48286	0.396493	0.209781	0.439717	0.440119
001+162	001+162 N02	1.215	3.16	992.75	104870	2139.25	22090.5	10	DRSC03078	CG8086	HDC01419	FBgn0032010	1.19474	2.15057	0.979982	1.06108	1.03358	1.14659	0.397327	0.718698	1.63448	1.46184	0.883203	0.88206	0.99905	0.956248
001+162	001+162 N03	1.17	2.85	1027.5	113624	1904	19536	10.5	DRSC03159	CG9226	HDC01048	FBgn0031782	1.157	2.04732	0	0.292856	0.995841	1.04334	-0.112483	0.233299	0.409744	0.105299	0.995108	0.995242	0.99905	0.995919
001+162	001+162 N04	1.15	2.62	1053.5	115024	1711.5	17591	10.5	DRSC02666	Btk29A	HDC01422	FBgn0003502	1.13976	1.96317	-0.447708	-0.333201	0.978599	0.959195	-0.345392	-0.16227	-0.240313	-0.621298	0.929302	0.937684	0.99905	0.980881
001+162	001+162 N05	1.17	2.94	1056.5	113029	2053.5	19525.5	9.5	DRSC03293	Cpr	HDC01081	FBgn0015623	1.157	2.07841	0	0.524178	0.995841	1.07443	-0.112483	0.379458	0.407311	1.02367	0.939645	0.95221	0.99905	0.979394
001+162	001+162 N06	1.17	2.65	1039.5	105384	1706	17796.5	10.5	DRSC03077	CG7870	HDC01424	FBgn0032012	1.157	1.97456	0	-0.248491	0.995841	0.970581	-0.112483	-0.108747	0.622007	0.144501	0.961729	0.966994	0.99905	0.989167
001+162	001+162 N07	1.235	3.29	952.25	91909.8	2152.5	20871.5	9.5	DRSC03234	CG9497	HDC01082	FBgn0031800	1.21107	2.19089	1.40393	1.36104	1.04991	1.18691	0.617877	0.908223	2.52964	2.57493	0.664159	0.572796	0.396474	0.722646
001+162	001+162 N08	1.15	2.53	1031.5	105934	1573	15378.5	10	DRSC03075	CG7840	HDC01426	FBgn0032014	1.13976	1.92822	-0.447708	-0.593275	0.978599	0.92424	-0.345392	-0.326595	0.106121	-0.080206	0.998527	0.999656	0.99905	0.996385
001+162	001+162 N09	1.17	2.58	1051.5	111461	1658	18807	11	DRSC03239	CG9505	HDC01090	FBgn0031805	1.157	1.94779	0	-0.447669	0.995841	0.94381	-0.112483	-0.234595	0.449128	-0.131751	0.977218	0.98134	0.99905	0.994263
001+162	001+162 N10	1.15	2.53	998	102102	1520	15566.5	10.5	DRSC03074	CG7830	HDC01427	FBgn0032015	1.13976	1.92822	-0.447708	-0.593275	0.978599	0.92424	-0.345392	-0.326595	-0.0851232	-0.0834569	0.955108	0.965134	0.99905	0.989167
001+162	001+162 N11	1.12	2.43	1010.5	106657	1428.5	13135	9.5	DRSC03241	CG9507	HDC01094	FBgn0031808	1.11333	1.88789	-1.13409	-0.893325	0.952166	0.883912	-0.702462	-0.51618	-0.192559	0.109044	0.914305	0.918649	0.99905	0.978881
001+162	001+162 N12	1.085	1.805	1131.75	89971.2	865.5	8504.75	8.5	DRSC03073	CG7818	HDC01428	FBgn0032016	1.08158	1.59056	-1.95849	-3.10554	0.920417	0.586582	-1.13133	-1.91395	-2.02877	-3.40421	0.791466	0.857905	0.702327	0.819811
001+162	001+162 N13	1.12	2.16	1010	102337	1164.5	12760	11	DRSC03247	CG9523	HDC01102	FBgn0031812	1.11333	1.77011	-1.13409	-1.76966	0.952166	0.766129	-0.702462	-1.06988	-0.59723	-0.818184	0.783621	0.782755	0.99905	0.905188
001+162	001+162 N14	1.14	2.27	1014.5	104674	1287.5	14264.5	11	DRSC03072	CG7810	HDC01429	FBgn0032017	1.13103	1.81978	-0.674491	-1.40009	0.969866	0.815801	-0.463369	-0.836376	-0.0880852	-0.566714	0.664159	0.641548	0.690725	0.739095
001+162	001+162 N15	1.17	2.505	881.75	76627.2	1272.5	12849	10	DRSC03252	retm	HDC01104	FBgn0031814	1.157	1.91829	0	-0.667161	0.995841	0.91431	-0.112483	-0.37328	0.822243	0.258106	0.880821	0.908033	0.99905	0.956248
001+162	001+162 N16	1.07	1.73	906.25	80182.5	697.5	6684.25	7.5	DRSC03071	CG7806	HDC01430	FBgn0032018	1.06766	1.54812	-2.31997	-3.4213	0.906496	0.544142	-1.31939	-2.11346	-2.86496	-4.50333	0.624346	0.503924	0.438528	0.733096
001+162	001+162 N17	1.12	2.44	938	95599	1349.5	11537.5	8.5	DRSC03250	CG9526	HDC01105	FBgn0031815	1.11333	1.892	-1.13409	-0.86277	0.952166	0.888019	-0.702462	-0.496874	-1.22701	-0.155236	0.848945	0.866354	0.865322	0.945669
001+162	001+162 N18	1.17	2.44	1086.5	102687	1567.5	17633	11	DRSC03067	CG7778	HDC01438	FBgn0032025	1.157	1.892	0	-0.86277	0.995841	0.888019	-0.112483	-0.496874	0.818747	0.16755	0.970388	0.965526	0.99905	0.988606
001+162	001+162 N19	1.14	2.5	1048	98217	1566	14083	9	DRSC03253	CG9531	HDC01107	FBgn0031817	1.13103	1.91629	-0.674491	-0.682026	0.969866	0.912312	-0.463369	-0.382672	-0.636021	-0.240082	0.991802	0.998508	0.99905	0.994263
001+162	001+162 N20	1.17	2.5	971.5	81168.5	1454.25	13813	9.25	DRSC03065	CG7627	HDC01440	FBgn0032026	1.157	1.91629	0	-0.682026	0.995841	0.912312	-0.112483	-0.382672	0.464428	0.161099	0.868871	0.883878	0.982127	0.941556
001+162	001+162 N21	1.175	2.835	973.25	83714.2	1789.25	14893.8	8.5	DRSC02002	CG9535	HDC01108	FBgn0027501	1.16127	2.04204	0.110731	0.253593	1.00011	1.03806	-0.054878	0.208491	0.292284	1.06209	0.894458	0.908033	0.984557	0.956248
001+162	001+162 N22	1.14	3.275	618.75	70614.2	1545.5	10906	5.75	DRSC03419	RpS13	HDC01441	FBgn0010265	1.13103	2.18632	-0.674491	1.32704	0.969866	1.18234	-0.463369	0.886741	-1.27804	1.93758	0.866079	0.890175	0.99905	0.929143
001+162	001+162 N23	1.15	2.35	975	93582.5	1313	13658.5	10.5	DRSC03254	CG9536	HDC01109	FBgn0031818	1.13976	1.85442	-0.447708	-1.14239	0.978599	0.850436	-0.345392	-0.673552	-1.26211	-1.3373	0.984811	0.987149	0.901276	0.996385
001+162	001+162 N24	1.14	2.42	945	98306	1342.5	13918	10	DRSC02257	CSN8	HDC01442	FBgn0028835	1.13103	1.88377	-0.674491	-0.924007	0.969866	0.879789	-0.463369	-0.535566	-0.792026	-1.23837	0.741015	0.754634	0.293742	0.852854
001+162	001+162 O01	1.22	2.66	1025.5	107441	1701	23927	14	DRSC00520	CG18317	HDC00259	FBgn0031359	1.19885	1.97833	1.08662	-0.220468	1.03769	0.974347	0.452803	-0.0910403	0.466183	-0.506147	0.889164	0.883878	0.99905	0.957333
001+162	001+162 O02	1.17	2.65	1058.5	116638	1746.5	19527.5	11.5	DRSC00553	lectin-24Db	HDC00701	FBgn0040102	1.157	1.97456	0	-0.248491	0.995841	0.970581	-0.112483	-0.108747	0.0332925	-0.137172	0.991273	0.999304	0.99905	0.996385
001+162	001+162 O03	1.19	2.59	1090	112544	1732	20864.5	12	DRSC00514	CG31937	HDC00263	FBgn0031360	1.17395	1.95166	0.44012	-0.418886	1.01279	0.947679	0.116478	-0.216409	0.96939	-0.513825	0.991802	0.98134	0.99905	0.995919
001+162	001+162 O04	1.18	2.63	1087.5	113842	1776.5	19942.5	11	DRSC00630	CG3714	HDC00702	FBgn0031589	1.16551	1.96698	0.220992	-0.304857	1.00435	0.963005	0.00248246	-0.144361	0.667143	-0.027369	0.98169	0.975506	0.99905	0.992729
001+162	001+162 O05	1.17	2.74	1047.5	107240	1823	18268	10	DRSC00507	CG17646	HDC00265	FBgn0031362	1.157	2.00796	0	0	0.995841	1.00398	-0.112483	0.0482605	0.297269	0.711976	0.890991	0.908538	0.99905	0.958578
001+162	001+162 O06	1.18	2.57	1096	106244	1724	19198.5	11	DRSC00819	ft	HDC00704	FBgn0001075	1.16551	1.94391	0.220992	-0.476563	1.00435	0.939927	0.00248246	-0.252852	0.848228	0.318147	0.991802	0.999656	0.99905	0.996385
001+162	001+162 O07	1.17	2.56	1117.5	115054	1738	19079.5	11	DRSC00266	CG17712	HDC00266	FBgn0027597	1.157	1.94001	0	-0.50557	0.995841	0.936028	-0.112483	-0.27118	0.283367	0.0628944	0.947068	0.9618	0.99905	0.986903
001+162	001+162 O08	1.14	2.34	959	103436	1283	14261	11	DRSC00628	CG3702	HDC00706	FBgn0031590	1.13103	1.85015	-0.674491	-1.17412	0.969866	0.846172	-0.463369	-0.693599	-0.348995	-0.484785	0.952823	0.9618	0.99905	0.989167
001+162	001+162 O09	1.16	2.52	1080.5	111912	1648	17989	11	DRSC00389	CG31663	HDC00281	FBgn0051663	1.14842	1.92426	-0.222889	-0.622741	0.987257	0.92028	-0.228435	-0.345213	-6.35e-05	0.128764	0.929302	0.937322	0.919877	0.976025
001+162	001+162 O10	1.13	2.36	1109	108736	1511	14128.5	9.5	DRSC00271	CG16857	HDC00721	FBgn0028482	1.12222	1.85866	-0.903271	-1.1108	0.961055	0.854683	-0.582386	-0.65359	-0.888353	-0.384247	0.959249	0.966994	0.99905	0.986159
001+162	001+162 O11	1.15	2.855	268.75	26698	657.75	5761.25	8	DRSC00701		HDC00287		1.13976	2.04907	-0.447708	0.305898	0.978599	1.04509	-0.345392	0.241539	0.741794	2.62213	0.975251	0.98134	0.911694	0.989167
001+162	001+162 O12	1.14	2.45	1092.5	108033	1581	15664.5	10	DRSC00794	Traf1	HDC00726	FBgn0026319	1.13103	1.89609	-0.674491	-0.832339	0.969866	0.892109	-0.463369	-0.477646	-0.185081	0.869196	0.939042	0.952762	0.99905	0.986903
001+162	001+162 O13	1.15	2.59	736.25	73139.2	1105.75	10325.5	9	DRSC00700	CG31670	HDC00291	FBgn0031375	1.13976	1.95166	-0.447708	-0.418886	0.978599	0.947679	-0.345392	-0.216409	0.337124	1.9433	0.941513	0.952762	0.99905	0.986903
001+162	001+162 O14	1.065	1.73	831.5	81912.5	698	7132.75	7.5	DRSC00505	CG17612		FBgn0031597	1.06297	1.54812	-2.4416	-3.4213	0.901812	0.544142	-1.38266	-2.11346	-2.88697	-3.33214	0.72254	0.646878	0.729072	0.855562
001+162	001+162 O15	1.105	1.97	805	79281.5	832.25	9329	10.25	DRSC00301	CG10908	HDC00294	FBgn0031376	1.09985	1.67803	-1.4842	-2.45472	0.938683	0.674055	-0.8846	-1.50273	-1.54617	-2.12435	0.720697	0.679557	0.690725	0.826217
001+162	001+162 O16	1.145	2.51	919.5	88263	1422.75	13353	9	DRSC00595	CG3338	HDC00727	FBgn0031598	1.1354	1.92028	-0.560852	-0.652325	0.974242	0.916304	-0.404252	-0.363906	-0.298312	0.582679	0.930095	0.948146	0.99905	0.984626
001+162	001+162 O17	1.16	2.44	1022	102446	1471	16378	11.5	DRSC00697	CG7289	HDC00297	FBgn0031379	1.14842	1.892	-0.222889	-0.86277	0.987257	0.888019	-0.228435	-0.496874	0.0494254	0.392235	0.95567	0.965134	0.99905	0.986903
001+162	001+162 O18	1.12	2.3	1069.5	99677.5	1391.5	12087.5	8.5	DRSC00269	Tps1	HDC00729	FBgn0027560	1.11333	1.83291	-1.13409	-1.30241	0.952166	0.82893	-0.702462	-0.774654	-1.01693	-0.00557294	0.914305	0.918649	0.99905	0.978881
001+162	001+162 O19	1.14	2.36	1041.5	100255	1409.5	14504	10.5	DRSC00643	Got2	HDC00298	FBgn0001125	1.13103	1.85866	-0.674491	-1.1108	0.969866	0.854683	-0.463369	-0.65359	-0.746063	-0.395402	0.970388	0.966994	0.99905	0.994263
001+162	001+162 O20	1.12	2.16	1046	104362	1212	12710.5	10.5	DRSC00826	l(2)k05819	HDC00731	FBgn0022153	1.11333	1.77011	-1.13409	-1.76966	0.952166	0.766129	-0.702462	-1.06988	-1.37124	-1.07414	0.895085	0.906724	0.943599	0.968271
001+162	001+162 O21	1.1	2.03	1124	102316	1169	9933.5	8.5	DRSC00791	Su(dx)	HDC00308	FBgn0003557	1.09531	1.70804	-1.60196	-2.23149	0.934147	0.704057	-0.945862	-1.36169	-2.4238	-2.46367	0.263836	0.14958	0.0180525	0.307315
001+162	001+162 O22	1.21	2.78	1158	100832	2062	20980.5	10	DRSC00264	morgue	HDC00736	FBgn0027609	1.19062	2.02245	0.872904	0.107832	1.02946	1.01847	0.341622	0.116393	0.96644	0.48668	0.847115	0.85714	0.99905	0.93147
001+162	001+162 O23	1.19	2.45	1000	91334.5	1455.5	17587.5	12.5	DRSC00827	CG31672	HDC00309	FBgn0028952	1.17395	1.89609	0.44012	-0.832339	1.01279	0.892109	0.116478	-0.477646	-0.0212262	-0.281631	0.993483	0.999304	0.993953	0.996385
001+162	001+162 O24	1.2	2.72	1072.5	100891	1849	20419.5	11	DRSC00452	CG15438	HDC00738	FBgn0025684	1.18232	2.00063	0.657413	-0.0545075	1.02116	0.996653	0.229519	0.0138204	1.12456	0.734267	0.952823	0.952762	0.99905	0.986903
001+162	001+162 P01	1.27	3.78	1269.5	129868	3528	35704	10	DRSC03256	Sec61alpha	HDC01110	FBgn0026571	1.23902	2.32972	2.12959	2.39402	1.07785	1.32575	0.99538	1.5609	1.37788	3.66537	0.725643	0.637796	0.99905	0.820664
001+162	001+162 P02	1.18	2.69	1056	112767	1787	19918.5	11.5	DRSC02594	CG17292	HDC01444	FBgn0032029	1.16551	1.98954	0.220992	-0.137025	1.00435	0.985562	0.00248246	-0.0383176	-0.30573	-0.0682774	0.991802	0.999656	0.99905	0.996385
001+162	001+162 P03	1.2	2.94	1083.5	117364	2107.5	23547	11.5	DRSC03255	DLP	HDC01111	FBgn0031820	1.18232	2.07841	0.657413	0.524178	1.02116	1.07443	0.229519	0.379458	0.62474	0.918116	0.873249	0.882219	0.981404	0.947064
001+162	001+162 P04	1.19	2.73	1108	112675	1915	21364	11	DRSC02595	CG17293	HDC01445	FBgn0032030	1.17395	2.0043	0.44012	-0.0272039	1.01279	1.00032	0.116478	0.031072	0.325283	0.313918	0.997978	0.995079	0.976114	0.999077
001+162	001+162 P05	1.18	2.68	1133.5	115359	1906.5	20801	11	DRSC02003	CG9543	HDC01113	FBgn0027496	1.16551	1.98582	0.220992	-0.164735	1.00435	0.981838	0.00248246	-0.0558262	-0.0417534	0.328157	0.965416	0.974489	0.99905	0.989167
001+162	001+162 P06	1.18	2.72	1073	110277	1845	19470	11	DRSC02596	CG17294	HDC01447	FBgn0032032	1.16551	2.00063	0.220992	-0.0545075	1.00435	0.996653	0.00248246	0.0138204	0.172942	0.896119	0.930095	0.952762	0.99905	0.980881
001+162	001+162 P07	1.19	2.6	1066	113236	1705.5	21708	13	DRSC03260	CG9547	HDC01116	FBgn0031824	1.17395	1.95551	0.44012	-0.390215	1.01279	0.951532	0.116478	-0.198293	0.277769	0.138163	0.897141	0.907951	0.99905	0.958267
001+162	001+162 P08	1.13	2.21	1108.5	114846	1339.5	14785.5	11	DRSC01851	Aats-ala	HDC01448	FBgn0027094	1.12222	1.79299	-0.903271	-1.5994	0.961055	0.789014	-0.582386	-0.962304	-1.37239	-1.29564	0.934409	0.94765	0.99905	0.986903
001+162	001+162 P09	1.18	2.47	1077.5	111492	1577	19975.5	13	DRSC02270	CG31637	HDC01121	FBgn0051637	1.16551	1.90422	0.220992	-0.771849	1.00435	0.900239	0.00248246	-0.439426	6.35e-05	-0.229441	0.98169	0.975506	0.99905	0.992729
001+162	001+162 P10	1.16	2.34	1074.5	110706	1442.5	18232	12.5	DRSC02258	CG13384	HDC01452	FBgn0032036	1.14842	1.85015	-0.222889	-1.17412	0.987257	0.846172	-0.228435	-0.693599	-0.528365	-0.601842	0.974806	0.98134	0.99905	0.994263
001+162	001+162 P11	1.15	2.25	1073.5	107058	1339.5	16327.5	12	DRSC03510	eya	HDC01122	FBgn0000320	1.13976	1.81093	-0.447708	-1.46593	0.978599	0.806951	-0.345392	-0.877978	0.0665086	-0.395837	0.984811	0.987149	0.99905	0.996385
001+162	001+162 P12	1.14	2.2	965	111018	1158.5	15352	13.5	DRSC03528	emb	HDC01462	FBgn0020497	1.13103	1.78846	-0.674491	-1.63314	0.969866	0.784478	-0.463369	-0.983624	-0.860366	-0.557174	0.930095	0.943108	0.99905	0.984626
001+162	001+162 P13	1.12	2.1	1001.5	107536	1103.5	13305.5	12	DRSC02124	Ent2	HDC01133	FBgn0026585	1.11333	1.74194	-1.13409	-1.97926	0.952166	0.737958	-0.702462	-1.20232	-1.38256	-0.728065	0.615736	0.562215	0.686037	0.688703
001+162	001+162 P14	1.14	2.06	1018	107996	1073.5	14770	13.5	DRSC02267	CG13397	HDC01463	FBgn0014417	1.13103	1.72271	-0.674491	-2.12234	0.969866	0.718727	-0.463369	-1.29273	-0.873413	-1.31687	0.664159	0.641548	0.615988	0.739095
001+162	001+162 P15	1.055	1.765	658	64727.2	561.5	4261.5	5.75	DRSC02125	CG11050	HDC01139	FBgn0031836	1.05354	1.56815	-2.68656	-3.27227	0.892378	0.564172	-1.5101	-2.0193	-4.05098	-3.57819	0.182282	0.066373	0.00560711	0.238749
001+162	001+162 P16	1.095	1.94	975	96213.5	927.25	9624.25	9.25	DRSC01864	Akap200	HDC01465	FBgn0027932	1.09075	1.66269	-1.72026	-2.56889	0.929592	0.658709	-1.0074	-1.57487	-2.73776	-2.67252	0.871375	0.877035	0.994146	0.963412
001+162	001+162 P17	1.29	3.34	914.5	98049.5	2130	28540.5	13.5	DRSC02127	CG11098	HDC01144	FBgn0031842	1.25464	2.20597	2.53532	1.47326	1.09348	1.20199	1.20645	0.979131	3.57105	4.10735	0.0530829	0.00832419	0.000117662	0.0592156
001+162	001+162 P18	1.17	2.43	1032	101380	1469	16816	12	DRSC03540	grk	HDC01466	FBgn0001137	1.157	1.88789	0	-0.893325	0.995841	0.883912	-0.112483	-0.51618	0.0334194	0.551132	0.947068	0.9618	0.99905	0.986903
001+162	001+162 P19	1.12	2.47	1061.5	107779	1558	13416	9	DRSC02004	CG11070	HDC01147	FBgn0028467	1.11333	1.90422	-1.13409	-0.771849	0.952166	0.900239	-0.702462	-0.439426	-2.12067	0.0463575	0.895085	0.906724	0.795349	0.968271
001+162	001+162 P20	1.095	2.17	911.5	88431	1108.5	9088.5	7	DRSC03311	D12	HDC01467	FBgn0027490	1.09075	1.77473	-1.72026	-1.73529	0.929592	0.770748	-1.0074	-1.04817	-2.93846	-1.13161	0.847206	0.85714	0.636384	0.956248
001+162	001+162 P21	1.2	2.79	1030.5	103642	1846.5	20826.5	11	DRSC03516	cup	HDC01151	FBgn0000392	1.18232	2.02604	0.657413	0.134547	1.02116	1.02206	0.229519	0.133273	0.338791	1.30063	0.968235	0.98134	0.99905	0.989167
001+162	001+162 P22	1.19	2.56	1036	100062	1615.5	18499	11.5	DRSC03532	fu12	HDC01472	FBgn0026718	1.17395	1.94001	0.44012	-0.50557	1.01279	0.936028	0.116478	-0.27118	-0.367372	-0.632533	0.981492	0.995079	0.91861	0.994263
001+162	001+162 P23	1.22	2.78	1058.5	99027.5	1885	22090.5	11.5	DRSC03161	CG9232	HDC01150	FBgn0031845	1.19885	2.02245	1.08662	0.107832	1.03769	1.01847	0.452803	0.116393	0.287207	1.14557	0.897141	0.930483	0.559891	0.956248
001+162	001+162 P24	1.2	2.97	1020	99810.5	2013.5	19667	10	DRSC02072	d	HDC01481	FBgn0000410	1.18232	2.08856	0.657413	0.599714	1.02116	1.08458	0.229519	0.427185	0.449278	1.69278	0.690281	0.716814	0.217495	0.738288
002+161	002+161 A01	1.18	2.33	895.5	63266.5	1187	11620	10	Control	midway_control		midway_control	1.16551	1.84587	0.17076	-1.18716	1.00465	0.853928	0.0420346	-0.632456	-3.76472	-2.27935	0.00230621	0.0194328	2.96219e-47	0.00943649
002+161	002+161 A02	1.44	3.56	1067	74825.5	2729	32583	11.5	Control	brummer_control		brummer_control	1.36464	2.26976	4.16612	2.06442	1.20378	1.27782	2.80662	1.33899	2.46348	1.49527	1.85368e-253	2.37987e-245	0	2.32742e-184
002+161	002+161 A03	1.29	2.79	1085.5	67283	1937	19483	10	DRSC02199	CG13097	HDC01489	FBgn0032051	1.25464	2.02604	1.95904	0.194912	1.09378	1.0341	1.27943	0.205498	-0.91785	-1.22579	0.180624	0.230467	0.663838	0.3015
002+161	002+161 A04	1.19	2.25	1047.5	59423	1309	11166	8.5	DRSC03376	Myo31DF	HDC01845	FBgn0011673	1.17395	1.81093	0.34008	-1.45516	1.01309	0.81899	0.159195	-0.794946	-3.45243	-2.96137	0.294426	0.35015	0.644559	0.418961
002+161	002+161 A05	1.26	2.51	1129.5	63938.5	1713	16419.5	9.5	DRSC02193	CG13089	HDC01490	FBgn0032052	1.23111	1.92028	1.48692	-0.616339	1.07025	0.928343	0.952748	-0.286367	-1.83474	-1.7486	0.299665	0.366948	0.565026	0.43743
002+161	002+161 A06	1.4	3.31	1061.5	69430	2451.5	27649	11	DRSC02927	CG6094	HDC01846	FBgn0032261	1.33647	2.19695	3.60089	1.5059	1.17561	1.20501	2.41551	1.00035	2.4815	2.10315	0.00227886	0.00415935	0.597671	0.0131277
002+161	002+161 A07	1.47	3.63	946	55853.5	2489.5	26521.5	10.5	DRSC02200	mRpL51	HDC01491	FBgn0032053	1.38526	2.28923	4.57983	2.21379	1.2244	1.29729	3.09288	1.42955	3.814	2.5327	5.36869e-11	4.80754e-10	1.62796e-05	4.3749e-08
002+161	002+161 A08	1.32	2.91	1227	78671	2346.5	24948.5	10.5	DRSC03053	CG7384	HDC01847	FBgn0032262	1.27763	2.06815	2.42031	0.517939	1.11677	1.07621	1.5986	0.401351	-0.0162381	-0.00286949	0.011281	0.0156229	0.99905	0.0356533
002+161	002+161 A09	1.24	2.7	1053.5	68523	1788	16386	9	DRSC02195	CG13091	HDC01493	FBgn0032055	1.21511	1.99325	1.16588	-0.0566111	1.05425	1.00131	0.730609	0.0529983	-1.31251	-0.0606839	0.194039	0.239815	0.99905	0.308194
002+161	002+161 A10	1.29	2.82	1016	59997	1851	17541	9.5	DRSC03054	Fatp	HDC01848	FBgn0021953	1.25464	2.03674	1.95904	0.276953	1.09378	1.0448	1.27943	0.25524	-0.50555	-0.0659363	0.0614687	0.0808203	0.99905	0.135261
002+161	002+161 A11	1.34	2.86	1043	64133.5	1933	21848	11.5	DRSC01852	Acer	HDC01494	FBgn0016122	1.29267	2.05082	2.72203	0.384994	1.13181	1.05888	1.80738	0.320745	0.934476	0.222042	0.019931	0.0274218	0.99905	0.0586932
002+161	002+161 A12	1.33	3.8	665.75	60055.5	1859.5	19782.2	10.5	DRSC03365	Lrr47	HDC01849	FBgn0010398	1.28518	2.335	2.57173	2.56487	1.12432	1.34306	1.70339	1.64241	1.11157	4.10927	0.180624	0.234911	0.99905	0.305843
002+161	002+161 A13	1.335	3.135	817.25	63692.5	1745.5	20873.8	12	DRSC02637	CG17834	HDC01496	FBgn0028394	1.28893	2.14263	2.64702	1.08923	1.12807	1.15069	1.75548	0.747726	1.46723	2.1044	0.00325757	0.00495642	0.522265	0.014729
002+161	002+161 A14	1.23	2.61	1057.5	73389	1698	16998	10	DRSC02661	CG18284	HDC01869	FBgn0043825	1.20701	1.95935	1.00342	-0.316662	1.04615	0.96741	0.618192	-0.104672	-1.63431	-0.388871	0.231765	0.284176	0.978454	0.357725
002+161	002+161 A15	1.25	2.62	960	61345	1550.5	15763.5	10	DRSC03333	Glt	HDC01501	FBgn0001114	1.22314	1.96317	1.32704	-0.287328	1.06228	0.971234	0.842123	-0.0868865	-0.60687	-0.242186	0.303616	0.367623	0.993953	0.438369
002+161	002+161 A16	1.29	2.54	1111	72769.5	1706	20898	12	DRSC02573	CG17104	HDC01876	FBgn0040496	1.25464	1.93216	1.95904	-0.5252	1.09378	0.940224	1.27943	-0.23111	-0.0332994	-0.867945	0.256277	0.319153	0.99905	0.388366
002+161	002+161 A17	1.38	3.44	1016	67864	2483	25519.5	10.5	DRSC03194	CG9314	HDC01508	FBgn0032061	1.32208	2.23547	3.31219	1.8014	1.16122	1.24353	2.21575	1.17952	2.26875	2.38802	0.00175466	0.00285122	0.651448	0.010015
002+161	002+161 A18	1.35	3.08	999.5	63424.5	2076	22165	11	DRSC03044	CG7300	HDC01882	FBgn0032286	1.3001	2.12493	2.87121	0.953458	1.13924	1.13299	1.9106	0.665408	1.40337	0.542868	0.177645	0.216371	0.953683	0.312008
002+161	002+161 A19	1.25	2.69	1053.5	73783.5	1781.5	18141	10	DRSC03223	CG9466	HDC01515	FBgn0032068	1.22314	1.98954	1.32704	-0.085074	1.06228	0.997601	0.842123	0.0357411	-1.30197	-0.875394	0.765493	0.832879	0.95261	0.91131
002+161	002+161 A20	1.31	3.09	1134.5	74861.5	2367.5	22969.5	9.5	DRSC02954	CG6415	HDC01885	FBgn0032287	1.27003	2.12817	2.26773	0.978323	1.10916	1.13623	1.49303	0.680484	0.0351133	0.553001	0.125303	0.157844	0.99905	0.223589
002+161	002+161 A21	1.305	3.095	994	69593.2	2076.25	20805.2	10	DRSC03226	CG9483	HDC01533	FBgn0032072	1.2662	2.12979	2.191	0.990725	1.10534	1.13785	1.43994	0.688003	0.881767	1.12281	0.0539772	0.0707644	0.997	0.119843
002+161	002+161 A22	1.36	3.61	980	71119	2554	25265	10	DRSC02958	CG6443	HDC01889	FBgn0032290	1.30748	2.28371	3.01928	2.17141	1.14662	1.29177	2.01307	1.40386	1.06805	1.66029	0.0002631	0.00043297	0.329694	0.00230832
002+161	002+161 A23	1.28	2.69	1349.5	83479.5	2289.5	23615	10.5	DRSC02511				1.24686	1.98954	1.8029	-0.085074	1.086	0.997601	1.17139	0.0357411	-0.509235	-1.45448	0.493802	0.579878	0.768068	0.635554
002+161	002+161 B01	1.02	2.12	1124.5	105178	1249	2225	1.5	Control	no_OA_control		no_OA_control	1.0198	1.75142	-2.75283	-1.91168	0.858939	0.759476	-1.98094	-1.07174	-4.39481	-2.30709	8.64368e-157	6.31326e-142	1.68418e-285	4.62405e-121
002+161	002+161 B02	1.11	1.93	130	9170	122	1064	8	Control	thread_control		thread_control	1.10436	1.65752	-1.05625	-2.63193	0.943496	0.66558	-0.806997	-1.50843	-1.77871	-4.15363	4.32957e-23	3.66381e-22	1.08267e-31	2.16882e-16
002+161	002+161 B03	1.39	5.25	751.5	85361	3190	33382.5	10.5	DRSC03492	beta_Cop	HDC02341	FBgn0025724	1.3293	2.65823	3.45706	5.04426	1.16844	1.66629	2.31599	3.14568	5.39981	6.63492	0.00788072	0.011529	9.35691e-07	0.0285442
002+161	002+161 B04	1.12	2.46	977.5	96875.5	1434.5	11236.5	8	DRSC02953	CG6412	HDC02966	FBgn0032646	1.11333	1.90016	-0.876306	-0.770686	0.952465	0.908221	-0.682481	-0.379949	-1.39996	-0.995039	0.66132	0.691131	0.984557	0.770203
002+161	002+161 B05	1.18	2.82	901	92009	1643	16522.5	10	DRSC03188	CG9293	HDC02343	FBgn0032516	1.16551	2.03674	0.17076	0.276953	1.00465	1.0448	0.0420346	0.25524	0.0609568	0.513265	0.997978	0.999304	0.980791	0.999694
002+161	002+161 B06	1.12	2.37	1000	98977.5	1368	12293	9	DRSC02866	Oli	HDC02976	FBgn0032651	1.11333	1.86289	-0.876306	-1.05659	0.952465	0.87095	-0.682481	-0.553291	-0.589784	-0.525785	0.60791	0.645024	0.99905	0.715671
002+161	002+161 B07	1.15	2.6	930	95042	1494	14504	10	DRSC03006	CG7099	HDC02344	FBgn0032517	1.13976	1.95551	-0.345943	-0.346108	0.978898	0.963572	-0.315498	-0.122525	0.0378613	-0.0925751	0.79818	0.85714	0.99905	0.914355
002+161	002+161 B08	1.06	1.8	997	90346.5	805.5	5689.5	6.5	DRSC02452	PFE	HDC03019	FBgn0032661	1.05827	1.58779	-1.98104	-3.16684	0.897405	0.595847	-1.4469	-1.83275	-2.96833	-4.22013	0.0824837	0.0850483	0.12713	0.158042
002+161	002+161 B09	1.06	1.645	960.25	92098.5	683.5	6027.5	5.25	DRSC02110	CG10859	HDC02347	FBgn0032520	1.05827	1.49774	-1.98104	-3.85756	0.897405	0.505801	-1.4469	-2.25154	-2.29352	-4.44236	0.178956	0.195023	0.546367	0.284374
002+161	002+161 B10	1.13	2.51	1029.5	101804	1547	13759.5	9	DRSC02455	Socs36E	HDC03034	FBgn0041184	1.12222	1.92028	-0.697956	-0.616339	0.961354	0.928343	-0.559072	-0.286367	-0.716726	-0.332539	0.47441	0.476631	0.770805	0.538284
002+161	002+161 B11	1.13	2.42	971	94114.5	1380	11871	9	DRSC03011	CG7110	HDC02348	FBgn0032521	1.12222	1.88377	-0.697956	-0.896439	0.961354	0.891828	-0.559072	-0.456193	-0.475596	-0.593878	0.696731	0.734492	0.99905	0.813577
002+161	002+161 B12	1.14	2.54	926.5	96730.5	1433	13544.5	9.5	DRSC03025	CG7200	HDC03038	FBgn0032671	1.13103	1.93216	-0.521178	-0.5252	0.970165	0.940224	-0.436751	-0.23111	0.215437	0.733667	0.79818	0.85714	0.99905	0.915153
002+161	002+161 B13	1.12	2.32	819.5	82000	1095	9541	9	DRSC02534	CG16850	HDC02367	FBgn0032527	1.11333	1.84157	-0.876306	-1.22015	0.952465	0.849627	-0.682481	-0.652459	-0.105225	-0.166321	0.495456	0.532662	0.99905	0.607806
002+161	002+161 B14	1.16	2.72	968	99724.5	1670.5	15702.5	9	DRSC02896	CG5790	HDC03050	FBgn0032677	1.14842	2.00063	-0.172226	0	0.987556	1.00869	-0.195294	0.0873219	0.482179	1.05692	0.865468	0.895343	0.99905	0.955696
002+161	002+161 B15	1.12	2.41	905.5	91204.5	1268.5	11376.5	9	DRSC01868	B4	HDC02371	FBgn0023407	1.11333	1.87963	-0.876306	-0.928202	0.952465	0.887687	-0.682481	-0.475451	-0.105225	-0.151552	0.696731	0.735965	0.99905	0.815
002+161	002+161 B16	1.14	2.78	781.5	82490	1388.5	11573.5	8.5	DRSC02179	CG12750	HDC03062	FBgn0032678	1.13103	2.02245	-0.521178	0.167369	0.970165	1.03051	-0.436751	0.188798	0.0332994	1.10985	0.658784	0.686017	0.99905	0.766359
002+161	002+161 B17	1.11	2.38	833	85347	1163	9193.5	8.5	DRSC01878	Rsu-1	HDC02386	FBgn0028546	1.10436	1.8671	-1.05625	-1.02429	0.943496	0.875161	-0.806997	-0.533709	-0.63166	-0.613414	0.495456	0.535692	0.99905	0.61126
002+161	002+161 B18	1.14	2.69	817	83140.5	1373	11578.5	8	DRSC02035	bsf	HDC03063	FBgn0032679	1.13103	1.98954	-0.521178	-0.085074	0.970165	0.997601	-0.436751	0.0357411	0.0366693	0.0707133	0.493197	0.524611	0.99905	0.595537
002+161	002+161 B19	1.17	2.8	984.5	94299.5	1772.5	15925.5	9	DRSC01888	CG7364	HDC02407	FBgn0028541	1.157	2.02962	0	0.222357	0.99614	1.03768	-0.0761227	0.222138	0.576629	0.557332	0.763469	0.816534	0.99905	0.886974
002+161	002+161 B20	1.16	2.88	859.5	83775	1565	13322.5	8.5	DRSC02034	CG10283	HDC03067	FBgn0032681	1.14842	2.05779	-0.172226	0.438449	0.987556	1.06585	-0.195294	0.353155	0.164982	0.786575	0.827035	0.877035	0.99905	0.935105
002+161	002+161 B21	1.14	2.6	882.5	89787	1435.5	12492	8.5	DRSC01889	CG9008	HDC02409	FBgn0028540	1.13103	1.95551	-0.521178	-0.346108	0.970165	0.963572	-0.436751	-0.122525	0.583885	0.22848	0.732344	0.776427	0.99905	0.855562
002+161	002+161 B22	1.17	3.07	911	92198	1881.5	15646.5	8	DRSC02033	CG10275	HDC03069	FBgn0032683	1.157	2.12168	0	0.928513	0.99614	1.12974	-0.0761227	0.650284	0.287612	0.898909	0.650093	0.675608	0.99905	0.751836
002+161	002+161 B23	1.21	3.12	964	89628.5	2032.5	19235.5	9.5	DRSC01890	CG16890	HDC02411	FBgn0028932	1.19062	2.13783	0.674491	1.05244	1.02976	1.14589	0.39059	0.72542	1.68148	1.15302	0.887123	0.908033	0.994146	0.956248
002+161	002+161 B24	1.19	3.01	959	96836.5	1925.5	18606.5	9.5	DRSC02052	CG10413	HDC03077	FBgn0032689	1.17395	2.10194	0.34008	0.777111	1.01309	1.11	0.159195	0.558488	1.223	0.585793	0.984811	0.98134	0.852255	0.994263
002+161	002+161 C01	1.25	2.93	1110.5	101704	2143.5	25767.5	12	DRSC03243	CG9510	HDC01544	FBgn0032076	1.22314	2.075	1.32704	0.570479	1.06228	1.08306	0.842123	0.433206	1.90214	1.52643	0.26302	0.324939	0.396431	0.392143
002+161	002+161 C02	1.18	2.68	1063	99897	1789	18007	10	DRSC02984	CG6729	HDC01895	FBgn0032296	1.16551	1.98582	0.17076	-0.113643	1.00465	0.993877	0.0420346	0.0184196	0.0355013	-0.268969	0.952823	0.941436	0.99905	0.986903
002+161	002+161 C03	1.19	2.77	1031	100530	1822.5	19212	10.5	DRSC03246	CG9520	HDC01545	FBgn0032078	1.17395	2.01885	0.34008	0.139726	1.01309	1.02691	0.159195	0.172039	0.388241	0.0143887	0.866135	0.908033	0.99905	0.956248
002+161	002+161 C04	1.075	1.825	865.5	85910	907.25	7427.25	5.5	DRSC01993	CG6495	HDC01897	FBgn0027550	1.07232	1.60158	-1.6991	-3.06103	0.911457	0.60964	-1.25181	-1.7686	-2.80663	-3.91582	0.902854	0.929013	0.971139	0.976227
002+161	002+161 C05	1.21	3.08	1075	99080.5	2241	20826.5	9	DRSC03248	CG31886	HDC01547	FBgn0032079	1.19062	2.12493	0.674491	0.953458	1.02976	1.13299	0.39059	0.665408	0.738663	1.79134	0.678169	0.754634	0.730836	0.808076
002+161	002+161 C06	1.16	2.39	1025.5	99015	1427.5	15703.5	11	DRSC03381	Nos	HDC01909	FBgn0011676	1.14842	1.87129	-0.172226	-0.992125	0.987556	0.879354	-0.195294	-0.514208	0.402734	-0.113913	0.984048	0.995242	0.99905	0.994263
002+161	002+161 C07	1.16	2.57	1032	93728.5	1616	14558.5	9	DRSC02201	CG13101	HDC01551	FBgn0032084	1.14842	1.94391	-0.172226	-0.435132	0.987556	0.951966	-0.195294	-0.1765	0.197013	0.102078	0.984649	0.98134	0.99905	0.994263
002+161	002+161 C08	1.095	2.04	960.75	90738.8	1068	9151.25	7.5	DRSC02980	CG6700	HDC01910	FBgn0032305	1.09075	1.71295	-1.32924	-2.20674	0.929891	0.72101	-0.99589	-1.25064	-2.05797	-2.54071	0.632515	0.672083	0.371784	0.745464
002+161	002+161 C09	1.21	2.66	1075.5	93754	1789	19479	11	DRSC03603	rost	HDC01553	FBgn0011705	1.19062	1.97833	0.674491	-0.171102	1.02976	0.986386	0.39059	-0.0164182	1.76534	1.09556	0.904331	0.94765	0.950865	0.976227
002+161	002+161 C10	1.19	2.62	1028	92410.5	1659.5	17694.5	10.5	DRSC03594	porin	HDC01913	FBgn0004363	1.17395	1.96317	0.34008	-0.287328	1.01309	0.971234	0.159195	-0.0868865	0.800541	0.45374	0.950129	0.965134	0.99905	0.986903
002+161	002+161 C11	1.05	1.725	830.25	78018.8	642.25	4617.75	6	DRSC03482	alien	HDC01556	FBgn0013746	1.04879	1.54523	-2.17122	-3.4933	0.887927	0.553287	-1.5785	-2.03068	-2.90437	-3.94846	0.17879	0.19479	0.0396926	0.283823
002+161	002+161 C12	1.11	2.18	866.5	86090	1024	9310	9	DRSC03317	Dnz1	HDC01916	FBgn0027453	1.10436	1.77932	-1.05625	-1.69759	0.943496	0.787385	-0.806997	-0.941937	-0.73915	-0.604924	0.732344	0.778279	0.986077	0.855562
002+161	002+161 C13	1.11	3.75	166	24669	450	2774.5	6	DRSC02749	Borr	HDC01585	FBgn0032105	1.10436	2.32176	-1.05625	2.46327	0.943496	1.32982	-0.806997	1.58081	-0.501794	5.36729	0.659908	0.69157	0.980948	0.771033
002+161	002+161 C14	1.17	3.47	567	73915	1398	12481	9	DRSC03548	ial	HDC01917	FBgn0024227	1.157	2.24415	0	1.86801	0.99614	1.25221	-0.0761227	1.2199	0.638987	4.02127	0.998243	0.999304	0.99905	0.999694
002+161	002+161 C15	1.12	2.25	942	85256.5	1183.5	10322.5	8.5	DRSC03292	Cks30A	HDC01595	FBgn0010314	1.11333	1.81093	-0.876306	-1.45516	0.952465	0.81899	-0.682481	-0.794946	-0.219037	-0.576683	0.826471	0.879333	0.99905	0.93777
002+161	002+161 C16	1.13	2.29	1043	95667.5	1346	12412	9.5	DRSC03444	Stam	HDC01918	FBgn0027363	1.12222	1.82855	-0.697956	-1.31999	0.961354	0.836612	-0.559072	-0.712992	-0.358287	-0.674491	0.906465	0.929013	0.99905	0.976227
002+161	002+161 C17	1.16	2.44	1064.5	99561	1533.5	15828.5	10.5	DRSC03327	Fbp2	HDC01608	FBgn0000640	1.14842	1.892	-0.172226	-0.833304	0.987556	0.900058	-0.195294	-0.417915	0.643614	-0.0224798	0.984649	0.98134	0.99905	0.994263
002+161	002+161 C18	1.065	1.98	895.5	83859.8	898.5	6261.5	5.25	DRSC03592	piwi	HDC01942	FBgn0004872	1.06297	1.6831	-1.88662	-2.43574	0.902111	0.691157	-1.38156	-1.38948	-2.22268	-2.93543	0.515878	0.566417	0.585201	0.642576
002+161	002+161 C19	1.15	2.58	1002.5	94425	1573	13750.5	8.5	DRSC02722	scat	HDC01610	FBgn0011232	1.13976	1.94779	-0.345943	-0.405342	0.978898	0.95585	-0.315498	-0.158439	-0.0807691	-0.0103772	0.90854	0.929013	0.99905	0.976227
002+161	002+161 C20	1.14	2.5	1012.5	92712.5	1522.5	13242	8.5	DRSC02153	CG12253	HDC01943	FBgn0026148	1.13103	1.91629	-0.521178	-0.646961	0.970165	0.924351	-0.436751	-0.304934	-0.497143	-0.428913	0.908184	0.929013	0.99905	0.976227
002+161	002+161 C21	1.085	2.135	840.75	90433.8	970.25	7635.5	6.5	DRSC03584	numb	HDC01613	FBgn0002973	1.08158	1.75847	-1.51332	-1.85759	0.920716	0.766527	-1.12326	-1.03895	-1.08889	-1.59001	0.408965	0.43937	0.739294	0.524256
002+161	002+161 C22	1.16	2.88	957.5	92379	1819.5	15534.5	8.5	DRSC02528	CG16833	HDC01943	FBgn0026147	1.14842	2.05779	-0.172226	0.438449	0.987556	1.06585	-0.195294	0.353155	-0.0968211	0.525987	0.930441	0.952762	0.99905	0.984626
002+161	002+161 C23	1.15	2.87	959.5	98915	1811.5	14717	8	DRSC03330	Gdi	HDC01618	FBgn0004868	1.13976	2.05431	-0.345943	0.411768	0.978898	1.06237	-0.315498	0.336979	-0.0357518	0.566954	0.766333	0.818445	0.976114	0.886974
002+161	002+161 C24	1.2	2.99	1086	94988.5	2159.5	18705.5	8.5	DRSC03486	aub	HDC01944	FBgn0000146	1.18232	2.09527	0.507982	0.725973	1.02146	1.10333	0.275375	0.527482	1.37302	0.834063	0.984811	0.98134	0.99905	0.994263
002+161	002+161 D01	1.23	2.97	1108.5	100542	2185.5	23688.5	10.5	DRSC01891	CG31731	HDC02412	FBgn0028539	1.20701	2.08856	1.00342	0.674491	1.04615	1.09662	0.618192	0.496269	1.6498	1.32214	0.638288	0.705787	0.909287	0.766226
002+161	002+161 D02	1.14	2.79	785	86776	1410	11841.5	8.5	DRSC02036	CG10333	HDC03079	FBgn0032690	1.13103	2.02604	-0.521178	0.194912	0.970165	1.0341	-0.436751	0.205498	-0.795578	-0.183776	0.970539	0.98134	0.99905	0.990346
002+161	002+161 D03	1.08	1.91	844	87693.2	902.5	7653.25	6.5	DRSC02009	adat, CAH1	HDC02415	FBgn0028658, FBgn0027844	1.07696	1.6471	-1.60599	-2.71183	0.916097	0.655163	-1.18739	-1.55688	-2.41348	-4.37279	0.952823	0.965134	0.99905	0.987042
002+161	002+161 D04	1.17	2.83	984.5	102742	1796	17201.5	9.5	DRSC02053	CG10414	HDC03080	FBgn0032691	1.157	2.04028	0	0.304106	0.99614	1.04834	-0.0761227	0.271703	0.119355	0.495218	0.951997	0.965134	0.99905	0.986903
002+161	002+161 D05	1.12	2.35	1094.5	93407	1481	11437.5	7.5	DRSC03438	Sop2	HDC02421	FBgn0001961	1.11333	1.85442	-0.876306	-1.12159	0.952465	0.862475	-0.682481	-0.592705	-1.44195	-1.49688	0.904331	0.929013	0.984557	0.976227
002+161	002+161 D06	1.16	2.52	1040.5	93677.5	1575.5	15292.5	10	DRSC03301	Cyp310a1	HDC03085	FBgn0032693	1.14842	1.92426	-0.172226	-0.585839	0.987556	0.932319	-0.195294	-0.267875	0.658906	0.109595	0.984048	0.995242	0.99905	0.994263
002+161	002+161 D07	1.18	2.86	1015	91013.5	1880	16188	8.5	DRSC03312	DNApol-gamma35	HDC02423	FBgn0004407	1.16551	2.05082	0.17076	0.384994	1.00465	1.05888	0.0420346	0.320745	0.992124	0.911274	0.997978	0.999304	0.99905	0.999694
002+161	002+161 D08	1.16	2.74	1039	97229.5	1807.5	15620	9	DRSC02466	CG31791	HDC03088	FBgn0051791	1.14842	2.00796	-0.172226	0.0561963	0.987556	1.01602	-0.195294	0.121394	0.0162381	0.310434	0.984649	0.98134	0.99905	0.994263
002+161	002+161 D09	1.09	2.095	715.5	79464	854.5	7148	6.5	DRSC03415	RpII33	HDC02424	FBgn0026373	1.08618	1.73955	-1.42107	-2.00267	0.925314	0.747614	-1.05943	-1.12691	-1.27127	-1.84807	0.792995	0.855732	0.993184	0.914355
002+161	002+161 D10	1.15	2.67	1009	98258	1686.5	14883.5	8.5	DRSC03624	tos	HDC03090	FBgn0015553	1.13976	1.98208	-0.345943	-0.142319	0.978898	0.990139	-0.315498	0.0010333	-0.0212438	0.307474	0.930287	0.952762	0.99905	0.984626
002+161	002+161 D11	1.14	2.43	1027.5	93806	1466	12875.5	9	DRSC01899	CG33306	HDC02428	FBgn0053306	1.13103	1.88789	-0.521178	-0.864807	0.970165	0.895951	-0.436751	-0.437014	-0.0554619	-0.579957	0.951997	0.9618	0.999544	0.986903
002+161	002+161 D12	1.12	2.36	981.5	94285.5	1311.5	11039.5	8.5	DRSC02037	CG10336	HDC03093	FBgn0032698	1.11333	1.85866	-0.876306	-1.08902	0.952465	0.866722	-0.682481	-0.572956	-0.200221	-0.0951287	0.766095	0.81983	0.99905	0.889117
002+161	002+161 D13	1.13	2.74	837.5	84065.5	1460.5	11153	7.5	DRSC01902	CG7953	HDC02431	FBgn0028533	1.12222	2.00796	-0.697956	0.0561963	0.961354	1.01602	-0.559072	0.121394	0.317378	1.60918	0.865468	0.896713	0.99905	0.956248
002+161	002+161 D14	1.105	2.34	897.25	81419.5	1255.5	9644.5	6.75	DRSC02050	CG10383	HDC03094	FBgn0032699	1.09985	1.85015	-1.14684	-1.1543	0.938982	0.858211	-0.869676	-0.612538	-0.906884	-0.607561	0.718879	0.763299	0.861543	0.836919
002+161	002+161 D15	1.08	2.04	747.75	77355.2	847.75	7298.5	6	DRSC03124	Smg5	HDC02438	FBgn0019890	1.07696	1.71295	-1.60599	-2.20674	0.916097	0.72101	-1.18739	-1.25064	-1.10943	-1.99186	0.788392	0.852899	0.99905	0.914355
002+161	002+161 D16	1.12	2.39	752	81840.5	1037.5	10199.5	9.5	DRSC02040	CG10341	HDC03096	FBgn0032701	1.11333	1.87129	-0.876306	-0.992125	0.952465	0.879354	-0.682481	-0.514208	-0.382359	-0.561976	0.863694	0.895343	0.99905	0.956248
002+161	002+161 D17	1.13	2.58	940.5	92978	1486	12356	8	DRSC01865	Ance	HDC02439	FBgn0012037	1.12222	1.94779	-0.697956	-0.405342	0.961354	0.95585	-0.559072	-0.158439	0.0736995	0.231705	0.906465	0.929013	0.99905	0.976227
002+161	002+161 D18	1.16	2.98	855	84768.5	1645	13380	8	DRSC02049	CG10376	HDC03097	FBgn0032702	1.14842	2.09192	-0.172226	0.700275	0.987556	1.09998	-0.195294	0.511902	0.727341	1.15134	0.827035	0.877035	0.99905	0.935105
002+161	002+161 D19	1.17	2.67	1072	103239	1790.5	17670	10	DRSC01883	CG16884	HDC02446	FBgn0028544	1.157	1.98208	0	-0.142319	0.99614	0.990139	-0.0761227	0.0010333	0.718988	0.0103772	0.90903	0.929013	0.99905	0.976227
002+161	002+161 D20	1.19	2.92	1029.5	100275	1973	19039.5	10	DRSC02048	CG10373	HDC03099	FBgn0032704	1.17395	2.07158	0.34008	0.544254	1.01309	1.07964	0.159195	0.417306	1.11233	0.905469	0.982775	0.995079	0.998621	0.994263
002+161	002+161 D21	1.13	2.59	960.5	94526	1524	12532	8	DRSC01880	CG33119	HDC02450	FBgn0027929	1.12222	1.95166	-0.697956	-0.375668	0.961354	0.959718	-0.559072	-0.140447	0.448471	0.155799	0.826588	0.879543	0.99905	0.93777
002+161	002+161 D22	1.11	2.28	1009.5	100124	1320	11369	8.5	DRSC03325	Faf	HDC03099	FBgn0025608	1.10436	1.82418	-1.05625	-1.35356	0.943496	0.832236	-0.806997	-0.733345	-1.22974	-2.36165	0.732344	0.778279	0.982127	0.855562
002+161	002+161 D23	1.14	2.58	933.5	97852.5	1495	14226.5	9.5	DRSC01884	CG33115	HDC02453	FBgn0028542	1.13103	1.94779	-0.521178	-0.405342	0.970165	0.95585	-0.436751	-0.158439	-0.054928	-0.940956	0.951997	0.9618	0.99905	0.986903
002+161	002+161 D24	1.15	2.86	975.5	102222	1816	15540.5	8.5	DRSC02071	CG10570	HDC03116	FBgn0040992	1.13976	2.05082	-0.345943	0.384994	0.978898	1.05888	-0.315498	0.320745	0.287404	0	0.970388	0.966994	0.99905	0.989167
002+161	002+161 E01	1.29	3.695	958.5	97189.5	2634.75	28783.8	11	DRSC02672	CG33298	HDC01620	FBgn0032120	1.25464	2.30698	1.95904	2.34993	1.09378	1.31504	1.27943	1.51209	1.68894	2.65494	0.256277	0.319153	0.914462	0.388366
002+161	002+161 E02	1.19	2.65	1250.5	105696	2066	20343.5	10	DRSC03384	Nup154	HDC01947	FBgn0021761	1.17395	1.97456	0.34008	-0.199994	1.01309	0.98262	0.159195	-0.0339354	-0.90471	-1.78104	0.888995	0.929013	0.99905	0.964434
002+161	002+161 E03	1.24	3.14	1093.5	104946	2342.5	24881.5	10.5	DRSC02561	CG31883	HDC01621	FBgn0032122	1.21511	2.14422	1.16588	1.10145	1.05425	1.15228	0.730609	0.755137	0.479574	-0.0143887	0.672055	0.753256	0.99905	0.804297
002+161	002+161 E04	1.26	3.01	1063.5	104662	2138.5	27445.5	13	DRSC01998	dUTPase	HDC01949	FBgn0013349	1.23111	2.10194	1.48692	0.777111	1.07025	1.11	0.952748	0.558488	0.993334	0.126268	0.494904	0.578744	0.863519	0.632991
002+161	002+161 E05	1.23	2.84	1065.5	96932.5	1963.5	22501	11	DRSC02727	Oatp30B	HDC01623	FBgn0032123	1.20701	2.0438	1.00342	0.331164	1.04615	1.05186	0.618192	0.288108	0.0492489	-0.479233	0.638288	0.705787	0.99905	0.766226
002+161	002+161 E06	1.21	2.61	1067.5	98086	1717	20250.5	12	DRSC02771	CG4705	HDC01967	FBgn0032339	1.19062	1.95935	0.674491	-0.316662	1.02976	0.96741	0.39059	-0.104672	0.526927	-0.547824	0.865468	0.908033	0.99905	0.956248
002+161	002+161 E07	1.25	3.07	1121.5	96178.5	2326	23742	10.5	DRSC02213	jp	HDC01628	FBgn0032129	1.22314	2.12168	1.32704	0.928513	1.06228	1.12974	0.842123	0.650284	1.34657	0.642118	0.771294	0.85714	0.99905	0.914355
002+161	002+161 E08	1.13	2.6	770	76786.5	1233.5	10097	8	DRSC02938	CG6181	HDC01968	FBgn0032340	1.12222	1.95551	-0.697956	-0.346108	0.961354	0.963572	-0.559072	-0.122525	-2.27229	-1.2973	0.797973	0.85714	0.252573	0.916076
002+161	002+161 E09	1.17	2.48	1108.5	102076	1647	17654.5	11	DRSC02729	CG3838	HDC01631	FBgn0032130	1.157	1.90826	0	-0.708574	0.99614	0.916319	-0.0761227	-0.34229	-0.500764	-1.05496	0.90903	0.929013	0.829432	0.976227
002+161	002+161 E10	1.19	2.65	1144.5	106048	1887.5	20003.5	10.5	DRSC02773	CG4713	HDC01969	FBgn0032342	1.17395	1.97456	0.34008	-0.199994	1.01309	0.98262	0.159195	-0.0339354	-0.405723	-0.812525	0.906675	0.94765	0.99905	0.976227
002+161	002+161 E11	1.225	3.065	924.75	92756	1916.5	21257.8	10.75	DRSC01994	CG4389	HDC01632	FBgn0028479	1.20294	2.12005	0.921692	0.916009	1.04208	1.12811	0.561641	0.642703	0.749302	0.901978	0.618165	0.688547	0.795575	0.744028
002+161	002+161 E12	1.18	2.62	1096	96649.5	1773	17077.5	9.5	DRSC02941	CG6201	HDC01970	FBgn0032343	1.16551	1.96317	0.17076	-0.287328	1.00465	0.971234	0.0420346	-0.0868865	-0.0173886	0.00109651	0.997978	0.999304	0.99905	0.999694
002+161	002+161 E13	1.13	2.32	1060	99717	1400	13221.5	9.5	DRSC02731	GlcAT-S	HDC01641	FBgn0032135	1.12222	1.84157	-0.697956	-1.22015	0.961354	0.849627	-0.559072	-0.652459	-1.14506	-1.23554	0.826588	0.879543	0.935823	0.93777
002+161	002+161 E14	1.155	2.575	1028.5	89585.2	1630.5	14154.2	8.5	DRSC01989	CG6230	HDC01972	FBgn0027582	1.1441	1.94585	-0.258897	-0.420222	0.983237	0.95391	-0.255266	-0.167461	-0.974085	-0.607022	0.927977	0.94077	0.838763	0.97746
002+161	002+161 E15	1.18	2.73	1093	96435.5	1892	17373.5	9	DRSC02508	CG15828	HDC01643	FBgn0032136	1.16551	2.0043	0.17076	0.0281496	1.00465	1.01236	0.0420346	0.104389	0.219967	0.132709	0.930095	0.956423	0.99905	0.984626
002+161	002+161 E16	1.12	2.39	1037	96984.5	1440.5	12107.5	8.5	DRSC01997	RfC38, CG4738	HDC01976	FBgn0028700, FBgn0032347	1.11333	1.87129	-0.876306	-0.992125	0.952465	0.879354	-0.682481	-0.514208	-1.8448	-1.60035	0.826471	0.879333	0.703916	0.93777
002+161	002+161 E17	1.24	3.11	1128.5	102462	2383.5	24506.5	10.5	DRSC03399	Pka-C1	HDC01648	FBgn0000273	1.21511	2.13462	1.16588	1.02781	1.05425	1.14268	0.730609	0.710489	1.53994	1.22161	0.951997	0.965645	0.99905	0.986903
002+161	002+161 E18	1.18	2.95	1055	100252	2060.5	18247	9	DRSC02776	CG4751	HDC01977	FBgn0032348	1.16551	2.08181	0.17076	0.622661	1.00465	1.08987	0.0420346	0.464844	-0.196156	0.00311859	0.889164	0.929013	0.99905	0.964434
002+161	002+161 E19	1.16	2.65	1074	99137	1775	15496	9	DRSC03588	pelo	HDC01652	FBgn0011207	1.14842	1.97456	-0.172226	-0.199994	0.987556	0.98262	-0.195294	-0.0339354	-1.01407	-1.10962	0.984048	0.995242	0.99905	0.994263
002+161	002+161 E20	1.19	2.97	1087	104974	2145.5	19500	9	DRSC02947	CG6287	HDC01981	FBgn0032350	1.17395	2.08856	0.34008	0.674491	1.01309	1.09662	0.159195	0.496269	-0.350103	0.0514141	0.997978	0.999304	0.99905	0.999694
002+161	002+161 E21	1.2	3.28	1030.5	100187	2320	19673.5	8.5	DRSC02742	CG4364	HDC01653	FBgn0032138	1.18232	2.18784	0.507982	1.43606	1.02146	1.1959	0.275375	0.958009	0.880941	1.68148	0.865468	0.908033	0.878511	0.956248
002+161	002+161 E22	1.27	3.48	1147.5	98784.5	2849.5	26712.5	9.5	DRSC02786	CG4851	HDC01999	FBgn0032358	1.23902	2.24703	1.64553	1.89008	1.07815	1.25509	1.0625	1.23329	1.55318	1.19055	0.672055	0.754634	0.754517	0.809401
002+161	002+161 E23	1.18	3.24	1127.5	106654	2535.5	19357	7.5	DRSC03641	zf30C	HDC01662	FBgn0022720	1.16551	2.17557	0.17076	1.34193	1.00465	1.18363	0.0420346	0.900943	-0.430113	0.493513	0.970388	0.966994	0.99905	0.989167
002+161	002+161 E24	1.24	3.31	1078.5	107338	2509.5	25828	10.5	DRSC03570	mre11	HDC02000	FBgn0020270	1.21511	2.19695	1.16588	1.5059	1.05425	1.20501	0.730609	1.00035	1.20052	0.547989	0.727532	0.844081	0.980791	0.845624
002+161	002+161 F01	1.31	3.4	1126	104462	2699.5	32275.5	12	DRSC03297	Cyp28a5	HDC02456	FBgn0028940	1.27003	2.22378	2.26773	1.71168	1.10916	1.23184	1.49303	1.12512	2.75503	1.8113	0.295231	0.367623	0.401606	0.440049
002+161	002+161 F02	1.18	2.94	999	101074	1940	17740	9	DRSC02600	CG17323	HDC03119	FBgn0032713	1.16551	2.07841	0.17076	0.596614	1.00465	1.08647	0.0420346	0.449052	-0.58972	-0.593997	0.982775	0.995079	0.99905	0.994263
002+161	002+161 F03	1.35	4.71	671.5	77810.5	2486	27185.5	11	DRSC03495	bgm	HDC02462	FBgn0027348	1.3001	2.54969	2.87121	4.21168	1.13924	1.55775	1.9106	2.64088	3.74021	4.44702	0.126941	0.161876	0.0370665	0.230202
002+161	002+161 F04	1.13	2.435	862.5	96489.2	1288.5	12699	9.5	DRSC02599	CG17322	HDC03120	FBgn0027070	1.12222	1.88995	-0.697956	-0.849039	0.961354	0.898007	-0.559072	-0.427455	-1.85875	-2.11551	0.797973	0.85714	0.769271	0.916076
002+161	002+161 F05	1.25	4.43	797	96996.5	2735	23886.5	9	DRSC01944	CG4500	HDC02464	FBgn0028519	1.22314	2.4884	1.32704	3.74155	1.06228	1.49646	0.842123	2.35584	1.13881	4.40698	0.771294	0.85714	0.884355	0.914355
002+161	002+161 F06	1.17	2.89	1003	100154	1893	16651	9	DRSC02630	CG17597	HDC03121	FBgn0032715	1.157	2.06126	0	0.465037	0.99614	1.06932	-0.0761227	0.369276	0.0481333	0.61812	0.731578	0.768201	0.757028	0.848225
002+161	002+161 F07	1.16	2.91	915	90708.5	1730	14906	8.5	DRSC03610	smi35A	HDC02488	FBgn0016930	1.14842	2.06815	-0.172226	0.517939	0.987556	1.07621	-0.195294	0.401351	-0.428208	0.120693	0.90903	0.929013	0.99905	0.976227
002+161	002+161 F08	1.085	2	985.5	102279	1030.5	8449	6.5	DRSC03430	ScpX	HDC03122	FBgn0015808	1.08158	1.69315	-1.51332	-2.35864	0.920716	0.701207	-1.12326	-1.34273	-2.97243	-4.08591	0.62849	0.669051	0.419753	0.744028
002+161	002+161 F09	1.16	2.65	1057	103391	1740.5	16646.5	9.5	DRSC01908	CG33090	HDC02503	FBgn0028916	1.14842	1.97456	-0.172226	-0.199994	0.987556	0.98262	-0.195294	-0.0339354	-0.190342	-0.275553	0.766095	0.816534	0.952658	0.886974
002+161	002+161 F10	1.095	2.205	958.5	101500	1177.75	9412.25	7.5	DRSC02074	CG10600	HDC03123	FBgn0032717	1.09075	1.79073	-1.32924	-1.61013	0.929891	0.798788	-0.99589	-0.888906	-2.44771	-2.74858	0.892094	0.916027	0.962971	0.964434
002+161	002+161 F11	1.15	2.595	1028.75	98369.2	1646.5	14510	8.75	DRSC01911	CG7516	HDC02508	FBgn0028529	1.13976	1.95359	-0.345943	-0.360874	0.978898	0.961647	-0.315498	-0.131478	-0.661507	-0.845496	0.952647	0.9618	0.99905	0.986903
002+161	002+161 F12	1.17	2.76	1012.5	98997.5	1791.5	17429	9.5	DRSC02073	CG33120	HDC03124	FBgn0053120	1.157	2.01523	0	0.111984	0.99614	1.02329	-0.0761227	0.155218	0.295336	0.625866	0.90903	0.929013	0.99905	0.976227
002+161	002+161 F13	1.13	2.52	954.5	95619.5	1450.5	12038	8.5	DRSC03403	Rab14	HDC02509	FBgn0015791	1.12222	1.92426	-0.697956	-0.585839	0.961354	0.932319	-0.559072	-0.267875	-0.564015	-0.278192	0.766836	0.81983	0.99905	0.889117
002+161	002+161 F14	1.17	2.69	1002	102508	1696.5	17311	10.5	DRSC02075	CG10602	HDC03126	FBgn0032721	1.157	1.98954	0	-0.085074	0.99614	0.997601	-0.0761227	0.0357411	0.013766	-0.0730603	0.952682	0.9618	0.99905	0.986903
002+161	002+161 F15	1.185	2.745	1022.25	89918.2	1785.5	16627.2	9.5	DRSC03580	noc	HDC02526	FBgn0005771	1.16974	2.00978	0.255598	0.0701813	1.00888	1.01784	0.100738	0.129873	0.934318	0.251836	0.978432	0.978974	0.99905	0.993238
002+161	002+161 F16	1.18	2.76	973	93160.5	1706	17094	10	DRSC03627	tup	HDC03128	FBgn0003896	1.16551	2.01523	0.17076	0.111984	1.00465	1.02329	0.0420346	0.155218	0.381517	0.0218879	0.908499	0.929013	0.99905	0.976227
002+161	002+161 F17	1.09	2.21	957	94816	1151.5	8900	7.5	DRSC03585	osp	HDC02545	FBgn0003016	1.08618	1.79299	-1.42107	-1.59275	0.925314	0.801053	-1.05943	-0.878371	-1.94393	-2.42752	0.389182	0.414329	0.403893	0.498101
002+161	002+161 F18	1.14	2.69	943	93622.5	1594	12789.5	8	DRSC02054	CG10428	HDC03137	FBgn0032724	1.13103	1.98954	-0.521178	-0.085074	0.970165	0.997601	-0.436751	0.0357411	-0.702365	-0.938866	0.79818	0.85714	0.99905	0.915153
002+161	002+161 F19	1.22	3.22	1093.5	98686.5	2430	21444.5	8.5	DRSC01862	Adh	HDC02546	FBgn0000055	1.19885	2.16938	0.839629	1.29444	1.03799	1.17744	0.504858	0.872145	1.15692	1.06502	0.968083	0.98134	0.99905	0.990346
002+161	002+161 F20	1.18	2.92	1009	102344	1939.5	18964.5	9.5	DRSC03379	Nak	HDC03143	FBgn0015772	1.16551	2.07158	0.17076	0.544254	1.00465	1.07964	0.0420346	0.417306	-0.0351133	-0.073263	0.984811	0.98134	0.99905	0.994263
002+161	002+161 F21	1.16	2.88	978	95571	1835.5	15677.5	8.5	DRSC01950	CG4691	HDC02567	FBgn0028870	1.14842	2.05779	-0.172226	0.438449	0.987556	1.06585	-0.195294	0.353155	0.393164	0.329249	0.90903	0.929013	0.99905	0.976227
002+161	002+161 F22	1.22	3.18	1051	95734	2292	21147	9	DRSC02671	CG18398	HDC03144	FBgn0032728	1.19885	2.15688	0.839629	1.19855	1.03799	1.16494	0.504858	0.814009	0.8679	0.271503	0.968235	0.965134	0.99905	0.989167
002+161	002+161 F23	1.23	3.4	976	92632.5	2346	21799	9.5	DRSC01935	CG15279	HDC02582	FBgn0028886	1.20701	2.22378	1.00342	1.71168	1.04615	1.23184	0.618192	1.12512	1.4593	1.07644	0.899678	0.921697	0.99905	0.964434
002+161	002+161 F24	1.18	3.14	1045.5	101650	2240	18972.5	8	DRSC02082	CG10639	HDC03145	FBgn0032729	1.16551	2.14422	0.17076	1.10145	1.00465	1.15228	0.0420346	0.755137	0.217914	0.0352388	0.888995	0.908033	0.99905	0.961216
002+161	002+161 G01	1.28	2.97	1075.5	103874	2117	28845.5	13.5	DRSC03629	und	HDC01664	FBgn0025117	1.24686	2.08856	1.8029	0.674491	1.086	1.09662	1.17139	0.496269	1.3451	1.15876	0.441844	0.526832	0.99905	0.577156
002+161	002+161 G02	1.23	3.15	1017.5	99745.5	2186.5	23221	10.5	DRSC02961	CG6488	HDC02031	FBgn0032361	1.20701	2.1474	1.00342	1.12584	1.04615	1.15546	0.618192	0.769925	0.039108	0.970342	0.735656	0.824354	0.99905	0.877179
002+161	002+161 G03	1.215	2.88	946.5	100738	1791	21720	11.75	DRSC02734	IP3K1	HDC01670	FBgn0032147	1.19474	2.05779	0.75723	0.438449	1.03388	1.06585	0.447841	0.353155	-0.261047	-0.0777204	0.872579	0.916496	0.99905	0.958578
002+161	002+161 G04	1.13	2.615	869.75	90839.5	1464.75	12521.5	8.25	DRSC02964	CG6509	HDC02033	FBgn0032363	1.12222	1.96126	-0.697956	-0.301981	0.961354	0.969324	-0.559072	-0.0957706	-2.53829	-0.525936	0.766836	0.81983	0.149601	0.889117
002+161	002+161 G05	1.23	2.63	1080	100128	1756	22919	13	DRSC02218	CG18854, IP3K1		FBgn0042174, FBgn0032147	1.20701	1.96698	1.00342	-0.258106	1.04615	0.975044	0.618192	-0.0691691	-0.0492489	-0.438213	0.828615	0.890607	0.99905	0.944153
002+161	002+161 G06	1.155	3.12	501.25	58475.2	1168.75	10038.8	7.75	DRSC01991	CG31705	HDC02039	FBgn0028490	1.1441	2.13783	-0.258897	1.05244	0.983237	1.14589	-0.255266	0.72542	-1.03822	2.26479	0.942434	0.965134	0.99905	0.986903
002+161	002+161 G07	1.14	2.665	967.75	97063	1632.5	13562.5	8	DRSC02735	CG4036	HDC01672	FBgn0032149	1.13103	1.9802	-0.521178	-0.156697	0.970165	0.988264	-0.436751	-0.00768427	-1.65606	-0.0187433	0.984811	0.996513	0.99905	0.994953
002+161	002+161 G08	1.24	2.78	1038	93768.5	1842.5	22482.5	12	DRSC02974	CG6614	HDC02053	FBgn0032369	1.21511	2.02245	1.16588	0.167369	1.05425	1.03051	0.730609	0.188798	0.557894	0.304384	0.735656	0.824354	0.99905	0.877179
002+161	002+161 G09	1.22	2.79	1018.5	94816.5	1819	21215.5	11.5	DRSC02738	nAcRalpha-30D	HDC01674	FBgn0032151	1.19885	2.02604	0.839629	0.194912	1.03799	1.0341	0.504858	0.205498	0.720059	1.09869	0.950215	0.965134	0.99905	0.986903
002+161	002+161 G10	1.21	2.78	995.5	96508.5	1770.5	20697.5	12	DRSC02799	CG4983	HDC02055	FBgn0032371	1.19062	2.02245	0.674491	0.167369	1.02976	1.03051	0.39059	0.188798	0.0212438	0.582374	0.719037	0.785269	0.99905	0.847605
002+161	002+161 G11	1.25	4.54	626.5	73027	2216	18152.5	8	DRSC03614	sop	HDC01690	FBgn0004867	1.22314	2.51293	1.32704	3.92969	1.06228	1.52099	0.842123	2.46991	1.28774	6.0421	0.888995	0.929013	0.99905	0.965133
002+161	002+161 G12	1.19	2.65	944	91087	1561	17546.5	11.5	DRSC03514	crol	HDC02074	FBgn0020309	1.17395	1.97456	0.34008	-0.199994	1.01309	0.98262	0.159195	-0.0339354	0.150167	0.999684	0.982775	0.995079	0.99905	0.994263
002+161	002+161 G13	1.17	2.71	930	95548	1592.5	16359.5	10.5	DRSC02220	CG13124	HDC01692	FBgn0032156	1.157	1.99695	0	-0.0282533	0.99614	1.00501	-0.0761227	0.0701918	-0.146848	1.32628	0.888995	0.908033	0.99905	0.962907
002+161	002+161 G14	1.22	2.9	1010	97986	1928	21800.5	11.5	DRSC02420	CG14939	HDC02075	FBgn0032378	1.19885	2.06471	0.839629	0.491534	1.03799	1.07277	0.504858	0.385341	0.653546	1.55833	0.804059	0.87683	0.99905	0.928205
002+161	002+161 G15	1.23	2.5	1025.5	94943	1547.5	21801	14	DRSC02911	CG5899	HDC01693	FBgn0032157	1.20701	1.91629	1.00342	-0.646961	1.04615	0.924351	0.618192	-0.304934	1.42984	0.0522421	0.865468	0.908033	0.99905	0.956248
002+161	002+161 G16	1.2	2.55	1009.5	97824	1564	19391.5	12.5	DRSC03529	esc	HDC02078	FBgn0000588	1.18232	1.93609	0.507982	-0.49506	1.02146	0.944154	0.275375	-0.212835	0.231857	-0.0218879	0.967314	0.98134	0.99905	0.989167
002+161	002+161 G17	1.09	2.2	731.5	90053	851.5	7920	9	DRSC03442	Srp54	HDC01694	FBgn0024285	1.08618	1.78846	-1.42107	-1.62754	0.925314	0.796518	-1.05943	-0.899464	-2.62347	-1.6614	0.323976	0.346784	0.0317836	0.444143
002+161	002+161 G18	1.16	2.72	945.5	98914.5	1632.5	16024.5	10	DRSC03294	Cry	HDC02092	FBgn0005664	1.14842	2.00063	-0.172226	0	0.987556	1.00869	-0.195294	0.0873219	-0.833593	-0.00311859	0.970388	0.966994	0.99905	0.989167
002+161	002+161 G19	1.18	2.61	1023	98137	1652.5	17941	11	DRSC02910	CG5885	HDC01696	FBgn0025700	1.16551	1.95935	0.17076	-0.316662	1.00465	0.96741	0.0420346	-0.104672	-0.573628	-0.399749	0.968083	0.98134	0.99905	0.989167
002+161	002+161 G20	1.1	2.35	826.5	91773.5	1120.5	9565	8.5	DRSC02979	CG6686	HDC02099	FBgn0032388	1.09531	1.85442	-1.23783	-1.12159	0.934447	0.862475	-0.932639	-0.592705	-2.928	-1.61551	0.495456	0.536582	0.085289	0.613708
002+161	002+161 G21	1.17	2.58	1021.5	95558.5	1611.5	16532.5	10	DRSC02762	CG4594	HDC01698	FBgn0032161	1.157	1.94779	0	-0.405342	0.99614	0.95585	-0.0761227	-0.158439	-0.0157559	-0.0495844	0.970388	0.966994	0.99905	0.989167
002+161	002+161 G22	1.2	2.81	1045	97561.5	1890	19684.5	10.5	DRSC02160	CG12314	HDC02101	FBgn0032389	1.18232	2.03318	0.507982	0.249703	1.02146	1.04124	0.275375	0.238718	-0.332763	-0.256013	0.984811	0.98134	0.99905	0.994263
002+161	002+161 G23	1.2	2.66	1071.5	100368	1782	20108.5	11.5	DRSC02761	CG4592	HDC01699	FBgn0032162	1.18232	1.97833	0.507982	-0.171102	1.02146	0.986386	0.275375	-0.0164182	0.00127007	-0.772833	0.949981	0.965134	0.99905	0.986903
002+161	002+161 G24	1.125	2.28	1027.5	101009	1333.25	12727.2	7.25	DRSC02828	escl	HDC02103	FBgn0032391	1.11778	1.82418	-0.786933	-1.35356	0.956919	0.832236	-0.62064	-0.733345	-1.96646	-2.62388	0.954686	0.965134	0.925194	0.987042
002+161	002+161 H01	1.165	2.235	817	74732.8	1452	16838	7.75	DRSC01912	mol	HDC02596	FBgn0028528	1.15272	1.80424	-0.0859282	-1.50647	0.991857	0.812301	-0.135581	-0.826056	-0.552952	-1.88757	0.957102	0.972511	0.99905	0.989167
002+161	002+161 H02	1.19	3.22	627	67280	1368.5	12930.5	9.5	DRSC02083	CG10641	HDC03147	FBgn0032731	1.17395	2.16938	0.34008	1.29444	1.01309	1.17744	0.159195	0.872145	0.0666805	1.24923	0.930095	0.956423	0.99905	0.984626
002+161	002+161 H03	1.22	2.92	986	97136.5	1895	21671	11.5	DRSC01895	NC2beta	HDC02604	FBgn0028926	1.19885	2.07158	0.839629	0.544254	1.03799	1.07964	0.504858	0.417306	0.938316	0.112301	0.804059	0.87683	0.986076	0.928205
002+161	002+161 H04	1.19	2.75	1007.5	98783	1760.5	18734	10.5	DRSC02085	CG10650	HDC03151	FBgn0046302	1.17395	2.0116	0.34008	0.0841408	1.01309	1.01966	0.159195	0.138337	0.162681	0.060805	0.96748	0.98134	0.99905	0.989167
002+161	002+161 H05	1.21	2.75	1050.5	100568	1837.5	20828.5	11	DRSC03559	l(2)35Bg	HDC02609	FBgn0001977	1.19062	2.0116	0.674491	0.0841408	1.02976	1.01966	0.39059	0.138337	0.503789	0.0864338	0.865468	0.908033	0.994146	0.956248
002+161	002+161 H06	1.065	1.66	808.5	85582	553.25	5540.75	6.75	DRSC02056	Side	HDC03162	FBgn0032741	1.06297	1.50682	-1.88662	-3.78793	0.902111	0.514878	-1.38156	-2.20932	-2.52599	-4.54529	0.568963	0.617155	0.437644	0.688703
002+161	002+161 H07	1.16	2.58	827.5	85300.5	1316.5	13984.5	11	DRSC03509	ck	HDC02611	FBgn0000317	1.14842	1.94779	-0.172226	-0.405342	0.987556	0.95585	-0.195294	-0.158439	-0.0378613	-0.33036	0.952647	0.9618	0.99905	0.986903
002+161	002+161 H08	1.18	2.98	757	77207	1493.5	13844.5	9	DRSC03545	hk	HDC03163	FBgn0001202	1.16551	2.09192	0.17076	0.700275	1.00465	1.09998	0.0420346	0.511902	0.0641308	1.09886	0.982775	0.995079	0.99905	0.994263
002+161	002+161 H09	1.19	2.77	988	92242.5	1750.5	17255.5	10	DRSC03455	TfIIS	HDC02613	FBgn0010422	1.17395	2.01885	0.34008	0.139726	1.01309	1.02691	0.159195	0.172039	1.005	1.06086	0.970388	0.966994	0.99905	0.989167
002+161	002+161 H10	1.22	2.74	933	97131.5	1617.5	21370.5	13	DRSC02623	mib2	HDC03164	FBgn0032742	1.19885	2.00796	0.839629	0.0561963	1.03799	1.01602	0.504858	0.121394	1.35062	0.465317	0.888538	0.929013	0.99905	0.964434
002+161	002+161 H11	1.16	2.59	826	85773.5	1318.5	13950	10.5	DRSC03631	vig	HDC02614	FBgn0024183	1.14842	1.95166	-0.172226	-0.375668	0.987556	0.959718	-0.195294	-0.140447	0.00180403	-0.0108079	0.865468	0.895343	0.99905	0.955696
002+161	002+161 H12	1.045	1.51	1030	90782.5	520	4183.25	6.75	DRSC02062	CG10473	HDC03167	FBgn0032745	1.04402	1.41211	-2.26699	-4.51441	0.883153	0.42017	-1.64477	-2.64979	-2.87647	-5.06604	0.0523199	0.053267	0.0322202	0.10959
002+161	002+161 H13	1.11	2.39	767.5	78329.5	1043.5	9042.5	8.5	DRSC03620	stc	HDC02622	FBgn0001978	1.10436	1.87129	-1.05625	-0.992125	0.943496	0.879354	-0.806997	-0.514208	-0.736669	0.00243549	0.60791	0.645024	0.982127	0.717614
002+161	002+161 H14	1.175	2.865	168.25	18386.2	326.75	3401.5	9	DRSC02064	CG10492	HDC03171	FBgn0032748	1.16127	2.05257	0.0855618	0.398392	1.0004	1.06063	-0.0169184	0.328869	0.538557	1.46679	0.978348	0.979511	0.99905	0.994167
002+161	002+161 H15	1.08	1.87	888	90835.8	792.5	7389	8.25	DRSC01933	CG4168	HDC02630	FBgn0028888	1.07696	1.62594	-1.60599	-2.87418	0.916097	0.633999	-1.18739	-1.65531	-1.60048	-3.05957	0.847115	0.886686	0.99905	0.945669
002+161	002+161 H16	1.15	2.48	803	89000	1187.5	13934.5	11.5	DRSC02066	CG10495	HDC03173	FBgn0032750	1.13976	1.90826	-0.345943	-0.708574	0.978898	0.916319	-0.315498	-0.34229	-0.0400393	-0.283785	0.930287	0.952762	0.99905	0.984626
002+161	002+161 H17	1.12	2.41	758.5	80412	1057	9818.5	9	DRSC01961	CG3975	HDC02639	FBgn0027559	1.11333	1.87963	-0.876306	-0.928202	0.952465	0.887687	-0.682481	-0.475451	-0.69759	-0.631381	0.797574	0.85714	0.99905	0.916076
002+161	002+161 H18	1.15	2.51	736	73573.5	1112.5	11440	10	DRSC02097	CG10702	HDC03175	FBgn0032752	1.13976	1.92028	-0.345943	-0.616339	0.978898	0.928343	-0.315498	-0.286367	-0.0366693	-0.835116	0.90854	0.929013	0.99905	0.976227
002+161	002+161 H19	1.18	2.68	895	95359	1516.5	16932.5	11	DRSC01972	yuri	HDC02643	FBgn0045842	1.16551	1.98582	0.17076	-0.113643	1.00465	0.993877	0.0420346	0.0184196	0.49626	-0.0721458	0.908499	0.929013	0.99905	0.976227
002+161	002+161 H20	1.085	2.065	853.5	93370.2	900.75	7782.25	8.25	DRSC02068	CG10561	HDC03185	FBgn0002036	1.08158	1.72513	-1.51332	-2.11331	0.920716	0.73319	-1.12326	-1.19399	-2.29098	-2.97876	0.577134	0.620258	0.709232	0.692783
002+161	002+161 H21	1.055	1.765	804.25	87352	576.5	4357.75	6.75	DRSC03537	gft	HDC02644	FBgn0001980	1.05354	1.56815	-2.0759	-3.31746	0.892677	0.576211	-1.51254	-1.92407	-2.20776	-4.13069	0.161541	0.171902	0.342896	0.259308
002+161	002+161 H22	1.22	3.31	852	85027	1932	18875	9.5	DRSC03563	l(2)37Cc	HDC03187	FBgn0002031	1.19885	2.19695	0.839629	1.5059	1.03799	1.20501	0.504858	1.00035	1.25825	1.5621	0.676432	0.754476	0.160566	0.805178
002+161	002+161 H23	1.16	3.11	637.5	72366.8	1247.5	9826.25	7.25	DRSC03564	lace	HDC02691	FBgn0002524	1.14842	2.13462	-0.172226	1.02781	0.987556	1.14268	-0.195294	0.710489	0.00233799	0.964216	0.930441	0.952762	0.99905	0.984626
002+161	002+161 H24	1.15	2.91	817	86024	1562	13024.5	8	DRSC02095	CG10689	HDC03188	FBgn0032759	1.13976	2.06815	-0.345943	0.517939	0.978898	1.07621	-0.315498	0.401351	-0.203643	0.0650453	0.930287	0.952762	0.99905	0.984626
002+161	002+161 I01	1.13	2.325	924.5	97273.8	1253	12862	9	DRSC02908	CG31876	HDC01702	FBgn0051876	1.12222	1.84372	-0.697956	-1.20363	0.961354	0.85178	-0.559072	-0.642447	-0.607992	-0.508307	0.939645	0.9618	0.99905	0.985744
002+161	002+161 I02	1.16	2.7	825.5	87259	1392.5	14185	10	DRSC02154	CG12264	HDC02109	FBgn0032393	1.14842	1.99325	-0.172226	-0.0566111	0.987556	1.00131	-0.195294	0.0529983	0.168335	0.287829	0.970388	0.966994	0.99905	0.989167
002+161	002+161 I03	1.15	2.68	865.5	91849	1451	13744	9.5	DRSC02764	CG4619	HDC01705	FBgn0032166	1.13976	1.98582	-0.345943	-0.113643	0.978898	0.993877	-0.315498	0.0184196	-0.0179425	0.13189	0.999583	0.999304	0.99905	0.999694
002+161	002+161 I04	1.15	2.73	1019.5	95036	1767.5	14692	8	DRSC02988	CG6746	HDC02110	FBgn0032394	1.13976	2.0043	-0.345943	0.0281496	0.978898	1.01236	-0.315498	0.104389	-0.00862881	0.932244	0.827476	0.879333	0.99905	0.937103
002+161	002+161 I05	1.16	2.61	1014	92535.5	1626.5	14845.5	9	DRSC02906	CG5853	HDC01706	FBgn0032167	1.14842	1.95935	-0.172226	-0.316662	0.987556	0.96741	-0.195294	-0.104672	0.0799784	0.469877	0.827035	0.877035	0.99905	0.935105
002+161	002+161 I06	1.12	2.2	871.5	85597	1042	10620	9.5	DRSC03412	Rh5	HDC02113	FBgn0014019	1.11333	1.78846	-0.876306	-1.62754	0.952465	0.796518	-0.682481	-0.899464	-0.0318233	-0.537104	0.732344	0.778377	0.99905	0.855562
002+161	002+161 I07	1.065	1.685	995.75	93821.8	699.75	5896.25	5.5	DRSC02772	CG4709	HDC01709	FBgn0032169	1.06297	1.52177	-1.88662	-3.67327	0.902111	0.529826	-1.38156	-2.1398	-1.82506	-4.00463	0.568963	0.617155	0.941537	0.688703
002+161	002+161 I08	1.12	2.42	883.5	89724.5	1267	11256	9	DRSC02985	CG6734	HDC02114	FBgn0032395	1.11333	1.88377	-0.876306	-0.896439	0.952465	0.891828	-0.682481	-0.456193	-0.674491	-0.210214	0.66132	0.691131	0.952658	0.770203
002+161	002+161 I09	1.18	2.84	1013	94093.5	1865.5	16853	9	DRSC02904	CG5846	HDC01710	FBgn0032171	1.16551	2.0438	0.17076	0.331164	1.00465	1.05186	0.0420346	0.288108	1.64559	2.28248	0.952647	0.9618	0.994318	0.986903
002+161	002+161 I10	1.13	2.15	1088.5	99994	1253.5	13186.5	10.5	DRSC02835	l(2)01810	HDC02115	FBgn0010497	1.12222	1.76547	-0.697956	-1.80389	0.961354	0.773528	-0.559072	-1.00638	-0.158765	-1.2165	0.865468	0.896713	0.99905	0.956248
002+161	002+161 I11	1.13	2.52	969	91663.5	1472	11742.5	8	DRSC02905	CG5850	HDC01712	FBgn0032172	1.12222	1.92426	-0.697956	-0.585839	0.961354	0.932319	-0.559072	-0.267875	0.0823649	0.642427	0.732344	0.778279	0.99905	0.855562
002+161	002+161 I12	1.1	2.03	929	94196	959.5	9301.5	10	DRSC02993	CG6785	HDC02118	FBgn0032399	1.09531	1.70804	-1.23783	-2.24444	0.934447	0.716096	-0.932639	-1.27349	-0.352693	-0.902761	0.555897	0.594741	0.99905	0.668652
002+161	002+161 I13	1.13	2.75	837.5	79200	1440.5	10641.5	7.5	DRSC03319	Dref	HDC01713	FBgn0015664	1.12222	2.0116	-0.697956	0.0841408	0.961354	1.01966	-0.559072	0.138337	0.732979	2.47631	0.797973	0.85714	0.99905	0.916076
002+161	002+161 I14	1.15	2.37	981	90647.5	1333	13573.5	10	DRSC02994	CG6792	HDC02120	FBgn0032401	1.13976	1.86289	-0.345943	-1.05659	0.978898	0.87095	-0.315498	-0.553291	0.767175	0.35831	0.79818	0.85714	0.99905	0.914355
002+161	002+161 I15	1.15	2.69	771	77157.5	1291.5	11823.5	9	DRSC03496	bib	HDC01720	FBgn0000180	1.13976	1.98954	-0.345943	-0.085074	0.978898	0.997601	-0.315498	0.0357411	1.2861	1.83842	0.930287	0.952762	0.976114	0.984626
002+161	002+161 I16	1.17	2.73	919.5	86664.5	1563	14954	9	DRSC02161	JhI-21	HDC02122	FBgn0028425	1.157	2.0043	0	0.0281496	0.99614	1.01236	-0.0761227	0.104389	1.41019	1.70955	0.998243	0.999304	0.719616	0.999694
002+161	002+161 I17	1.11	2.345	916.25	92728.2	1230.75	10232.5	8.25	DRSC02775	CG4747	HDC01722	FBgn0043456	1.10436	1.85229	-1.05625	-1.13793	0.943496	0.860346	-0.806997	-0.602611	-0.0736995	0.0224798	0.765179	0.818744	0.99905	0.889117
002+161	002+161 I18	1.075	1.85	987.75	94574.8	799.5	6864.25	6.5	DRSC02001	rab3-GAP	HDC02125	FBgn0027505	1.07232	1.61519	-1.6991	-2.95667	0.911457	0.623246	-1.25181	-1.70532	-1.25625	-3.1966	0.771166	0.829359	0.99905	0.905188
002+161	002+161 I19	1.08	1.875	1019.75	94004.5	873	6902	6.5	DRSC01987	CG4778	HDC01728	FBgn0027600	1.07696	1.62861	-1.60599	-2.8537	0.916097	0.636669	-1.18739	-1.64289	-1.38893	-2.99935	0.550899	0.591553	0.984557	0.668049
002+161	002+161 I20	1.15	2.4	951.5	88028	1328.5	13660.5	10	DRSC03597	prd	HDC02129	FBgn0003145	1.13976	1.87547	-0.345943	-0.960097	0.978898	0.883529	-0.315498	-0.494789	0.449978	-0.395996	0.90854	0.929013	0.99905	0.976227
002+161	002+161 I21	1.1	2.355	894.25	86260	1155	8258	6.5	DRSC03396	Pen	HDC01735	FBgn0011823	1.09531	1.85654	-1.23783	-1.10529	0.934447	0.864601	-0.932639	-0.58282	0.0157559	-0.049227	0.43858	0.471962	0.99905	0.549017
002+161	002+161 I22	1.125	2.415	997.25	93595.8	1411.25	11497.2	8.25	DRSC02839	CG5325	HDC02132	FBgn0032407	1.11778	1.8817	-0.786933	-0.912304	0.956919	0.889759	-0.62064	-0.465812	-0.390945	-0.909589	0.719037	0.763376	0.99905	0.836299
002+161	002+161 I23	1.1	2.12	840.5	80418.5	942	8144	8.5	DRSC02228	CG31714	HDC01737	FBgn0032180	1.09531	1.75142	-1.23783	-1.91168	0.934447	0.759476	-0.932639	-1.07174	-0.765417	-2.24523	0.657946	0.691131	0.99905	0.771033
002+161	002+161 I24	1.16	2.84	972	89266	1800.5	14061	7.5	DRSC02981	CG6712	HDC02133	FBgn0032408	1.14842	2.0438	-0.172226	0.331164	0.987556	1.05186	-0.195294	0.288108	0.975969	0.751391	0.901325	0.908538	0.99905	0.974942
002+161	002+161 J01	1.215	2.695	1046.75	99710.8	1810.25	21391.5	11	DRSC01957	CG18480	HDC02712	FBgn0028518	1.19474	1.9914	0.75723	-0.0708293	1.03388	0.999458	0.447841	0.0443777	0.497684	-0.213838	0.108337	0.134889	0.460388	0.196556
002+161	002+161 J02	1.27	3.18	1121.5	105128	2445	28203	11.5	DRSC02069	CG10563	HDC03189	FBgn0032760	1.23902	2.15688	1.64553	1.19855	1.07815	1.16494	1.0625	0.814009	1.84372	0.755466	0.636093	0.706097	0.99905	0.768504
002+161	002+161 J03	1.14	3.06	614.5	83140.5	1270	11366	8.5	DRSC03295	CycE	HDC02722	FBgn0010382	1.13103	2.11841	-0.521178	0.903486	0.970165	1.12648	-0.436751	0.63511	-1.47417	0.262648	0.908184	0.929013	0.396431	0.976227
002+161	002+161 J04	1.17	2.49	1081	101730	1610.5	17762	11	DRSC01990	Aats-asn	HDC03190	FBgn0027092	1.157	1.91228	0	-0.677706	0.99614	0.920343	-0.0761227	-0.323574	-0.64592	-1.37546	0.968235	0.98134	0.99905	0.989167
002+161	002+161 J05	1.18	3.01	899.5	95182	1800.5	16818.5	9.5	DRSC03560	l(2)35Df	HDC02726	FBgn0001986	1.16551	2.10194	0.17076	0.777111	1.00465	1.11	0.0420346	0.558488	-0.561959	0.709106	0.968083	0.98134	0.99905	0.989167
002+161	002+161 J06	1.17	3.23	876	88218	1950	15205	7.5	DRSC03497	brat	HDC03195	FBgn0010300	1.157	2.17248	0	1.31822	0.99614	1.18054	-0.0761227	0.886566	0.164251	2.32316	0.891687	0.929013	0.99905	0.964434
002+161	002+161 J07	1.18	2.73	1032	98055	1791.5	17783	10	DRSC01982	CG3793	HDC02728	FBgn0028507	1.16551	2.0043	0.17076	0.0281496	1.00465	1.01236	0.0420346	0.104389	0.226849	-0.0749158	0.950987	0.965134	0.99905	0.986903
002+161	002+161 J08	1.22	2.96	981	93407.5	1927	21019.5	11	DRSC03535	gammaTub37C	HDC03197	FBgn0010097	1.19885	2.08519	0.839629	0.64862	1.03799	1.09325	0.504858	0.480583	0.840905	0.6677	0.717384	0.783767	0.982127	0.845624
002+161	002+161 J09	1.22	2.93	1067.5	97495	2051.5	21628	11	DRSC03561	wek	HDC02729	FBgn0001990	1.19885	2.075	0.839629	0.570479	1.03799	1.08306	0.504858	0.433206	1.51572	1.31243	0.828615	0.890607	0.99905	0.944153
002+161	002+161 J10	1.105	1.965	1017.5	99767.5	1048.5	10270	7.25	DRSC03565	pigeon	HDC03198	FBgn0010309	1.09985	1.67549	-1.14684	-2.49407	0.938982	0.683552	-0.869676	-1.42484	-2.04498	-3.50202	0.999319	0.999304	0.969101	0.999694
002+161	002+161 J11	1.17	2.77	1086.5	98494.5	1922.5	16411	8.5	DRSC01921	Tektin-A	HDC02741	FBgn0028902	1.157	2.01885	0	0.139726	0.99614	1.02691	-0.0761227	0.172039	-0.00180403	0.360549	0.951997	0.965134	0.99905	0.986903
002+161	002+161 J12	1.2	2.89	1036	98908	1968.5	19983.5	10	DRSC03523	drl	HDC03203	FBgn0015380	1.18232	2.06126	0.507982	0.465037	1.02146	1.06932	0.275375	0.369276	1.20965	1.62309	0.808211	0.877108	0.836245	0.928205
002+161	002+161 J13	1.15	2.44	1021	95543	1473.5	14231.5	9.5	DRSC02243	CG13245	HDC02765	FBgn0045827	1.13976	1.892	-0.345943	-0.833304	0.978898	0.900058	-0.315498	-0.417915	0.105225	-0.13085	0.984649	0.98134	0.99905	0.994263
002+161	002+161 J14	1.18	2.59	1130.5	99514	1801.5	17840.5	10	DRSC02105	CG10750	HDC03216	FBgn0032769	1.16551	1.95166	0.17076	-0.375668	1.00465	0.959718	0.0420346	-0.140447	0.398202	0.0132434	0.950987	0.965134	0.99905	0.986903
002+161	002+161 J15	1.15	2.725	995.25	98702.8	1744.75	14326.8	8.25	DRSC01936	CG4891	HDC02772	FBgn0028520	1.13976	2.00247	-0.345943	0.0140877	0.978898	1.01053	-0.315498	0.0958633	0.105225	0.670017	0.984649	0.995242	0.99905	0.994263
002+161	002+161 J16	1.14	2.505	973.75	97298.8	1467.25	13506.8	8.75	DRSC03522	dnt	HDC03222	FBgn0024245	1.13103	1.91829	-0.521178	-0.631635	0.970165	0.926349	-0.436751	-0.295641	-0.589617	-0.532954	0.875014	0.911088	0.99905	0.956821
002+161	002+161 J17	1.075	1.825	975.25	98116	808	7147	7.5	DRSC03284	Ca-alpha1D		FBgn0001991	1.07232	1.60158	-1.6991	-3.06103	0.911457	0.60964	-1.25181	-1.7686	-2.26469	-4.00794	0.902854	0.929013	0.984557	0.976227
002+161	002+161 J18	1.175	2.805	1004.25	99835.2	1824.25	17430	9.5	DRSC02507	CG15825	HDC03232	FBgn0032773	1.16127	2.0314	0.0855618	0.236042	1.0004	1.03946	-0.0169184	0.230435	0.367131	0.0131636	0.898914	0.921697	0.984557	0.965133
002+161	002+161 J19	1.11	2.4	1052	99766.5	1474.75	10766	6.75	DRSC03628	twe	HDC02788	FBgn0002673	1.10436	1.87547	-1.05625	-0.960097	0.943496	0.883529	-0.806997	-0.494789	-1.706	-1.62815	0.796533	0.85714	0.630409	0.915153
002+161	002+161 J20	1.075	1.855	1047.75	100432	906.25	7442.25	6	DRSC02625	CG17549	HDC03233	FBgn0032774	1.07232	1.61788	-1.6991	-2.93596	0.911457	0.625945	-1.25181	-1.69277	-2.85713	-4.50109	0.664159	0.705787	0.337625	0.782451
002+161	002+161 J21	1.11	2.36	955.5	96501.5	1314	11013.5	8.5	DRSC03542	heix	HDC02797	FBgn0028375	1.10436	1.85866	-1.05625	-1.08902	0.943496	0.866722	-0.806997	-0.572956	-0.879805	-1.33494	0.946149	0.957864	0.99905	0.986903
002+161	002+161 J22	1.14	3	1053	102256	2130	14408	6.5	DRSC02624	CG17544	HDC03234	FBgn0032775	1.13103	2.09861	-0.521178	0.751585	0.970165	1.10667	-0.436751	0.543011	-1.15424	0.136499	0.983751	0.98134	0.99905	0.994263
002+161	002+161 J23	1.17	2.71	1086	102178	1861.5	17152	9.5	DRSC01928	CG5869	HDC02799	FBgn0028894	1.157	1.99695	0	-0.0282533	0.99614	1.00501	-0.0761227	0.0701918	-0.00127007	-0.888443	0.952682	0.9618	0.99905	0.986903
002+161	002+161 J24	1.22	3.05	1072.5	100126	2203.5	22527.5	10	DRSC02651	Pax	HDC03237	FBgn0041789	1.19885	2.11514	0.839629	0.878377	1.03799	1.1232	0.504858	0.619886	1.38503	0.217099	0.984649	0.98134	0.99905	0.994263
002+161	002+161 K01	1.225	2.785	832.25	89680.8	1542.25	20558.8	13.25	DRSC02783	CG4839	HDC01753	FBgn0032187	1.20294	2.02425	0.921692	0.181153	1.04208	1.03231	0.561641	0.197156	-0.369445	-0.122208	0.664159	0.728924	0.99905	0.779555
002+161	002+161 K02	1.24	3.1	1053.5	97291.5	2215.5	22915	10.5	DRSC02975	Patsas	HDC02136	FBgn0029137	1.21511	2.1314	1.16588	1.00311	1.05425	1.13946	0.730609	0.695511	-0.0355013	0.213875	0.735656	0.824354	0.99905	0.877179
002+161	002+161 K03	1.22	3.03	1125.5	107695	2285	23424.5	10	DRSC03447	Sur	HDC01756	FBgn0028675	1.19885	2.10856	0.839629	0.827911	1.03799	1.11662	0.504858	0.589288	-0.461463	-0.109298	0.828615	0.890607	0.99905	0.944153
002+161	002+161 K04	1.26	2.88	1106.5	97527	2077	25033.5	12	DRSC02843	Aats-thr	HDC02137	FBgn0027081	1.23111	2.05779	1.48692	0.438449	1.07025	1.06585	0.952748	0.353155	0.564944	-0.060805	0.970539	0.98276	0.935823	0.994263
002+161	002+161 K05	1.25	3.28	1138.5	99545.5	2596	25262	10	DRSC02884	CG5734	HDC01760	FBgn0032191	1.22314	2.18784	1.32704	1.43606	1.06228	1.1959	0.842123	0.958009	0.129373	1.37669	0.804059	0.879543	0.99905	0.928205
002+161	002+161 K06	1.23	3.1	1026.5	97994.5	2160	22988.5	10.5	DRSC03404	Rab6	HDC02138	FBgn0015797	1.20701	2.1314	1.00342	1.00311	1.04615	1.13946	0.618192	0.695511	0.615388	1.61221	0.828615	0.890607	0.99905	0.944153
002+161	002+161 K07	1.21	2.7	1118.5	95217.5	1900.5	20135.5	11	DRSC02882	CG5727	HDC01762	FBgn0032193	1.19062	1.99325	0.674491	-0.0566111	1.02976	1.00131	0.39059	0.0529983	-0.107183	-0.459862	0.865468	0.908033	0.99905	0.956248
002+161	002+161 K08	1.12	2.105	719.5	58745.2	996	9579.25	9.25	DRSC03485	aret	HDC02153	FBgn0000114	1.11333	1.74432	-0.876306	-1.96614	0.952465	0.752376	-0.682481	-1.10476	-2.98092	-3.29784	0.60791	0.645024	0.0224823	0.715671
002+161	002+161 K09	1.175	2.585	973.5	93427.5	1645.5	16682	9.25	DRSC02879	CG5694	HDC01768	FBgn0032197	1.16127	1.94973	0.0855618	-0.390491	1.0004	0.957786	-0.0169184	-0.149435	-0.794709	-0.312574	0.95567	0.970858	0.99905	0.989167
002+161	002+161 K10	1.23	2.78	1068.5	92164.5	1897	21002.5	11.5	DRSC02559	CG17010	HDC02168	FBgn0032424	1.20701	2.02245	1.00342	0.167369	1.04615	1.03051	0.618192	0.188798	0.208203	-0.000391534	0.715042	0.782747	0.99905	0.845624
002+161	002+161 K11	1.175	2.695	866	81257.2	1579	14808.8	8.25	DRSC02790	eEF1delta	HDC01769	FBgn0032198	1.16127	1.9914	0.0855618	-0.0708293	1.0004	0.999458	-0.0169184	0.0443777	-0.99291	-0.202429	0.880138	0.918649	0.99905	0.959612
002+161	002+161 K12	1.1	1.905	906.5	87491.8	926.75	9810.75	7.5	DRSC02952	CG6405	HDC02177	FBgn0032428	1.09531	1.64448	-1.23783	-2.73194	0.934447	0.652542	-0.932639	-1.56907	-2.65912	-3.16643	0.942449	0.956423	0.986024	0.986903
002+161	002+161 K13	1.25	2.92	841.5	74204.5	1617	18511.5	11.5	DRSC03569	me31B	HDC01771	FBgn0004419	1.22314	2.07158	1.32704	0.544254	1.06228	1.07964	0.842123	0.417306	1.60846	1.55376	0.908257	0.950927	0.99905	0.97746
002+161	002+161 K14	1.185	2.755	926	92888.5	1641.5	17811	10.25	DRSC02951	CG6388	HDC02179	FBgn0032430	1.16974	2.01342	0.255598	0.098075	1.00888	1.02148	0.100738	0.146785	-0.594041	0.418722	0.876149	0.917907	0.99905	0.958578
002+161	002+161 K15	1.15	2.49	1074.5	92078.5	1611.5	13989	8.5	DRSC03531	chico	HDC01772	FBgn0024248	1.13976	1.91228	-0.345943	-0.677706	0.978898	0.920343	-0.315498	-0.323574	-1.02033	-0.574035	0.970388	0.966994	0.996153	0.989167
002+161	002+161 K16	1.21	2.93	1023.5	93554.5	1970	19539.5	10	DRSC02859	Oatp33Ea	HDC02185	FBgn0032433	1.19062	2.075	0.674491	0.570479	1.02976	1.08306	0.39059	0.433206	0.163603	0.903355	0.929412	0.956423	0.99905	0.984626
002+161	002+161 K17	1.16	2.52	936.5	92224.8	1523.25	14974.5	8.5	DRSC03499	bsk	HDC01773	FBgn0000229	1.14842	1.92426	-0.172226	-0.585839	0.987556	0.932319	-0.195294	-0.267875	-0.99104	-0.769896	0.984048	0.995242	0.99905	0.994263
002+161	002+161 K18	1.35	3.6	294.5	27618.5	768.5	9884.5	13	DRSC03500	bun	HDC02195	FBgn0010460	1.3001	2.28093	2.87121	2.15013	1.13924	1.28899	1.9106	1.39096	3.6187	2.4571	0.306571	0.385367	0.214471	0.456142
002+161	002+161 K19	1.23	3.16	1063.5	97705	2298	22044.5	9.5	DRSC02792	CG4953	HDC01780	FBgn0032204	1.20701	2.15057	1.00342	1.15016	1.04615	1.15863	0.618192	0.784667	0.404849	1.09341	0.735656	0.824354	0.994146	0.877179
002+161	002+161 K20	1.24	3.02	1063	98018.5	2144.5	23119.5	11	DRSC02935	CG6153	HDC02217	FBgn0032445	1.21511	2.10526	1.16588	0.802553	1.05425	1.11332	0.730609	0.573914	0.519106	0.524876	0.888717	0.929013	0.99905	0.964434
002+161	002+161 K21	1.21	2.82	1035	91091	1875.5	19627.5	10.5	DRSC02658	CG31873	HDC01782	FBgn0032206	1.19062	2.03674	0.674491	0.276953	1.02976	1.0448	0.39059	0.25524	0.714189	0.333271	0.984649	0.98134	0.99905	0.994263
002+161	002+161 K22	1.22	2.99	1085.5	95996	2168.5	20785.5	10	DRSC02892	CG5780	HDC02218	FBgn0032446	1.19885	2.09527	0.839629	0.725973	1.03799	1.10333	0.504858	0.527482	-0.141533	-0.164737	0.99911	0.997262	0.99905	0.998375
002+161	002+161 K23	1.26	3.5	1007.5	98165	2528.5	25230.5	9.5	DRSC02856	nmd	HDC01788	FBgn0005322	1.23111	2.25276	1.48692	1.93404	1.07025	1.26082	0.952748	1.25994	1.20959	1.62371	0.932544	0.9618	0.99905	0.986755
002+161	002+161 K24	1.21	2.93	1044.5	103364	2029	21199.5	10.5	DRSC02891	CG5776	HDC02223	FBgn0032450	1.19062	2.075	0.674491	0.570479	1.02976	1.08306	0.39059	0.433206	0	-0.483644	0.736654	0.825919	0.99905	0.877179
002+161	002+161 L01	1.17	2.415	920.25	91336	1442.5	16422	9.25	DRSC01922	c(2)M	HDC02800	FBgn0028525	1.157	1.8817	0	-0.912304	0.99614	0.889759	-0.0761227	-0.465812	-1.88443	-2.29483	0.786232	0.857905	0.99905	0.914355
002+161	002+161 L02	1.27	3.07	1084.5	101240	2243	26970.5	12	DRSC02029	CG10237	HDC03245	FBgn0032783	1.23902	2.12168	1.64553	0.928513	1.07815	1.12974	1.0625	0.650284	0.651458	-0.516797	0.808635	0.881853	0.99905	0.929821
002+161	002+161 L03	1.21	3.3	775.75	88773	2126	21469.8	8.5	DRSC03432	Syx5	HDC02802	FBgn0011708	1.19062	2.19392	0.674491	1.48269	1.02976	1.20198	0.39059	0.986282	-0.787662	0.192275	0.736654	0.825919	0.99905	0.877179
002+161	002+161 L04	1.22	3.05	1033.5	94952.5	2112.5	21340	10	DRSC03431		HDC03247		1.19885	2.11514	0.839629	0.878377	1.03799	1.1232	0.504858	0.619886	-0.518864	-0.0632956	0.983751	0.996513	0.99905	0.995919
002+161	002+161 L05	1.19	2.66	1038	98508.5	1719	18970	11.5	DRSC03501	cact	HDC02805	FBgn0000250	1.17395	1.97833	0.34008	-0.171102	1.01309	0.986386	0.159195	-0.0164182	-1.48817	-1.52295	0.997978	0.999304	0.956429	0.999694
002+161	002+161 L06	1.21	3.01	1054	100935	2118.5	20770.5	10	DRSC03348	Hs2st	HDC03246	FBgn0024230	1.19062	2.10194	0.674491	0.777111	1.02976	1.11	0.39059	0.558488	0.0318233	0.667264	0.983136	0.995242	0.99905	0.994953
002+161	002+161 L07	1.25	3.17	1068	96981	2310.5	24522.5	11	DRSC02741	CG4278	HDC02806	FBgn0014092	1.22314	2.15373	1.32704	1.17439	1.06228	1.16179	0.842123	0.799361	0.851467	0.657219	0.771294	0.85714	0.984557	0.914355
002+161	002+161 L08	1.26	3.23	1048	98212.5	2341.5	25520	11	DRSC02025	CG10194	HDC03257	FBgn0032790	1.23111	2.17248	1.48692	1.31822	1.07025	1.18054	0.952748	0.886566	0.665734	0.725269	0.714163	0.785269	0.980268	0.848928
002+161	002+161 L09	1.22	2.82	964.5	94838.2	1852.75	20936.2	9.5	DRSC03562	mRpL4	HDC02807	FBgn0001995	1.19885	2.03674	0.839629	0.276953	1.03799	1.0448	0.504858	0.25524	0.323454	0.00692737	0.828615	0.890607	0.99905	0.944153
002+161	002+161 L10	1.24	3.13	1071.5	98050	2278.5	23465	10	DRSC02024	CG10189	HDC03259	FBgn0032793	1.21511	2.14103	1.16588	1.07698	1.05425	1.14909	0.730609	0.740302	0.396771	0.661845	0.63757	0.705787	0.960617	0.766116
002+161	002+161 L11	1.23	3.13	1020.5	94681	2176	21632.5	9.5	DRSC03508	chif	HDC02813	FBgn0000307	1.20701	2.14103	1.00342	1.07698	1.04615	1.14909	0.618192	0.740302	0.382619	0.796918	0.638288	0.705787	0.717133	0.766226
002+161	002+161 L12	1.2	2.64	1055.5	96401	1735.5	19426	11	DRSC02012	swm	HDC03260	FBgn0002044	1.18232	1.97078	0.507982	-0.228995	1.02146	0.978839	0.275375	-0.0515189	0.0173886	-0.249227	0.872579	0.929013	0.99905	0.944153
002+161	002+161 L13	1.18	2.68	988	95658.5	1652.5	17323.5	10.5	DRSC01983	CG4455	HDC02814	FBgn0028506	1.16551	1.98582	0.17076	-0.113643	1.00465	0.993877	0.0420346	0.0184196	-0.275136	-0.00243549	0.687912	0.732281	0.99905	0.937551
002+161	002+161 L14	1.085	1.76	968.75	96751.8	737.75	8431.25	7.5	DRSC02023	CG10188	HDC03262	FBgn0032796	1.08158	1.56531	-1.51332	-3.33922	0.920716	0.573374	-1.12326	-1.93726	-3.44028	-5.07103	0.668427	0.706097	0.244976	0.785063
002+161	002+161 L15	1.27	3.28	969	98344.5	2214	26225	12	DRSC01984	CaBP1	HDC02815	FBgn0025678	1.23902	2.18784	1.64553	1.43606	1.07815	1.1959	1.0625	0.958009	2.04219	1.79237	0.892094	0.929013	0.99905	0.967266
002+161	002+161 L16	1.23	3.07	988.5	97911	2055.5	22869	11	DRSC02022	CG10186	HDC03263	FBgn0032797	1.20701	2.12168	1.00342	0.928513	1.04615	1.12974	0.618192	0.650284	0.613739	0.784963	0.828615	0.890607	0.963208	0.944153
002+161	002+161 L17	1.11	2.4	878	93017.8	1275.25	10534.5	6.75	DRSC01929	CG5888	HDC02819	FBgn0028523	1.10436	1.87547	-1.05625	-0.960097	0.943496	0.883529	-0.806997	-0.494789	-2.44684	-1.92467	0.796533	0.85714	0.75224	0.915153
002+161	002+161 L18	1.11	2.255	905.75	98074.2	1180.5	11061	7.25	DRSC02013	CG10132	HDC03264	FBgn0032798	1.10436	1.81315	-1.05625	-1.43813	0.943496	0.82121	-0.806997	-0.784623	-2.61929	-3.24631	0.796533	0.85714	0.770647	0.915153
002+161	002+161 L19	1.22	3.07	1036	99790.5	2150	21560	10	DRSC03349	Idgf1	HDC02823	FBgn0020416	1.19885	2.12168	0.839629	0.928513	1.03799	1.12974	0.504858	0.650284	0.0807691	0.154623	0.99911	0.997262	0.99905	0.998375
002+161	002+161 L20	1.26	3.43	1016	97523	2468.5	25786	10.5	DRSC02017	CG10165	HDC03265	FBgn0032801	1.23111	2.23256	1.48692	1.77907	1.07025	1.24062	0.952748	1.16598	0.956837	1.28179	0.970539	0.98276	0.99905	0.994263
002+161	002+161 L21	1.17	2.91	965	99943	1854.5	17360.5	9.5	DRSC03350	Idgf2	HDC02824	FBgn0020415	1.157	2.06815	0	0.517939	0.99614	1.07621	-0.0761227	0.401351	-0.412362	0.049227	0.763469	0.816534	0.948404	0.886974
002+161	002+161 L22	1.14	2.48	1070	92368	1585	13106	8	DRSC02014	CG10137	HDC03266	FBgn0032800	1.13103	1.90826	-0.521178	-0.708574	0.970165	0.916319	-0.436751	-0.34229	-2.3465	-2.82009	0.552963	0.583497	0.203386	0.658534
002+161	002+161 L23	1.22	3.18	1002	99110.5	2183.5	21797.5	10	DRSC03351	Idgf3	HDC02825	FBgn0020414	1.19885	2.15688	0.839629	1.19855	1.03799	1.16494	0.504858	0.814009	0.125786	-0.042291	0.804059	0.87683	0.936908	0.928205
002+161	002+161 L24	1.19	2.67	1173.5	105115	1965	20462.5	10.5	DRSC02045	CG33116	HDC03267	FBgn0053116	1.17395	1.98208	0.34008	-0.142319	1.01309	0.990139	0.159195	0.0010333	-0.592179	-2.11754	0.832922	0.892105	0.99905	0.944153
002+161	002+161 M01	1.225	2.845	918.75	95911.8	1752	22189.8	12.25	DRSC02794	CG4968	HDC01790	FBgn0032214	1.20294	2.04556	0.921692	0.344656	1.04208	1.05362	0.561641	0.296289	0.369445	0.587474	0.888725	0.96699	0.99905	0.9572
002+161	002+161 M02	1.21	2.83	955.5	98997.5	1761.5	20762.5	11.5	DRSC02157	CG12292	HDC02224	FBgn0032451	1.19062	2.04028	0.674491	0.304106	1.02976	1.04834	0.39059	0.271703	-0.0687439	-0.297109	0.929707	0.94765	0.793846	0.979697
002+161	002+161 M03	1.21	2.79	1039.5	105387	1860.5	22272.5	12	DRSC02853	CG5384	HDC01792	FBgn0032216	1.19062	2.02604	0.674491	0.194912	1.02976	1.0341	0.39059	0.205498	0.0179425	-0.526871	0.983136	0.995242	0.99905	0.994953
002+161	002+161 M04	1.21	2.91	977.5	96936	1870.5	20220.5	11	DRSC02937	CG6180	HDC02226	FBgn0032453	1.19062	2.06815	0.674491	0.517939	1.02976	1.07621	0.39059	0.401351	0.0272562	0.529976	0.998376	0.999136	0.99905	0.999694
002+161	002+161 M05	1.23	2.78	1028	100190	1824.5	23226.5	12.5	DRSC02801	CG4995	HDC01795	FBgn0032219	1.20701	2.02245	1.00342	0.167369	1.04615	1.03051	0.618192	0.188798	0.35975	0.0594582	0.90512	0.948167	0.99905	0.976227
002+161	002+161 M06	1.09	2.065	818.25	87603	896.75	8241.25	7.5	DRSC02895	CG5787	HDC02227	FBgn0032454	1.08618	1.72513	-1.42107	-2.11331	0.925314	0.73319	-1.05943	-1.19399	-2.45535	-2.32003	0.495456	0.536582	0.188863	0.614239
002+161	002+161 M07	1.13	2.665	881	104214	1465.75	13863.5	9.25	DRSC03413	RnrL	HDC01796	FBgn0011703	1.12222	1.9802	-0.697956	-0.156697	0.961354	0.988264	-0.559072	-0.00768427	-1.52484	-0.123228	0.826588	0.879543	0.912264	0.93777
002+161	002+161 M08	1.22	2.73	1024	97176	1782	21309	12	DRSC02897	CG5792	HDC02229	FBgn0032455	1.19885	2.0043	0.839629	0.0281496	1.03799	1.01236	0.504858	0.104389	0.454244	0.00286949	0.865468	0.908033	0.99905	0.956248
002+161	002+161 M09	1.185	2.645	867.25	88053.5	1474.5	16488.8	9.25	DRSC02804	CG5037	HDC01798	FBgn0032222	1.16974	1.97267	0.255598	-0.214481	1.00888	0.980731	0.100738	-0.0427189	0.211362	0.414806	0.876149	0.917907	0.925194	0.958578
002+161	002+161 M10	1.23	2.9	1035	101269	1970.5	23037.5	11.5	DRSC02942	CG6214	HDC02232	FBgn0032456	1.20701	2.06471	1.00342	0.491534	1.04615	1.07277	0.618192	0.385341	0.947093	0.936666	0.735656	0.824354	0.895158	0.877179
002+161	002+161 M11	1.2	2.63	983	101456	1602	19951	12.5	DRSC02803	GATAd	HDC01799	FBgn0032223	1.18232	1.96698	0.507982	-0.258106	1.02146	0.975044	0.275375	-0.0691691	0.409735	0.0108079	0.982775	0.995242	0.99905	0.994263
002+161	002+161 M12	1.15	2.44	985	91294.5	1417	13706.5	9.5	DRSC02811	Tor	HDC02269	FBgn0021796	1.13976	1.892	-0.345943	-0.833304	0.978898	0.900058	-0.315498	-0.417915	-0.518791	-0.00109651	0.766333	0.818445	0.990735	0.886974
002+161	002+161 M13	1.17	2.35	948	90800.5	1275.5	16060.5	12.5	DRSC03429	SamDC	HDC01799	FBgn0019932	1.157	1.85442	0	-1.12159	0.99614	0.862475	-0.0761227	-0.592705	0.26215	-0.325558	0.952682	0.9618	0.99905	0.986903
002+161	002+161 M14	1.125	2.5	964.5	98019	1447.25	12606.8	8.25	DRSC03277	CG9934	HDC02270	FBgn0032467	1.11778	1.91629	-0.786933	-0.646961	0.956919	0.924351	-0.62064	-0.304934	-1.49329	-0.157412	0.939264	0.952762	0.99905	0.985227
002+161	002+161 M15	1.135	2.5	823.75	90751.8	1241.25	12351.5	9.5	DRSC02806	CG5045	HDC01804	FBgn0032229	1.12663	1.91629	-0.609372	-0.646961	0.965769	0.924351	-0.497777	-0.304934	-0.695365	-0.0522421	0.925508	0.93944	0.99905	0.97746
002+161	002+161 M16	1.15	2.41	924.5	94590	1314	14001	11	DRSC03435	Sir2	HDC02288	FBgn0024291	1.13976	1.87963	-0.345943	-0.928202	0.978898	0.887687	-0.315498	-0.475451	-0.700929	-0.739379	0.889081	0.908033	0.99905	0.964434
002+161	002+161 M17	1.18	3	992.5	95597.5	1992.5	16939	8.5	DRSC01992	CG5366	HDC01805	FBgn0027568	1.16551	2.09861	0.17076	0.751585	1.00465	1.10667	0.0420346	0.543011	0.286789	1.60118	0.826098	0.874886	0.99905	0.929821
002+161	002+161 M18	1.22	3.24	1058	92540.5	2393.5	20324.5	8.5	DRSC02552	CG16975	HDC02289	FBgn0032475	1.19885	2.17557	0.839629	1.34193	1.03799	1.18363	0.504858	0.900943	1.16535	1.79158	0.99911	0.997262	0.99905	0.998375
002+161	002+161 M19	1.14	2.765	574.75	70963.2	1066	10181.2	8	DRSC03591	pim	HDC01806	FBgn0003087	1.13103	2.01704	-0.521178	0.125868	0.970165	1.0251	-0.436751	0.163636	-1.25188	0.122059	0.888995	0.908033	0.99905	0.964434
002+161	002+161 M20	1.19	2.78	998.5	95318	1773.5	18072	10	DRSC02861	CG5439	HDC02290	FBgn0032476	1.17395	2.02245	0.34008	0.167369	1.01309	1.03051	0.159195	0.188798	-0.039602	0.10421	0.952647	0.9618	0.99905	0.986903
002+161	002+161 M21	1.075	1.895	886.5	95103.8	783	6864.5	6	DRSC02810	CG5091	HDC01812	FBgn0032234	1.07232	1.63922	-1.6991	-2.77231	0.911457	0.647279	-1.25181	-1.59355	-2.27658	-3.50394	0.664159	0.705787	0.984557	0.782451
002+161	002+161 M22	1.21	3.14	932	99373	2025	20995	10	DRSC02833	CG5287	HDC02291	FBgn0032477	1.19062	2.14422	0.674491	1.10145	1.02976	1.15228	0.39059	0.755137	0.337873	0.844944	0.855346	0.884763	0.99905	0.944153
002+161	002+161 M23	1.125	2.415	312.5	45986.5	488	6569.75	10.75	DRSC03504	cdc2	HDC01813	FBgn0004106	1.11778	1.8817	-0.786933	-0.912304	0.956919	0.889759	-0.62064	-0.465812	-1.62445	-1.92631	0.816005	0.864576	0.985113	0.928205
002+161	002+161 M24	1.18	2.72	962	100321	1692	17998.5	10.5	DRSC02551	CG16974	HDC02295	FBgn0032479	1.16551	2.00063	0.17076	0	1.00465	1.00869	0.0420346	0.0873219	-0.0526287	-0.812735	0.952647	0.9618	0.99905	0.986903
002+161	002+161 N01	1.34	3.36	1130	97957.5	2660	33726.5	13	DRSC03461	Tpr2	HDC02831	FBgn0032586	1.29267	2.21194	2.72203	1.6209	1.13181	1.22	1.80738	1.07008	3.33585	2.31389	0.61121	0.694568	0.953316	0.752493
002+161	002+161 N02	1.2	2.98	940.5	95403.5	1852.5	18816.5	10	DRSC03572	msb1l	HDC03277	FBgn0027949	1.18232	2.09192	0.507982	0.700275	1.02146	1.09998	0.275375	0.511902	-0.192866	0.183776	0.738399	0.827985	0.984566	0.879507
002+161	002+161 N03	1.35	3.74	1123.5	100906	3085	35291.5	11.5	DRSC02769	CG31738	HDC02841	FBgn0051738	1.3001	2.31909	2.87121	2.44278	1.13924	1.32715	1.9106	1.56839	3.60719	2.57464	0.732571	0.827985	0.961789	0.885896
002+161	002+161 N04	1.25	3.18	1037	103005	2267.5	25451	11.5	DRSC02031	CG10263	HDC03279	FBgn0032812	1.22314	2.15688	1.32704	1.19855	1.06228	1.16494	0.842123	0.814009	1.19014	1.41342	0.865468	0.908033	0.99905	0.956248
002+161	002+161 N05	1.18	2.77	1098.5	94462.5	1943	17226	9	DRSC03543	her	HDC02843	FBgn0001185	1.16551	2.01885	0.17076	0.139726	1.00465	1.02691	0.0420346	0.172039	-0.811104	-0.0594582	0.826098	0.874886	0.714781	0.929821
002+161	002+161 N06	1.17	2.55	1001	98868	1552	16697.5	11	DRSC02046	CG10366	HDC03281	FBgn0032814	1.157	1.93609	0	-0.49506	0.99614	0.944154	-0.0761227	-0.212835	-0.0848935	-0.109595	0.951997	0.965134	0.99905	0.986903
002+161	002+161 N07	1.15	2.72	1028	98296.5	1771.5	14927	8.5	DRSC03541	grp, CG31782	HDC02849	FBgn0011598, FBgn0051782	1.13976	2.00063	-0.345943	0	0.978898	1.00869	-0.315498	0.0873219	-0.834199	0.0187433	0.695712	0.731943	0.649327	0.809401
002+161	002+161 N08	1.26	3.28	1035.5	103744	2362	27339	11.5	DRSC03361	Lar	HDC03297	FBgn0000464	1.23111	2.18784	1.48692	1.43606	1.07025	1.1959	0.952748	0.958009	1.60885	1.91562	0.889164	0.929013	0.99905	0.966428
002+161	002+161 N09	1.17	2.33	1027.5	91948.5	1360	15168	11.5	DRSC03471	VhaSFD	HDC02854	FBgn0027779	1.157	1.84587	0	-1.18716	0.99614	0.853928	-0.0761227	-0.632456	-0.0527474	-1.04157	0.888995	0.908033	0.99905	0.962907
002+161	002+161 N10	1.23	2.68	1058	97630	1780.5	22166	12.5	DRSC02058	CG10462	HDC03298	FBgn0032815	1.20701	1.98582	1.00342	-0.113643	1.04615	0.993877	0.618192	0.0184196	1.08461	0.000391534	0.99911	0.996513	0.99905	0.996385
002+161	002+161 N11	1.085	2.055	892	91610.8	1024.25	8069	6.25	DRSC02639	CG17904	HDC02859	FBgn0032597	1.08158	1.72028	-1.51332	-2.15054	0.920716	0.728336	-1.12326	-1.21656	-2.62885	-2.74727	0.62849	0.669051	0.547478	0.744028
002+161	002+161 N12	1.11	2.36	1011.25	103590	1384.25	11547.2	8.25	DRSC02081	CG10631	HDC03301	FBgn0032817	1.10436	1.85866	-1.05625	-1.08902	0.943496	0.866722	-0.806997	-0.572956	-1.4974	-0.442795	0.732344	0.778279	0.984557	0.855562
002+161	002+161 N13	1.17	2.37	950	97792	1295.5	17086.5	13	DRSC03539	glu	HDC02860	FBgn0015391	1.157	1.86289	0	-1.05659	0.99614	0.87095	-0.0761227	-0.553291	0.399666	-0.313352	0.90903	0.929013	0.99905	0.976227
002+161	002+161 N14	1.15	2.435	1043	101567	1511.25	14828.2	9	DRSC02077	fbp	HDC03304	FBgn0032820	1.13976	1.88995	-0.345943	-0.849039	0.978898	0.898007	-0.315498	-0.427455	-0.662846	-0.5232	0.90854	0.929013	0.99905	0.976227
002+161	002+161 N15	1.065	1.715	820.5	92475	621.25	6056.5	5.75	DRSC02642	CG17912	HDC02863	FBgn0032600	1.06297	1.53941	-1.88662	-3.5379	0.902111	0.547473	-1.38156	-2.05772	-2.5648	-4.22345	0.405522	0.435952	0.371553	0.524256
002+161	002+161 N16	1.41	3.63	815	82922.5	2143	33835	16	DRSC02091	CG10664	HDC03336	FBgn0032833	1.34359	2.28923	3.7437	2.21379	1.18273	1.29729	2.51433	1.42955	5.8627	3.62754	0.0211677	0.0304358	1.53478e-05	0.0637419
002+161	002+161 N17	1.2	3.04	1013.5	103501	2079.5	20550.5	10	DRSC03639	yellow-b	HDC02865	FBgn0032601	1.18232	2.11186	0.507982	0.853186	1.02146	1.11992	0.275375	0.604612	0.954186	1.66518	0.970388	0.966882	0.99905	0.989167
002+161	002+161 N18	1.2	2.93	1022.5	104092	1967.5	21185.5	10.5	DRSC03392	Os9	HDC03342	FBgn0014000	1.18232	2.075	0.507982	0.570479	1.02146	1.08306	0.275375	0.433206	0.781741	0.619975	0.984811	0.98134	0.99905	0.994263
002+161	002+161 N19	1.06	1.825	1002.75	99753.5	852.5	5896.25	6	DRSC02250	mdy	HDC02877	FBgn0004797	1.05827	1.60158	-1.98104	-3.06103	0.897405	0.60964	-1.4469	-1.7686	-3.40826	-4.46801	0.6392	0.679557	0.667599	0.765715
002+161	002+161 N20	1.19	2.49	1048.5	94177	1565	18165	11.5	DRSC03567	lok	HDC03356	FBgn0019686	1.17395	1.91228	0.34008	-0.677706	1.01309	0.920343	0.159195	-0.323574	0.0979135	-1.17158	0.950129	0.965134	0.982127	0.986903
002+161	002+161 N21	1.19	2.78	1024	97447.5	1835.5	18962.5	10	DRSC03287	Cas	HDC02878	FBgn0022213	1.17395	2.02245	0.34008	0.167369	1.01309	1.03051	0.159195	0.188798	1.06513	0.576668	0.998635	0.997977	0.99905	0.994263
002+161	002+161 N22	1.14	2.8	1025	100048	1843.5	14331	7.5	DRSC02101	vls	HDC03357	FBgn0003978	1.13103	2.02962	-0.521178	0.222357	0.970165	1.03768	-0.436751	0.222138	-1.40338	-0.478995	0.908184	0.929013	0.99905	0.976227
002+161	002+161 N23	1.22	3.07	1039	100954	2159	22522	10.5	DRSC02431	CG31781	HDC02887	FBgn0051781	1.19885	2.12168	0.839629	0.928513	1.03799	1.12974	0.504858	0.650284	1.06891	0.599123	0.888538	0.929013	0.800193	0.964434
002+161	002+161 N24	1.14	2.28	1067.5	100628	1369.5	14047.5	10.5	DRSC03596	pr	HDC03361	FBgn0003141	1.13103	1.82418	-0.521178	-1.35356	0.970165	0.832236	-0.436751	-0.733345	-1.00236	-2.80816	0.930095	0.952429	0.99905	0.984626
002+161	002+161 O01	1.15	2.245	847	90563.5	1363.75	15674	16.75	DRSC02814	mRpS7	HDC01814	FBgn0032236	1.13976	1.80871	-0.345943	-1.47222	0.978898	0.816766	-0.315498	-0.805293	-1.60182	-2.26099	0.952647	0.9618	0.374401	0.986903
002+161	002+161 O02	1.19	2.8	1072	109477	1930.5	20275	10.5	DRSC02550	CG16972	HDC02297	FBgn0032481	1.17395	2.02962	0.34008	0.222357	1.01309	1.03768	0.159195	0.222138	-0.573623	-0.689927	0.96748	0.98134	0.969831	0.989167
002+161	002+161 O03	1.095	1.94	855.5	92917.8	1015.25	10223.5	6.75	DRSC03352	Ip259	HDC01819	FBgn0025366	1.09075	1.66269	-1.32924	-2.59229	0.929891	0.670748	-0.99589	-1.48439	-3.10996	-4.74859	0.911809	0.930294	0.459823	0.976227
002+161	002+161 O04	1.22	2.97	1039.5	99417	2050	22002	11	DRSC02867	Pect	HDC02298	FBgn0032482	1.19885	2.08856	0.839629	0.674491	1.03799	1.09662	0.504858	0.496269	0.307327	0.474415	0.865468	0.908033	0.99905	0.956248
002+161	002+161 O05	1.115	2.005	904.25	90570.8	1138.25	12479.8	7.5	DRSC02844	CG5355	HDC01821	FBgn0032242	1.10885	1.69564	-0.966079	-2.33949	0.947991	0.703704	-0.7446	-1.33112	-2.71436	-3.76551	0.952823	0.965134	0.806087	0.986903
002+161	002+161 O06	1.17	2.66	1078.5	103214	1786.5	17427.5	10	DRSC03220	kek4	HDC02300	FBgn0032484	1.157	1.97833	0	-0.171102	0.99614	0.986386	-0.0761227	-0.0164182	-0.201823	0.151561	0.951997	0.965134	0.99905	0.986903
002+161	002+161 O07	1.19	3.15	1039.5	101970	2241	19770	9	DRSC03354	Klp31E	HDC01822	FBgn0032243	1.17395	2.1474	0.34008	1.12584	1.01309	1.15546	0.159195	0.769925	0.126828	1.41477	0.984811	0.98134	0.99905	0.994263
002+161	002+161 O08	1.19	2.73	1056.5	104380	1825.5	20141.5	11	DRSC02880	CG5705	HDC02302	FBgn0032486	1.17395	2.0043	0.34008	0.0281496	1.01309	1.01236	0.159195	0.104389	-0.310119	-0.274252	0.930095	0.956423	0.99905	0.984626
002+161	002+161 O09	1.17	2.61	980	95716.5	1576.5	16135.5	10	DRSC03590	pie	HDC01823	FBgn0005683	1.157	1.95935	0	-0.316662	0.99614	0.96741	-0.0761227	-0.104672	-0.169677	-0.00692737	0.968235	0.98134	0.99905	0.989167
002+161	002+161 O10	1.25	2.8	1078	100948	1942.5	25196.5	13	DRSC02519	CG16812	HDC02304	FBgn0032488	1.22314	2.02962	1.32704	0.222357	1.06228	1.03768	0.842123	0.222138	1.47619	0.278591	0.771294	0.85714	0.99905	0.914355
002+161	002+161 O11	1.075	1.825	661	72506.5	738.25	6413.75	6	DRSC02822	CG5168	HDC01824	FBgn0032246	1.07232	1.60158	-1.6991	-3.06103	0.911457	0.60964	-1.25181	-1.7686	-3.0377	-4.23317	0.771166	0.829359	0.525179	0.905188
002+161	002+161 O12	1.21	2.71	1049	101152	1798	21746	12	DRSC02522	CG16820	HDC02313	FBgn0032495	1.19062	1.99695	0.674491	-0.0282533	1.02976	1.00501	0.39059	0.0701918	1.10522	0.861135	0.8299	0.890607	0.852255	0.944153
002+161	002+161 O13	1.05	1.72	509.75	53530.8	506.75	3658	4.25	DRSC03437	SmB	HDC01825	FBgn0010083	1.04879	1.54232	-2.17122	-3.51557	0.887927	0.550384	-1.5785	-2.04418	-3.12893	-3.99077	0.143138	0.152348	0.0348457	0.238388
002+161	002+161 O14	1.25	2.73	1060.5	100195	1830.5	25277	14	DRSC02932	CG6116	HDC02320	FBgn0032499	1.22314	2.0043	1.32704	0.0281496	1.06228	1.01236	0.842123	0.104389	1.84901	0.52092	0.804059	0.879543	0.979648	0.928205
002+161	002+161 O15	1.18	2.71	1054	96946.5	1814	17212	9.5	DRSC03353	KdelR	HDC01826	FBgn0022268	1.16551	1.99695	0.17076	-0.0282533	1.00465	1.00501	0.0420346	0.0701918	0.551054	0.546266	0.970388	0.966994	0.99905	0.989167
002+161	002+161 O16	1.16	2.66	1037	99925.5	1716.5	16346.5	9.5	DRSC02524	CG31729	HDC02321	FBgn0051729	1.14842	1.97833	-0.172226	-0.171102	0.987556	0.986386	-0.195294	-0.0164182	-0.407378	0.054989	0.984649	0.98134	0.99905	0.994263
002+161	002+161 O17	1.19	2.77	993	98022.5	1758	18710	10.5	DRSC02827	CG5198	HDC01831	FBgn0032250	1.17395	2.01885	0.34008	0.139726	1.01309	1.02691	0.159195	0.172039	0.573429	0.458124	0.888995	0.929013	0.998621	0.964434
002+161	002+161 O18	1.21	2.8	1040	102406	1872	21883.5	11.5	DRSC03217	CG9377	HDC02332	FBgn0032507	1.19062	2.02962	0.674491	0.222357	1.02976	1.03768	0.39059	0.222138	0.926449	-0.070033	0.949981	0.965134	0.99905	0.986903
002+161	002+161 O19	1.24	3.05	1090.5	103987	2233.5	25320.5	11.5	DRSC01986	CG6206	HDC01837	FBgn0027611	1.21511	2.11514	1.16588	0.878377	1.05425	1.1232	0.730609	0.619886	1.41961	0.90993	0.771294	0.85714	0.881326	0.913378
002+161	002+161 O20	1.21	3.11	1000.5	93156.5	2113	19303.5	9.5	DRSC02966	CG6523	HDC02334	FBgn0032509	1.19062	2.13462	0.674491	1.02781	1.02976	1.14268	0.39059	0.710489	0.506449	1.04484	0.929707	0.94765	0.99905	0.979697
002+161	002+161 O21	1.125	2.455	836.5	90202.2	1259	11562	8.75	DRSC02939	RluA-2	HDC01840	FBgn0032256	1.11778	1.89813	-0.786933	-0.786292	0.956919	0.906187	-0.62064	-0.389411	-0.822689	-0.970332	0.816005	0.864576	0.99905	0.928205
002+161	002+161 O22	1.2	2.77	981.5	105253	1739.5	21149.5	12	DRSC03192	CG9305	HDC02338	FBgn0032512	1.18232	2.01885	0.507982	0.139726	1.02146	1.02691	0.275375	0.172039	0.0968211	-0.793264	0.83048	0.890607	0.952618	0.944153
002+161	002+161 O23	1.2	2.97	956	94509	1885.5	19218.5	10	DRSC03057	CG7456	HDC01842	FBgn0032258	1.18232	2.08856	0.507982	0.674491	1.02146	1.09662	0.275375	0.496269	0.430855	0.042291	0.930095	0.95023	0.99905	0.981722
002+161	002+161 O24	1.145	2.575	860	90234	1519.5	14466.8	7.5	DRSC02970	CG6565	HDC02339	FBgn0032513	1.1354	1.94585	-0.433369	-0.420222	0.974541	0.95391	-0.375992	-0.167461	-0.981319	-1.68458	0.929302	0.952762	0.99905	0.983826
002+161	002+161 P01	1.165	2.765	849	87294.5	1683.25	16563	8	DRSC02781	CG31743	HDC02890	FBgn0032618	1.15272	2.01704	-0.0859282	0.125868	0.991857	1.0251	-0.135581	0.163636	-0.970831	0.122208	0.873872	0.908033	0.279234	0.956248
002+161	002+161 P02	1.23	3.2	1124	107892	2467.5	24857	10	DRSC03577	neb	HDC03365	FBgn0004374	1.20701	2.16315	1.00342	1.24664	1.04615	1.17121	0.618192	0.843168	0.691117	0.881199	0.803766	0.877035	0.99905	0.928205
002+161	002+161 P03	1.22	2.89	1092.5	103774	2060.5	22736	11	DRSC01866	ApepP	HDC02897	FBgn0026150	1.19885	2.06126	0.839629	0.465037	1.03799	1.06932	0.504858	0.369276	0.520437	-0.300199	0.950215	0.965134	0.99905	0.986903
002+161	002+161 P04	1.2	2.87	1027.5	99974	1924.5	20119.5	10.5	DRSC02099	CG10722	HDC03369	FBgn0032848	1.18232	2.05431	0.507982	0.411768	1.02146	1.06237	0.275375	0.336979	0.00862881	0.224092	0.904679	0.94765	0.99905	0.976227
002+161	002+161 P05	1.115	2.525	405.25	43758.2	845.25	6325	8	DRSC02785	CG4841	HDC02898	FBgn0032622	1.10885	1.92624	-0.966079	-0.570634	0.947991	0.934301	-0.7446	-0.258656	-2.49194	-1.14063	0.673534	0.709904	0.182379	0.787948
002+161	002+161 P06	1.13	2.345	727.75	81314.5	1260.75	12443	7.5	DRSC02107	mRpS18B	HDC03370	FBgn0032849	1.12222	1.85229	-0.697956	-1.13793	0.961354	0.860346	-0.559072	-0.602611	-1.07611	-1.09525	0.971481	0.98134	0.99905	0.991184
002+161	002+161 P07	1.09	2.38	550.75	61344	1056.5	7060.75	7.5	DRSC02948	CG6304	HDC02907	FBgn0032624	1.08618	1.8671	-1.42107	-1.02429	0.925314	0.875161	-1.05943	-0.533709	-2.41806	-1.50671	0.898914	0.929013	0.980948	0.971432
002+161	002+161 P08	1.22	3.22	1088.5	100908	2404	22055.5	9	DRSC02111	CG10947	HDC03410	FBgn0032857	1.19885	2.16938	0.839629	1.29444	1.03799	1.17744	0.504858	0.872145	0.697255	1.63937	0.984649	0.98134	0.99905	0.994263
002+161	002+161 P09	1.17	2.89	1008	98905.5	1899	16716	8.5	DRSC02996	CG6860	HDC02941	FBgn0032633	1.157	2.06126	0	0.465037	0.99614	1.06932	-0.0761227	0.369276	0.0527474	1.22087	0.983543	0.995079	0.99905	0.994263
002+161	002+161 P10	1.12	2.2	812	87886.8	1123.25	11362.8	8.5	DRSC02112	CG10949	HDC03416	FBgn0032858	1.11333	1.78846	-0.876306	-1.62754	0.952465	0.796518	-0.682481	-0.899464	-1.76354	-2.21799	0.929409	0.950927	0.908591	0.984626
002+161	002+161 P11	1.18	2.7	1047	102759	1783	18055.5	10	DRSC03283	CLIP-190	HDC02943	FBgn0020503	1.16551	1.99325	0.17076	-0.0566111	1.00465	1.00131	0.0420346	0.0529983	0.122864	0.140351	0.952647	0.9618	0.99905	0.986903
002+161	002+161 P12	1.17	2.88	986	96198.5	1853	16664.5	9	DRSC02113	Arc-p34	HDC03417	FBgn0032859	1.157	2.05779	0	0.438449	0.99614	1.06585	-0.0761227	0.353155	0.267804	1.64313	0.998243	0.999304	0.99905	0.999694
002+161	002+161 P13	1.16	2.48	1004	100786	1485.5	15936.5	10.5	DRSC02441	CG15141	HDC02945	FBgn0032635	1.14842	1.90826	-0.172226	-0.708574	0.987556	0.916319	-0.195294	-0.34229	0.234539	0.103345	0.930441	0.952762	0.99905	0.984626
002+161	002+161 P14	1.17	2.57	1086	102676	1704	17909.5	10.5	DRSC02708	cdc23	HDC03423	FBgn0032863	1.157	1.94391	0	-0.435132	0.99614	0.951966	-0.0761227	-0.1765	-0.013766	-0.0132434	0.998243	0.999304	0.99905	0.999694
002+161	002+161 P15	1.16	3.04	944	80922	1932.5	12668.5	6.5	DRSC03520	dl	HDC02951	FBgn0000462	1.14842	2.11186	-0.172226	0.853186	0.987556	1.11992	-0.195294	0.604612	0.234539	1.91522	0.797699	0.85714	0.956429	0.914355
002+161	002+161 P16	1.2	2.78	1041	94845.5	1852.5	18475.5	10	DRSC02707	CG2493	HDC03424	FBgn0032864	1.18232	2.02245	0.507982	0.167369	1.02146	1.03051	0.275375	0.188798	0.883866	0.655509	0.998125	0.999304	0.99905	0.999694
002+161	002+161 P17	1.19	2.97	1023	101700	2014	19492	9.5	DRSC02006	BicD	HDC02957	FBgn0000183	1.17395	2.08856	0.34008	0.674491	1.01309	1.09662	0.159195	0.496269	0.795853	1.33645	0.950129	0.965134	0.99905	0.986903
002+161	002+161 P18	1.1	2.125	722	74506.8	951.75	8646.75	7.25	DRSC02621	CG17470	HDC03455	FBgn0032869	1.09531	1.75377	-1.23783	-1.89361	0.934447	0.761832	-0.932639	-1.06078	-1.85599	-2.94316	0.821073	0.87683	0.986013	0.935105
002+161	002+161 P19	1.2	2.78	1009.5	99558	1801	19484	11	DRSC02812	Sgt	HDC02958	FBgn0032640	1.18232	2.02245	0.507982	0.167369	1.02146	1.03051	0.275375	0.188798	0.608262	0.0251693	0.982775	0.995242	0.99905	0.994263
002+161	002+161 P20	1.18	2.78	985.5	99779	1756	17817	10	DRSC02709	CG2608	HDC03456	FBgn0032870	1.16551	2.02245	0.17076	0.167369	1.00465	1.03051	0.0420346	0.188798	-0.0626453	-0.0514141	0.970388	0.966994	0.99905	0.989167
002+161	002+161 P21	1.085	2.145	869.25	91477.8	1059.75	8398.25	6.5	DRSC01850	Aac11	HDC02959	FBgn0027885	1.08158	1.76314	-1.51332	-1.82175	0.920716	0.7712	-1.12326	-1.01721	-1.74164	-2.31427	0.127542	0.130649	0.0995563	0.209884
002+161	002+161 P22	1.2	2.91	1104	98723.5	2111	19391	9.5	DRSC02710	CG2611	HDC03458	FBgn0032871	1.18232	2.06815	0.507982	0.517939	1.02146	1.07621	0.275375	0.401351	0.319245	-0.136499	0.887251	0.908033	0.99905	0.957415
002+161	002+161 P23	1.17	2.85	1056.5	94918	1957	15778.5	8	DRSC02969	fws	HDC02960	FBgn0024689	1.157	2.04732	0	0.358126	0.99614	1.05538	-0.0761227	0.304455	-0.14492	-0.283949	0.984811	0.98134	0.99905	0.994263
002+161	002+161 P24	1.12	2.47	1037.5	102550	1521	12292	8	DRSC02706	CG2478	HDC03459	FBgn0032872	1.11333	1.90422	-0.876306	-0.739567	0.952465	0.912278	-0.682481	-0.361081	-1.45489	-2.01503	0.556231	0.591553	0.223132	0.666421
002+163	002+163 A01	1.26	2.97	839	58231.5	1653	15295	9.5	Control	midway_control		midway_control	1.23111	2.08856	1.6452	0.81574	1.08355	1.11771	1.0886	0.562286	-3.34114	-1.20444	0.00230621	0.0194328	2.96219e-47	0.00943649
002+163	002+163 A02	1.53	3.64	946	62445	2494.5	33176	13.5	Control	brummer_control		brummer_control	1.42527	2.29198	5.50804	2.18062	1.2777	1.32113	3.69954	1.49899	3.26988	0.67863	1.85368e-253	2.37987e-245	0	2.32742e-184
002+163	002+163 A03	1.29	2.86	1041	66202.5	1929	19301	10	DRSC02199	CG13097	HDC01489	FBgn0032051	1.25464	2.05082	2.11335	0.562518	1.10708	1.07997	1.40503	0.388502	-1.87698	-1.58052	0.180624	0.230467	0.663838	0.3015
002+163	002+163 A04	1.37	3.09	1097.5	67480	2289.5	24936	11	DRSC03376	Myo31DF	HDC01845	FBgn0011673	1.31481	2.12817	3.31044	1.0815	1.16725	1.15732	2.21415	0.744677	0.605642	0.0221196	0.294426	0.35015	0.644559	0.418961
002+163	002+163 A05	1.29	2.83	1055	66090.5	1926.5	19194	10	DRSC02193	CG13089	HDC01490	FBgn0032052	1.25464	2.04028	2.11335	0.491765	1.10708	1.06942	1.40503	0.339945	-1.24383	-1.13586	0.299665	0.366948	0.565026	0.43743
002+163	002+163 A06	1.51	3.28	955	58142	2180.5	29550.5	13.5	DRSC02927	CG6094	HDC01846	FBgn0032261	1.41211	2.18784	5.24626	1.48188	1.26455	1.21699	3.52259	1.01945	3.28874	0.292678	0.00227886	0.00415935	0.597671	0.0131277
002+163	002+163 A07	1.6	3.72	866	50497.5	2354.5	30423.5	13	DRSC02200	mRpL51	HDC01491	FBgn0032053	1.47	2.31372	6.39809	2.32648	1.32244	1.34287	4.30113	1.5991	5.43859	1.33068	5.36869e-11	4.80754e-10	1.62796e-05	4.3749e-08
002+163	002+163 A08	1.37	3.01	1040	59796.5	2086	22289.5	11	DRSC03053	CG7384	HDC01847	FBgn0032262	1.31481	2.10194	3.31044	0.905502	1.16725	1.13109	2.21415	0.623889	0.716755	-0.19534	0.011281	0.0156229	0.99905	0.0356533
002+163	002+163 A09	1.34	2.95	1074	60994	2097.5	20848.5	9.5	DRSC02195	CG13091	HDC01493	FBgn0032055	1.29267	2.08181	2.86993	0.770405	1.14511	1.11095	1.9164	0.531173	0.0766189	-0.251077	0.194039	0.239815	0.99905	0.308194
002+163	002+163 A10	1.34	3.04	967	60299.5	1971.5	20531	10.5	DRSC03054	Fatp	HDC01848	FBgn0021953	1.29267	2.11186	2.86993	0.972044	1.14511	1.141	1.9164	0.669557	-0.526695	-0.666298	0.0614687	0.0808203	0.99905	0.135261
002+163	002+163 A11	1.33	2.98	977.5	60473.5	1928.5	20098	10.5	DRSC01852	Acer	HDC01494	FBgn0016122	1.28518	2.09192	2.7209	0.838293	1.13761	1.12107	1.81567	0.577765	-0.0673263	-0.160632	0.019931	0.0274218	0.99905	0.0586932
002+163	002+163 A12	1.25	3.81	665.5	56006	1849	13986	7.5	DRSC03365	Lrr47	HDC01849	FBgn0010398	1.22314	2.33763	1.48667	2.48688	1.07558	1.36678	0.981443	1.70918	-1.47845	2.2872	0.180624	0.234911	0.99905	0.305843
002+163	002+163 A13	1.39	3.6	778	52717.5	2023.5	20719	10	DRSC02637	CG17834	HDC01496	FBgn0028394	1.3293	2.28093	3.59879	2.10648	1.18174	1.31008	2.40905	1.44811	1.98883	2.27849	0.00325757	0.00495642	0.522265	0.014729
002+163	002+163 A14	1.34	3.03	1024.5	65290.5	2082.5	22349.5	10.5	DRSC02661	CG18284	HDC01869	FBgn0043825	1.29267	2.10856	2.86993	0.949936	1.14511	1.13771	1.9164	0.654385	0.0441081	0.212686	0.231765	0.284176	0.978454	0.357725
002+163	002+163 A15	1.3	2.98	957.5	63286.5	1895.5	18784.5	10	DRSC03333	Glt	HDC01501	FBgn0001114	1.26236	2.09192	2.26699	0.838293	1.1148	1.12107	1.50887	0.577765	-0.822577	0.183167	0.303616	0.367623	0.993953	0.438369
002+163	002+163 A16	1.27	2.65	1000	66807	1647	18218.5	11	DRSC02573	CG17104	HDC01876	FBgn0040496	1.23902	1.97456	1.80248	0.0508305	1.09145	1.00371	1.1949	0.0373339	-1.15625	-0.936022	0.256277	0.319153	0.99905	0.388366
002+163	002+163 A17	1.36	3.17	992.5	61426	2151	22023	10	DRSC03194	CG9314	HDC01508	FBgn0032061	1.30748	2.15373	3.16468	1.253	1.15992	1.18288	2.11563	0.862377	0.796814	0.670342	0.00175466	0.00285122	0.651448	0.010015
002+163	002+163 A20	1.29	2.86	1126.5	73588	2089.5	21001.5	10	DRSC02954	CG6415	HDC01885	FBgn0032287	1.25464	2.05082	2.11335	0.562518	1.10708	1.07997	1.40503	0.388502	-0.415174	0.0288673	0.125303	0.157844	0.99905	0.223589
002+163	002+163 A21	1.33	3.32	991	68131	2291	22707.5	9.5	DRSC03226	CG9483	HDC01533	FBgn0032072	1.28518	2.19996	2.7209	1.56321	1.13761	1.22911	1.81567	1.07527	0.750076	1.70379	0.0539772	0.0707644	0.997	0.119843
002+163	002+163 A22	1.43	3.58	929	62520	2393	26935.5	11.5	DRSC02958	CG6443	HDC01889	FBgn0032290	1.35767	2.27536	4.16324	2.0691	1.21011	1.30451	2.79057	1.42246	2.97561	2.05479	0.0002631	0.00043297	0.329694	0.00230832
002+163	002+163 A23	1.23	2.49	1270.5	77846.5	1898	17633.5	9.5	DRSC02511				1.20701	1.91228	1.16576	-0.367022	1.05945	0.94143	0.764541	-0.249436	-1.99365	-1.6316	0.493802	0.579878	0.768068	0.635554
002+163	002+163 A24	1.21	2.6	983.5	57549	1574	12125.5	7.5	DRSC02158	CG12299	HDC01894	FBgn0032295	1.19062	1.95551	0.8396	-0.0769752	1.04306	0.984659	0.544083	-0.0503784	-3.19136	-2.10914	0.872312	0.918015	0.166201	0.956248
002+163	002+163 B01	1	1.01	1112	102184	7.5	65.5	6	Control	no_OA_control		no_OA_control	1	1.00995	-2.9529	-6.42131	0.852436	0.0390977	-2.01931	-4.40445	-4.14745	-8.00015	8.64368e-157	6.31326e-142	1.68418e-285	4.62405e-121
002+163	002+163 B02	1.12	2.04	133	9070	126.5	1026	8	Control	thread_control		thread_control	1.11333	1.71295	-0.698162	-1.70447	0.965764	0.742097	-0.495308	-1.16731	0.00482325	-1.46202	4.32957e-23	3.66381e-22	1.08267e-31	2.16882e-16
002+163	002+163 B03	1.31	5.29	711	84165	3042.5	25811	8.5	DRSC03492	beta'Cop	HDC02341	FBgn0025724	1.27003	2.66582	2.41944	4.6889	1.12246	1.69497	1.61192	3.22041	4.81513	7.40481	0.00788072	0.011529	9.35691e-07	0.0285442
002+163	002+163 B04	1.09	2.15	978	94877	1124	8343	7	DRSC02953	CG6412	HDC02966	FBgn0032646	1.08618	1.76547	-1.23835	-1.35209	0.938613	0.794615	-0.860424	-0.925482	-0.125258	-0.102759	0.66132	0.691131	0.984557	0.770203
002+163	002+163 B05	1.16	2.78	934.5	93273.5	1668.5	14690.5	9	DRSC03188	CG9293	HDC02343	FBgn0032516	1.14842	2.02245	0	0.372162	1.00086	1.0516	-0.0234124	0.257861	1.749	1.95283	0.997978	0.999304	0.980791	0.999694
002+163	002+163 B06	1.08	2.22	905	94542	1108.5	7185.5	6.5	DRSC02866	Oli	HDC02976	FBgn0032651	1.07696	1.79751	-1.42172	-1.13712	0.929397	0.826655	-0.984367	-0.777949	-0.682352	-0.0896855	0.60791	0.645024	0.99905	0.715671
002+163	002+163 B07	1.1	2.21	1018	99962	1234	9973	8	DRSC03006	CG7099	HDC02344	FBgn0032517	1.09531	1.79299	-1.05665	-1.16741	0.947746	0.82214	-0.737614	-0.798738	0.264548	-0.266702	0.79818	0.85714	0.99905	0.914355
002+163	002+163 B08	1.03	1.61	875	80810.5	532.5	2800	5.5	DRSC02452	PFE	HDC03019	FBgn0032661	1.02956	1.47623	-2.36481	-3.29273	0.881995	0.505382	-1.62181	-2.25733	-1.73649	-2.77088	0.0824837	0.0850483	0.12713	0.158042
002+163	002+163 B09	1.06	1.91	1070	101757	980	6617.5	6.5	DRSC02110	CG10859	HDC02347	FBgn0032520	1.05827	1.6471	-1.79361	-2.14627	0.910705	0.676251	-1.23573	-1.47052	-0.829733	-1.04684	0.178956	0.195023	0.546367	0.284374
002+163	002+163 B10	1.12	2.54	1017.5	105370	1564	13018	8	DRSC02455	Socs36E	HDC03034	FBgn0041184	1.11333	1.93216	-0.698162	-0.233627	0.965764	0.961311	-0.495308	-0.157887	0.241866	0.914108	0.47441	0.476631	0.770805	0.538284
002+163	002+163 B11	1.09	2.31	1015	100114	1324	9378	7	DRSC03011	CG7110	HDC02348	FBgn0032521	1.08618	1.83725	-1.23835	-0.870478	0.938613	0.866395	-0.860424	-0.594955	0.10317	0.721089	0.696731	0.734492	0.99905	0.813577
002+163	002+163 B12	1.11	2.47	934.5	95497	1368.5	10602.5	8	DRSC03025	CG7200	HDC03038	FBgn0032671	1.10436	1.90422	-0.876599	-0.421132	0.956796	0.933366	-0.615915	-0.286571	1.13226	1.50346	0.79818	0.85714	0.99905	0.915153
002+163	002+163 B13	1.06	2.01	768	85681.5	778.5	4827.5	6	DRSC02534	CG16850	HDC02367	FBgn0032527	1.05827	1.69813	-1.79361	-1.80387	0.910705	0.727282	-1.23573	-1.23553	-0.0319247	0.102759	0.495456	0.532662	0.99905	0.607806
002+163	002+163 B14	1.11	2.45	987	102960	1434.5	11613	8	DRSC02896	CG5790	HDC03050	FBgn0032677	1.10436	1.89609	-0.876599	-0.475682	0.956796	0.925235	-0.615915	-0.324009	0.539843	1.48764	0.865468	0.895343	0.99905	0.955696
002+163	002+163 B15	1.1	2.34	936	98883.5	1253.5	9950	8	DRSC01868	B4	HDC02371	FBgn0023407	1.09531	1.85015	-1.05665	-0.783902	0.947746	0.879298	-0.737614	-0.535538	0.319748	1.18512	0.696731	0.735965	0.99905	0.815
002+163	002+163 B16	1.07	2.15	830.5	82868.5	953.5	5563.5	6	DRSC02179	CG12750	HDC03062	FBgn0032678	1.06766	1.76547	-1.60679	-1.35209	0.920094	0.794615	-1.10946	-0.925482	-0.14486	0.37045	0.658784	0.686017	0.99905	0.766359
002+163	002+163 B17	1.07	2.02	987.5	96987.5	1005	6958	7	DRSC01878	Rsu-1	HDC02386	FBgn0028546	1.06766	1.7031	-1.60679	-1.77057	0.920094	0.732245	-1.10946	-1.21268	-0.274577	-0.273877	0.495456	0.535692	0.99905	0.61126
002+163	002+163 B18	1.04	1.74	744	81011.5	556	3086.5	5.5	DRSC02035	bsf	HDC03063	FBgn0032679	1.03922	1.55389	-2.17258	-2.77173	0.891656	0.583032	-1.49188	-1.89977	-0.902222	-1.91701	0.493197	0.524611	0.99905	0.595537
002+163	002+163 B19	1.07	1.88	1035.5	93366	906.5	6125	7	DRSC01888	CG7364	HDC02407	FBgn0028541	1.06766	1.63127	-1.60679	-2.25249	0.920094	0.660419	-1.10946	-1.54342	-0.151438	-1.06151	0.763469	0.816534	0.99905	0.886974
002+163	002+163 B20	1.1	2.13	909.5	93612	1034	9697	9.5	DRSC02034	CG10283	HDC03067	FBgn0032681	1.09531	1.75612	-1.05665	-1.4148	0.947746	0.785269	-0.737614	-0.968518	0.962056	0.537646	0.827035	0.877035	0.99905	0.935105
002+163	002+163 B21	1.09	2.16	801.5	87368	915.5	8002.5	8.5	DRSC01889	CG9008	HDC02409	FBgn0028540	1.08618	1.77011	-1.23835	-1.32096	0.938613	0.799256	-0.860424	-0.904114	0.920572	0.953174	0.732344	0.776427	0.99905	0.855562
002+163	002+163 B22	1.04	1.69	1013	96078.5	700	3476.5	5	DRSC02033	CG10275	HDC03069	FBgn0032683	1.03922	1.52473	-2.17258	-2.96735	0.891656	0.553876	-1.49188	-2.03403	-0.487624	-1.68483	0.650093	0.675608	0.99905	0.751836
002+163	002+163 B23	1.07	1.84	1028	97392	851.5	7030	8.5	DRSC01890	CG16890	HDC02411	FBgn0028932	1.06766	1.60977	-1.60679	-2.39679	0.920094	0.638913	-1.10946	-1.64245	-0.00873244	-1.19566	0.887123	0.908033	0.994146	0.956248
002+163	002+163 B24	1.14	2.73	1021.5	106622	1770.5	14841	8.5	DRSC02052	CG10413	HDC03077	FBgn0032689	1.13103	2.0043	-0.346019	0.250387	0.983464	1.03345	-0.25729	0.174288	1.21994	1.60028	0.984811	0.98134	0.852255	0.994263
002+163	002+163 C01	1.31	3.48	1136.5	107707	2816.5	32972.5	11.5	DRSC03243	CG9510	HDC01544	FBgn0032076	1.27003	2.24703	2.41944	1.87901	1.12246	1.27618	1.61192	1.292	1.92549	1.48905	0.26302	0.324939	0.396431	0.392143
002+163	002+163 C02	1.22	2.99	1077	96789	2139	21283.5	9.5	DRSC02984	CG6729	HDC01895	FBgn0032296	1.19885	2.09527	1.00335	0.860771	1.05129	1.12442	0.654763	0.593191	0.465139	0.0625408	0.952823	0.941436	0.99905	0.986903
002+163	002+163 C03	1.22	2.89	1054	104468	1993	22621	11	DRSC03246	CG9520	HDC01545	FBgn0032078	1.19885	2.06126	1.00335	0.632531	1.05129	1.0904	0.654763	0.436552	0.50869	-0.266429	0.866135	0.908033	0.99905	0.956248
002+163	002+163 C04	1.22	3.18	1168	103020	2541.5	22490	8.5	DRSC01993	CG6495	HDC01897	FBgn0027550	1.19885	2.15688	1.00335	1.27413	1.05129	1.18603	0.654763	0.87688	1.16099	1.5065	0.902854	0.929013	0.971139	0.976227
002+163	002+163 C05	1.26	3.39	1081.5	98054.5	2573.5	25865	10	DRSC03248	CG31886	HDC01547	FBgn0032079	1.23111	2.22083	1.6452	1.7032	1.08355	1.24998	1.0886	1.17135	2.12321	1.7634	0.678169	0.754634	0.730836	0.808076
002+163	002+163 C06	1.19	2.74	1058.5	93524	1845.5	17575	9.5	DRSC03381	Nos	HDC01909	FBgn0011676	1.17395	2.00796	0.508	0.274919	1.02639	1.03711	0.31995	0.191125	0.126882	-0.166638	0.984048	0.995242	0.99905	0.994263
002+163	002+163 C07	1.17	2.84	1052	94736.5	1930.5	15834.5	8.5	DRSC02201	CG13101	HDC01551	FBgn0032084	1.157	2.0438	0.170778	0.515432	1.00944	1.07295	0.0920187	0.356187	0	0.0324272	0.984649	0.98134	0.99905	0.994263
002+163	002+163 C08	1.11	2.22	1123.5	99852.5	1365	10528	7.5	DRSC02980	CG6700	HDC01910	FBgn0032305	1.10436	1.79751	-0.876599	-1.13712	0.956796	0.826655	-0.615915	-0.777949	-1.6023	-1.81519	0.632515	0.672083	0.371784	0.745464
002+163	002+163 C09	1.18	2.67	1125.5	101292	1881.5	17964.5	9.5	DRSC03603	rost	HDC01553	FBgn0011705	1.16551	1.98208	0.340104	0.101279	1.01795	1.01123	0.206467	0.0719563	0.291405	0.0365262	0.904331	0.94765	0.950865	0.976227
002+163	002+163 C10	1.18	2.57	1079.5	100151	1692	18111	10.5	DRSC03594	porin	HDC01913	FBgn0004363	1.16551	1.94391	0.340104	-0.154844	1.01795	0.973053	0.206467	-0.103819	-0.311909	-1.01441	0.950129	0.965134	0.99905	0.986903
002+163	002+163 C11	1.07	1.9	894	94214.5	807.5	6513	8.5	DRSC03482	alien	HDC01556	FBgn0013746	1.06766	1.64185	-1.60679	-2.18149	0.920094	0.671001	-1.10946	-1.49469	-2.60144	-3.13752	0.17879	0.19479	0.0396926	0.283823
002+163	002+163 C12	1.12	2.36	974	96761	1323.5	11336	8.5	DRSC03317	Dnz1	HDC01916	FBgn0027453	1.11333	1.85866	-0.698162	-0.726798	0.965764	0.887809	-0.495308	-0.496348	-0.736175	-0.958964	0.732344	0.778279	0.986077	0.855562
002+163	002+163 C13	1.1	3.19	256	36527.5	502	3603.5	7	DRSC02749	Borr	HDC01585	FBgn0032105	1.09531	2.16002	-1.05665	1.2952	0.947746	1.18917	-0.737614	0.891337	-1.04639	2.36868	0.659908	0.69157	0.980948	0.771033
002+163	002+163 C14	1.17	3.36	494.5	66044	1164	10995.5	9.5	DRSC03548	ial	HDC01917	FBgn0024227	1.157	2.21194	0.170778	1.64356	1.00944	1.24109	0.0920187	1.13042	0	2.39282	0.998243	0.999304	0.99905	0.999694
002+163	002+163 C15	1.14	2.55	973	94391	1492.5	13220	9	DRSC03292	Cks30A	HDC01595	FBgn0010314	1.13103	1.93609	-0.346019	-0.207263	0.983464	0.965241	-0.25729	-0.139794	-0.734972	-0.0519991	0.826471	0.879333	0.99905	0.93777
002+163	002+163 C16	1.16	2.68	1000.5	91184.5	1684	14939.5	9	DRSC03444	Stam	HDC01918	FBgn0027363	1.14842	1.98582	0	0.126361	1.00086	1.01496	-0.0234124	0.0891703	0.170632	0.385729	0.906465	0.929013	0.99905	0.976227
002+163	002+163 C17	1.17	2.51	1109.5	99288	1670.5	16419	10	DRSC03327	Fbp2	HDC01608	FBgn0000640	1.157	1.92028	0.170778	-0.313345	1.00944	0.94943	0.0920187	-0.212598	0.302032	-0.288077	0.984649	0.98134	0.99905	0.994263
002+163	002+163 C18	1.12	2.66	928.5	95968	1555.5	11711.5	7.5	DRSC03592	piwi	HDC01942	FBgn0004872	1.11333	1.97833	-0.698162	0.0761021	0.965764	1.00747	-0.495308	0.0546776	-0.789125	0	0.515878	0.566417	0.585201	0.642576
002+163	002+163 C19	1.14	2.75	1032.5	97933.5	1801.5	13657.5	7.5	DRSC02722	scat	HDC01610	FBgn0011232	1.13103	2.0116	-0.346019	0.299362	0.983464	1.04075	-0.25729	0.2079	-0.365001	0.444469	0.90854	0.929013	0.99905	0.976227
002+163	002+163 C20	1.15	2.65	1067.5	98248.5	1758.5	14300.5	8	DRSC02153	CG12253	HDC01943	FBgn0026148	1.13976	1.97456	-0.172257	0.0508305	0.992198	1.00371	-0.139843	0.0373339	0.173013	0.535115	0.908184	0.929013	0.99905	0.976227
002+163	002+163 C21	1.08	2.2	849.5	95404	1019	7607.5	7.5	DRSC03584	numb	HDC01613	FBgn0002973	1.07696	1.78846	-1.42172	-1.19784	0.929397	0.817605	-0.984367	-0.819621	-1.50106	-0.913781	0.408965	0.43937	0.739294	0.524256
002+163	002+163 C22	1.14	2.54	1040	98974	1604	13503.5	8	DRSC02528	CG16833	HDC01943	FBgn0026147	1.13103	1.93216	-0.346019	-0.233627	0.983464	0.961311	-0.25729	-0.157887	0.163893	0.0737176	0.930441	0.952762	0.99905	0.984626
002+163	002+163 C23	1.09	2.42	1038	110629	1476	10469	7	DRSC03330	Gdi	HDC01618	FBgn0004868	1.08618	1.88377	-1.23835	-0.558348	0.938613	0.912915	-0.860424	-0.380741	-1.58665	-0.680447	0.766333	0.818445	0.976114	0.886974
002+163	002+163 C24	1.13	2.57	1140.5	103084	1784	13221.5	7.5	DRSC03486	aub	HDC01944	FBgn0000146	1.12222	1.94391	-0.521311	-0.154844	0.974653	0.973053	-0.375772	-0.103819	-1.18933	-1.00042	0.984811	0.98134	0.99905	0.994263
002+163	002+163 D01	1.25	3.12	1132	106932	2397.5	26876.5	11.5	DRSC01891	CG31731	HDC02412	FBgn0028539	1.22314	2.13783	1.48667	1.14633	1.07558	1.16698	0.981443	0.789167	0.566174	0.328449	0.638288	0.705787	0.909287	0.766226
002+163	002+163 D02	1.22	3.2	886.5	88862.5	1950	19164.5	10	DRSC02036	CG10333	HDC03079	FBgn0032690	1.19885	2.16315	1.00335	1.3162	1.05129	1.1923	0.654763	0.90575	0.532014	0.551942	0.970539	0.98134	0.99905	0.990346
002+163	002+163 D03	1.24	3.18	1032	94122	2247.5	22801.5	10	DRSC02009	adat, CAH1	HDC02415	FBgn0028658, FBgn0027844	1.21511	2.15688	1.32686	1.27413	1.06755	1.18603	0.873429	0.87688	1.07021	0.481522	0.952823	0.965134	0.99905	0.987042
002+163	002+163 D04	1.2	2.96	986	97685	1930	19797	10	DRSC02053	CG10414	HDC03080	FBgn0032691	1.18232	2.08519	0.674491	0.793111	1.03476	1.11434	0.432483	0.546756	0.725043	0.695392	0.951997	0.965134	0.99905	0.986903
002+163	002+163 D05	1.17	2.56	1094.5	92962.5	1707	15463	9	DRSC03438	Sop2	HDC02421	FBgn0001961	1.157	1.94001	0.170778	-0.181002	1.00944	0.969155	0.0920187	-0.121771	-0.0642694	-0.99639	0.904331	0.929013	0.984557	0.976227
002+163	002+163 D06	1.19	2.86	971.5	92549	1805	17237.5	9.5	DRSC03301	Cyp310a1	HDC03085	FBgn0032693	1.17395	2.05082	0.508	0.562518	1.02639	1.07997	0.31995	0.388502	0.193757	0.0896855	0.984048	0.995242	0.99905	0.994263
002+163	002+163 D07	1.16	2.77	1009.5	97817	1782.5	15817.5	9	DRSC03312	DNApol-gamma35	HDC02423	FBgn0004407	1.14842	2.01885	0	0.347983	1.00086	1.04799	-0.0234124	0.241268	-0.194242	-0.3432	0.997978	0.999304	0.99905	0.999694
002+163	002+163 D08	1.17	2.9	980	97379.5	1861	16729	9	DRSC02466	CG31791	HDC03088	FBgn0051791	1.157	2.06471	0.170778	0.655708	1.00944	1.09386	0.0920187	0.452457	0.0659907	0.531534	0.984649	0.98134	0.99905	0.994263
002+163	002+163 D09	1.16	2.87	835.5	87119.5	1544.5	13816.5	9	DRSC03415	RpII33	HDC02424	FBgn0026373	1.14842	2.05431	0	0.585937	1.00086	1.08346	-0.0234124	0.404574	-0.161731	0.566518	0.792995	0.855732	0.993184	0.914355
002+163	002+163 D10	1.15	2.55	1006.5	93779	1558	14078	9	DRSC03624	tos	HDC03090	FBgn0015553	1.13976	1.93609	-0.172257	-0.207263	0.992198	0.965241	-0.139843	-0.139794	-1.02842	-1.23029	0.930287	0.952762	0.99905	0.984626
002+163	002+163 D11	1.17	2.72	1010.5	99117	1743.5	16384	9	DRSC01899	CG33306	HDC02428	FBgn0053306	1.157	2.00063	0.170778	0.225765	1.00944	1.02978	0.0920187	0.15739	0.183306	0.0624913	0.951997	0.9618	0.999544	0.986903
002+163	002+163 D12	1.12	2.48	924	91501.5	1359.5	10955	8.5	DRSC02037	CG10336	HDC03093	FBgn0032698	1.11333	1.90826	-0.698162	-0.394023	0.965764	0.937406	-0.495308	-0.267966	-0.6693	-0.6399	0.766095	0.81983	0.99905	0.889117
002+163	002+163 D13	1.14	2.73	876	88780.5	1525	13039	8.5	DRSC01902	CG7953	HDC02431	FBgn0028533	1.13103	2.0043	-0.346019	0.250387	0.983464	1.03345	-0.25729	0.174288	0.107022	0.77461	0.865468	0.896713	0.99905	0.956248
002+163	002+163 D14	1.12	2.39	975.5	89026	1349.5	10693.5	8	DRSC02050	CG10383	HDC03094	FBgn0032699	1.11333	1.87129	-0.698162	-0.642044	0.965764	0.900441	-0.495308	-0.438182	-1.26172	-0.924412	0.718879	0.763299	0.861543	0.836919
002+163	002+163 D15	1.17	2.75	909	91006.5	1581	15248.5	9.5	DRSC03124	Smg5	HDC02438	FBgn0019890	1.157	2.0116	0.170778	0.299362	1.00944	1.04075	0.0920187	0.2079	0.122075	0.5085	0.788392	0.852899	0.99905	0.914355
002+163	002+163 D16	1.15	2.47	869	90171	1272	13316	10.5	DRSC02040	CG10341	HDC03096	FBgn0032701	1.13976	1.90422	-0.172257	-0.421132	0.992198	0.933366	-0.139843	-0.286571	-0.0258706	-0.517687	0.863694	0.895343	0.99905	0.956248
002+163	002+163 D17	1.16	2.63	972	93060	1587	14616	9.5	DRSC01865	Ance	HDC02439	FBgn0012037	1.14842	1.96698	0	0	1.00086	0.996131	-0.0234124	0.00244923	0.10779	0.00400341	0.906465	0.929013	0.99905	0.976227
002+163	002+163 D18	1.1	2.55	904	95048	1405	9072	6.5	DRSC02049	CG10376	HDC03097	FBgn0032702	1.09531	1.93609	-1.05665	-0.207263	0.947746	0.965241	-0.737614	-0.139794	-1.27037	-0.536605	0.827035	0.877035	0.99905	0.935105
002+163	002+163 D19	1.12	2.26	1052	98036	1330.5	11390	9	DRSC01883	CG16884	HDC02446	FBgn0028544	1.11333	1.81536	-0.698162	-1.0173	0.965764	0.844512	-0.495308	-0.695719	-0.836546	-1.52714	0.90903	0.929013	0.99905	0.976227
002+163	002+163 D20	1.16	3.02	960.5	96911.5	1932	15884	8.5	DRSC02048	CG10373	HDC03099	FBgn0032704	1.14842	2.10526	0	0.927756	1.00086	1.1344	-0.0234124	0.639162	0.503266	1.60987	0.982775	0.995079	0.998621	0.994263
002+163	002+163 D21	1.13	2.49	895	88456.5	1316.5	11022	8.5	DRSC01880	CG33119	HDC02450	FBgn0027929	1.12222	1.91228	-0.521311	-0.367022	0.974653	0.94143	-0.375772	-0.249436	-0.0574817	0.0969431	0.826588	0.879543	0.99905	0.93777
002+163	002+163 D22	1.12	2.33	1044	100820	1388.5	12331.5	9	DRSC03325	Faf	HDC03099	FBgn0025608	1.11333	1.84587	-0.698162	-0.812637	0.965764	0.875016	-0.495308	-0.555258	-0.307652	-0.873467	0.732344	0.778279	0.982127	0.855562
002+163	002+163 D23	1.17	2.63	1026.5	107836	1675.5	18234.5	11	DRSC01884	CG33115	HDC02453	FBgn0028542	1.157	1.96698	0.170778	0	1.00944	0.996131	0.0920187	0.00244923	0.634751	-0.0481176	0.951997	0.9618	0.99905	0.986903
002+163	002+163 D24	1.17	2.67	1010.5	102496	1683	17173	10	DRSC02071	CG10570	HDC03116	FBgn0040992	1.157	1.98208	0.170778	0.101279	1.00944	1.01123	0.0920187	0.0719563	-0.0642694	-0.787807	0.970388	0.966994	0.99905	0.989167
002+163	002+163 E01	1.27	3.24	1071.5	103274	2403.5	28151.5	11.5	DRSC02672	CG33298	HDC01620	FBgn0032120	1.23902	2.17557	1.80248	1.39955	1.09145	1.20472	1.1949	0.962952	0.497626	0.154317	0.256277	0.319153	0.914462	0.388366
002+163	002+163 E02	1.21	2.96	1196	111384	2339.5	23518	10	DRSC03384	Nup154	HDC01947	FBgn0021761	1.19062	2.08519	0.8396	0.793111	1.04306	1.11434	0.544083	0.546756	-0.26977	-0.700299	0.888995	0.929013	0.99905	0.964434
002+163	002+163 E03	1.23	3.22	1062.5	95841.5	2354	21856	9	DRSC02561	CG31883	HDC01621	FBgn0032122	1.20701	2.16938	1.16576	1.35801	1.05945	1.19853	0.764541	0.93444	0.272479	0.0722018	0.672055	0.753256	0.99905	0.804297
002+163	002+163 E04	1.25	3.3	1084.5	102420	2492.5	25400	10	DRSC01998	dUTPase	HDC01949	FBgn0013349	1.22314	2.19392	1.48667	1.52267	1.07558	1.22307	0.981443	1.04745	1.41543	1.18277	0.494904	0.578744	0.863519	0.632991
002+163	002+163 E05	1.25	3.29	1070.5	102318	2456	25917.5	10.5	DRSC02727	Oatp30B	HDC01623	FBgn0032123	1.22314	2.19089	1.48667	1.5023	1.07558	1.22003	0.981443	1.03347	1.39628	0.815516	0.638288	0.705787	0.99905	0.766226
002+163	002+163 E06	1.2	2.85	1040.5	100674	1922	20356	10.5	DRSC02771	CG4705	HDC01967	FBgn0032339	1.18232	2.04732	0.674491	0.539016	1.03476	1.07647	0.432483	0.372373	-0.103095	-0.468748	0.865468	0.908033	0.99905	0.956248
002+163	002+163 E07	1.19	2.98	1100.5	104330	2177	19901	9	DRSC02213	jp	HDC01628	FBgn0032129	1.17395	2.09192	0.508	0.838293	1.02639	1.12107	0.31995	0.577765	0.0310657	-0.188074	0.771294	0.85714	0.99905	0.914355
002+163	002+163 E08	1.12	2.38	760.5	78351	1036.5	9175.5	9	DRSC02938	CG6181	HDC01968	FBgn0032340	1.11333	1.8671	-0.698162	-0.670177	0.965764	0.896248	-0.495308	-0.457489	-1.81401	-1.83559	0.797973	0.85714	0.252573	0.916076
002+163	002+163 E09	1.12	2.3	1103	106906	1423	13265.5	9.5	DRSC02729	CG3838	HDC01631	FBgn0032130	1.11333	1.83291	-0.698162	-0.899587	0.965764	0.862056	-0.495308	-0.614932	-1.78062	-2.02231	0.90903	0.929013	0.829432	0.976227
002+163	002+163 E10	1.2	2.97	1091.5	100819	2143	19852.5	9	DRSC02773	CG4713	HDC01969	FBgn0032342	1.18232	2.08856	0.674491	0.81574	1.03476	1.11771	0.432483	0.562286	-0.285176	-0.335386	0.906675	0.94765	0.99905	0.976227
002+163	002+163 E11	1.26	3.21	1020.5	100245	2258.5	26389	12	DRSC01994	CG4389	HDC01632	FBgn0028479	1.23111	2.16627	1.6452	1.33714	1.08355	1.19542	1.0886	0.920117	1.88625	1.08012	0.618165	0.688547	0.795575	0.744028
002+163	002+163 E12	1.16	2.61	1036.5	101616	1660	16554.5	10	DRSC02941	CG6201	HDC01970	FBgn0032343	1.14842	1.95935	0	-0.0512185	1.00086	0.988498	-0.0234124	-0.0327017	-0.153239	-0.689625	0.997978	0.999304	0.99905	0.999694
002+163	002+163 E13	1.13	2.43	1098	99743	1574.5	12651	8	DRSC02731	GlcAT-S	HDC01641	FBgn0032135	1.12222	1.88789	-0.521311	-0.530679	0.974653	0.917039	-0.375772	-0.361753	-0.712409	-0.835898	0.826588	0.879543	0.935823	0.93777
002+163	002+163 E14	1.14	2.62	1035	98490	1678.5	13799.5	8.5	DRSC01989	CG6230	HDC01972	FBgn0027582	1.13103	1.96317	-0.346019	-0.0255604	0.983464	0.992322	-0.25729	-0.0150927	-1.27471	-0.594061	0.927977	0.94077	0.838763	0.97746
002+163	002+163 E15	1.2	2.84	1061	97676	1957	19156.5	10	DRSC02508	CG15828	HDC01643	FBgn0032136	1.18232	2.0438	0.674491	0.515432	1.03476	1.07295	0.432483	0.356187	0.340827	0.282772	0.930095	0.956423	0.99905	0.984626
002+163	002+163 E16	1.14	2.76	921.5	85153.5	1628.5	12249.5	7.5	DRSC01997	RfC38, CG4738	HDC01976	FBgn0028700, FBgn0032347	1.13103	2.01523	-0.346019	0.323717	0.983464	1.04438	-0.25729	0.224614	-0.842961	-0.00906867	0.826471	0.879333	0.703916	0.93777
002+163	002+163 E17	1.13	2.62	1092	103084	1770.5	13636	7.5	DRSC03399	Pka-C1	HDC01648	FBgn0000273	1.12222	1.96317	-0.521311	-0.0255604	0.974653	0.992322	-0.375772	-0.0150927	-1.2407	-0.55729	0.951997	0.965645	0.99905	0.986903
002+163	002+163 E18	1.22	3.35	1027	102037	2415.5	22408	9	DRSC02776	CG4751	HDC01977	FBgn0032348	1.19885	2.20896	1.00335	1.62356	1.05129	1.23811	0.654763	1.11669	1.32791	1.48017	0.889164	0.929013	0.99905	0.964434
002+163	002+163 E19	1.19	2.97	1093.5	105005	2152	19445	9	DRSC03588	pelo	HDC01652	FBgn0011207	1.17395	2.08856	0.508	0.81574	1.02639	1.11771	0.31995	0.562286	0.456236	0.492715	0.984048	0.995242	0.99905	0.994263
002+163	002+163 E20	1.15	2.68	1099.5	106082	1851	15913.5	8.5	DRSC02947	CG6287	HDC01981	FBgn0032350	1.13976	1.98582	-0.172257	0.126361	0.992198	1.01496	-0.139843	0.0891703	-0.311525	-0.0288673	0.997978	0.999304	0.99905	0.999694
002+163	002+163 E21	1.21	3.13	1033.5	97288.5	2203.5	20597.5	9	DRSC02742	CG4364	HDC01653	FBgn0032138	1.19062	2.14103	0.8396	1.1678	1.04306	1.17018	0.544083	0.803903	1.47191	1.70264	0.865468	0.908033	0.878511	0.956248
002+163	002+163 E22	1.2	3.05	1080.5	100484	2219.5	19630	9	DRSC02786	CG4851	HDC01999	FBgn0032358	1.18232	2.11514	0.674491	0.994078	1.03476	1.14429	0.432483	0.684679	1.23969	1.10983	0.672055	0.754634	0.754517	0.809401
002+163	002+163 E23	1.14	2.5	1052.5	91667	1584	12583.5	8	DRSC03641	zf30C	HDC01662	FBgn0022720	1.13103	1.91629	-0.346019	-0.34013	0.983464	0.945438	-0.25729	-0.23098	-0.706834	-1.04627	0.970388	0.966994	0.99905	0.989167
002+163	002+163 E24	1.23	3.12	1092	105276	2322	23960.5	10	DRSC03570	mre11	HDC02000	FBgn0020270	1.20701	2.13783	1.16576	1.14633	1.05945	1.16698	0.764541	0.789167	0.90563	0.137717	0.727532	0.844081	0.980791	0.845624
002+163	002+163 F01	1.24	3.07	1123.5	105126	2330.5	25421	11	DRSC03297	Cyp28a5	HDC02456	FBgn0028940	1.21511	2.12168	1.32686	1.03793	1.06755	1.15082	0.873429	0.714776	1.05798	0.967125	0.295231	0.367623	0.401606	0.440049
002+163	002+163 F02	1.17	2.66	1019.5	103682	1700	17163.5	10	DRSC02600	CG17323	HDC03119	FBgn0032713	1.157	1.97833	0.170778	0.0761021	1.00944	1.00747	0.0920187	0.0546776	-0.00482325	-0.381042	0.982775	0.995079	0.99905	0.994263
002+163	002+163 F03	1.25	4.6	644.5	77185.5	2314	19216	8	DRSC03495	bgm	HDC02462	FBgn0027348	1.22314	2.52606	1.48667	3.75115	1.07558	1.5552	0.981443	2.57684	2.05069	4.71071	0.126941	0.161876	0.0370665	0.230202
002+163	002+163 F04	1.12	2.43	1015.5	96760.5	1445	11618	8	DRSC02599	CG17322	HDC03120	FBgn0027070	1.11333	1.88789	-0.698162	-0.530679	0.965764	0.917039	-0.495308	-0.361753	-0.637565	-0.353819	0.797973	0.85714	0.769271	0.916076
002+163	002+163 F05	1.19	3.64	826.5	93710.5	2181.5	18096.5	8.5	DRSC01944	CG4500	HDC02464	FBgn0028519	1.17395	2.29198	0.508	2.18062	1.02639	1.32113	0.31995	1.49899	1.18748	3.07254	0.771294	0.85714	0.884355	0.914355
002+163	002+163 F06	1.06	1.96	920.5	90795.5	889	5752.5	6.5	DRSC02630	CG17597	HDC03121	FBgn0032715	1.05827	1.67294	-1.79361	-1.97289	0.910705	0.702092	-1.23573	-1.35153	-2.5892	-2.64216	0.731578	0.768201	0.757028	0.848225
002+163	002+163 F07	1.13	2.71	986.5	96303	1692	12712	7.5	DRSC03610	smi35A	HDC02488	FBgn0016930	1.12222	1.99695	-0.521311	0.201052	0.974653	1.0261	-0.375772	0.14043	-0.255167	0.24196	0.90903	0.929013	0.99905	0.976227
002+163	002+163 F08	1.12	2.38	1013.5	100430	1406	12219	9	DRSC03430	ScpX	HDC03122	FBgn0015808	1.11333	1.8671	-0.698162	-0.670177	0.965764	0.896248	-0.495308	-0.457489	-0.526453	-0.520586	0.62849	0.669051	0.419753	0.744028
002+163	002+163 F09	1.08	1.96	1085.5	106227	1042.5	8642.5	8.5	DRSC01908	CG33090	HDC02503	FBgn0028916	1.07696	1.67294	-1.42172	-1.97289	0.929397	0.702092	-0.984367	-1.35153	-1.59936	-2.19785	0.766095	0.816534	0.952658	0.886974
002+163	002+163 F10	1.19	3.12	1032.5	99914	2196	18901	8.5	DRSC02074	CG10600	HDC03123	FBgn0032717	1.17395	2.13783	0.508	1.14633	1.02639	1.16698	0.31995	0.789167	0.747824	1.43873	0.892094	0.916027	0.962971	0.964434
002+163	002+163 F11	1.16	2.51	1072	102616	1614.5	15917	9.5	DRSC01911	CG7516	HDC02508	FBgn0028529	1.14842	1.92028	0	-0.313345	1.00086	0.94943	-0.0234124	-0.212598	0.658337	0.10301	0.952647	0.9618	0.99905	0.986903
002+163	002+163 F12	1.12	2.5	1054.5	103175	1579.5	12754.5	8	DRSC02073	CG33120	HDC03124	FBgn0053120	1.11333	1.91629	-0.698162	-0.34013	0.965764	0.945438	-0.495308	-0.23098	0.066848	0.224155	0.90903	0.929013	0.99905	0.976227
002+163	002+163 F13	1.11	2.33	937	100134	1244	10847	8.5	DRSC03403	Rab14	HDC02509	FBgn0015791	1.10436	1.84587	-0.876599	-0.812637	0.956796	0.875016	-0.615915	-0.555258	0.0319247	0.0875399	0.766836	0.81983	0.99905	0.889117
002+163	002+163 F14	1.14	2.51	962	102135	1450.5	14150	9.5	DRSC02075	CG10602	HDC03126	FBgn0032721	1.13103	1.92028	-0.346019	-0.313345	0.983464	0.94943	-0.25729	-0.212598	0.012851	0.321283	0.952682	0.9618	0.99905	0.986903
002+163	002+163 F15	1.14	2.68	1064	98584.5	1782.5	13516	7.5	DRSC03580	noc	HDC02526	FBgn0005771	1.13103	1.98582	-0.346019	0.126361	0.983464	1.01496	-0.25729	0.0891703	0.0680513	1.05746	0.978432	0.978974	0.99905	0.993238
002+163	002+163 F16	1.11	2.29	1007	93197.5	1296	10234	8	DRSC03627	tup	HDC03128	FBgn0003896	1.10436	1.82855	-0.876599	-0.928823	0.956796	0.857699	-0.615915	-0.634996	-0.366646	-0.433534	0.908499	0.929013	0.99905	0.976227
002+163	002+163 F17	1.07	2.01	1051	99042	1057	6632.5	6.5	DRSC03585	osp	HDC02545	FBgn0003016	1.06766	1.69813	-1.60679	-1.80387	0.920094	0.727282	-1.10946	-1.23553	-1.61281	-1.71192	0.389182	0.414329	0.403893	0.498101
002+163	002+163 F18	1.11	2.37	997	98522.5	1361.5	10569.5	8	DRSC02054	CG10428	HDC03137	FBgn0032724	1.10436	1.86289	-0.876599	-0.698428	0.956796	0.892037	-0.615915	-0.476877	-0.258929	-0.429502	0.79818	0.85714	0.99905	0.915153
002+163	002+163 F19	1.14	2.42	1083.5	99953	1534.5	14160	9	DRSC01862	Adh	HDC02546	FBgn0000055	1.13103	1.88377	-0.346019	-0.558348	0.983464	0.912915	-0.25729	-0.380741	0.438022	-0.100551	0.968083	0.98134	0.99905	0.990346
002+163	002+163 F20	1.15	2.58	1074.5	107652	1701	16231.5	9.5	DRSC03379	Nak	HDC03143	FBgn0015772	1.13976	1.94779	-0.172257	-0.128787	0.992198	0.976937	-0.139843	-0.0859365	0.976036	0.931802	0.984811	0.98134	0.99905	0.994263
002+163	002+163 F21	1.13	2.46	989	98157	1447.5	12941.5	9	DRSC01950	CG4691	HDC02567	FBgn0028870	1.12222	1.90016	-0.521311	-0.448352	0.974653	0.929309	-0.375772	-0.305252	0.678666	0.773208	0.90903	0.929013	0.99905	0.976227
002+163	002+163 F22	1.1	2.36	1021	101960	1378	9821	7	DRSC02671	CG18398	HDC03144	FBgn0032728	1.09531	1.85866	-1.05665	-0.726798	0.947746	0.887809	-0.737614	-0.496348	-0.119625	0.0349536	0.968235	0.965134	0.99905	0.989167
002+163	002+163 F23	1.06	2.13	1022	101982	1153.5	6196.5	5.5	DRSC01935	CG15279	HDC02582	FBgn0028886	1.05827	1.75612	-1.79361	-1.4148	0.910705	0.785269	-1.23573	-0.968518	-1.63261	-1.22372	0.899678	0.921697	0.99905	0.964434
002+163	002+163 F24	1.1	2.2	1100.5	104734	1319.5	10306	8	DRSC02082	CG10639	HDC03145	FBgn0032729	1.09531	1.78846	-1.05665	-1.19784	0.947746	0.817605	-0.737614	-0.819621	-1.20483	-1.80276	0.888995	0.908033	0.99905	0.961216
002+163	002+163 G01	1.24	2.7	1037.5	101480	1770.5	24745.5	14	DRSC03629	und	HDC01664	FBgn0025117	1.21511	1.99325	1.32686	0.176247	1.06755	1.0224	0.873429	0.123407	-0.0652292	-0.761598	0.441844	0.526832	0.99905	0.577156
002+163	002+163 G02	1.22	2.95	1034	101285	2023.5	21906	10.5	DRSC02961	CG6488	HDC02031	FBgn0032361	1.19885	2.08181	1.00335	0.770405	1.05129	1.11095	0.654763	0.531173	0.144949	0.0511245	0.735656	0.824354	0.99905	0.877179
002+163	002+163 G03	1.19	2.75	1031	104054	1803	19570.5	11	DRSC02734	IP3K1	HDC01670	FBgn0032147	1.17395	2.0116	0.508	0.299362	1.02639	1.04075	0.31995	0.2079	-0.568881	-0.615039	0.872579	0.916496	0.99905	0.958578
002+163	002+163 G04	1.11	2.4	1008.5	102024	1408.5	11549	8	DRSC02964	CG6509	HDC02033	FBgn0032363	1.10436	1.87547	-0.876599	-0.614029	0.956796	0.904616	-0.615915	-0.418955	-2.0336	-1.00162	0.766836	0.81983	0.149601	0.889117
002+163	002+163 G05	1.19	2.77	1042	98342.5	1841	18963.5	10.5	DRSC02218	CG18854, IP3K1		FBgn0042174, FBgn0032147	1.17395	2.01885	0.508	0.347983	1.02639	1.04799	0.31995	0.241268	0.0642694	-0.00459739	0.828615	0.890607	0.99905	0.944153
002+163	002+163 G06	1.22	4.01	620.5	71925.5	1873.5	15849	8.5	DRSC01991	CG31705	HDC02039	FBgn0028490	1.19885	2.38879	1.00335	2.83016	1.05129	1.41794	0.654763	1.94477	0.564073	3.49605	0.942434	0.965134	0.99905	0.986903
002+163	002+163 G07	1.21	3.1	1059.5	100910	2223	21372.5	9.5	DRSC02735	CG4036	HDC01672	FBgn0032149	1.19062	2.1314	0.8396	1.10318	1.04306	1.16055	0.544083	0.759555	0.702424	0.962746	0.984811	0.996513	0.99905	0.994953
002+163	002+163 G08	1.21	2.86	987.5	95385.5	1838	20423	11	DRSC02974	CG6614	HDC02053	FBgn0032369	1.19062	2.05082	0.8396	0.562518	1.04306	1.07997	0.544083	0.388502	0.70154	0.659276	0.735656	0.824354	0.99905	0.877179
002+163	002+163 G09	1.15	2.41	1036	98049.5	1455.5	14721	10	DRSC02738	nAcRalpha-30D	HDC01674	FBgn0032151	1.13976	1.87963	-0.172257	-0.586131	0.992198	0.908774	-0.139843	-0.399809	-0.812173	-0.804038	0.950215	0.965134	0.99905	0.986903
002+163	002+163 G10	1.25	3.27	1030.5	102340	2337.5	25738	11	DRSC02799	CG4983	HDC02055	FBgn0032371	1.22314	2.18479	1.48667	1.46139	1.07558	1.21394	0.981443	1.00539	1.12097	1.34422	0.719037	0.785269	0.99905	0.847605
002+163	002+163 G11	1.15	3.82	583.5	71794	1649.5	11133.5	6.5	DRSC03614	sop	HDC01690	FBgn0004867	1.13976	2.34025	-0.172257	2.50447	0.992198	1.3694	-0.139843	1.72125	-0.728253	3.48422	0.888995	0.929013	0.99905	0.965133
002+163	002+163 G12	1.16	2.59	978	94107	1555	15011.5	9.5	DRSC03514	crol	HDC02074	FBgn0020309	1.14842	1.95166	0	-0.102831	1.00086	0.980805	-0.0234124	-0.0681231	0.0111095	0.021655	0.982775	0.995079	0.99905	0.994263
002+163	002+163 G13	1.11	2.24	977.5	99872	1215.5	11029	9	DRSC02220	CG13124	HDC01692	FBgn0032156	1.10436	1.80648	-0.876599	-1.07694	0.956796	0.835623	-0.615915	-0.73665	-1.09129	-0.81157	0.888995	0.908033	0.99905	0.962907
002+163	002+163 G14	1.21	2.83	1026.5	94006.5	1870.5	19663	10.5	DRSC02420	CG14939	HDC02075	FBgn0032378	1.19062	2.04028	0.8396	0.491765	1.04306	1.06942	0.544083	0.339945	0.702424	0.907335	0.804059	0.87683	0.99905	0.928205
002+163	002+163 G15	1.18	2.37	1051.5	100733	1443.5	17942	12.5	DRSC02911	CG5899	HDC01693	FBgn0032157	1.16551	1.86289	0.340104	-0.698428	1.01795	0.892037	0.206467	-0.476877	-0.00609556	-0.620028	0.865468	0.908033	0.99905	0.956248
002+163	002+163 G16	1.16	2.47	1051	99585.5	1543.5	15862.5	10	DRSC03529	esc	HDC02078	FBgn0000588	1.14842	1.90422	0	-0.421132	1.00086	0.933366	-0.0234124	-0.286571	-0.149558	-0.260526	0.967314	0.98134	0.99905	0.989167
002+163	002+163 G17	1.06	1.77	839	103520	647	5854.5	9.5	DRSC03442	Srp54	HDC01694	FBgn0024285	1.05827	1.57098	-1.79361	-2.65703	0.910705	0.600127	-1.23573	-1.82105	-3.02166	-3.4288	0.323976	0.346784	0.0317836	0.444143
002+163	002+163 G18	1.16	2.77	975.5	99230.5	1733	15932	9	DRSC03294	Cry	HDC02092	FBgn0005664	1.14842	2.01885	0	0.347983	1.00086	1.04799	-0.0234124	0.241268	-0.0418409	0.491657	0.970388	0.966994	0.99905	0.989167
002+163	002+163 G19	1.18	2.59	1027.5	102645	1629	18255	11	DRSC02910	CG5885	HDC01696	FBgn0025700	1.16551	1.95166	0.340104	-0.102831	1.01795	0.980805	0.206467	-0.0681231	0.363875	0	0.968083	0.98134	0.99905	0.989167
002+163	002+163 G20	1.08	2.07	851	98627.5	905.5	7713.5	8.5	DRSC02979	CG6686	HDC02099	FBgn0032388	1.07696	1.72755	-1.42172	-1.60651	0.929397	0.756696	-0.984367	-1.10009	-2.05757	-1.65245	0.495456	0.536582	0.085289	0.613708
002+163	002+163 G21	1.15	2.46	1011.5	104244	1482	15354.5	10.5	DRSC02762	CG4594	HDC01698	FBgn0032161	1.13976	1.90016	-0.172257	-0.448352	0.992198	0.929309	-0.139843	-0.305252	0.0891494	0.241157	0.970388	0.966994	0.99905	0.989167
002+163	002+163 G22	1.13	2.48	1060.5	104570	1566	13166.5	8.5	DRSC02160	CG12314	HDC02101	FBgn0032389	1.12222	1.90826	-0.521311	-0.394023	0.974653	0.937406	-0.375772	-0.267966	-0.424316	-0.0349536	0.984811	0.98134	0.99905	0.994263
002+163	002+163 G23	1.17	2.59	1031.5	105480	1640.5	18005	11	DRSC02761	CG4592	HDC01699	FBgn0032162	1.157	1.95166	0.170778	-0.102831	1.00944	0.980805	0.0920187	-0.0681231	0.247686	0.0662356	0.949981	0.965134	0.99905	0.986903
002+163	002+163 G24	1.19	2.86	1061.5	102936	1969.5	19944.5	10	DRSC02828	escl	HDC02103	FBgn0032391	1.17395	2.05082	0.508	0.562518	1.02639	1.07997	0.31995	0.388502	0.0642694	0.109902	0.954686	0.965134	0.925194	0.987042
002+163	002+163 H01	1.2	2.81	1186.5	104002	2154	21060	10	DRSC01912	mol	HDC02596	FBgn0028528	1.18232	2.03318	0.674491	0.444179	1.03476	1.06233	0.432483	0.307287	-0.218008	-0.154317	0.957102	0.972511	0.99905	0.989167
002+163	002+163 H02	1.19	3.08	681.5	71774	1412	13603	10	DRSC02083	CG10641	HDC03147	FBgn0032731	1.17395	2.12493	0.508	1.05975	1.02639	1.15408	0.31995	0.72975	0.232252	0.688146	0.930095	0.956423	0.99905	0.984626
002+163	002+163 H03	1.21	3.19	934.5	96267	2033	20018.5	10	DRSC01895	NC2beta	HDC02604	FBgn0028926	1.19062	2.16002	0.8396	1.2952	1.04306	1.18917	0.544083	0.891337	0.782813	1.00313	0.804059	0.87683	0.986076	0.928205
002+163	002+163 H04	1.17	2.65	955	92969.5	1576.5	16019.5	10	DRSC02085	CG10650	HDC03151	FBgn0046302	1.157	1.97456	0.170778	0.0508305	1.00944	1.00371	0.0920187	0.0373339	0.412497	0.156894	0.96748	0.98134	0.99905	0.989167
002+163	002+163 H05	1.2	2.71	1014.5	95905.5	1737.5	19246	11	DRSC03559	l(2)35Bg	HDC02609	FBgn0001977	1.18232	1.99695	0.674491	0.201052	1.03476	1.0261	0.432483	0.14043	1.16351	0.0265388	0.865468	0.908033	0.994146	0.956248
002+163	002+163 H06	1.13	2.47	867	86211	1281	11707	9	DRSC02056	Side	HDC03162	FBgn0032741	1.12222	1.90422	-0.521311	-0.421132	0.974653	0.933366	-0.375772	-0.286571	-0.922418	-0.784017	0.568963	0.617155	0.437644	0.688703
002+163	002+163 H07	1.15	2.6	890.5	95251	1421	14808	10.5	DRSC03509	ck	HDC02611	FBgn0000317	1.13976	1.95551	-0.172257	-0.0769752	0.992198	0.984659	-0.139843	-0.0503784	0	-0.441015	0.952647	0.9618	0.99905	0.986903
002+163	002+163 H08	1.17	2.85	861.5	87478.5	1576.5	15473.5	9.5	DRSC03545	hk	HDC03163	FBgn0001202	1.157	2.04732	0.170778	0.539016	1.00944	1.07647	0.0920187	0.372373	0.52361	0.861827	0.982775	0.995079	0.99905	0.994263
002+163	002+163 H09	1.13	2.43	1002	96662.5	1427.5	12664.5	9	DRSC03455	TfIIS	HDC02613	FBgn0010422	1.12222	1.88789	-0.521311	-0.530679	0.974653	0.917039	-0.375772	-0.361753	-0.501185	-0.491842	0.970388	0.966994	0.99905	0.989167
002+163	002+163 H10	1.18	2.61	967	99471.5	1556.5	17646	11.5	DRSC02623	mib2	HDC03164	FBgn0032742	1.16551	1.95935	0.340104	-0.0512185	1.01795	0.988498	0.206467	-0.0327017	0.212585	-0.521235	0.888538	0.929013	0.99905	0.964434
002+163	002+163 H11	1.11	2.23	963	98456.5	1188.5	10568.5	9	DRSC03631	vig	HDC02614	FBgn0024183	1.10436	1.802	-0.876599	-1.10696	0.956796	0.831149	-0.615915	-0.757253	-0.960492	-1.296	0.865468	0.895343	0.99905	0.955696
002+163	002+163 H12	1.03	1.43	933.5	84171	404.5	2783.5	7	DRSC02062	CG10473	HDC03167	FBgn0032745	1.02956	1.35767	-2.36481	-4.08822	0.881995	0.386822	-1.62181	-2.80327	-2.75995	-5.27789	0.0523199	0.053267	0.0322202	0.10959
002+163	002+163 H13	1.09	2.12	783.5	83866.5	869.5	7490.5	8.5	DRSC03620	stc	HDC02622	FBgn0001978	1.08618	1.75142	-1.23835	-1.44637	0.938613	0.780563	-0.860424	-0.990187	-0.799708	-1.08943	0.60791	0.645024	0.982127	0.717614
002+163	002+163 H14	1.15	3.03	313.5	33128.5	625	4967	7.5	DRSC02064	CG10492	HDC03171	FBgn0032748	1.13976	2.10856	-0.172257	0.949936	0.992198	1.13771	-0.139843	0.654385	0	1.77881	0.978348	0.979511	0.99905	0.994167
002+163	002+163 H15	1.19	2.64	936	95367.5	1534.5	18472.5	12	DRSC01933	CG4168	HDC02630	FBgn0028888	1.17395	1.97078	0.508	0.0254634	1.02639	0.999926	0.31995	0.0199246	1.0953	0.620469	0.847115	0.886686	0.99905	0.945669
002+163	002+163 H16	1.15	2.45	918.5	92446.5	1331	14037	10.5	DRSC02066	CG10495	HDC03173	FBgn0032750	1.13976	1.89609	-0.172257	-0.475682	0.992198	0.925235	-0.139843	-0.324009	0.431749	-0.101095	0.930287	0.952762	0.99905	0.984626
002+163	002+163 H17	1.13	2.43	879.5	90706.5	1254.5	11919.5	9	DRSC01961	CG3975	HDC02639	FBgn0027559	1.12222	1.88789	-0.521311	-0.530679	0.974653	0.917039	-0.375772	-0.361753	-0.231664	-0.240633	0.797574	0.85714	0.99905	0.916076
002+163	002+163 H18	1.14	2.58	671	75933.5	1032.5	10690	10	DRSC02097	CG10702	HDC03175	FBgn0032752	1.13103	1.94779	-0.346019	-0.128787	0.983464	0.976937	-0.25729	-0.0859365	0.273788	0.0647274	0.90854	0.929013	0.99905	0.976227
002+163	002+163 H19	1.11	2.27	977.5	99835.5	1250	10997	8.5	DRSC01972	yuri	HDC02643	FBgn0045842	1.10436	1.81978	-0.876599	-0.987679	0.956796	0.848927	-0.615915	-0.675389	-0.651752	-0.993651	0.908499	0.929013	0.99905	0.976227
002+163	002+163 H20	1.11	2.27	878	93197.5	1131	10487.5	9.5	DRSC02068	CG10561	HDC03185	FBgn0002036	1.10436	1.81978	-0.876599	-0.987679	0.956796	0.848927	-0.615915	-0.675389	-0.379416	-0.557854	0.577134	0.620258	0.709232	0.692783
002+163	002+163 H21	1.06	1.74	668	76520.5	480.5	4468.5	9	DRSC03537	gft	HDC02644	FBgn0001980	1.05827	1.55389	-1.79361	-2.77173	0.910705	0.583032	-1.23573	-1.89977	-1.54518	-2.75026	0.161541	0.171902	0.342896	0.259308
002+163	002+163 H22	1.25	3.15	1015.5	95801	2177.5	24246	11	DRSC03563	l(2)37Cc	HDC03187	FBgn0002031	1.22314	2.1474	1.48667	1.21054	1.07558	1.17655	0.981443	0.833232	3.49052	2.42858	0.676432	0.754476	0.160566	0.805178
002+163	002+163 H23	1.14	3.08	646	73173	1329.5	9945	7.5	DRSC03564	lace	HDC02691	FBgn0002524	1.13103	2.12493	-0.346019	1.05975	0.983464	1.15408	-0.25729	0.72975	0.302199	1.91597	0.930441	0.952762	0.99905	0.984626
002+163	002+163 H24	1.15	2.84	877	94879.5	1622	14695	9	DRSC02095	CG10689	HDC03188	FBgn0032759	1.13976	2.0438	-0.172257	0.515432	0.992198	1.07295	-0.139843	0.356187	-0.131144	0.279701	0.930287	0.952762	0.99905	0.984626
002+163	002+163 I01	1.25	3.01	1050.5	100490	2115.5	24725.5	11.5	DRSC02908	CG31876	HDC01702	FBgn0051876	1.22314	2.10194	1.48667	0.905502	1.07558	1.13109	0.981443	0.623889	1.54157	1.13915	0.939645	0.9618	0.99905	0.985744
002+163	002+163 I02	1.16	2.68	906	88990	1526.5	14914	10	DRSC02154	CG12264	HDC02109	FBgn0032393	1.14842	1.98582	0	0.126361	1.00086	1.01496	-0.0234124	0.0891703	-0.0266894	0.0446929	0.970388	0.966994	0.99905	0.989167
002+163	002+163 I03	1.19	2.65	980.5	96287.5	1621	18066	11	DRSC02764	CG4619	HDC01705	FBgn0032166	1.17395	1.97456	0.508	0.0508305	1.02639	1.00371	0.31995	0.0373339	0.793582	-0.0722018	0.999583	0.999304	0.99905	0.999694
002+163	002+163 I04	1.11	2.34	945	94515.5	1269.5	10672.5	8.5	DRSC02988	CG6746	HDC02110	FBgn0032394	1.10436	1.85015	-0.876599	-0.783902	0.956796	0.879298	-0.615915	-0.535538	-0.671141	-0.349546	0.827476	0.879333	0.99905	0.937103
002+163	002+163 I05	1.1	2.29	1014.5	103084	1301.5	10261	8	DRSC02906	CG5853	HDC01706	FBgn0032167	1.09531	1.82855	-1.05665	-0.928823	0.947746	0.857699	-0.737614	-0.634996	-0.965583	-0.889783	0.827035	0.877035	0.99905	0.935105
002+163	002+163 I06	1.11	2.26	946	95348.5	1196.5	10378	9	DRSC03412	Rh5	HDC02113	FBgn0014019	1.10436	1.81536	-0.876599	-1.0173	0.956796	0.844512	-0.615915	-0.695719	-0.947865	-0.959152	0.732344	0.778377	0.99905	0.855562
002+163	002+163 I07	1.13	2.58	934.5	88750	1479.5	11166	7.5	DRSC02772	CG4709	HDC01709	FBgn0032169	1.12222	1.94779	-0.521311	-0.128787	0.974653	0.976937	-0.375772	-0.0859365	-0.0159169	0.139831	0.568963	0.617155	0.941537	0.688703
002+163	002+163 I08	1.09	2.05	951.5	90673.5	1012	8145.5	8	DRSC02985	CG6734	HDC02114	FBgn0032395	1.08618	1.71784	-1.23835	-1.67166	0.938613	0.746987	-0.860424	-1.1448	-1.11313	-1.55546	0.66132	0.691131	0.952658	0.770203
002+163	002+163 I09	1.13	2.43	1023.5	97658	1462.5	12608.5	8.5	DRSC02904	CG5846	HDC01710	FBgn0032171	1.12222	1.88789	-0.521311	-0.530679	0.974653	0.917039	-0.375772	-0.361753	0.0165939	0.160958	0.952647	0.9618	0.994318	0.986903
002+163	002+163 I10	1.14	2.32	1091	99875.5	1443	14346.5	10	DRSC02835	l(2)01810	HDC02115	FBgn0010497	1.13103	1.84157	-0.346019	-0.841495	0.983464	0.870715	-0.25729	-0.575064	-0.318701	-0.965938	0.865468	0.896713	0.99905	0.956248
002+163	002+163 I11	1.1	2.37	927.5	90614	1269.5	9145	7.5	DRSC02905	CG5850	HDC01712	FBgn0032172	1.09531	1.86289	-1.05665	-0.698428	0.947746	0.892037	-0.737614	-0.476877	-0.718008	-0.0758392	0.732344	0.778279	0.99905	0.855562
002+163	002+163 I12	1.09	2.15	931.5	91725	1074.5	8634	7.5	DRSC02993	CG6785	HDC02118	FBgn0032399	1.08618	1.76547	-1.23835	-1.35209	0.938613	0.794615	-0.860424	-0.925482	-0.519832	-0.825275	0.555897	0.594741	0.99905	0.668652
002+163	002+163 I13	1.12	2.67	907	86250	1450.5	10162.5	7	DRSC03319	Dref	HDC01713	FBgn0015664	1.11333	1.98208	-0.698162	0.101279	0.965764	1.01123	-0.495308	0.0719563	0.544001	1.71268	0.797973	0.85714	0.99905	0.916076
002+163	002+163 I14	1.1	2.16	962.5	97052	1115.5	10004	8.5	DRSC02994	CG6792	HDC02120	FBgn0032401	1.09531	1.77011	-1.05665	-1.32096	0.947746	0.799256	-0.737614	-0.904114	-0.834439	-0.722106	0.79818	0.85714	0.99905	0.914355
002+163	002+163 I15	1.15	2.59	958.5	89789	1522	13858	9	DRSC03496	bib	HDC01720	FBgn0000180	1.13976	1.95166	-0.172257	-0.102831	0.992198	0.980805	-0.139843	-0.0681231	0.57298	1.0951	0.930287	0.952762	0.976114	0.984626
002+163	002+163 I16	1.17	2.46	1000.5	95464.5	1462	16507.5	11	DRSC02161	JhI-21	HDC02122	FBgn0028425	1.157	1.90016	0.170778	-0.448352	1.00944	0.929309	0.0920187	-0.305252	1.47402	0.58966	0.998243	0.999304	0.719616	0.999694
002+163	002+163 I17	1.13	2.54	940.5	101230	1448.5	13504.5	9.5	DRSC02775	CG4747	HDC01722	FBgn0043456	1.12222	1.93216	-0.521311	-0.233627	0.974653	0.961311	-0.375772	-0.157887	0.286115	0.824701	0.765179	0.818744	0.99905	0.889117
002+163	002+163 I18	1.17	2.59	968	94072.5	1543	15842.5	10	DRSC02001	rab3-GAP	HDC02125	FBgn0027505	1.157	1.95166	0.170778	-0.102831	1.00944	0.980805	0.0920187	-0.0681231	1.58174	0.753574	0.771166	0.829359	0.99905	0.905188
002+163	002+163 I19	1.11	2.25	1019.5	97926	1274	10611	8.5	DRSC01987	CG4778	HDC01728	FBgn0027600	1.10436	1.81093	-0.876599	-1.04706	0.956796	0.840078	-0.615915	-0.716139	-0.133973	-0.423312	0.550899	0.591553	0.984557	0.668049
002+163	002+163 I20	1.14	2.49	947	92536.5	1422.5	13114.5	9.5	DRSC03597	prd	HDC02129	FBgn0003145	1.13103	1.91228	-0.346019	-0.367022	0.983464	0.94143	-0.25729	-0.249436	0.949609	0.956887	0.90854	0.929013	0.99905	0.976227
002+163	002+163 I21	1.07	2.12	885	89488.5	1013	6868	6.5	DRSC03396	Pen	HDC01735	FBgn0011823	1.06766	1.75142	-1.60679	-1.44637	0.920094	0.780563	-1.10946	-0.990187	-0.741762	-0.256863	0.43858	0.471962	0.99905	0.549017
002+163	002+163 I22	1.1	2.23	1000	98166	1244	10287	8	DRSC02839	CG5325	HDC02132	FBgn0032407	1.09531	1.802	-1.05665	-1.10696	0.947746	0.831149	-0.737614	-0.757253	0.119625	-0.137068	0.719037	0.763376	0.99905	0.836299
002+163	002+163 I23	1.11	2.35	898.5	89008	1219.5	9547	7.5	DRSC02228	CG31714	HDC01737	FBgn0032180	1.10436	1.85442	-0.876599	-0.755289	0.956796	0.883563	-0.615915	-0.515901	0.00873244	0.0481176	0.657946	0.691131	0.99905	0.771033
002+163	002+163 I24	1.14	2.7	1016.5	99785.5	1734	14271	8	DRSC02981	CG6712	HDC02133	FBgn0032408	1.13103	1.99325	-0.346019	0.176247	0.983464	1.0224	-0.25729	0.123407	0.120957	0.461454	0.901325	0.908538	0.99905	0.974942
002+163	002+163 J01	1.4	3.41	1072	97708.5	2581.5	39342.5	15	DRSC01957	CG18480	HDC02712	FBgn0028518	1.33647	2.22671	3.74141	1.74267	1.18891	1.25586	2.50545	1.19843	3.12748	0.488873	0.108337	0.134889	0.460388	0.196556
002+163	002+163 J02	1.21	2.81	1055	100580	1909.5	20554	10.5	DRSC02069	CG10563	HDC03189	FBgn0032760	1.19062	2.03318	0.8396	0.444179	1.04306	1.06233	0.544083	0.307287	-0.604502	-1.32684	0.636093	0.706097	0.99905	0.768504
002+163	002+163 J03	1.15	3.34	585.5	76131.5	1384.5	11914.5	8.5	DRSC03295	CycE	HDC02722	FBgn0010382	1.13976	2.20597	-0.172257	1.60351	0.992198	1.23512	-0.139843	1.10293	-2.10806	0.271186	0.908184	0.929013	0.396431	0.976227
002+163	002+163 J04	1.19	2.95	1027.5	104346	2006.5	19455.5	10	DRSC01990	Aats-asn	HDC03190	FBgn0027092	1.17395	2.08181	0.508	0.770405	1.02639	1.11095	0.31995	0.531173	-0.415663	-0.00389421	0.968235	0.98134	0.99905	0.989167
002+163	002+163 J05	1.18	3	906.5	100312	1822.5	17645.5	9.5	DRSC03560	l(2)35Df	HDC02726	FBgn0001986	1.16551	2.09861	0.340104	0.883174	1.01795	1.12776	0.206467	0.608566	-0.69152	-0.186261	0.968083	0.98134	0.99905	0.989167
002+163	002+163 J06	1.23	3.71	884.5	91258.5	2399.5	20763.5	9	DRSC03497	brat	HDC03195	FBgn0010300	1.20701	2.31103	1.16576	2.30842	1.05945	1.34018	0.764541	1.58671	0.313321	1.84657	0.891687	0.929013	0.99905	0.964434
002+163	002+163 J07	1.19	2.92	1012	100153	1943.5	19524	10	DRSC01982	CG3793	HDC02728	FBgn0028507	1.17395	2.07158	0.508	0.701822	1.02639	1.10073	0.31995	0.484105	-0.303666	-0.519556	0.950987	0.965134	0.99905	0.986903
002+163	002+163 J08	1.24	3.15	1047	98194	2255	24037.5	10.5	DRSC03535	gammaTub37C	HDC03197	FBgn0010097	1.21511	2.1474	1.32686	1.21054	1.06755	1.17655	0.873429	0.833232	0.947474	0.634302	0.717384	0.783767	0.982127	0.845624
002+163	002+163 J09	1.2	2.89	1041	97312.5	1964.5	19157.5	10	DRSC03561	wek	HDC02729	FBgn0001990	1.18232	2.06126	0.674491	0.632531	1.03476	1.0904	0.432483	0.436552	-0.0165939	-0.0365262	0.828615	0.890607	0.99905	0.944153
002+163	002+163 J10	1.24	3.18	1073.5	102796	2340.5	24777.5	10.5	DRSC03565	pigeon	HDC03198	FBgn0010309	1.21511	2.15688	1.32686	1.27413	1.06755	1.18603	0.873429	0.87688	0.377555	0.159256	0.999319	0.999304	0.969101	0.999694
002+163	002+163 J11	1.2	2.89	1007	98199.5	1899.5	20082	10.5	DRSC01921	Tektin-A	HDC02741	FBgn0028902	1.18232	2.06126	0.674491	0.632531	1.03476	1.0904	0.432483	0.436552	0.0673263	-0.0403616	0.951997	0.965134	0.99905	0.986903
002+163	002+163 J12	1.23	3.1	1096	100179	2296.5	23003.5	10	DRSC03523	drl	HDC03203	FBgn0015380	1.20701	2.1314	1.16576	1.10318	1.05945	1.16055	0.764541	0.759555	1.29446	0.771598	0.808211	0.877108	0.836245	0.928205
002+163	002+163 J13	1.18	2.7	1054.5	101304	1801.5	18469.5	10.5	DRSC02243	CG13245	HDC02765	FBgn0045827	1.16551	1.99325	0.340104	0.176247	1.01795	1.0224	0.206467	0.123407	0.269943	0.00389421	0.984649	0.98134	0.99905	0.994263
002+163	002+163 J14	1.19	2.61	1020.5	99577	1639.5	18802	11.5	DRSC02105	CG10750	HDC03216	FBgn0032769	1.17395	1.95935	0.508	-0.0512185	1.02639	0.988498	0.31995	-0.0327017	-0.303666	-0.771651	0.950987	0.965134	0.99905	0.986903
002+163	002+163 J15	1.2	2.74	1025	102317	1785	20929	11.5	DRSC01936	CG4891	HDC02772	FBgn0028520	1.18232	2.00796	0.674491	0.274919	1.03476	1.03711	0.432483	0.191125	0.00609556	-0.193198	0.984649	0.995242	0.99905	0.994263
002+163	002+163 J16	1.27	2.97	1025	101032	2015	26804	13.5	DRSC03522	dnt	HDC03222	FBgn0024245	1.23902	2.08856	1.80248	0.81574	1.09145	1.11771	1.1949	0.562286	2.10731	0.532275	0.875014	0.911088	0.99905	0.956821
002+163	002+163 J17	1.22	2.92	1022.5	101618	1965	22257	11	DRSC03284	Ca-alpha1D		FBgn0001991	1.19885	2.07158	1.00335	0.701822	1.05129	1.10073	0.654763	0.484105	0.755747	0.310911	0.902854	0.929013	0.984557	0.976227
002+163	002+163 J18	1.11	2.14	1044.5	107284	1186.5	12208	10.5	DRSC02507	CG15825	HDC03232	FBgn0032773	1.10436	1.76081	-0.876599	-1.38337	0.956796	0.789953	-0.615915	-0.94695	-1.88122	-2.83769	0.898914	0.921697	0.984557	0.965133
002+163	002+163 J19	1.14	2.37	1057.5	103403	1450.5	13951.5	9.5	DRSC03628	twe	HDC02788	FBgn0002673	1.13103	1.86289	-0.346019	-0.698428	0.983464	0.892037	-0.25729	-0.476877	-1.18427	-1.75205	0.796533	0.85714	0.630409	0.915153
002+163	002+163 J20	1.14	2.71	1033	99133.5	1759.5	13899	8	DRSC02625	CG17549	HDC03233	FBgn0032774	1.13103	1.99695	-0.346019	0.201052	0.983464	1.0261	-0.25729	0.14043	-0.911934	-0.0670974	0.664159	0.705787	0.337625	0.782451
002+163	002+163 J21	1.2	3.01	943.5	92670.5	1903.5	18785	10	DRSC03542	heix	HDC02797	FBgn0028375	1.18232	2.10194	0.674491	0.905502	1.03476	1.13109	0.432483	0.623889	0.884729	1.19642	0.946149	0.957864	0.99905	0.986903
002+163	002+163 J22	1.19	3.45	1111	109837	2717.5	20902	7.5	DRSC02624	CG17544	HDC03234	FBgn0032775	1.17395	2.23837	0.508	1.82092	1.02639	1.26752	0.31995	1.25214	0.650398	2.11615	0.983751	0.98134	0.99905	0.994263
002+163	002+163 J23	1.14	2.88	1007	103813	1895.5	15027	8	DRSC01928	CG5869	HDC02799	FBgn0028894	1.13103	2.05779	-0.346019	0.609275	0.983464	1.08694	-0.25729	0.420591	-1.04157	0.130264	0.952682	0.9618	0.99905	0.986903
002+163	002+163 J24	1.11	2.53	947	98297.5	1445	11152	7.5	DRSC02651	Pax	HDC03237	FBgn0041789	1.10436	1.92822	-0.876599	-0.260094	0.956796	0.957367	-0.615915	-0.176052	-2.55183	-1.95742	0.984649	0.98134	0.99905	0.994263
002+163	002+163 K01	1.25	2.87	965	93191.5	1804.5	22922.5	12.5	DRSC02783	CG4839	HDC01753	FBgn0032187	1.22314	2.05431	1.48667	0.585937	1.07558	1.08346	0.981443	0.404574	0.0652292	-0.598458	0.664159	0.728924	0.99905	0.779555
002+163	002+163 K02	1.21	3.32	1038	99111.5	2412	20900.5	8.5	DRSC02975	Patsas	HDC02136	FBgn0029137	1.19062	2.19996	0.8396	1.56321	1.04306	1.22911	0.544083	1.07527	-0.219302	0.746316	0.735656	0.824354	0.99905	0.877179
002+163	002+163 K03	1.2	2.79	1092	101732	1952.5	20061.5	10.5	DRSC03447	Sur	HDC01756	FBgn0028675	1.18232	2.02604	0.674491	0.396254	1.03476	1.05519	0.432483	0.274396	-0.428199	-0.8863	0.828615	0.890607	0.99905	0.944153
002+163	002+163 K04	1.1	2.24	1092	100608	1350	9870	7.5	DRSC02843	Aats-thr	HDC02137	FBgn0027081	1.09531	1.80648	-1.05665	-1.07694	0.947746	0.835623	-0.737614	-0.73665	-2.42278	-2.05032	0.970539	0.98276	0.935823	0.994263
002+163	002+163 K05	1.18	2.91	1104.5	104136	2105.5	18365	9	DRSC02884	CG5734	HDC01760	FBgn0032191	1.16551	2.06815	0.340104	0.678805	1.01795	1.0973	0.206467	0.468309	-0.30632	0.0490145	0.804059	0.879543	0.99905	0.928205
002+163	002+163 K06	1.19	2.95	1042.5	99984.5	2048.5	18909	9	DRSC03404	Rab6	HDC02138	FBgn0015797	1.17395	2.08181	0.508	0.770405	1.02639	1.11095	0.31995	0.531173	-0.307187	0.229732	0.828615	0.890607	0.99905	0.944153
002+163	002+163 K07	1.2	2.91	1109.5	99861	2117	20384	10	DRSC02882	CG5727	HDC01762	FBgn0032193	1.18232	2.06815	0.674491	0.678805	1.03476	1.0973	0.432483	0.468309	0.336096	-0.0324272	0.865468	0.908033	0.99905	0.956248
002+163	002+163 K08	1.08	1.84	1165	89325.5	976	7300.5	7.5	DRSC03485	aret	HDC02153	FBgn0000114	1.07696	1.60977	-1.42172	-2.39679	0.929397	0.638913	-0.984367	-1.64245	-2.86985	-3.8563	0.60791	0.645024	0.0224823	0.715671
002+163	002+163 K09	1.19	2.82	1115.5	100048	2035	19307	9.5	DRSC02879	CG5694	HDC01768	FBgn0032197	1.17395	2.03674	0.508	0.468015	1.02639	1.06588	0.31995	0.323645	0.114045	0.254095	0.95567	0.970858	0.99905	0.989167
002+163	002+163 K10	1.23	3.1	1110	100912	2337	22898	9.5	DRSC02559	CG17010	HDC02168	FBgn0032424	1.20701	2.1314	1.16576	1.10318	1.05945	1.16055	0.764541	0.759555	0.516439	0.440937	0.715042	0.782747	0.99905	0.845624
002+163	002+163 K11	1.23	3.27	1012	91065.5	2292.5	20738.5	9	DRSC02790	eEF1delta	HDC01769	FBgn0032198	1.20701	2.18479	1.16576	1.46139	1.05945	1.21394	0.764541	1.00539	1.20367	1.62982	0.880138	0.918649	0.99905	0.959612
002+163	002+163 K12	1.21	2.88	1063.5	97427.5	1998.5	20127.5	10	DRSC02952	CG6405	HDC02177	FBgn0032428	1.19062	2.05779	0.8396	0.609275	1.04306	1.08694	0.544083	0.420591	1.18096	0.604778	0.942449	0.956423	0.986024	0.986903
002+163	002+163 K13	1.14	2.38	830	81245	1138.5	11148	9.5	DRSC03569	me31B	HDC01771	FBgn0004419	1.13103	1.8671	-0.346019	-0.670177	0.983464	0.896248	-0.25729	-0.457489	-0.393922	-0.652489	0.908257	0.950927	0.99905	0.97746
002+163	002+163 K14	1.22	2.63	1027	99137	1673	21578	13	DRSC02951	CG6388	HDC02179	FBgn0032430	1.19885	1.96698	1.00335	0	1.05129	0.996131	0.654763	0.00244923	0.838915	-0.181426	0.876149	0.917907	0.99905	0.958578
002+163	002+163 K15	1.17	2.58	1093.5	100181	1732	16844	9.5	DRSC03531	chico	HDC01772	FBgn0024248	1.157	1.94779	0.170778	-0.128787	1.00944	0.976937	0.0920187	-0.0859365	-0.378869	-0.234754	0.970388	0.966994	0.996153	0.989167
002+163	002+163 K16	1.17	2.7	1041	97479.5	1771.5	16672.5	9.5	DRSC02859	Oatp33Ea	HDC02185	FBgn0032433	1.157	1.99325	0.170778	0.176247	1.00944	1.0224	0.0920187	0.123407	-0.00232107	0.16327	0.929412	0.956423	0.99905	0.984626
002+163	002+163 K17	1.19	2.67	1079	96022	1805.5	17900	10	DRSC03499	bsk	HDC01773	FBgn0000229	1.17395	1.98208	0.508	0.101279	1.02639	1.01123	0.31995	0.0719563	0.383566	-0.00400341	0.984048	0.995242	0.99905	0.994263
002+163	002+163 K18	1.2	3.17	367	34783.5	810.5	7315	8.5	DRSC03500	bun	HDC02195	FBgn0010460	1.18232	2.15373	0.674491	1.253	1.03476	1.18288	0.432483	0.862377	0.875561	1.34269	0.306571	0.385367	0.214471	0.456142
002+163	002+163 K19	1.22	3.15	1084	101435	2327	22419	10	DRSC02792	CG4953	HDC01780	FBgn0032204	1.19885	2.1474	1.00335	1.21054	1.05129	1.17655	0.654763	0.833232	1.26409	1.41813	0.735656	0.824354	0.994146	0.877179
002+163	002+163 K20	1.16	2.49	1046	101678	1558.5	16318	11	DRSC02935	CG6153	HDC02217	FBgn0032445	1.14842	1.91228	0	-0.367022	1.00086	0.94143	-0.0234124	-0.249436	0.00232107	-0.33692	0.888717	0.929013	0.99905	0.964434
002+163	002+163 K21	1.12	2.37	1001.5	97071.5	1376.5	11341	8	DRSC02658	CG31873	HDC01782	FBgn0032206	1.11333	1.86289	-0.698162	-0.698428	0.965764	0.892037	-0.495308	-0.476877	-0.828827	-0.511957	0.984649	0.98134	0.99905	0.994263
002+163	002+163 K22	1.12	2.35	1076	93626.5	1449.5	11297	7.5	DRSC02892	CG5780	HDC02218	FBgn0032446	1.11333	1.85442	-0.698162	-0.755289	0.965764	0.883563	-0.495308	-0.515901	-0.808597	-0.942484	0.99911	0.997262	0.99905	0.998375
002+163	002+163 K23	1.12	2.62	989.5	98451.5	1604	12090.5	7.5	DRSC02856	nmd	HDC01788	FBgn0005322	1.11333	1.96317	-0.698162	-0.0255604	0.965764	0.992322	-0.495308	-0.0150927	-1.19478	-0.232273	0.932544	0.9618	0.99905	0.986755
002+163	002+163 K24	1.24	2.97	1017	101229	2001	24402	12	DRSC02891	CG5776	HDC02223	FBgn0032450	1.21511	2.08856	1.32686	0.81574	1.06755	1.11771	0.873429	0.562286	1.20241	0.0557475	0.736654	0.825919	0.99905	0.877179
002+163	002+163 L01	1.27	3.5	1079.5	105917	2703.5	28818	10.5	DRSC01922	c(2)M	HDC02800	FBgn0028525	1.23902	2.25276	1.80248	1.91746	1.09145	1.28191	1.1949	1.31839	1.36251	1.72178	0.786232	0.857905	0.99905	0.914355
002+163	002+163 L02	1.16	2.54	1099	107502	1693.5	17233.5	10	DRSC02029	CG10237	HDC03245	FBgn0032783	1.14842	1.93216	0	-0.233627	1.00086	0.961311	-0.0234124	-0.157887	-0.688613	-1.27798	0.808635	0.881853	0.99905	0.929821
002+163	002+163 L03	1.24	4.24	1002.5	111788	3260	26968.5	8.5	DRSC03432	Syx5	HDC02802	FBgn0011708	1.21511	2.44456	1.32686	3.20436	1.06755	1.47371	0.873429	2.20158	1.38368	3.48455	0.736654	0.825919	0.99905	0.877179
002+163	002+163 L04	1.13	2.58	1018	102040	1603	13238	8.5	DRSC03431		HDC03247		1.12222	1.94779	-0.521311	-0.128787	0.974653	0.976937	-0.375772	-0.0859365	-0.789838	-0.262489	0.983751	0.996513	0.99905	0.995919
002+163	002+163 L05	1.15	2.49	1017.5	102412	1522	15412.5	10	DRSC03501	cact	HDC02805	FBgn0000250	1.13976	1.91228	-0.172257	-0.367022	0.992198	0.94143	-0.139843	-0.249436	-0.275289	-0.932316	0.997978	0.999304	0.956429	0.999694
002+163	002+163 L06	1.14	2.49	1030	102370	1533	13967.5	9	DRSC03348	Hs2st	HDC03246	FBgn0024230	1.13103	1.91228	-0.346019	-0.367022	0.983464	0.94143	-0.25729	-0.249436	-0.798544	-0.878809	0.983136	0.995242	0.99905	0.994953
002+163	002+163 L07	1.19	2.89	1067.5	106552	2013	20436.5	10.5	DRSC02741	CG4278	HDC02806	FBgn0014092	1.17395	2.06126	0.508	0.632531	1.02639	1.0904	0.31995	0.436552	0.895953	0.37438	0.771294	0.85714	0.984557	0.914355
002+163	002+163 L08	1.2	3.03	1036	99035.5	2099.5	19900	9.5	DRSC02025	CG10194	HDC03257	FBgn0032790	1.18232	2.10856	0.674491	0.949936	1.03476	1.13771	0.432483	0.654385	1.14963	1.26256	0.714163	0.785269	0.980268	0.848928
002+163	002+163 L09	1.2	3.08	1038.5	99046.5	2167.5	19334	9	DRSC03562	mRpL4	HDC02807	FBgn0001995	1.18232	2.12493	0.674491	1.05975	1.03476	1.15408	0.432483	0.72975	1.18303	1.54694	0.828615	0.890607	0.99905	0.944153
002+163	002+163 L10	1.24	3.21	1062	102704	2343.5	24747	10.5	DRSC02024	CG10189	HDC03259	FBgn0032793	1.21511	2.16627	1.32686	1.33714	1.06755	1.19542	0.873429	0.920117	1.57717	1.23691	0.63757	0.705787	0.960617	0.766116
002+163	002+163 L11	1.25	3.21	1016.5	96574.5	2247	24471.5	10.5	DRSC03508	chif	HDC02813	FBgn0000307	1.22314	2.16627	1.48667	1.33714	1.07558	1.19542	0.981443	0.920117	2.50875	1.92833	0.638288	0.705787	0.717133	0.766226
002+163	002+163 L12	1.14	2.56	1014	100734	1582.5	14309	9	DRSC02012	swm	HDC03260	FBgn0002044	1.13103	1.94001	-0.346019	-0.181002	0.983464	0.969155	-0.25729	-0.121771	0.182594	-0.021655	0.872579	0.929013	0.99905	0.944153
002+163	002+163 L13	1.08	2.07	953.5	96244	1021	7944.5	7.5	DRSC01983	CG4455	HDC02814	FBgn0028506	1.07696	1.72755	-1.42172	-1.60651	0.929397	0.756696	-0.984367	-1.10009	-1.22422	-1.48176	0.687912	0.732281	0.99905	0.937551
002+163	002+163 L14	1.13	2.16	1032.5	100127	1202	13512	11.5	DRSC02023	CG10188	HDC03262	FBgn0032796	1.12222	1.77011	-0.521311	-1.32096	0.974653	0.799256	-0.375772	-0.904114	-0.677841	-1.54484	0.668427	0.706097	0.244976	0.785063
002+163	002+163 L15	1.13	2.39	992.5	99888	1376.5	13009.5	9.5	DRSC01984	CaBP1	HDC02815	FBgn0025678	1.12222	1.87129	-0.521311	-0.642044	0.974653	0.900441	-0.375772	-0.438182	-0.622641	-0.476474	0.892094	0.929013	0.99905	0.967266
002+163	002+163 L16	1.19	2.92	1030	101368	1978	19600	10	DRSC02022	CG10186	HDC03263	FBgn0032797	1.17395	2.07158	0.508	0.701822	1.02639	1.10073	0.31995	0.484105	1.3277	1.36424	0.828615	0.890607	0.963208	0.944153
002+163	002+163 L17	1.14	2.68	1043.5	101098	1749.5	13969	8	DRSC01929	CG5888	HDC02819	FBgn0028523	1.13103	1.98582	-0.346019	0.126361	0.983464	1.01496	-0.25729	0.0891703	-0.10779	0.5019	0.796533	0.85714	0.75224	0.915153
002+163	002+163 L18	1.14	2.71	968.5	101109	1659	14495	8.5	DRSC02013	CG10132	HDC03264	FBgn0032798	1.13103	1.99695	-0.346019	0.201052	0.983464	1.0261	-0.25729	0.14043	0.129644	0.352855	0.796533	0.85714	0.770647	0.915153
002+163	002+163 L19	1.12	2.31	1090.5	103555	1432.5	12035.5	8.5	DRSC03349	Idgf1	HDC02823	FBgn0020416	1.11333	1.83725	-0.698162	-0.870478	0.965764	0.866395	-0.495308	-0.594955	-0.523071	-1.00082	0.99911	0.997262	0.99905	0.998375
002+163	002+163 L20	1.1	2.29	1052.5	97817.5	1364.5	9893.5	7	DRSC02017	CG10165	HDC03265	FBgn0032801	1.09531	1.82855	-1.05665	-0.928823	0.947746	0.857699	-0.737614	-0.634996	-0.798856	-0.646055	0.970539	0.98276	0.99905	0.994263
002+163	002+163 L21	1.07	2.09	953	100411	1044	6576.5	6.5	DRSC03350	Idgf2	HDC02824	FBgn0020415	1.06766	1.73716	-1.60679	-1.542	0.920094	0.766311	-1.10946	-1.05581	-1.40369	-1.2124	0.763469	0.816534	0.948404	0.886974
002+163	002+163 L22	1.05	1.65	1062	97258.5	692	5022	7	DRSC02014	CG10137	HDC03266	FBgn0032800	1.04879	1.50078	-1.98219	-3.12807	0.901226	0.529923	-1.3632	-2.14433	-1.95743	-3.76663	0.552963	0.583497	0.203386	0.658534
002+163	002+163 L23	1.21	3.17	1015	99166.5	2199.5	21115.5	9.5	DRSC03351	Idgf3	HDC02825	FBgn0020414	1.19062	2.15373	0.8396	1.253	1.04306	1.18288	0.544083	0.862377	1.97084	2.01441	0.804059	0.87683	0.936908	0.928205
002+163	002+163 L24	1.23	2.79	1027.5	94715	1835	22134.5	12	DRSC02045	CG33116	HDC03267	FBgn0053116	1.20701	2.02604	1.16576	0.396254	1.05945	1.05519	0.764541	0.274396	1.77052	-0.0557475	0.832922	0.892105	0.99905	0.944153
002+163	002+163 M01	1.17	2.6	1069	102814	1714	17091.5	10	DRSC02794	CG4968	HDC01790	FBgn0032214	1.157	1.95551	0.170778	-0.0769752	1.00944	0.984659	0.0920187	-0.0503784	-0.883905	-0.86398	0.888725	0.96699	0.99905	0.9572
002+163	002+163 M02	1.09	2.31	897.5	98832.5	1170	9113	7.5	DRSC02157	CG12292	HDC02224	FBgn0032451	1.08618	1.83725	-1.23835	-0.870478	0.938613	0.866395	-0.860424	-0.594955	-2.3336	-1.97838	0.929707	0.94765	0.793846	0.979697
002+163	002+163 M03	1.14	2.56	996.5	99916.5	1555	14444.5	9.5	DRSC02853	CG5384	HDC01792	FBgn0032216	1.13103	1.94001	-0.346019	-0.181002	0.983464	0.969155	-0.25729	-0.121771	-0.925704	-1.03287	0.983136	0.995242	0.99905	0.994953
002+163	002+163 M04	1.13	2.41	971.5	99903	1373	13270	10	DRSC02937	CG6180	HDC02226	FBgn0032453	1.12222	1.87963	-0.521311	-0.586131	0.974653	0.908774	-0.375772	-0.399809	-0.541424	-0.713597	0.998376	0.999136	0.99905	0.999694
002+163	002+163 M05	1.16	2.7	1035.5	107265	1764.5	16991	9.5	DRSC02801	CG4995	HDC01795	FBgn0032219	1.14842	1.99325	0	0.176247	1.00086	1.0224	-0.0234124	0.123407	0.236502	0.0061856	0.90512	0.948167	0.99905	0.976227
002+163	002+163 M06	1.09	2.05	832.5	94478	905	9308	9	DRSC02895	CG5787	HDC02227	FBgn0032454	1.08618	1.71784	-1.23835	-1.67166	0.938613	0.746987	-0.860424	-1.1448	-1.91448	-2.5066	0.495456	0.536582	0.188863	0.614239
002+163	002+163 M07	1.13	2.75	903	105848	1570	13381	8.5	DRSC03413	RnrL	HDC01796	FBgn0011703	1.12222	2.0116	-0.521311	0.299362	0.974653	1.04075	-0.375772	0.2079	-0.429428	0.0957211	0.826588	0.879543	0.912264	0.93777
002+163	002+163 M08	1.19	2.74	1021.5	96358.5	1782	18292	10.5	DRSC02897	CG5792	HDC02229	FBgn0032455	1.17395	2.00796	0.508	0.274919	1.02639	1.03711	0.31995	0.191125	1.14348	0.509154	0.865468	0.908033	0.99905	0.956248
002+163	002+163 M09	1.22	3.15	978	99871.5	2103.5	22166	10.5	DRSC02804	CG5037	HDC01798	FBgn0032222	1.19885	2.1474	1.00335	1.21054	1.05129	1.17655	0.654763	0.833232	1.93426	1.94038	0.876149	0.917907	0.925194	0.958578
002+163	002+163 M10	1.22	3.09	1032	104906	2154	22763	10.5	DRSC02942	CG6214	HDC02232	FBgn0032456	1.19885	2.12817	1.00335	1.0815	1.05129	1.15732	0.654763	0.744677	1.33094	1.06593	0.735656	0.824354	0.895158	0.877179
002+163	002+163 M11	1.15	2.57	957.5	105004	1513	15392	10	DRSC02803	GATAd	HDC01799	FBgn0032223	1.13976	1.94391	-0.172257	-0.154844	0.992198	0.973053	-0.139843	-0.103819	0.2207	0.0403616	0.982775	0.995242	0.99905	0.994263
002+163	002+163 M12	1.09	2.14	977	88783	1110.5	8379.5	7.5	DRSC02811	Tor	HDC02269	FBgn0021796	1.08618	1.76081	-1.23835	-1.38337	0.938613	0.789953	-0.860424	-0.94695	-0.933343	-1.50742	0.766333	0.818445	0.990735	0.886974
002+163	002+163 M13	1.14	2.4	895	88260.5	1245	12756.5	10	DRSC03429	SamDC	HDC01799	FBgn0019932	1.13103	1.87547	-0.346019	-0.614029	0.983464	0.904616	-0.25729	-0.418955	0.66891	0.080588	0.952682	0.9618	0.99905	0.986903
002+163	002+163 M14	1.18	2.67	972	101448	1627.5	18387.5	11	DRSC03277	CG9934	HDC02270	FBgn0032467	1.16551	1.98208	0.340104	0.101279	1.01795	1.01123	0.206467	0.0719563	0.887657	0.614327	0.939264	0.952762	0.99905	0.985227
002+163	002+163 M15	1.16	2.48	1021.5	102911	1510	16504	11	DRSC02806	CG5045	HDC01804	FBgn0032229	1.14842	1.90826	0	-0.394023	1.00086	0.937406	-0.0234124	-0.267966	0.422846	0.0519991	0.925508	0.93944	0.99905	0.97746
002+163	002+163 M16	1.13	2.2	993.5	97155	1191	12295	10.5	DRSC03435	Sir2	HDC02288	FBgn0024291	1.12222	1.78846	-0.521311	-1.19784	0.974653	0.817605	-0.375772	-0.819621	0.00232107	-1.0899	0.889081	0.908033	0.99905	0.964434
002+163	002+163 M17	1.08	2.09	1026	96187.5	1116.5	7789	7	DRSC01992	CG5366	HDC01805	FBgn0027568	1.07696	1.73716	-1.42172	-1.542	0.929397	0.766311	-0.984367	-1.05581	-1.5041	-1.63101	0.826098	0.874886	0.99905	0.929821
002+163	002+163 M18	1.12	2.45	931	90363	1392.5	10887	8	DRSC02552	CG16975	HDC02289	FBgn0032475	1.11333	1.89609	-0.698162	-0.475682	0.965764	0.925235	-0.495308	-0.324009	-0.160363	-0.402932	0.99911	0.997262	0.99905	0.998375
002+163	002+163 M19	1.14	2.61	754.5	80127	1230	11111	9	DRSC03591	pim	HDC01806	FBgn0003087	1.13103	1.95935	-0.346019	-0.0512185	0.983464	0.988498	-0.25729	-0.0327017	0.263762	0.32096	0.888995	0.908033	0.99905	0.964434
002+163	002+163 M20	1.12	2.26	1020.5	97252.5	1289	12037	9	DRSC02861	CG5439	HDC02290	FBgn0032476	1.11333	1.81536	-0.698162	-1.0173	0.965764	0.844512	-0.495308	-0.695719	-0.00232107	-0.584899	0.952647	0.9618	0.99905	0.986903
002+163	002+163 M21	1.14	2.47	831	87376	1211	12781	10	DRSC02810	CG5091	HDC01812	FBgn0032234	1.13103	1.90422	-0.346019	-0.421132	0.983464	0.933366	-0.25729	-0.286571	0.772425	0.52824	0.664159	0.705787	0.984557	0.782451
002+163	002+163 M22	1.06	2.01	982	103268	993	6062.5	6.5	DRSC02833	CG5287	HDC02291	FBgn0032477	1.05827	1.69813	-1.79361	-1.80387	0.910705	0.727282	-1.23573	-1.23553	-1.42068	-1.7436	0.855346	0.884763	0.99905	0.944153
002+163	002+163 M23	1.13	2.62	445.5	57087.5	687	7520	11	DRSC03504	cdc2	HDC01813	FBgn0004106	1.12222	1.96317	-0.521311	-0.0255604	0.974653	0.992322	-0.375772	-0.0150927	0.138449	0.422828	0.816005	0.864576	0.985113	0.928205
002+163	002+163 M24	1.13	2.78	1045	103149	1866	13720	7	DRSC02551	CG16974	HDC02295	FBgn0032479	1.12222	2.02245	-0.521311	0.372162	0.974653	1.0516	-0.375772	0.257861	-0.560572	0.0948264	0.952647	0.9618	0.99905	0.986903
002+163	002+163 N01	1.15	2.89	1093.5	102228	2061.5	15800	8	DRSC03461	Tpr2	HDC02831	FBgn0032586	1.13976	2.06126	-0.172257	0.632531	0.992198	1.0904	-0.139843	0.436552	-1.3121	0.312687	0.61121	0.694568	0.953316	0.752493
002+163	002+163 N02	1.25	3.23	1044	105970	2337.5	26799	11.5	DRSC03572	msb1l	HDC03277	FBgn0027949	1.22314	2.17248	1.48667	1.37881	1.07558	1.20163	0.981443	0.948718	1.92919	1.33667	0.738399	0.827985	0.984566	0.879507
002+163	002+163 N03	1.11	2.58	1022.5	100720	1624.5	10866	7	DRSC02769	CG31738	HDC02841	FBgn0051738	1.10436	1.94779	-0.876599	-0.128787	0.956796	0.976937	-0.615915	-0.0859365	-1.64065	-0.769018	0.732571	0.827985	0.961789	0.885896
002+163	002+163 N04	1.16	2.55	956	103758	1487	16229.5	11	DRSC02031	CG10263	HDC03279	FBgn0032812	1.14842	1.93609	0	-0.207263	1.00086	0.965241	-0.0234124	-0.139794	0.351952	0.00389421	0.865468	0.908033	0.99905	0.956248
002+163	002+163 N05	1.08	2.06	1070.5	105322	1134.5	8855.5	7.5	DRSC03543	her	HDC02843	FBgn0001185	1.07696	1.72271	-1.42172	-1.63901	0.929397	0.751853	-0.984367	-1.12239	-1.84097	-2.32342	0.826098	0.874886	0.714781	0.929821
002+163	002+163 N06	1.2	3.09	1020.5	101597	2130	20302	9.5	DRSC02046	CG10366	HDC03281	FBgn0032814	1.18232	2.12817	0.674491	1.0815	1.03476	1.15732	0.432483	0.744677	1.10651	1.50821	0.951997	0.965134	0.99905	0.986903
002+163	002+163 N07	1.07	2.12	1003.5	109428	1129.5	8048	7	DRSC03541	grp, CG31782	HDC02849	FBgn0011598, FBgn0051782	1.06766	1.75142	-1.60679	-1.44637	0.920094	0.780563	-1.10946	-0.990187	-1.9928	-2.13735	0.695712	0.731943	0.649327	0.809401
002+163	002+163 N08	1.14	2.52	989	102808	1498.5	14256.5	9.5	DRSC03361	Lar	HDC03297	FBgn0000464	1.13103	1.92426	-0.346019	-0.286667	0.983464	0.953406	-0.25729	-0.194289	-0.0659907	-0.0794181	0.889164	0.929013	0.99905	0.966428
002+163	002+163 N09	1.11	2.13	1009	98305.5	1132.5	10965	9.5	DRSC03471	VhaSFD	HDC02854	FBgn0027779	1.10436	1.75612	-0.876599	-1.4148	0.956796	0.785269	-0.615915	-0.968518	-0.843841	-1.51424	0.888995	0.908033	0.99905	0.962907
002+163	002+163 N10	1.11	2.15	1038.5	103288	1197	10818.5	9	DRSC02058	CG10462	HDC03298	FBgn0032815	1.10436	1.76547	-0.876599	-1.35209	0.956796	0.794615	-0.615915	-0.925482	-1.44715	-2.1224	0.99911	0.996513	0.99905	0.996385
002+163	002+163 N11	1.12	2.43	985.5	102524	1407.5	11796	8.5	DRSC02639	CG17904	HDC02859	FBgn0032597	1.11333	1.88789	-0.698162	-0.530679	0.965764	0.917039	-0.495308	-0.361753	-0.487095	-0.290248	0.62849	0.669051	0.547478	0.744028
002+163	002+163 N12	1.12	2.29	1033.5	104454	1331.5	12086.5	9	DRSC02081	CG10631	HDC03301	FBgn0032817	1.11333	1.82855	-0.698162	-0.928823	0.965764	0.857699	-0.495308	-0.634996	-0.0111095	-0.68483	0.732344	0.778279	0.984557	0.855562
002+163	002+163 N13	1.12	2.33	897	92497.5	1196.5	11189	9.5	DRSC03539	glu	HDC02860	FBgn0015391	1.11333	1.84587	-0.698162	-0.812637	0.965764	0.875016	-0.495308	-0.555258	0.226793	-0.00389421	0.90903	0.929013	0.99905	0.976227
002+163	002+163 N14	1.14	2.45	982	98344.5	1426.5	14058	9.5	DRSC02077	fbp	HDC03304	FBgn0032820	1.13103	1.89609	-0.346019	-0.475682	0.983464	0.925235	-0.25729	-0.324009	-0.0651064	0.00440275	0.90854	0.929013	0.99905	0.976227
002+163	002+163 N15	1.1	2.2	851	95478.5	1031	9959	9	DRSC02642	CG17912	HDC02863	FBgn0032600	1.09531	1.78846	-1.05665	-1.19784	0.947746	0.817605	-0.737614	-0.819621	-1.09645	-0.872973	0.405522	0.435952	0.371553	0.524256
002+163	002+163 N16	1.26	3.43	851	92199.5	2068	24011.5	11.5	DRSC02091	CG10664	HDC03336	FBgn0032833	1.23111	2.23256	1.6452	1.78191	1.08355	1.26171	1.0886	1.22536	3.41117	3.23958	0.0211677	0.0304358	1.53478e-05	0.0637419
002+163	002+163 N17	1.12	2.49	1046.5	107598	1564.5	12701.5	8	DRSC03639	yellow-b	HDC02865	FBgn0032601	1.11333	1.91228	-0.698162	-0.367022	0.965764	0.94143	-0.495308	-0.249436	-0.301494	0.192076	0.970388	0.966882	0.99905	0.989167
002+163	002+163 N18	1.13	2.65	1002.5	101856	1657	13718.5	8	DRSC03392	Os9	HDC03342	FBgn0014000	1.12222	1.97456	-0.521311	0.0508305	0.974653	1.00371	-0.375772	0.0373339	0.206341	0.519602	0.984811	0.98134	0.99905	0.994263
002+163	002+163 N19	1.15	3.05	1036	101884	2123	15345	7	DRSC02250	mdy	HDC02877	FBgn0004797	1.13976	2.11514	-0.172257	0.994078	0.992198	1.14429	-0.139843	0.684679	0.625742	1.96396	0.6392	0.679557	0.667599	0.765715
002+163	002+163 N20	1.18	2.7	1010.5	95975.5	1715	17337	10	DRSC03567	lok	HDC03356	FBgn0019686	1.16551	1.99325	0.340104	0.176247	1.01795	1.0224	0.206467	0.123407	1.68147	1.26399	0.950129	0.965134	0.982127	0.986903
002+163	002+163 N21	1.11	2.24	985	96983.5	1235.5	10552.5	8.5	DRSC03287	Cas	HDC02878	FBgn0022213	1.10436	1.80648	-0.876599	-1.07694	0.956796	0.835623	-0.615915	-0.73665	0.0574817	-0.191187	0.998635	0.997977	0.99905	0.994263
002+163	002+163 N22	1.15	2.57	1036	101122	1632	15183.5	9.5	DRSC02101	vls	HDC03357	FBgn0003978	1.13976	1.94391	-0.172257	-0.154844	0.992198	0.973053	-0.139843	-0.103819	1.15464	0.737825	0.908184	0.929013	0.99905	0.976227
002+163	002+163 N23	1.18	2.76	999	100546	1762	17631	10	DRSC02431	CG31781	HDC02887	FBgn0051781	1.16551	2.01523	0.340104	0.323717	1.01795	1.04438	0.206467	0.224614	1.55184	1.09922	0.888538	0.929013	0.800193	0.964434
002+163	002+163 N24	1.16	2.64	1004	95751	1649.5	15247.5	9	DRSC03596	pr	HDC03361	FBgn0003141	1.14842	1.97078	0	0.0254634	1.00086	0.999926	-0.0234124	0.0199246	0.332804	-0.195318	0.930095	0.952429	0.99905	0.984626
002+163	002+163 O01	1.16	2.78	1004.5	105118	1792	17115.5	9.5	DRSC02814	mRpS7	HDC01814	FBgn0032236	1.14842	2.02245	0	0.372162	1.00086	1.0516	-0.0234124	0.257861	-2.05213	-0.480326	0.952647	0.9618	0.374401	0.986903
002+163	002+163 O02	1.17	2.66	1062.5	110843	1764.5	19301.5	11	DRSC02550	CG16972	HDC02297	FBgn0032481	1.157	1.97833	0.170778	0.0761021	1.00944	1.00747	0.0920187	0.0546776	-1.0862	-0.903898	0.96748	0.98134	0.969831	0.989167
002+163	002+163 O03	1.2	3.3	1057	105618	2416.5	21424	9	DRSC03352	Ip259	HDC01819	FBgn0025366	1.18232	2.19392	0.674491	1.52267	1.03476	1.22307	0.432483	1.04745	-0.272479	1.09303	0.911809	0.930294	0.459823	0.976227
002+163	002+163 O04	1.19	3.04	1050	98665.5	2138.5	19002	9	DRSC02867	Pect	HDC02298	FBgn0032482	1.17395	2.11186	0.508	0.972044	1.02639	1.141	0.31995	0.669557	0.125258	1.21024	0.865468	0.908033	0.99905	0.956248
002+163	002+163 O05	1.2	2.77	1159	108308	2048	21221	10.5	DRSC02844	CG5355	HDC01821	FBgn0032242	1.18232	2.01885	0.674491	0.347983	1.03476	1.04799	0.432483	0.241268	0.360672	0.00459739	0.952823	0.965134	0.806087	0.986903
002+163	002+163 O06	1.2	3.08	1095	104213	2285.5	21050.5	9	DRSC03220	kek4	HDC02300	FBgn0032484	1.18232	2.12493	0.674491	1.05975	1.03476	1.15408	0.432483	0.72975	0.103095	1.04658	0.951997	0.965134	0.99905	0.986903
002+163	002+163 O07	1.14	2.64	1057.5	98009	1732.5	13539.5	8	DRSC03354	Klp31E	HDC01822	FBgn0032243	1.13103	1.97078	-0.346019	0.0254634	0.983464	0.999926	-0.25729	0.0199246	-1.06852	-0.524746	0.984811	0.98134	0.99905	0.994263
002+163	002+163 O08	1.19	3.02	1063	100222	2159	19223.5	9	DRSC02880	CG5705	HDC02302	FBgn0032486	1.17395	2.10526	0.508	0.927756	1.02639	1.1344	0.31995	0.639162	0.23637	1.1757	0.930095	0.956423	0.99905	0.984626
002+163	002+163 O09	1.19	2.81	1023	100908	1853	19212	10.5	DRSC03590	pie	HDC01823	FBgn0005683	1.17395	2.03318	0.508	0.444179	1.02639	1.06233	0.31995	0.307287	0.269765	0.636007	0.968235	0.98134	0.99905	0.989167
002+163	002+163 O10	1.19	2.78	1108.5	106024	1979.5	20623	10.5	DRSC02519	CG16812	HDC02304	FBgn0032488	1.17395	2.02245	0.508	0.372162	1.02639	1.0516	0.31995	0.257861	-0.333548	-0.159256	0.771294	0.85714	0.99905	0.914355
002+163	002+163 O11	1.17	2.6	1050	98882.5	1684.5	16398.5	9.5	DRSC02822	CG5168	HDC01824	FBgn0032246	1.157	1.95551	0.170778	-0.0769752	1.00944	0.984659	0.0920187	-0.0503784	-0.161918	-0.0915854	0.771166	0.829359	0.525179	0.905188
002+163	002+163 O12	1.21	2.7	1056	100428	1795	21042.5	12	DRSC02522	CG16820	HDC02313	FBgn0032495	1.19062	1.99325	0.8396	0.176247	1.04306	1.0224	0.544083	0.123407	1.33668	0.418422	0.8299	0.890607	0.852255	0.944153
002+163	002+163 O13	1.06	1.64	809	77598	527.5	4897.5	9	DRSC03437	SmB	HDC01825	FBgn0010083	1.05827	1.4947	-1.79361	-3.16886	0.910705	0.523844	-1.23573	-2.17232	-2.45153	-3.70754	0.143138	0.152348	0.0348457	0.238388
002+163	002+163 O14	1.18	2.38	1022.5	96767.5	1414	17859.5	12.5	DRSC02932	CG6116	HDC02320	FBgn0032499	1.16551	1.8671	0.340104	-0.670177	1.01795	0.896248	0.206467	-0.457489	-0.0194549	-0.697125	0.804059	0.879543	0.979648	0.928205
002+163	002+163 O15	1.14	2.42	1035	93971.5	1468.5	13435.5	9.5	DRSC03353	KdelR	HDC01826	FBgn0022268	1.13103	1.88377	-0.346019	-0.558348	0.983464	0.912915	-0.25729	-0.380741	-1.01332	-0.416296	0.970388	0.966994	0.99905	0.989167
002+163	002+163 O16	1.17	2.54	1035.5	99259	1590.5	16955	10.5	DRSC02524	CG31729	HDC02321	FBgn0051729	1.157	1.93216	0.170778	-0.233627	1.00944	0.961311	0.0920187	-0.157887	0.153399	0.00906867	0.984649	0.98134	0.99905	0.994263
002+163	002+163 O17	1.21	2.96	1026	98728	2015.5	20500	10	DRSC02827	CG5198	HDC01831	FBgn0032250	1.19062	2.08519	0.8396	0.793111	1.04306	1.11434	0.544083	0.546756	1.0463	1.3718	0.888995	0.929013	0.998621	0.964434
002+163	002+163 O18	1.16	2.55	963	96236	1489	15096.5	10	DRSC03217	CG9377	HDC02332	FBgn0032507	1.14842	1.93609	0	-0.207263	1.00086	0.965241	-0.0234124	-0.139794	0	-0.27025	0.949981	0.965134	0.99905	0.986903
002+163	002+163 O19	1.2	2.89	1062	99067.5	2007.5	19859.5	10	DRSC01986	CG6206	HDC01837	FBgn0027611	1.18232	2.06126	0.674491	0.632531	1.03476	1.0904	0.432483	0.436552	0.916987	1.03043	0.771294	0.85714	0.881326	0.913378
002+163	002+163 O20	1.09	1.97	1005	96411.5	989	8378.5	8.5	DRSC02966	CG6523	HDC02334	FBgn0032509	1.08618	1.67803	-1.23835	-1.93874	0.938613	0.707181	-0.860424	-1.3281	-1.73536	-2.10464	0.929707	0.94765	0.99905	0.979697
002+163	002+163 O21	1.13	2.37	931.5	93849.5	1265.5	11902	9	DRSC02939	RluA-2	HDC01840	FBgn0032256	1.12222	1.86289	-0.521311	-0.698428	0.974653	0.892037	-0.375772	-0.476877	-0.402706	-0.0969431	0.816005	0.864576	0.99905	0.928205
002+163	002+163 O22	1.22	2.66	1061	104322	1762	22982.5	13	DRSC03192	CG9305	HDC02338	FBgn0032512	1.19885	1.97833	1.00335	0.0761021	1.05129	1.00747	0.654763	0.0546776	1.9487	0.627131	0.83048	0.890607	0.952618	0.944153
002+163	002+163 O23	1.1	2.33	959	92890	1273	8979	7.5	DRSC03057	CG7456	HDC01842	FBgn0032258	1.09531	1.84587	-1.05665	-0.812637	0.947746	0.875016	-0.737614	-0.555258	-1.58719	-0.910317	0.930095	0.95023	0.99905	0.981722
002+163	002+163 O24	1.24	3.3	1041	89292	2400.5	21679.5	9	DRSC02970	CG6565	HDC02339	FBgn0032513	1.21511	2.19392	1.32686	1.52267	1.06755	1.22307	0.873429	1.04745	1.35813	1.45251	0.929302	0.952762	0.99905	0.983826
002+163	002+163 P01	1.11	2.11	1023	103934	1133.5	11533.5	10	DRSC02781	CG31743	HDC02890	FBgn0032618	1.10436	1.74669	-0.876599	-1.4781	0.956796	0.775835	-0.615915	-1.01196	-3.01476	-2.96342	0.873872	0.908033	0.279234	0.956248
002+163	002+163 P02	1.2	2.89	1104	104167	2085	20949.5	10	DRSC03577	neb	HDC03365	FBgn0004374	1.18232	2.06126	0.674491	0.632531	1.03476	1.0904	0.432483	0.436552	0.0616425	-0.0446929	0.803766	0.877035	0.99905	0.928205
002+163	002+163 P03	1.15	2.59	1047.5	107458	1666	16086	9.5	DRSC01866	ApepP	HDC02897	FBgn0026150	1.13976	1.95166	-0.172257	-0.102831	0.992198	0.980805	-0.139843	-0.0681231	-1.18947	-1.07793	0.950215	0.965134	0.99905	0.986903
002+163	002+163 P04	1.19	2.97	1066.5	102832	2110.5	19657	9.5	DRSC02099	CG10722	HDC03369	FBgn0032848	1.17395	2.08856	0.508	0.81574	1.02639	1.11771	0.31995	0.562286	0.50293	1.07963	0.904679	0.94765	0.99905	0.976227
002+163	002+163 P05	1.1	2.62	1043	95857	1690	10039	6	DRSC02785	CG4841	HDC02898	FBgn0032622	1.09531	1.96317	-1.05665	-0.0255604	0.947746	0.992322	-0.737614	-0.0150927	-1.90853	-0.427703	0.673534	0.709904	0.182379	0.787948
002+163	002+163 P06	1.23	3.39	1066.5	105872	2556.5	24841.5	9.5	DRSC02107	mRpS18B	HDC03370	FBgn0032849	1.20701	2.22083	1.16576	1.7032	1.05945	1.24998	0.764541	1.17135	1.23191	2.02664	0.971481	0.98134	0.99905	0.991184
002+163	002+163 P07	1.2	3.37	940.5	101308	2235	20471.5	9	DRSC02948	CG6304	HDC02907	FBgn0032624	1.18232	2.21491	0.674491	1.6635	1.03476	1.24406	0.432483	1.1441	0.869489	1.83655	0.898914	0.929013	0.980948	0.971432
002+163	002+163 P08	1.11	2.66	1054.5	101766	1747.5	11212	6.5	DRSC02111	CG10947	HDC03410	FBgn0032857	1.10436	1.97833	-0.876599	0.0761021	0.956796	1.00747	-0.615915	0.0546776	-1.50298	0.0794181	0.984649	0.98134	0.99905	0.994263
002+163	002+163 P09	1.18	2.9	1086	102758	2066	18875	9	DRSC02996	CG6860	HDC02941	FBgn0032633	1.16551	2.06471	0.340104	0.655708	1.01795	1.09386	0.206467	0.452457	0.390728	1.01623	0.983543	0.995079	0.99905	0.994263
002+163	002+163 P10	1.18	2.9	1040.5	100884	1979.5	17962.5	9	DRSC02112	CG10949	HDC03416	FBgn0032858	1.16551	2.06471	0.340104	0.655708	1.01795	1.09386	0.206467	0.452457	-0.212585	0.320981	0.929409	0.950927	0.908591	0.984626
002+163	002+163 P11	1.13	2.34	1064	103930	1425.5	13585.5	9.5	DRSC03283	CLIP-190	HDC02943	FBgn0020503	1.12222	1.85015	-0.521311	-0.783902	0.974653	0.879298	-0.375772	-0.535538	-0.842436	-0.986874	0.952647	0.9618	0.99905	0.986903
002+163	002+163 P12	1.17	2.63	1099	100762	1790.5	17163	9.5	DRSC02113	Arc-p34	HDC03417	FBgn0032859	1.157	1.96698	0.170778	0	1.00944	0.996131	0.0920187	0.00244923	0.69174	0.260117	0.998243	0.999304	0.99905	0.999694
002+163	002+163 P13	1.14	2.31	940	94159.5	1235	13008.5	10.5	DRSC02441	CG15141	HDC02945	FBgn0032635	1.13103	1.83725	-0.346019	-0.870478	0.983464	0.866395	-0.25729	-0.594955	0.139471	-0.429184	0.930441	0.952762	0.99905	0.984626
002+163	002+163 P14	1.17	2.54	1075	104964	1656.5	18023	11	DRSC02708	cdc23	HDC03423	FBgn0032863	1.157	1.93216	0.170778	-0.233627	1.00944	0.961311	0.0920187	-0.157887	0.0993233	-0.00440275	0.998243	0.999304	0.99905	0.999694
002+163	002+163 P15	1.09	2.34	1048.5	93031	1408.5	8350.5	5.5	DRSC03520	dl	HDC02951	FBgn0000462	1.08618	1.85015	-1.23835	-0.783902	0.938613	0.879298	-0.860424	-0.535538	-2	-0.643075	0.797699	0.85714	0.956429	0.914355
002+163	002+163 P16	1.14	2.49	994	98191	1475.5	13839	9.5	DRSC02707	CG2493	HDC03424	FBgn0032864	1.13103	1.91228	-0.346019	-0.367022	0.983464	0.94143	-0.25729	-0.249436	-0.2591	-0.0897256	0.998125	0.999304	0.99905	0.999694
002+163	002+163 P17	1.18	2.72	1049.5	102597	1802.5	18792	10	DRSC02006	BicD	HDC02957	FBgn0000183	1.16551	2.00063	0.340104	0.225765	1.01795	1.02978	0.206467	0.15739	0.66025	0.670351	0.950129	0.965134	0.99905	0.986903
002+163	002+163 P18	1.16	2.5	984	93118	1462.5	14976.5	10.5	DRSC02621	CG17470	HDC03455	FBgn0032869	1.14842	1.91629	0	-0.34013	1.00086	0.945438	-0.0234124	-0.23098	0.377673	-0.36831	0.821073	0.87683	0.986013	0.935105
002+163	002+163 P19	1.15	2.78	1035.5	101004	1845.5	14842	8	DRSC02812	Sgt	HDC02958	FBgn0032640	1.13976	2.02245	-0.172257	0.372162	0.992198	1.0516	-0.139843	0.257861	0	0.755305	0.982775	0.995242	0.99905	0.994263
002+163	002+163 P20	1.14	2.62	1025	100030	1665.5	14013	8	DRSC02709	CG2608	HDC03456	FBgn0032870	1.13103	1.96317	-0.346019	-0.0255604	0.983464	0.992322	-0.25729	-0.0150927	0.00665894	0.638762	0.970388	0.966994	0.99905	0.989167
002+163	002+163 P21	1.02	1.48	840.5	86435	411	2115	5	DRSC01850	Aac11	HDC02959	FBgn0027885	1.0198	1.39204	-2.55892	-3.85763	0.872238	0.421189	-1.75301	-2.64502	-3.14049	-4.39784	0.127542	0.130649	0.0995563	0.209884
002+163	002+163 P22	1.08	2.01	1067	98226.5	1078.5	8219.5	7.5	DRSC02710	CG2611	HDC03458	FBgn0032871	1.07696	1.69813	-1.42172	-1.80387	0.929397	0.727282	-0.984367	-1.23553	-1.3815	-1.89723	0.887251	0.908033	0.99905	0.957415
002+163	002+163 P23	1.16	2.82	1027.5	99254	1866.5	15697	8.5	DRSC02969	fws	HDC02960	FBgn0024689	1.14842	2.03674	0	0.468015	1.00086	1.06588	-0.0234124	0.323645	0.406083	0.954657	0.984811	0.98134	0.99905	0.994263
002+163	002+163 P24	1.07	2.08	986	101582	1071	7328.5	7	DRSC02706	CG2478	HDC03459	FBgn0032872	1.06766	1.73237	-1.60679	-1.57418	0.920094	0.761515	-1.10946	-1.0779	-2.74969	-2.76179	0.556231	0.591553	0.223132	0.666421
003+158	003+158 A01	1.28	2.97	803	60395	1586	17210	12	Control	midway_control		midway_control	1.24686	2.08856	1.71937	0.461053	1.06139	1.04716	0.89459	0.314311	-3.86717	-1.54447	0.00230621	0.0194328	2.96219e-47	0.00943649
003+158	003+158 A02	1.46	3.73	987.5	72409	2692.5	33433.5	13	Control	brummer_control		brummer_control	1.37844	2.31641	5.22469	2.80811	1.19297	1.27501	2.88212	1.83029	2.69791	2.32417	1.85368e-253	2.37987e-245	0	2.32742e-184
003+158	003+158 A03	1.31	3.25	997	72314.5	2237	22543	10	DRSC02618	CG31678	HDC03464	FBgn0051678	1.27003	2.17865	2.33656	1.3891	1.08456	1.13726	1.24454	0.913748	-1.62931	0.577712	0.189633	0.0943622	0.665043	0.489514
003+158	003+158 A04	1.24	2.75	1041.5	70088.5	1819	16987.5	9	DRSC04054	CG10082	HDC03939	FBgn0034644	1.21511	2.0116	0.873552	-0.331726	1.02965	0.970201	0.415008	-0.197752	-2.70718	-0.585629	0.481507	0.413216	0.689624	0.775368
003+158	003+158 A05	1.32	2.96	976	62554.5	1917	19847.5	11	DRSC02704	CG1962	HDC03466	FBgn0032876	1.27763	2.08519	2.53915	0.426311	1.09217	1.04379	1.35941	0.291871	-0.954506	0.0301307	0.418582	0.284688	0.413114	0.686719
003+158	003+158 A06	1.26	2.49	988	65932	1466	16978	14	DRSC04577	Rae1	HDC03941	FBgn0034646	1.23111	1.91228	1.29982	-1.35481	1.04565	0.870883	0.656702	-0.858569	-1.8651	-1.73713	0.81895	0.829359	0.10001	0.956248
003+158	003+158 A07	1.33	3.12	945	57872	2000	19010	9	DRSC03196	CG9317	HDC03476	FBgn0032879	1.28518	2.13783	2.74022	0.968596	1.09971	1.09643	1.47342	0.642138	-0.298132	0.670986	0.0693897	0.0226498	0.99905	0.31583
003+158	003+158 A08	1.28	2.88	955	58636	1786.5	16264	10	DRSC04265	CG15675	HDC03943	FBgn0034648	1.24686	2.05779	1.71937	0.144073	1.06139	1.01639	0.89459	0.109571	-1.48767	-0.106216	0.26663	0.170117	0.99905	0.587148
003+158	003+158 A09	1.43	3.26	1043.5	66564	2367	28269	11	DRSC03197	CG9318	HDC03476	FBgn0032880	1.35767	2.18173	4.67157	1.42075	1.17221	1.14033	2.5685	0.934189	2.00462	1.81727	0.000851126	5.46652e-05	0.915069	0.0343138
003+158	003+158 A10	1.4	3.26	978.5	57796.5	2215.5	22958	11	DRSC04580	CG9865	HDC03945	FBgn0034649	1.33647	2.18173	4.10672	1.42075	1.15101	1.14033	2.24823	0.934189	1.15881	0.831207	0.0385709	0.00723522	0.99905	0.212126
003+158	003+158 A11	1.65	3.05	997	51880	2039.5	33805.5	19	DRSC03328	Fs(2)Ket	HDC03477	FBgn0000986	1.50078	2.11514	8.48391	0.734851	1.31531	1.07374	4.73012	0.49116	7.3158	0.0157994	4.57081e-22	1.27271e-25	5.11557e-24	4.2424e-11
003+158	003+158 A12	1.36	2.99	1058	63477.5	2102.5	22713	11	DRSC04059	NC2alpha	HDC03947	FBgn0034650	1.30748	2.09527	3.33447	0.530188	1.12202	1.05387	1.81036	0.358966	0.74406	0.83062	0.180459	0.0735337	0.99905	0.4578
003+158	003+158 A13	1.3	2.48	1336.5	72421	1976.5	21495	10	DRSC03198	CG9319	HDC03481	FBgn0032881	1.26236	1.90826	2.13241	-1.39626	1.0769	0.866859	1.12879	-0.885344	-0.632261	-1.34132	0.183593	0.0938942	0.99905	0.489514
003+158	003+158 A14	1.37	2.79	911	50872.5	1634	18691	12	DRSC04056	CG10306	HDC03951	FBgn0034654	1.31481	2.02604	3.52964	-0.182972	1.12934	0.984642	1.92102	-0.10167	1.01432	0.022807	0.060818	0.0160661	0.99905	0.280437
003+158	003+158 A16	1.38	3.16	1005.5	56509	2178	21730	10	DRSC04057	CG10307	HDC03954	FBgn0034655	1.32208	2.15057	3.72339	1.09982	1.13662	1.10917	2.03088	0.726897	0.17399	0.674491	0.0154911	0.00249457	0.99905	0.150483
003+158	003+158 A17	1.25	2.54	1155	70190.5	1767	17210	10	DRSC03200	CG9323	HDC03483	FBgn0032883	1.22314	1.93216	1.08754	-1.15001	1.03768	0.890764	0.536339	-0.726288	-2.42745	-1.79411	0.548443	0.477287	0.547478	0.809401
003+158	003+158 A18	1.39	2.88	1037.5	59218.5	1948	22999	12	DRSC04664	Tim10	HDC03955	FBgn0027360	1.3293	2.05779	3.91575	0.144073	1.14384	1.01639	2.13995	0.109571	0.853873	-0.916097	0.00741341	0.000884823	0.879187	0.101726
003+158	003+158 A20	1.24	2.41	1109.5	62698	1561	14715	9	DRSC04297	CG17922	HDC03957	FBgn0034656	1.21511	1.87963	0.873552	-1.6912	1.02965	0.838227	0.415008	-1.07585	-3.10487	-2.70724	0.364951	0.279958	0.829432	0.688523
003+158	003+158 A21	1.35	2.91	905.5	50851	1726.5	17829.5	10	DRSC03201	Pomp	HDC03490	FBgn0032884	1.3001	2.06815	3.13785	0.25082	1.11464	1.02675	1.69888	0.17852	0.00169526	0.100374	0.395343	0.239815	0.844001	0.651863
003+158	003+158 A22	1.47	2.77	1020	55984	1805	26556	15	DRSC04619	HmgD	HDC03962	FBgn0004362	1.38526	2.01885	5.40654	-0.25708	1.1998	0.977447	2.98523	-0.149538	2.8675	-1.04409	8.96008e-05	2.40915e-06	0.367938	0.0101858
003+158	003+158 A23	1.46	2.98	1085.5	65496	2125	29901.5	16	DRSC03203	CG9328	HDC03492	FBgn0032886	1.37844	2.09192	5.22469	0.495678	1.19297	1.05052	2.88212	0.336676	2.84035	0.0147428	0.0199812	0.00235186	0.962971	0.142527
003+158	003+158 B01	1	1.02	1129.5	106303	19	352.5	12	Control	no_OA_control		no_OA_control	1	1.0198	-4.85722	-10.5483	0.814534	-0.0215972	-2.83437	-6.79672	-6.85893	-13.7433	8.64368e-157	6.31326e-142	1.68418e-285	4.62405e-121
003+158	003+158 B02	1.15	2.14	121.5	7220	138	1054.5	8	Control	thread_control		thread_control	1.13976	1.76081	-1.13383	-2.91518	0.954296	0.719406	-0.723186	-1.86643	0.00476357	-3.03766	4.32957e-23	3.66381e-22	1.08267e-31	2.16882e-16
003+158	003+158 B03	1.17	2.66	948.5	109130	1572.5	18523	13	DRSC04658	Ssrp	HDC04370	FBgn0010278	1.157	1.97833	-0.674491	-0.674491	0.971538	0.936926	-0.462739	-0.419147	0.261365	-0.0506377	0.887123	0.908033	0.99905	0.965133
003+158	003+158 B04	1.13	2.43	1018.5	105325	1450.5	13236	10	DRSC04531	CG9047	HDC04576	FBgn0035075	1.12222	1.88789	-1.60123	-1.60606	0.936752	0.846491	-0.988203	-1.02086	-0.0821692	-0.193143	0.531207	0.496039	0.99905	0.7549
003+158	003+158 B05	1.11	2.32	906	93913.5	1196.5	10501	8	DRSC04511	CG5543	HDC04371	FBgn0034908	1.10436	1.84157	-2.07697	-2.08325	0.918894	0.800167	-1.25795	-1.32908	-1.26172	-1.17503	0.341851	0.272424	0.884355	0.594307
003+158	003+158 B06	1.11	2.43	922.5	87029	1319	9544.5	8	DRSC04055	Ance-5	HDC04577	FBgn0035076	1.10436	1.88789	-2.07697	-1.60606	0.918894	0.846491	-1.25795	-1.02086	-0.47524	-0.0213762	0.408965	0.341791	0.99905	0.655942
003+158	003+158 B07	1.17	3.01	922.5	97432.5	1842.5	16295	9	DRSC04489	CG4797	HDC04373	FBgn0034909	1.157	2.10194	-0.674491	0.598862	0.971538	1.06054	-0.462739	0.403323	1.0398	2.2335	0.628729	0.641548	0.99905	0.840802
003+158	003+158 B08	1.1	2.36	953.5	98627.5	1287	10021.5	7	DRSC04625	CG9083	HDC04578	FBgn0035077	1.09531	1.85866	-2.31807	-1.90716	0.909844	0.817262	-1.39465	-1.21534	-1.00246	-0.718574	0.283249	0.206949	0.99905	0.53621
003+158	003+158 B09	1.12	2.27	1021.5	103822	1301	12390.5	9	DRSC04484	shu	HDC04377	FBgn0003401	1.11333	1.81978	-1.83804	-2.30768	0.927863	0.77838	-1.12248	-1.47404	-0.895417	-0.964403	0.405036	0.341791	0.709232	0.655942
003+158	003+158 B10	1.16	2.62	988.5	98535	1606	15709.5	10	DRSC04307	CG18506	HDC04580	FBgn0035079	1.14842	1.96317	-0.90317	-0.83057	0.962954	0.921774	-0.592402	-0.51996	0.312393	-0.0399497	0.732344	0.763376	0.99905	0.914355
003+158	003+158 B11	1.14	2.46	1001	101073	1463	14039	10	DRSC04674	eIF6	HDC04380	FBgn0034915	1.13103	1.90016	-1.3665	-1.47967	0.945562	0.858761	-0.855113	-0.939219	-0.158946	-0.807757	0.736654	0.763376	0.99905	0.914355
003+158	003+158 B12	1.13	2.44	1026	104661	1477.5	13839.5	10	DRSC04311	CG30427	HDC04583	FBgn0043792	1.12222	1.892	-1.60123	-1.56376	0.936752	0.850598	-0.988203	-0.993534	-0.000754168	0.163013	0.59994	0.578744	0.984557	0.797412
003+158	003+158 B13	1.13	2.43	940.5	95894	1337.5	12182	9	DRSC04306	ytr	HDC04381	FBgn0021895	1.12222	1.88789	-1.60123	-1.60606	0.936752	0.846491	-0.988203	-1.02086	0.268944	0.428048	0.396493	0.340323	0.99905	0.655942
003+158	003+158 B14	1.11	2.33	1044.5	103505	1384.5	11567	9	DRSC04317	Tina-1	HDC04586	FBgn0035083	1.10436	1.84587	-2.07697	-2.03894	0.918894	0.804468	-1.25795	-1.30046	-0.64921	-0.337	0.169736	0.106464	0.889542	0.438369
003+158	003+158 B15	1.17	2.86	983	97164	1821	16808	9	DRSC04660	TBPH	HDC04385	FBgn0025790	1.157	2.05082	-0.674491	0.0722883	0.971538	1.00942	-0.462739	0.0632044	1.06605	1.60882	0.811839	0.85714	0.976114	0.944153
003+158	003+158 B16	1.11	2.39	846	85855.5	1165.5	9493	9	DRSC04416	CG3770	HDC04587	FBgn0035085	1.10436	1.87129	-2.07697	-1.77704	0.918894	0.829893	-1.25795	-1.13129	-1.75485	-1.00574	0.21691	0.152408	0.307075	0.486246
003+158	003+158 B17	1.18	3.18	586.5	62083.5	1238	11303.5	9	DRSC04475	CG4585	HDC04386	FBgn0025335	1.16551	2.15688	-0.447758	1.16481	0.980048	1.11548	-0.334181	0.768876	1.48404	3.24063	0.806669	0.85714	0.980948	0.944153
003+158	003+158 B18	1.14	2.65	704.5	71868.5	1148.5	10022.5	9	DRSC04045	CG2790	HDC04588	FBgn0027599	1.13103	1.97456	-1.3665	-0.713289	0.945562	0.93316	-0.855113	-0.444207	-0.365495	0.0157093	0.523212	0.49552	0.99905	0.7549
003+158	003+158 B19	1.18	2.87	825	85092.5	1534	15728	11	DRSC04663	Thiolase	HDC04388	FBgn0025352	1.16551	2.05431	-0.447758	0.108243	0.980048	1.01291	-0.334181	0.0864279	0.578099	1.37197	0.964765	0.965134	0.16815	0.994263
003+158	003+158 B20	1.14	2.83	961.5	102126	1742	14219.5	8	DRSC04315	CG2765	HDC04592	FBgn0035087	1.13103	2.04028	-1.3665	-0.0363353	0.945562	0.998877	-0.855113	-0.00695654	-0.158434	1.47391	0.523212	0.49552	0.99905	0.7549
003+158	003+158 B21	1.3	3.78	269	30885.5	761	9676	13	DRSC04696	ken	HDC04389	FBgn0011236	1.26236	2.32972	2.13241	2.94527	1.0769	1.28832	1.12879	1.91889	4.63874	5.62614	0.995051	0.98134	0.207438	0.996385
003+158	003+158 B22	1.33	4.75	528	57802.5	1997	19506.5	10	DRSC04649	RpL19	HDC04594	FBgn0002607	1.28518	2.55814	2.74022	5.29824	1.09971	1.51674	1.47342	3.4387	5.23024	8.18196	0.558589	0.42633	0.000397355	0.777433
003+158	003+158 B23	1.19	2.75	1026.5	103128	1797	19296	11	DRSC04661	TM4SF	HDC04390	FBgn0020372	1.17395	2.0116	-0.222938	-0.331726	0.988487	0.970201	-0.206707	-0.197752	1.39453	0.985297	0.664159	0.692498	0.99905	0.873681
003+158	003+158 B24	1.25	3.27	1047	103275	2373.5	25996	12	DRSC04417	RpL19	HDC04595	FBgn0002607	1.22314	2.18479	1.08754	1.4523	1.03768	1.14339	0.536339	0.954568	2.58142	3.25357	0.977691	0.999304	0.572624	0.994263
003+158	003+158 C01	1.18	2.55	1057	106484	1634	19621.5	12	DRSC03206	CG9331	HDC03497	FBgn0032889	1.16551	1.93609	-0.447758	-1.10953	0.980048	0.894693	-0.334181	-0.700144	-2.07804	-2.79711	0.978432	0.98134	0.76892	0.991184
003+158	003+158 C02	1.19	2.9	1095	105646	2083.5	20163.5	10	DRSC04469	lox2	HDC03973	FBgn0034660	1.17395	2.06471	-0.222938	0.215361	0.988487	1.02331	-0.206707	0.155616	-0.00509108	-0.250542	0.872579	0.908033	0.99905	0.965133
003+158	003+158 C03	1.2	3.01	1082	107350	2175.5	21572	10	DRSC03207	CG31673	HDC03498	FBgn0051673	1.18232	2.10194	0	0.598862	0.996855	1.06054	-0.0803001	0.403323	-0.0722017	0.334374	0.929302	0.952762	0.99905	0.985155
003+158	003+158 C04	1.16	2.75	1057.5	104736	1851	16356.5	9	DRSC04468	CG4386	HDC03976	FBgn0034661	1.14842	2.0116	-0.90317	-0.331726	0.962954	0.970201	-0.592402	-0.197752	-0.383467	0.193143	0.732344	0.763376	0.99905	0.914355
003+158	003+158 C05	1.21	2.88	1207	106978	2262.5	22378	10	DRSC03210	CG9335	HDC03505	FBgn0032895	1.19062	2.05779	0.221088	0.144073	1.00515	1.01639	0.0450579	0.109571	0.627928	0.443853	0.970539	0.98134	0.99905	0.991184
003+158	003+158 C06	1.17	2.68	1064	102671	1785	16943.5	10	DRSC04536	CG9284		FBgn0046297	1.157	1.98582	-0.674491	-0.597329	0.971538	0.944417	-0.462739	-0.369308	0.188058	0.0213762	0.811839	0.85714	0.99905	0.944153
003+158	003+158 C07	1.15	2.67	949.5	86160.5	1576	12494.5	8	DRSC03212	CR9337	HDC03508	FBgn0032898	1.13976	1.98208	-1.13383	-0.635838	0.954296	0.940679	-0.723186	-0.394181	-0.846368	-0.625434	0.442248	0.417837	0.748108	0.696437
003+158	003+158 C08	1.19	2.79	1081	103329	1942.5	19655.5	11	DRSC04467	CG4377	HDC03984	FBgn0034664	1.17395	2.02604	-0.222938	-0.182972	0.988487	0.984642	-0.206707	-0.10167	0.609309	0.249553	0.797574	0.85714	0.99905	0.944153
003+158	003+158 C09	1.12	2.38	1056.5	101076	1455.5	11968.5	9	DRSC03213	CG9338	HDC03509	FBgn0032899	1.11333	1.8671	-1.83804	-1.82023	0.927863	0.825701	-1.12248	-1.15919	-2.15259	-1.59588	0.664159	0.645024	0.608811	0.840802
003+158	003+158 C10	1.16	2.8	1057	109980	1910.5	17856.5	10	DRSC04642	PpN58A	HDC03992	FBgn0025573	1.14842	2.02962	-0.90317	-0.146116	0.962954	0.98822	-0.592402	-0.0778652	-0.944781	-0.416626	0.687912	0.705435	0.950738	0.877179
003+158	003+158 C11	1.22	3.48	1154	103160	2869	23199.5	8	DRSC03214	CG9339	HDC03512	FBgn0032901	1.19885	2.24703	0.440357	2.09346	1.01338	1.20563	0.169384	1.3687	1.05808	2.55181	0.898914	0.908033	0.640388	0.984626
003+158	003+158 C12	1.15	2.53	1092	103377	1673.5	15044.5	9	DRSC04113	CG11475	HDC04020	FBgn0034687	1.13976	1.92822	-1.13383	-1.19064	0.954296	0.886819	-0.723186	-0.752535	-0.617903	-0.61635	0.581343	0.578744	0.99905	0.797412
003+158	003+158 C13	1.22	3.41	944.5	98329	2335	22306	10	DRSC02383	CG9339		FBgn0032901	1.19885	2.22671	0.440357	1.88415	1.01338	1.18531	0.169384	1.2335	1.80739	3.68037	0.923169	0.952762	0.848486	0.984626
003+158	003+158 C14	1.17	2.53	1091	105333	1666	18080	11	DRSC04112	CG11474	HDC04021	FBgn0034688	1.157	1.92822	-0.674491	-1.19064	0.971538	0.886819	-0.462739	-0.752535	0.0140879	-0.501755	0.680545	0.701089	0.99905	0.877179
003+158	003+158 C15	1.17	2.99	1046	103104	2070.5	17437.5	9	DRSC03216	CG9342	HDC03515	FBgn0032904	1.157	2.09527	-0.674491	0.530188	0.971538	1.05387	-0.462739	0.358966	-0.191126	0.939114	0.811839	0.85714	0.99905	0.944153
003+158	003+158 C16	1.16	2.82	944	93961	1726	15472.5	9	DRSC04324	CG2921	HDC04022	FBgn0034689	1.14842	2.03674	-0.90317	-0.0727992	0.962954	0.995337	-0.592402	-0.0305089	-1.40469	-0.0634177	0.853644	0.883878	0.99905	0.956248
003+158	003+158 C17	1.17	2.74	971.5	97365.5	1694.5	16394.5	9	DRSC03184	CG9273	HDC03515	FBgn0032906	1.157	2.00796	-0.674491	-0.369252	0.971538	0.966558	-0.462739	-0.221991	-0.0836054	-0.00550316	0.887123	0.908033	0.99905	0.965133
003+158	003+158 C18	1.18	2.97	960	91432.5	1889.5	16407	10	DRSC04525	GlcT-1	HDC04023	FBgn0067102	1.16551	2.08856	-0.447758	0.461053	0.980048	1.04716	-0.334181	0.314311	-0.364595	0.27266	0.806669	0.85714	0.99905	0.944153
003+158	003+158 C19	1.2	2.79	1053	102493	1889	20684.5	10	DRSC03182	CG9270	HDC03518	FBgn0032908	1.18232	2.02604	0	-0.182972	0.996855	0.984642	-0.0803001	-0.10167	-0.0659427	-0.266648	0.952647	0.965134	0.99905	0.986903
003+158	003+158 C20	1.2	2.78	1076	103491	1906.5	20201	10	DRSC04526	synj	HDC04024	FBgn0034691	1.18232	2.02245	0	-0.219959	0.996855	0.981051	-0.0803001	-0.125561	0.455599	-0.0255486	0.929302	0.952762	0.99905	0.985155
003+158	003+158 C21	1.2	2.93	1000.5	95724.5	1934.5	18777.5	10	DRSC03180	CG9266	HDC03520	FBgn0032909	1.18232	2.075	0	0.321376	0.996855	1.0336	-0.0803001	0.224092	0.461562	0.970403	0.929302	0.952762	0.979837	0.985155
003+158	003+158 C22	1.22	3.23	1105	106210	2460	23883.5	11	DRSC04087	CG11073	HDC04027	FBgn0034693	1.19885	2.17248	0.440357	1.32552	1.01338	1.13108	0.169384	0.872677	0.823765	1.78163	0.972022	0.965134	0.976114	0.994263
003+158	003+158 C23	1.21	3.03	1084	105210	2201	22247	11	DRSC03177	CG9264	HDC03529	FBgn0032911	1.19062	2.10856	0.221088	0.667081	1.00515	1.06716	0.0450579	0.447386	0.745377	1.01521	0.820186	0.882219	0.99905	0.956248
003+158	003+158 C24	1.24	2.74	1023.5	102272	1790	24617	19	DRSC04148	CG13503	HDC04030	FBgn0034695	1.21511	2.00796	0.873552	-0.369252	1.02965	0.966558	0.415008	-0.221991	1.03123	-0.364401	0.998604	0.985451	0.980948	0.999694
003+158	003+158 D01	1.25	3.14	1063.5	104809	2276	26322.5	13	DRSC04517	CG5597	HDC04393	FBgn0034920	1.22314	2.14422	1.08754	1.03442	1.03768	1.10282	0.536339	0.684652	0.494537	-0.0616358	0.735656	0.726632	0.99905	0.928205
003+158	003+158 D02	1.17	2.94	1054	110754	2045.5	18544	9	DRSC04314	CG2736	HDC04598	FBgn0035090	1.157	2.07841	-0.674491	0.356473	0.971538	1.03701	-0.462739	0.246762	-0.153181	-0.105557	0.937602	0.952762	0.99905	0.985155
003+158	003+158 D03	1.26	3.46	972	100278	2385.5	26226.5	11	DRSC04091	CG11183	HDC04394	FBgn0034921	1.23111	2.24127	1.29982	2.03409	1.04565	1.19987	0.656702	1.33035	2.17793	2.15318	0.966542	0.956423	0.99905	0.989167
003+158	003+158 D04	1.18	2.8	1023.5	97294	1839.5	17691.5	10	DRSC04683	emp	HDC04599	FBgn0010435	1.16551	2.02962	-0.447758	-0.146116	0.980048	0.98822	-0.334181	-0.0778652	0.710387	0.395681	0.932977	0.952762	0.99905	0.985155
003+158	003+158 D05	1.29	3.46	760.5	85629.5	1872.5	24467.5	13	DRSC04518	CG5602	HDC04395	FBgn0034922	1.25464	2.24127	1.92669	2.03409	1.06918	1.19987	1.01214	1.33035	3.43372	2.85089	0.766095	0.736265	0.10001	0.928205
003+158	003+158 D06	1.15	2.67	959.5	96277.5	1603	14879	9	DRSC04423	CG3829	HDC04601	FBgn0035091	1.13976	1.98208	-1.13383	-0.635838	0.954296	0.940679	-0.723186	-0.394181	0.0293068	-0.0659623	0.733891	0.763376	0.99905	0.914355
003+158	003+158 D07	1.17	2.88	1000.5	106774	1870	18187	10	DRSC04092	Upf3	HDC04396	FBgn0034923	1.157	2.05779	-0.674491	0.144073	0.971538	1.01639	-0.462739	0.109571	0.252862	0.34578	0.731578	0.763376	0.99905	0.914355
003+158	003+158 D08	1.2	2.91	1004	97445	1917	19243	10	DRSC04722	uzip	HDC04604	FBgn0004055	1.18232	2.06815	0	0.25082	0.996855	1.02675	-0.0803001	0.17852	1.38483	0.773094	0.741917	0.807987	0.99905	0.928205
003+158	003+158 D09	1.15	2.62	1027	103862	1661	15560	10	DRSC04496	CG5339	HDC04398	FBgn0034925	1.13976	1.96317	-1.13383	-0.83057	0.954296	0.921774	-0.723186	-0.51996	-0.718053	-0.353377	0.515116	0.493488	0.246139	0.7549
003+158	003+158 D10	1.15	2.8	1004.5	98734.5	1809	14563	8	DRSC04370	Nplp1	HDC04605	FBgn0035092	1.13976	2.02962	-1.13383	-0.146116	0.954296	0.98822	-0.723186	-0.0778652	-0.790392	-0.454157	0.817886	0.85714	0.99905	0.944153
003+158	003+158 D11	1.11	2.26	1017	94007.5	1273	10223	8	DRSC04515	CG5591	HDC04399	FBgn0034926	1.10436	1.81536	-2.07697	-2.35316	0.918894	0.773965	-1.25795	-1.50342	-1.91875	-3.23703	0.664159	0.645024	0.803353	0.838555
003+158	003+158 D12	1.13	2.51	1011	100396	1524	13303.5	9	DRSC04689	gol	HDC04612	FBgn0004919	1.12222	1.92028	-1.60123	-1.2724	0.936752	0.878883	-0.988203	-0.805341	-0.787689	-0.759624	0.464775	0.419817	0.99905	0.698408
003+158	003+158 D13	1.14	2.51	951.5	96800	1441	14084.5	10	DRSC04626	Nap1	HDC04401	FBgn0015268	1.13103	1.92028	-1.3665	-1.2724	0.945562	0.878883	-0.855113	-0.805341	-0.196575	-0.439872	0.454314	0.419527	0.99905	0.697855
003+158	003+158 D14	1.17	2.63	896.5	89981	1472.5	15071	11	DRSC04637	PebII	HDC04632	FBgn0011694	1.157	1.96698	-0.674491	-0.791328	0.971538	0.925584	-0.462739	-0.494613	0.484327	-0.022807	0.771166	0.816534	0.99905	0.928205
003+158	003+158 D15	1.15	2.4	1039	100980	1453	15449.5	11	DRSC04316	CG5594		FBgn0025698	1.13976	1.87547	-1.13383	-1.73403	0.954296	0.834069	-0.723186	-1.10351	-0.349877	-2.02698	0.779184	0.816534	0.99905	0.928205
003+158	003+158 D16	1.22	3.24	877	93683	1969.5	20561	10	DRSC04048	Peb	HDC04633	FBgn0004181	1.19885	2.17557	0.440357	1.35736	1.01338	1.13417	0.169384	0.893244	0.905291	1.74884	0.987175	0.999656	0.99905	0.995919
003+158	003+158 D17	1.15	2.75	885.5	89323.5	1505	13013.5	10	DRSC04600	Ca-P60A	HDC04404	FBgn0004551	1.13976	2.0116	-1.13383	-0.331726	0.954296	0.970201	-0.723186	-0.197752	-0.242357	0.00550316	0.779184	0.816534	0.99905	0.928205
003+158	003+158 D18	1.14	2.91	945.5	96813	1803	13938	8	DRSC04888	CG3107	HDC04654	FBgn0033005	1.13103	2.06815	-1.3665	0.25082	0.945562	1.02675	-0.855113	0.17852	-1.15243	-0.036788	0.523212	0.49552	0.805324	0.7549
003+158	003+158 D19	1.17	2.74	1038	99231.5	1795.5	16823.5	10	DRSC04411	CG3735	HDC04405	FBgn0034933	1.157	2.00796	-0.674491	-0.369252	0.971538	0.966558	-0.462739	-0.221991	-0.519311	-0.545117	0.811839	0.85714	0.99905	0.944153
003+158	003+158 D20	1.16	2.63	1023.5	99167.5	1660	15834.5	10	DRSC04885	gus		FBgn0026238	1.14842	1.96698	-0.90317	-0.791328	0.962954	0.925584	-0.592402	-0.494613	-0.310909	-0.802094	0.816415	0.85714	0.99905	0.944153
003+158	003+158 D21	1.19	2.86	973	93184.5	1796	17832	11	DRSC04320	Tal	HDC04406	FBgn0023477	1.17395	2.05082	-0.222938	0.0722883	0.988487	1.00942	-0.206707	0.0632044	0.626523	0.6107	0.797574	0.85714	0.99905	0.944153
003+158	003+158 D22	1.19	2.85	1004	105989	1877	20185	11	DRSC04882	Nipped-A	HDC04666	FBgn0053554	1.17395	2.04732	-0.222938	0.0362076	0.988487	1.00592	-0.206707	0.0398995	0.385728	0.0764939	0.8359	0.876153	0.99905	0.928205
003+158	003+158 D23	1.21	3.28	997	96889	2245.5	20658	10	DRSC04616	G-salpha60A		FBgn0001123	1.19062	2.18784	0.221088	1.48376	1.00515	1.14644	0.0450579	0.974884	1.21562	2.03397	0.895947	0.929013	0.976114	0.976227
003+158	003+158 D24	1.19	2.94	1067	104728	2071.5	19527.5	10	DRSC04881	d4	HDC04672	FBgn0033015	1.17395	2.07841	-0.222938	0.356473	0.988487	1.03701	-0.206707	0.246762	0	0.53673	0.995051	0.999656	0.893866	0.995919
003+158	003+158 E01	1.22	2.83	1131	105042	2064	23021	12	DRSC02151	CG12050	HDC03534	FBgn0032915	1.19885	2.04028	0.440357	-0.0363353	1.01338	0.998877	0.169384	-0.00695654	-1.40502	-2.03224	0.89093	0.929013	0.00227117	0.976227
003+158	003+158 E02	1.23	3.23	1054.5	105180	2349.5	24530	10	DRSC04528	CG30281	HDC04031	FBgn0050281	1.20701	2.17248	0.657835	1.32552	1.02155	1.13108	0.292695	0.872677	0.657884	0.562135	0.90154	0.908033	0.99905	0.984626
003+158	003+158 E03	1.23	3.08	1127	106354	2346.5	24180	10	DRSC03313	Dap160	HDC03540	FBgn0023388	1.20701	2.12493	0.657835	0.835677	1.02155	1.08353	0.292695	0.556284	0.285495	0.0174608	0.877142	0.885827	0.99905	0.976227
003+158	003+158 E04	1.2	3.02	1080.5	103704	2179	20386	10	DRSC04704	mei-S332	HDC04034	FBgn0002715	1.18232	2.10526	0	0.633028	0.996855	1.06386	-0.0803001	0.425391	0.310178	0.817753	0.96837	0.965134	0.99905	0.994263
003+158	003+158 E05	1.26	3.13	1110	102042	2365	26066.5	11	DRSC03170	CG9252	HDC03542	FBgn0032920	1.23111	2.14103	1.29982	1.00156	1.04565	1.09963	0.656702	0.663429	1.56197	0.929722	0.993179	0.989431	0.99905	0.999869
003+158	003+158 E06	1.21	3.1	1062	101784	2228	21252.5	10	DRSC04617	GM130	HDC04035	FBgn0034697	1.19062	2.1314	0.221088	0.902351	1.00515	1.09	0.0450579	0.59935	0.871307	1.33787	0.991348	0.999656	0.99905	0.995919
003+158	003+158 E07	1.16	2.68	1039	97819	1741.5	16031	9	DRSC03320	E2f2	HDC03544	FBgn0024371	1.14842	1.98582	-0.90317	-0.597329	0.962954	0.944417	-0.592402	-0.369308	-1.07362	-1.19884	0.853644	0.883878	0.980948	0.956248
003+158	003+158 E08	1.24	3.07	1125.5	103652	2325.5	24597	11	DRSC04331	CG3045	HDC04042	FBgn0034703	1.21511	2.12168	0.873552	0.802178	1.02965	1.08028	0.415008	0.534647	1.56767	0.900544	0.95567	0.95413	0.99905	0.989167
003+158	003+158 E09	1.19	2.77	1105.5	96539	1960	18791.5	10	DRSC03168	CG9249	HDC03546	FBgn0032922	1.17395	2.01885	-0.222938	-0.25708	0.988487	0.977447	-0.206707	-0.149538	-0.484075	-0.197301	0.901325	0.929013	0.488831	0.977317
003+158	003+158 E10	1.2	2.7	1182.5	100440	2015.5	19993.5	10	DRSC04529	CG6758	HDC04043	FBgn0034704	1.18232	1.99325	0	-0.520741	0.996855	0.951852	-0.0803001	-0.319839	-0.251137	-1.52438	0.952647	0.965134	0.99905	0.986903
003+158	003+158 E11	1.19	3.01	1083	103437	2175.5	19444.5	10	DRSC03167	CG9248	HDC03547	FBgn0032923	1.17395	2.10194	-0.222938	0.598862	0.988487	1.06054	-0.206707	0.403323	-0.393294	-0.00453231	0.86803	0.886686	0.99905	0.976227
003+158	003+158 E12	1.19	2.64	1090	97959	1789.5	19023	11	DRSC04090	CG11170	HDC04044	FBgn0034705	1.17395	1.97078	-0.222938	-0.752235	0.988487	0.929379	-0.206707	-0.469363	0.0863143	-0.672522	0.930095	0.952762	0.99905	0.985155
003+158	003+158 E13	1.18	2.73	1086.5	96187.5	1872.5	17294.5	9	DRSC03166	CG9247	HDC03548	FBgn0032924	1.16551	2.0043	-0.447758	-0.406916	0.980048	0.962902	-0.334181	-0.246318	0.0481575	0.0938687	0.841082	0.883878	0.99905	0.956248
003+158	003+158 E14	1.17	2.78	1079.5	104116	1922	18137.5	10	DRSC04519	CG5625	HDC04046	FBgn0034708	1.157	2.02245	-0.674491	-0.219959	0.971538	0.981051	-0.462739	-0.125561	-0.529015	0.130525	0.937602	0.952762	0.99905	0.985155
003+158	003+158 E15	1.21	2.86	1049.5	97318	1953.5	20043.5	10	DRSC03165	CG9246	HDC03549	FBgn0032925	1.19062	2.05082	0.221088	0.0722883	1.00515	1.00942	0.0450579	0.0632044	0.492123	-0.276352	0.970539	0.98134	0.99905	0.991184
003+158	003+158 E16	1.15	2.49	1057.5	94999.5	1574.5	14235	10	DRSC04334	CG3074	HDC04047	FBgn0034709	1.13976	1.91228	-1.13383	-1.35481	0.954296	0.870883	-0.723186	-0.858569	-2.26365	-2.34479	0.733891	0.763376	0.0930734	0.914355
003+158	003+158 E17	1.18	2.72	1113	102952	1913.5	18973.5	11	DRSC03164	CG9243	HDC03550	FBgn0032926	1.16551	2.00063	-0.447758	-0.444718	0.980048	0.959232	-0.334181	-0.270735	-0.316234	-0.726325	0.983751	0.98134	0.99905	0.999396
003+158	003+158 E18	1.23	3.12	1066	99319.5	2260.5	22715	11	DRSC04363	Oatp58Dc	HDC04054	FBgn0034716	1.20701	2.13783	0.657835	0.968596	1.02155	1.09643	0.292695	0.642138	0.606235	0.305909	0.90154	0.908033	0.984557	0.984626
003+158	003+158 E19	1.17	2.67	1123	101250	1878.5	16794.5	9	DRSC03163	bur	HDC03552	FBgn0000239	1.157	1.98208	-0.674491	-0.635838	0.971538	0.940679	-0.462739	-0.394181	-1.53265	-1.4756	0.937602	0.952762	0.896306	0.985155
003+158	003+158 E20	1.17	2.62	1147.5	100186	1856.5	16985	10	DRSC04367	wdp	HDC04058	FBgn0034718	1.157	1.96317	-0.674491	-0.83057	0.971538	0.921774	-0.462739	-0.51996	-1.01111	-1.43853	0.957141	0.965134	0.99905	0.986903
003+158	003+158 E21	1.2	2.91	1075	98987.5	2052	19717	10	DRSC03162	Mcm10	HDC03553	FBgn0032929	1.18232	2.06815	0	0.25082	0.996855	1.02675	-0.0803001	0.17852	-0.0815414	0.255933	0.947047	0.952762	0.9679	0.989167
003+158	003+158 E22	1.21	2.96	1130	103619	2217.5	22228.5	10	DRSC04659	T3dh	HDC04060	FBgn0017482	1.19062	2.08519	0.221088	0.426311	1.00515	1.04379	0.0450579	0.291871	-0.0195907	-0.00462466	0.86997	0.885827	0.99905	0.976227
003+158	003+158 E23	1.26	3	1064	101994	2123.5	26115.5	13	DRSC03409	Ret	HDC03554	FBgn0011829	1.23111	2.09861	1.29982	0.564582	1.04565	1.05721	0.656702	0.381181	1.67942	0.259422	0.920348	0.908538	0.864026	0.984626
003+158	003+158 E24	1.23	3.59	1068.5	100763	2779.5	23666	9	DRSC04085	CG10955	HDC04064	FBgn0034722	1.20701	2.27815	0.657835	2.41403	1.02155	1.23675	0.292695	1.57576	0.192736	2.61231	0.952823	0.953819	0.99905	0.989167
003+158	003+158 F01	1.29	3.19	1064.5	106866	2327	30704	13	DRSC04326	CG2970	HDC04408	FBgn0034936	1.25464	2.16002	1.92669	1.19715	1.06918	1.11862	1.01214	0.789766	1.17206	0.173996	0.576642	0.483174	0.99905	0.809401
003+158	003+158 F02	1.14	2.58	1096	109436	1737	15601.5	8	DRSC04840	CG10395		FBgn0033019	1.13103	1.94779	-1.3665	-0.989051	0.945562	0.90639	-0.855113	-0.622324	-1.57235	-1.82073	0.702646	0.705787	0.439257	0.877179
003+158	003+158 F03	1.17	2.95	1012.5	106914	1976	18377.5	9	DRSC04280	fzr2	HDC04408	FBgn0034937	1.157	2.08181	-0.674491	0.391451	0.971538	1.04041	-0.462739	0.269355	-0.997136	0.0537216	0.90854	0.929013	0.947936	0.977317
003+158	003+158 F04	1.15	2.63	1018	106088	1653.5	16435.5	11	DRSC04846	CG10417	HDC04687	FBgn0033021	1.13976	1.96698	-1.13383	-0.791328	0.954296	0.925584	-0.723186	-0.494613	-0.700644	-0.413696	0.940792	0.952762	0.99905	0.984626
003+158	003+158 F05	1.19	2.84	1090	104994	1999.5	20380.5	10	DRSC04327	thoc5	HDC04410	FBgn0034939	1.17395	2.0438	-0.222938	0	0.988487	1.0024	-0.206707	0.0165127	0.0185775	0.245122	0.901325	0.929013	0.99905	0.977317
003+158	003+158 F06	1.12	2.63	1006	103878	1647.5	12005.5	7	DRSC04844				1.11333	1.96698	-1.83804	-0.791328	0.927863	0.925584	-1.12248	-0.494613	-1.40656	-0.241929	0.713412	0.705435	0.99905	0.87659
003+158	003+158 F07	1.19	2.73	1032.5	104540	1778.5	20138	12	DRSC04328	Fmo-1	HDC04414	FBgn0034943	1.17395	2.0043	-0.222938	-0.406916	0.988487	0.962902	-0.206707	-0.246318	0.399625	-0.34173	0.995051	0.999656	0.947936	0.995919
003+158	003+158 F08	1.2	2.75	989	98660	1734.5	19720.5	12	DRSC04837	CG1344	HDC04734	FBgn0027507	1.18232	2.0116	0	-0.331726	0.996855	0.970201	-0.0803001	-0.197752	0.91326	0.0447678	0.973484	0.98134	0.98841	0.991184
003+158	003+158 F09	1.19	2.81	1075.5	104865	1952	19522	10	DRSC04044	Alas	HDC04415	FBgn0020764	1.17395	2.03318	-0.222938	-0.109393	0.988487	0.991785	-0.206707	-0.0541449	0.0577008	0.604548	0.984649	0.98134	0.99905	0.99872
003+158	003+158 F10	1.36	4.33	632	77363.5	2097	27813	14	DRSC04908	l(2)NC136	HDC04735	FBgn0033029	1.30748	2.46557	3.33447	4.3446	1.12202	1.42417	1.81036	2.82273	4.85666	5.37933	0.000559248	4.81071e-05	2.9814e-13	0.0335389
003+158	003+158 F11	1.13	2.59	1011.5	92733	1577.5	12357	9	DRSC04333	CG3065	HDC04418	FBgn0034946	1.12222	1.95166	-1.60123	-0.949201	0.936752	0.910258	-0.988203	-0.596585	-1.73886	-1.39599	0.59994	0.578744	0.163078	0.797412
003+158	003+158 F12	1.17	2.62	1022	98431.5	1657.5	16906	11	DRSC04849	scarface	HDC04739	FBgn0033033	1.157	1.96317	-0.674491	-0.83057	0.971538	0.921774	-0.462739	-0.51996	0.00976113	-0.163013	0.771166	0.816534	0.99905	0.928205
003+158	003+158 F13	1.17	2.6	952.5	93573	1531	16019	10	DRSC04332	mr	HDC04418	FBgn0002791	1.157	1.95551	-0.674491	-0.909506	0.971538	0.914112	-0.462739	-0.570945	0.279459	0.0546422	0.811839	0.85714	0.99905	0.944153
003+158	003+158 F14	1.14	2.48	941	97212	1392	13575	10	DRSC04917	ap	HDC04743	FBgn0000099	1.13103	1.90826	-1.3665	-1.39626	0.945562	0.866859	-0.855113	-0.885344	-0.934839	-0.780086	0.592103	0.578744	0.763006	0.797877
003+158	003+158 F15	1.47	3.85	713	71709.5	2027	34325.5	17	DRSC04422	CG3825	HDC04419	FBgn0034948	1.38526	2.34807	5.40654	3.13429	1.1998	1.30667	2.98523	2.04098	8.13455	4.2949	1.3102e-05	2.71077e-07	1.56901e-17	0.00422376
003+158	003+158 F16	1.2	3.03	984	97429.5	1991.5	19719	11	DRSC04891	CG7791	HDC04749	FBgn0033038	1.18232	2.10856	0	0.667081	0.996855	1.06716	-0.0803001	0.447386	-0.169273	0.881166	0.952647	0.965134	0.99905	0.986903
003+158	003+158 F17	1.17	2.78	980	95991	1758.5	16739	10	DRSC04639	Phm	HDC04421	FBgn0019948	1.157	2.02245	-0.674491	-0.219959	0.971538	0.981051	-0.462739	-0.125561	-0.0849323	0.175209	0.90854	0.929013	0.99905	0.977317
003+158	003+158 F18	1.2	2.86	960.5	94780.5	1801.5	18748.5	11	DRSC04900	gp210	HDC04750	FBgn0033039	1.18232	2.05082	0	0.0722883	0.996855	1.00942	-0.0803001	0.0632044	0.247211	-0.242557	0.952647	0.965134	0.99905	0.986903
003+158	003+158 F19	1.23	2.96	1083	101820	2129.5	23321.5	11	DRSC04337	CG3105	HDC04422	FBgn0034950	1.20701	2.08519	0.657835	0.426311	1.02155	1.04379	0.292695	0.291871	0.83353	0.50902	0.97577	0.965134	0.99905	0.994263
003+158	003+158 F20	1.17	2.57	1040.5	98872	1618	16609	10	DRSC04850	CG11163	HDC04751	FBgn0025693	1.157	1.94391	-0.674491	-1.02905	0.971538	0.902506	-0.462739	-0.648163	-0.469335	-1.08443	0.90854	0.929013	0.99905	0.977317
003+158	003+158 F21	1.17	2.61	1017	100400	1638.5	16716	12	DRSC04425	CG3860	HDC04423	FBgn0034951	1.157	1.95935	-0.674491	-0.869962	0.971538	0.91795	-0.462739	-0.545404	-0.463373	-0.582872	0.811839	0.85714	0.99905	0.944153
003+158	003+158 F22	1.21	2.97	1068	102154	2107	20994.5	10	DRSC04865	CG14471	HDC04783	FBgn0033049	1.19062	2.08856	0.221088	0.461053	1.00515	1.04716	0.0450579	0.314311	0.522185	0.65114	0.970539	0.965134	0.99905	0.994263
003+158	003+158 F23	1.18	2.57	1125	105484	1768.5	18737	11	DRSC04302	CG33519	HDC04424	FBgn0053519	1.16551	1.94391	-0.447758	-1.02905	0.980048	0.902506	-0.334181	-0.648163	-0.171828	-1.19098	0.880455	0.908033	0.99905	0.965133
003+158	003+158 F24	1.23	3.02	1123.5	105392	2271.5	24068	11	DRSC04897	CG7861	HDC04791	FBgn0033055	1.20701	2.10526	0.657835	0.633028	1.02155	1.06386	0.292695	0.425391	0.734512	0.919574	0.984649	0.999656	0.99905	0.99559
003+158	003+158 G01	1.29	3.15	1120	104566	2408	29941.5	13	DRSC02617	CG31624	HDC03556	FBgn0051624	1.25464	2.1474	1.92669	1.06717	1.06918	1.106	1.01214	0.705808	0.0431386	-0.108951	0.143409	0.0675655	0.969682	0.450708
003+158	003+158 G02	1.23	3.1	1085.5	102176	2277.5	23159.5	11	DRSC04723	wrapper	HDC04065	FBgn0025878	1.20701	2.1314	0.657835	0.902351	1.02155	1.09	0.292695	0.59935	0.0707393	0.510809	0.841289	0.859075	0.99905	0.964434
003+158	003+158 G03	1.19	2.65	1063.5	99709	1752.5	18831	11	DRSC03108	CG8678	HDC03559	FBgn0032935	1.17395	1.97456	-0.222938	-0.713289	0.988487	0.93316	-0.206707	-0.444207	-1.50773	-1.48999	0.86803	0.886686	0.99905	0.976227
003+158	003+158 G04	1.16	2.52	1056.5	97807.5	1607.5	15878	11	DRSC04397	CG3624	HDC04067	FBgn0034724	1.14842	1.92426	-0.90317	-1.23144	0.962954	0.882859	-0.592402	-0.778885	-1.51371	-1.09777	0.959249	0.965134	0.947763	0.986903
003+158	003+158 G05	1.24	2.77	1119	103904	1983.5	25422	14	DRSC03107	CG8677	HDC03561	FBgn0026577	1.21511	2.01885	0.873552	-0.25708	1.02965	0.977447	0.415008	-0.149538	0.391125	-0.202214	0.847115	0.860275	0.99905	0.964434
003+158	003+158 G06	1.19	2.73	1056	99975	1819.5	18955	11	DRSC04711	qkr58E-3	HDC04070	FBgn0022984	1.17395	2.0043	-0.222938	-0.406916	0.988487	0.962902	-0.206707	-0.246318	-0.323861	0.140448	0.930095	0.952762	0.976114	0.985155
003+158	003+158 G07	1.21	2.85	1004.5	96173.5	1857	20479.5	12	DRSC03346	Hr39	HDC03564	FBgn0010229	1.19062	2.04732	0.221088	0.0362076	1.00515	1.00592	0.0450579	0.0398995	-0.121273	0.116586	0.970539	0.98134	0.99905	0.991184
003+158	003+158 G08	1.23	2.59	1156.5	100685	1835.5	22825.5	13	DRSC04709	qkr58E-1	HDC04072	FBgn0022986	1.20701	1.95166	0.657835	-0.949201	1.02155	0.910258	0.292695	-0.596585	0.685139	-0.868708	0.877142	0.885827	0.99036	0.976227
003+158	003+158 G09	1.19	2.57	1135	97976	1781.5	18884.5	11	DRSC03106	l(2)k14505	HDC03565	FBgn0021856	1.17395	1.94391	-0.222938	-1.02905	0.988487	0.902506	-0.206707	-0.648163	-1.07122	-0.699779	0.92536	0.930243	0.99905	0.986903
003+158	003+158 G10	1.23	3.23	975.5	97577	2182.5	22168.5	10	DRSC04398	mRpS29	HDC04074	FBgn0034727	1.20701	2.17248	0.657835	1.32552	1.02155	1.13108	0.292695	0.872677	0.0625182	1.35959	0.877142	0.885827	0.99905	0.976227
003+158	003+158 G11	1.22	3.07	984.5	95422.5	2061.5	21422	10	DRSC02667	Mio	HDC03569	FBgn0032940	1.19885	2.12168	0.440357	0.802178	1.01338	1.08028	0.169384	0.534647	-0.0721632	0.754442	0.944972	0.965134	0.302506	0.986903
003+158	003+158 G12	1.2	2.92	1006	100077	1925.5	20485.5	11	DRSC04523	rad50	HDC04075	FBgn0034728	1.18232	2.07158	0	0.286158	0.996855	1.03018	-0.0803001	0.201345	-0.195552	1.16655	0.986932	0.98134	0.99905	0.998664
003+158	003+158 G13	1.11	2.22	893	86946	1093.5	9899.5	9	DRSC03721	CG2201	HDC03595	FBgn0032955	1.10436	1.79751	-2.07697	-2.53711	0.918894	0.756107	-1.25795	-1.62223	-2.76993	-2.16535	0.664159	0.645024	0.417881	0.838555
003+158	003+158 G14	1.21	2.92	1045	98084	2008.5	20315.5	10	DRSC04473	CG4554	HDC04093	FBgn0034734	1.19062	2.07158	0.221088	0.286158	1.00515	1.03018	0.0450579	0.201345	0.110192	1.28115	0.842639	0.883878	0.99905	0.965133
003+158	003+158 G15	1.24	2.84	1101	102391	2040.5	24573	12	DRSC03738	Df31	HDC03596	FBgn0022893	1.21511	2.0438	0.873552	0	1.02965	1.0024	0.415008	0.0165127	0.798424	0.126152	0.926834	0.965134	0.99905	0.962804
003+158	003+158 G16	1.23	3.28	421.5	38762	933.5	8966.5	10	DRSC04708	px	HDC04107	FBgn0003175	1.20701	2.18784	0.657835	1.48376	1.02155	1.14644	0.292695	0.974884	-0.397394	1.82264	0.771166	0.776098	0.99905	0.944153
003+158	003+158 G17	1.23	2.92	1014	96860	1953	22461	12	DRSC03692	Ac3	HDC03597	FBgn0023416	1.20701	2.07158	0.657835	0.286158	1.02155	1.03018	0.292695	0.201345	0.610554	0.715002	0.930095	0.930243	0.99905	0.986903
003+158	003+158 G18	1.28	3.54	924	93287	2324	26007.5	12	DRSC04460	CG4294	HDC04117	FBgn0034742	1.24686	2.26413	1.71937	2.26955	1.06139	1.22273	0.89459	1.48244	1.47269	2.48458	0.796533	0.782653	0.99905	0.944153
003+158	003+158 G19	1.24	2.81	1049.5	98286	1901.5	23235.5	13	DRSC03710	cul-2	HDC03600	FBgn0032956	1.21511	2.03318	0.873552	-0.109393	1.02965	0.991785	0.415008	-0.0541449	0	-0.298691	0.813504	0.828669	0.99905	0.956248
003+158	003+158 G20	1.26	2.92	1087	100062	2090	26246	13	DRSC04464	CG4329	HDC04120	FBgn0034745	1.23111	2.07158	1.29982	0.286158	1.04565	1.03018	0.656702	0.201345	1.10524	0.501859	0.709345	0.674103	0.930334	0.912351
003+158	003+158 G21	1.22	2.71	1100	102358	1883	22550	12	DRSC03722	CG2225	HDC03601	FBgn0032957	1.19885	1.99695	0.440357	-0.48266	1.01338	0.955549	0.169384	-0.295241	-0.0656885	-0.196756	0.972022	0.965134	0.99905	0.994263
003+158	003+158 G22	1.14	2.42	1091	105176	1550	14479.5	9	DRSC04296	CG17807	HDC04122	FBgn0034748	1.13103	1.88377	-1.3665	-1.64854	0.945562	0.842368	-0.855113	-1.0483	-2.78069	-2.19226	0.941614	0.952762	0.528363	0.984626
003+158	003+158 G23	1.23	2.8	1055	99169.5	1902.5	22897	14	DRSC03705	CG31619	HDC03606	FBgn0051619	1.20701	2.02962	0.657835	-0.146116	1.02155	0.98822	0.292695	-0.0778652	0.213184	-0.163801	0.995051	0.98276	0.99905	0.999396
003+158	003+158 G24	1.13	2.33	1169.5	105570	1558.5	14234	9	DRSC04410	CG3732	HDC04125	FBgn0034750	1.12222	1.84587	-1.60123	-2.03894	0.936752	0.804468	-0.988203	-1.30046	-3.48783	-2.65121	0.787594	0.816534	0.150196	0.928205
003+158	003+158 H01	1.31	3.4	1102.5	107163	2644	33724.5	13	DRSC04338	CG3121	HDC04426	FBgn0034957	1.27003	2.22378	2.33656	1.85389	1.08456	1.18238	1.24454	1.21396	1.92576	1.69521	0.288077	0.172678	0.405682	0.587148
003+158	003+158 H02	1.2	3.13	1051.5	104533	2239.5	21242	9	DRSC04894	CG7845	HDC04795	FBgn0033059	1.18232	2.14103	0	1.00156	0.996855	1.09963	-0.0803001	0.663429	0.491313	1.42573	0.973484	0.98134	0.99905	0.991184
003+158	003+158 H03	1.2	2.79	1034	105708	1847.5	20974.5	11	DRSC04107	CG11388	HDC04428	FBgn0034959	1.18232	2.02604	0	-0.182972	0.996855	0.984642	-0.0803001	-0.10167	0.118924	-0.0174608	0.992512	0.999656	0.99905	0.995919
003+158	003+158 H04	1.13	2.43	929	96838.5	1326	12692	10	DRSC04893	CG7843	HDC04798	FBgn0033062	1.12222	1.88789	-1.60123	-1.60606	0.936752	0.846491	-0.988203	-1.02086	-1.14822	-0.795702	0.59994	0.578744	0.751239	0.797412
003+158	003+158 H05	1.2	2.72	1024.5	103436	1766.5	21032.5	12	DRSC04341	CG3163	HDC04431	FBgn0034961	1.18232	2.00063	0	-0.444718	0.996855	0.959232	-0.0803001	-0.270735	0.516309	0.341701	0.952647	0.965134	0.99905	0.986903
003+158	003+158 H06	1.17	2.41	898.5	91007.5	1266	15404	12	DRSC04910	EcR	HDC04804	FBgn0000546	1.157	1.87963	-0.674491	-1.6912	0.971538	0.838227	-0.462739	-1.07585	0.379184	-0.734047	0.90854	0.929013	0.99905	0.977317
003+158	003+158 H07	1.18	2.64	892.5	95551.5	1458	17823.5	14	DRSC04602	Chi	HDC04432	FBgn0013764	1.16551	1.97078	-0.447758	-0.752235	0.980048	0.929379	-0.334181	-0.469363	0.284223	-0.116586	0.880455	0.908033	0.99905	0.965133
003+158	003+158 H08	1.13	2.48	859.5	90748	1265	12119.5	10	DRSC04909	Cyp6w1	HDC04809	FBgn0033065	1.12222	1.90826	-1.60123	-1.39626	0.936752	0.866859	-0.988203	-0.885344	-1.08691	-0.660329	0.59994	0.578744	0.976114	0.797412
003+158	003+158 H09	1.18	2.65	1095.5	106002	1807	19111	11	DRSC04342	CG3167	HDC04433	FBgn0034962	1.16551	1.97456	-0.447758	-0.713289	0.980048	0.93316	-0.334181	-0.444207	-0.0577008	0.495244	0.932977	0.952762	0.99905	0.985155
003+158	003+158 H10	1.13	2.43	922.5	98397	1319.5	13080	11	DRSC04905	CG8343	HDC04810	FBgn0040502	1.12222	1.88789	-1.60123	-1.60606	0.936752	0.846491	-0.988203	-1.02086	-1.70953	-1.64554	0.662814	0.645024	0.804812	0.843174
003+158	003+158 H11	1.22	2.83	1063.5	84708.5	1948	18792	11	DRSC04343	CG3173	HDC04435	FBgn0034964	1.19885	2.04028	0.440357	-0.0363353	1.01338	0.998877	0.169384	-0.00695654	1.24921	0.456508	0.952647	0.952762	0.989784	0.989167
003+158	003+158 H12	1.16	2.6	904.5	97305	1444	16058.5	13	DRSC04902	CG30431	HDC04816	FBgn0050431	1.14842	1.95551	-0.90317	-0.909506	0.962954	0.914112	-0.592402	-0.570945	-0.110926	0.406673	0.772988	0.816534	0.99905	0.928205
003+158	003+158 H13	1.16	2.75	809	83312	1393.5	13104	10	DRSC04686	gammaSnap	HDC04437	FBgn0028552	1.14842	2.0116	-0.90317	-0.331726	0.962954	0.970201	-0.592402	-0.197752	0.158772	1.47373	0.816415	0.85714	0.99905	0.944153
003+158	003+158 H14	1.15	2.59	788	81900.5	1245	12558.5	11	DRSC04836	l(2)k14710	HDC04818	FBgn0021847	1.13976	1.95166	-1.13383	-0.949201	0.954296	0.910258	-0.723186	-0.596585	-0.423777	0.469926	0.817886	0.85714	0.99905	0.944153
003+158	003+158 H15	1.17	2.79	873.5	94089.5	1555	16156.5	11	DRSC04713	sei	HDC04438	FBgn0003353	1.157	2.02604	-0.674491	-0.182972	0.971538	0.984642	-0.462739	-0.10167	0	0.676103	0.680545	0.701089	0.860831	0.877179
003+158	003+158 H16	1.2	2.67	899	93449.5	1509.5	18769	14	DRSC04918	tomboy40	HDC04820	FBgn0033074	1.18232	1.98208	0	-0.635838	0.996855	0.940679	-0.0803001	-0.394181	0.0231798	-0.132261	0.973484	0.98134	0.99905	0.991184
003+158	003+158 H17	1.13	2.35	919.5	93027.5	1249.5	12443	10	DRSC04437	CG4005	HDC04443	FBgn0034970	1.12222	1.85442	-1.60123	-1.9509	0.936752	0.813015	-0.988203	-1.24359	-1.1615	-1.39183	0.531207	0.496039	0.632517	0.7549
003+158	003+158 H18	1.19	3.04	860	85984	1692	16574.5	11	DRSC04854	Pld	HDC04822	FBgn0033075	1.17395	2.11186	-0.222938	0.701021	0.988487	1.07046	-0.206707	0.469309	0.134386	1.24244	0.930095	0.952762	0.99905	0.985155
003+158	003+158 H19	1.17	2.71	1092	99303.5	1870	17030.5	9	DRSC04345	CG3209	HDC04444	FBgn0034971	1.157	1.99695	-0.674491	-0.48266	0.971538	0.955549	-0.462739	-0.295241	-0.798424	0.00512978	0.418743	0.404252	0.0715143	0.692997
003+158	003+158 H20	1.22	2.82	1066.5	100883	1938.5	22517.5	13	DRSC04967	CG15233	HDC04840	FBgn0033076	1.19885	2.03674	0.440357	-0.0727992	1.01338	0.995337	0.169384	-0.0305089	1.24972	0.824187	0.991802	0.98134	0.991271	0.99872
003+158	003+158 H21	1.16	2.41	880	90876.5	1256	14740.5	13	DRSC04049	CG3231	HDC04449	FBgn0027522	1.14842	1.87963	-0.90317	-1.6912	0.962954	0.838227	-0.592402	-1.07585	-0.58406	-0.973283	0.816415	0.85714	0.99905	0.944153
003+158	003+158 H22	1.19	2.6	1015.5	101560	1634	19256	11	DRSC04968	CG15234		FBgn0040673	1.17395	1.95551	-0.222938	-0.909506	0.988487	0.914112	-0.206707	-0.570945	0.106615	-0.449774	0.872579	0.908033	0.998621	0.965133
003+158	003+158 H23	1.18	2.5	926	92592.5	1392.5	16645	13	DRSC04688	gek	HDC04450	FBgn0023081	1.16551	1.91629	-0.447758	-1.31352	0.980048	0.874891	-0.334181	-0.831902	0.020625	-0.887125	0.764178	0.816534	0.99905	0.928205
003+158	003+158 H24	1.16	2.68	1081	105980	1826.5	17464.5	10	DRSC05000	jing	HDC04841	FBgn0041145	1.14842	1.98582	-0.90317	-0.597329	0.962954	0.944417	-0.592402	-0.369308	-1.21058	0	0.772988	0.816534	0.976114	0.928205
003+158	003+158 I01	1.28	3.44	1128	111078	2750	30779.5	13	DRSC03706	CG1416	HDC03610	FBgn0032961	1.24686	2.23547	1.71937	1.97437	1.06139	1.19407	0.89459	1.29178	1.50815	1.59377	0.720697	0.675671	0.99905	0.913378
003+158	003+158 I02	1.17	2.89	1052	103950	1988	17912.5	9	DRSC04427	CG3875	HDC04130	FBgn0034740	1.157	2.06126	-0.674491	0.179778	0.971538	1.01986	-0.462739	0.132633	-0.00476357	0.105557	0.957141	0.965134	0.99905	0.986903
003+158	003+158 I03	1.19	2.78	893.5	98927.5	1593	18864	11	DRSC03714	CycK	HDC03666	FBgn0025674	1.17395	2.02245	-0.222938	-0.219959	0.988487	0.981051	-0.206707	-0.125561	0.241177	-0.322578	0.894458	0.908033	0.583261	0.984626
003+158	003+158 I04	1.1	2.27	957.5	97964	1217.5	9438	8	DRSC04117	CG12190	HDC04141	FBgn0034763	1.09531	1.81978	-2.31807	-2.30768	0.909844	0.77838	-1.39465	-1.47404	-1.70229	-1.96046	0.416647	0.340191	0.652766	0.655495
003+158	003+158 I05	1.14	2.66	917.5	94032	1509	13403	10	DRSC03713	CG6448	HDC03668	FBgn0032976	1.13103	1.97833	-1.3665	-0.674491	0.945562	0.936926	-0.855113	-0.419147	-0.927368	-0.212766	0.864947	0.883878	0.99905	0.956248
003+158	003+158 I06	1.09	2.26	941.5	95727	1193	8418.5	8	DRSC04114	jbug	HDC04153	FBgn0028371	1.08618	1.81536	-2.56136	-2.35316	0.900712	0.773965	-1.53261	-1.50342	-1.77706	-1.84752	0.227895	0.152408	0.580344	0.483133
003+158	003+158 I07	1.16	2.77	811	88283	1454.5	14366.5	10	DRSC03718	CG1832	HDC03669	FBgn0032979	1.14842	2.01885	-0.90317	-0.25708	0.962954	0.977447	-0.592402	-0.149538	0.0881394	0.266576	0.853644	0.883878	0.99905	0.956248
003+158	003+158 I08	1.14	2.45	813	80847	1175.5	11168.5	10	DRSC04605	CycB	HDC04162	FBgn0000405	1.13103	1.89609	-1.3665	-1.52163	0.945562	0.854688	-0.855113	-0.966321	-0.337964	-1.07976	0.702646	0.705787	0.99905	0.877179
003+158	003+158 I09	1.17	2.6	1067	98706	1696	17105	11	DRSC03725	CG3262	HDC03679	FBgn0032986	1.157	1.95551	-0.674491	-0.909506	0.971538	0.914112	-0.462739	-0.570945	0.0593552	-0.0158211	0.937602	0.952762	0.99905	0.985155
003+158	003+158 I10	1.16	2.6	933	93675	1467.5	15403.5	12	DRSC04396	CG3622	HDC04163	FBgn0034778	1.14842	1.95551	-0.90317	-0.909506	0.962954	0.914112	-0.592402	-0.570945	-0.326124	-1.00188	0.732344	0.763376	0.99905	0.914355
003+158	003+158 I11	1.15	2.78	915.5	89572	1624	13207.5	8	DRSC03717	Tif-IA	HDC03681	FBgn0032988	1.13976	2.02245	-1.13383	-0.219959	0.954296	0.981051	-0.723186	-0.125561	-0.478854	-0.0382702	0.581343	0.578744	0.465241	0.797412
003+158	003+158 I12	1.15	2.72	880	91245	1504	13907.5	10	DRSC04685	fd59A	HDC04173	FBgn0004896	1.13976	2.00063	-1.13383	-0.444718	0.954296	0.959232	-0.723186	-0.270735	0.000754168	0.750558	0.645411	0.645024	0.99905	0.844141
003+158	003+158 I13	1.14	2.52	813.5	83753	1226	11487.5	10	DRSC03767	Cht3	HDC03707	FBgn0022701	1.13103	1.92426	-1.3665	-1.23144	0.945562	0.882859	-0.855113	-0.778885	-0.0481575	0.0527555	0.454314	0.419527	0.99905	0.697855
003+158	003+158 I14	1.2	3.08	835	84343.5	1737	16878.5	10	DRSC04290		HDC04175		1.18232	2.12493	0	0.835677	0.996855	1.08353	-0.0803001	0.556284	1.55635	2.52123	0.929302	0.952762	0.924437	0.985155
003+158	003+158 I15	1.15	2.47	917	87020.5	1337.5	13366	10	DRSC03769	cta	HDC03710	FBgn0000384	1.13976	1.90422	-1.13383	-1.43788	0.954296	0.862818	-0.723186	-0.912227	-0.20146	-1.20429	0.645411	0.645024	0.976114	0.844141
003+158	003+158 I16	1.22	3.18	976	93699.5	2129	21187	10	DRSC04380	CG3501	HDC04176	FBgn0034791	1.19885	2.15688	0.440357	1.16481	1.01338	1.11548	0.169384	0.768876	1.05371	1.93944	0.952647	0.952762	0.903098	0.989167
003+158	003+158 I17	1.12	2.32	819	74306.5	1079.5	9169	8	DRSC04715	sktl	HDC03777	FBgn0016984	1.11333	1.84157	-1.83804	-2.08325	0.927863	0.800167	-1.12248	-1.32908	-1.05824	-1.82029	0.471739	0.419817	0.770647	0.697855
003+158	003+158 I18	1.22	2.82	840.5	87484	1507.5	19317	14	DRSC04378	CG3499	HDC04177	FBgn0034792	1.19885	2.03674	0.440357	-0.0727992	1.01338	0.995337	0.169384	-0.0305089	1.47019	-0.0157093	0.991802	0.98134	0.718894	0.99872
003+158	003+158 I19	1.24	3.03	1098.5	95644	2229.5	23107.5	12	DRSC04300	CG17999	HDC03779	FBgn0034552	1.21511	2.10856	0.873552	0.667081	1.02965	1.06716	0.415008	0.447386	1.7489	1.23494	0.981852	0.999304	0.99905	0.994953
003+158	003+158 I20	1.22	2.73	1076	97047	1864	21351	12	DRSC04376	Gmer	HDC04179	FBgn0034794	1.19885	2.0043	0.440357	-0.406916	1.01338	0.962902	0.169384	-0.246318	1.67725	0.13476	0.898914	0.908033	0.293742	0.984626
003+158	003+158 I21	1.18	2.46	1071	90448	1566.5	16073	10	DRSC04235	Ipk1	HDC03785	FBgn0050295	1.16551	1.90016	-0.447758	-1.47967	0.980048	0.858761	-0.334181	-0.939219	0.467085	-0.956968	0.806669	0.85714	0.99905	0.944153
003+158	003+158 I22	1.23	2.97	997	97616	1981	22473.5	11	DRSC04407	CG3700	HDC04180	FBgn0034796	1.20701	2.08856	0.657835	0.461053	1.02155	1.04716	0.292695	0.314311	1.74022	1.06565	0.995051	0.98276	0.99905	0.999396
003+158	003+158 I23	1.12	2.27	936	82897.5	1184	9606.5	9	DRSC04042	Act57B	HDC03794	FBgn0000044	1.11333	1.81978	-1.83804	-2.30768	0.927863	0.77838	-1.12248	-1.47404	-1.45561	-2.43026	0.471739	0.419817	0.995371	0.697855
003+158	003+158 I24	1.23	3.01	980	91574.5	1977.5	20986.5	12	DRSC04126	nahoda	HDC04182	FBgn0034797	1.20701	2.10194	0.657835	0.598862	1.02155	1.06054	0.292695	0.403323	1.3545	1.28989	0.964559	0.98134	0.99905	0.990472
003+158	003+158 J01	1.31	3.36	1058.5	103557	2497.5	31760	12	DRSC04096	enok	HDC04451	FBgn0034975	1.27003	2.21194	2.33656	1.73199	1.08456	1.17054	1.24454	1.13522	0.97824	0.722069	0.471739	0.344943	0.99905	0.731726
003+158	003+158 J02	1.24	2.95	1109	101497	2167	24154	12	DRSC05019	Trap1	HDC04845	FBgn0026761	1.21511	2.08181	0.873552	0.391451	1.02965	1.04041	0.415008	0.269355	0.739981	-0.178852	0.906465	0.908033	0.99905	0.984626
003+158	003+158 J03	1.23	2.91	1076.5	102570	2051.5	23191	11	DRSC04350	CG3253	HDC04453	FBgn0041706	1.20701	2.06815	0.657835	0.25082	1.02155	1.02675	0.292695	0.17852	0.0722017	-0.271854	0.88982	0.908033	0.99905	0.981808
003+158	003+158 J04	1.23	2.91	1039.5	100638	1984.5	22977	12	DRSC04964	Bap170	HDC04846	FBgn0042085	1.20701	2.06815	0.657835	0.25082	1.02155	1.02675	0.292695	0.17852	0.997684	0.790547	0.877142	0.885827	0.829432	0.976227
003+158	003+158 J05	1.18	2.69	1034.5	101484	1753.5	18700	10	DRSC04351	CG3257	HDC04454	FBgn0034978	1.16551	1.98954	-0.447758	-0.558964	0.980048	0.948141	-0.334181	-0.344527	-1.04435	-0.62153	0.904331	0.929013	0.956293	0.97746
003+158	003+158 J06	1.22	2.87	1004.5	96502	1878	21299.5	12	DRSC04983	Fmo-2	HDC04847	FBgn0033079	1.19885	2.05431	0.440357	0.108243	1.01338	1.01291	0.169384	0.0864279	0.958267	0.777904	0.987175	0.999656	0.99905	0.995919
003+158	003+158 J07	1.24	2.95	1006.5	98215	1974.5	23851.5	12	DRSC04446	tamo	HDC04456	FBgn0041582	1.21511	2.08181	0.873552	0.391451	1.02965	1.04041	0.415008	0.269355	1.14602	0.547205	0.97948	0.965645	0.99905	0.994263
003+158	003+158 J08	1.2	2.77	1053.5	99721.5	1865	19544	10	DRSC04965	debcl	HDC04848	FBgn0029131	1.18232	2.01885	0	-0.25708	0.996855	0.977447	-0.0803001	-0.149538	0.158191	-0.00236721	0.929302	0.952762	0.99905	0.985155
003+158	003+158 J09	1.24	3.31	996	85788.5	2274.5	20905	10	DRSC04447	CG4065	HDC04458	FBgn0034982	1.21511	2.19695	0.873552	1.57754	1.02965	1.15555	0.415008	1.03546	0.8041	2.64277	0.696753	0.673546	0.665043	0.912563
003+158	003+158 J10	1.19	2.71	1099.5	103654	1880.5	19572	11	DRSC04990	sced	HDC04851	FBgn0013732	1.17395	1.99695	-0.222938	-0.48266	0.988487	0.955549	-0.206707	-0.295241	-0.769709	-1.00798	0.930095	0.952762	0.99905	0.985155
003+158	003+158 J11	1.15	2.34	1081	99655.5	1452.5	14570.5	11	DRSC04608	Dat	HDC04459	FBgn0019643	1.13976	1.85015	-1.13383	-1.99483	0.954296	0.808751	-0.723186	-1.27197	-1.85391	-2.89209	0.779184	0.816534	0.322404	0.928205
003+158	003+158 J12	1.15	2.55	1010	89296	1563.5	13407.5	9	DRSC04963	Adf1	HDC04854	FBgn0000054	1.13976	1.93609	-1.13383	-1.10953	0.954296	0.894693	-0.723186	-0.700144	-1.3743	-0.667508	0.645411	0.645024	0.826888	0.844141
003+158	003+158 J13	1.16	2.45	1037	100923	1510.5	16226	12	DRSC04611	DnaJ-60	HDC04461	FBgn0020129	1.14842	1.89609	-0.90317	-1.52163	0.962954	0.854688	-0.592402	-0.966321	-0.78875	-0.880767	0.853644	0.883878	0.99905	0.956248
003+158	003+158 J14	1.18	2.65	995.5	91869	1646	16425	10	DRSC04989	CG3271	HDC04857	FBgn0033088	1.16551	1.97456	-0.447758	-0.713289	0.980048	0.93316	-0.334181	-0.444207	-0.431834	-0.0404075	0.904331	0.929013	0.99905	0.97746
003+158	003+158 J15	1.15	2.37	998.5	95076	1371.5	13978	11	DRSC04357	CG3328	HDC04463	FBgn0034985	1.13976	1.86289	-1.13383	-1.8636	0.954296	0.82149	-0.723186	-1.18721	-1.57651	-2.31311	0.779184	0.816534	0.75896	0.928205
003+158	003+158 J16	1.25	3	1030	99021.5	2059.5	24741.5	13	DRSC04988	CG3270	HDC04863	FBgn0033093	1.22314	2.09861	1.08754	0.564582	1.03768	1.05721	0.536339	0.381181	0.564866	0.604911	0.912117	0.908033	0.99905	0.984626
003+158	003+158 J17	1.2	2.74	1011.5	97436.5	1754	19898.5	11	DRSC04627	Nop60B	HDC04465	FBgn0023184	1.18232	2.00796	0	-0.369252	0.996855	0.966558	-0.0803001	-0.221991	0.0836054	-0.161571	0.992512	0.999656	0.99905	0.995919
003+158	003+158 J18	1.17	2.49	1047.5	92461	1570.5	15744	10	DRSC04993	CG3403	HDC04864	FBgn0033094	1.157	1.91228	-0.674491	-1.35481	0.971538	0.870883	-0.462739	-0.858569	-1.43147	-2.23206	0.811839	0.85714	0.819558	0.944153
003+158	003+158 J19	1.3	3.49	1004.5	86479.5	2459	25514.5	10	DRSC04360	CG3363	HDC04466	FBgn0034987	1.26236	2.2499	2.13241	2.12302	1.0769	1.2085	1.12879	1.38779	2.09766	2.55988	0.401716	0.278132	0.0782783	0.684809
003+158	003+158 J20	1.19	2.76	1095	100268	1923.5	19189	11	DRSC05017	Rab2	HDC04865	FBgn0014009	1.17395	2.01523	-0.222938	-0.294335	0.988487	0.973831	-0.206707	-0.173601	-0.606076	-0.277815	0.930095	0.952762	0.99905	0.985155
003+158	003+158 J21	1.23	3.13	1042.5	99124	2235	23541	11	DRSC04359	CG3362	HDC04467	FBgn0034988	1.20701	2.14103	0.657835	1.00156	1.02155	1.09963	0.292695	0.663429	0.605965	1.69409	0.995051	0.98276	0.99905	0.999396
003+158	003+158 J22	1.2	2.86	1058.5	102733	1996.5	20943	10	DRSC04994	CG3409	HDC04866	FBgn0033095	1.18232	2.05082	0	0.0722883	0.996855	1.00942	-0.0803001	0.0632044	-0.535629	0.00462466	0.869755	0.908033	0.547478	0.965133
003+158	003+158 J23	1.2	2.88	1087.5	102060	2033.5	20869	11	DRSC04358	CG3356	HDC04468	FBgn0034989	1.18232	2.05779	0	0.144073	0.996855	1.01639	-0.0803001	0.109571	-0.313765	0.182677	0.952647	0.965134	0.99905	0.986903
003+158	003+158 J24	1.25	3.41	1023	99827.5	2463	25446	11	DRSC05023	phtf	HDC04872	FBgn0028579	1.22314	2.22671	1.08754	1.88415	1.03768	1.18531	0.536339	1.2335	0.567851	2.3941	0.982775	0.966994	0.99905	0.994263
003+158	003+158 K01	1.28	3.42	1127.5	107324	2728	29707	11	DRSC04540	CG9313	HDC03803	FBgn0034566	1.24686	2.22964	1.71937	1.91431	1.06139	1.18824	0.89459	1.25298	-0.507877	0.305699	0.322126	0.219197	0.99905	0.641283
003+158	003+158 K02	1.2	2.63	1034.5	104204	1686	20544	13	DRSC04421	Nup214	HDC04183	FBgn0010660	1.18232	1.96698	0	-0.791328	0.996855	0.925584	-0.0803001	-0.494613	-1.09718	-2.36086	0.986932	0.98134	0.586158	0.998664
003+158	003+158 K03	1.19	2.93	1138.5	109597	2193.5	20727	9	DRSC04349	CG3221	HDC03806	FBgn0034569	1.17395	2.075	-0.222938	0.321376	0.988487	1.0336	-0.206707	0.224092	-1.77485	-0.832787	0.827519	0.864928	0.99905	0.964434
003+158	003+158 K04	1.26	3.16	1105	102325	2387	26410.5	12	DRSC04572	CG30190	HDC04184	FBgn0050190	1.23111	2.15057	1.29982	1.09982	1.04565	1.10917	0.656702	0.726897	1.23581	1.23646	0.786232	0.778854	0.99905	0.944153
003+158	003+158 K05	1.17	2.7	1057	104993	1800	18171.5	11	DRSC04542	CG9346	HDC03811	FBgn0034572	1.157	1.99325	-0.674491	-0.520741	0.971538	0.951852	-0.462739	-0.319839	-1.99579	-1.22428	0.957141	0.965134	0.410826	0.986903
003+158	003+158 K06	1.16	2.65	1097	105579	1809	16609	10	DRSC04419	CG3800	HDC04186	FBgn0034802	1.14842	1.97456	-0.90317	-0.713289	0.962954	0.93316	-0.592402	-0.444207	-1.52245	-0.936866	0.730018	0.774919	0.807871	0.809401
003+158	003+158 K07	1.22	2.93	1080.5	107624	2084	23417.5	12	DRSC04243	CG30296	HDC03814	FBgn0050296	1.19885	2.075	0.440357	0.321376	1.01338	1.0336	0.169384	0.224092	-0.0881394	-0.195621	0.929316	0.929013	0.99905	0.986903
003+158	003+158 K08	1.21	2.91	1118	105118	2130	21955	10	DRSC04424	CG3831	HDC04188	FBgn0034804	1.19062	2.06815	0.221088	0.25082	1.00515	1.02675	0.0450579	0.17852	-0.180035	0.00236721	0.950215	0.952762	0.99905	0.989167
003+158	003+158 K09	1.23	2.84	1140.5	105865	2098	23939.5	12	DRSC04714	shg	HDC03817	FBgn0003391	1.20701	2.0438	0.657835	0	1.02155	1.0024	0.292695	0.0165127	-0.132261	-0.0498346	0.732344	0.726632	0.99905	0.928205
003+158	003+158 K10	1.26	3.3	1148.5	108365	2639.5	28241.5	11	DRSC04596	CG32833	HDC04197	FBgn0052833	1.23111	2.19392	1.29982	1.54638	1.04565	1.15252	0.656702	1.01533	0.674491	0.964205	0.786232	0.778854	0.99905	0.944153
003+158	003+158 K11	1.27	3.18	907.5	99937	1973	26657.5	13	DRSC04080	CG10540	HDC03818	FBgn0034577	1.23902	2.15688	1.51042	1.16481	1.05355	1.11548	0.776114	0.768876	1.126	0.542431	0.433783	0.339095	0.910732	0.728915
003+158	003+158 K12	1.24	2.97	1035	99563	2038	23670.5	13	DRSC04592	l(2)06496	HDC04215	FBgn0010622	1.21511	2.08856	0.873552	0.461053	1.02965	1.04716	0.415008	0.314311	0.733519	0.711714	0.95567	0.95413	0.99905	0.989167
003+158	003+158 K13	1.35	3.35	968	93167.5	2279	32339.5	15	DRSC04545	mRpL54	HDC03820	FBgn0034579	1.3001	2.20896	3.13785	1.70128	1.11464	1.16756	1.69888	1.11539	4.10382	2.63559	0.102544	0.0336815	0.00177621	0.36218
003+158	003+158 K14	1.25	3.1	1043	100644	2183.5	25237	12	DRSC04325	Dox-A3	HDC04217	FBgn0000487	1.22314	2.1314	1.08754	0.902351	1.03768	1.09	0.536339	0.59935	1.02954	1.39709	0.816902	0.828671	0.99905	0.956248
003+158	003+158 K15	1.26	3.18	1066	100676	2326.5	26487	12	DRSC04079	CG10531	HDC03824	FBgn0034582	1.23111	2.15688	1.29982	1.16481	1.04565	1.11548	0.656702	0.768876	1.11501	0.951687	0.709345	0.674103	0.99905	0.912351
003+158	003+158 K16	1.27	2.95	1066.5	92720	2085	24709.5	11	DRSC04699	l(2)k09913	HDC04219	FBgn0021979	1.23902	2.08181	1.51042	0.391451	1.05355	1.04041	0.776114	0.269355	0.502964	-0.271209	0.61668	0.553384	0.99905	0.848083
003+158	003+158 K17	1.23	3.06	1072.5	97906	2209	22225	11	DRSC04078	CG10527	HDC03825	FBgn0034583	1.20701	2.11841	0.657835	0.768569	1.02155	1.07702	0.292695	0.512939	0.343435	0.657911	0.90154	0.908033	0.99905	0.984626
003+158	003+158 K18	1.23	2.92	1090	98687	2082.5	22231.5	13	DRSC04335	CG3085	HDC04221	FBgn0034816	1.20701	2.07158	0.657835	0.286158	1.02155	1.03018	0.292695	0.201345	-0.248029	-0.761808	0.90154	0.908033	0.99905	0.984626
003+158	003+158 K19	1.23	2.89	1077	103442	2034	23789	11	DRSC04548	Treh		FBgn0003748	1.20701	2.06126	0.657835	0.179778	1.02155	1.01986	0.292695	0.132633	-0.56251	-0.60572	0.732344	0.726632	0.99905	0.928205
003+158	003+158 K20	1.26	3.17	1133.5	107012	2458.5	27825.5	11	DRSC04336	CG3092	HDC04253	FBgn0034835	1.23111	2.15373	1.29982	1.13237	1.04565	1.11233	0.656702	0.74792	0.838124	0.915309	0.664159	0.617297	0.99905	0.877179
003+158	003+158 K21	1.25	2.82	1062	101246	1934	25440.5	13	DRSC04440	CG4030	HDC03827	FBgn0034585	1.22314	2.03674	1.08754	-0.0727992	1.03768	0.995337	0.536339	-0.0305089	0.553403	-0.347684	0.702847	0.673546	0.875023	0.912351
003+158	003+158 K22	1.24	3.03	1107	98393	2243.5	23702.5	12	DRSC04564	CG30412	HDC04277	FBgn0050412	1.21511	2.10856	0.873552	0.667081	1.02965	1.06716	0.415008	0.447386	0.0195907	0.121746	0.941749	0.9618	0.846599	0.986903
003+158	003+158 K23	1.23	2.98	1042	99002	2062	23152.5	11	DRSC04551	king-tubby	HDC03833	FBgn0015721	1.20701	2.09192	0.657835	0.495678	1.02155	1.05052	0.292695	0.336676	-0.0539355	-0.0147428	0.90154	0.908033	0.99905	0.984626
003+158	003+158 K24	1.2	2.99	1109	106352	2211.5	20812	10	DRSC04576	CG9861	HDC04279	FBgn0034844	1.18232	2.09527	0	0.530188	0.996855	1.05387	-0.0803001	0.358966	-1.56233	-0.00931205	0.897141	0.908033	0.99905	0.984626
003+158	003+158 L01	1.29	3.29	1147.5	112028	2630.5	32235	13	DRSC04362	CG3376	HDC04477	FBgn0034997	1.25464	2.19089	1.92669	1.51511	1.06918	1.14949	1.01214	0.995138	-0.90367	-0.51854	0.143409	0.0675655	0.99905	0.450708
003+158	003+158 L02	1.21	2.96	1046	105636	2051	21811.5	11	DRSC05005	CG9436	HDC04876	FBgn0033101	1.19062	2.08519	0.221088	0.426311	1.00515	1.04379	0.0450579	0.291871	-1.47412	-1.09387	0.991348	0.999656	0.299969	0.995919
003+158	003+158 L03	1.27	3.17	1104.5	103306	2399	27526.5	12	DRSC04705	nvy	HDC04479	FBgn0005636	1.23902	2.15373	1.51042	1.13237	1.05355	1.11233	0.776114	0.74792	-0.0809814	-0.0917556	0.735656	0.782653	0.99905	0.914355
003+158	003+158 L04	1.28	2.71	1177.5	104476	2019	29375.5	16	DRSC04996	Epac	HDC04877	FBgn0033102	1.24686	1.99695	1.71937	-0.48266	1.06139	0.955549	0.89459	-0.295241	1.13062	-1.11825	0.625889	0.558107	0.98505	0.848225
003+158	003+158 L05	1.21	2.97	1011.5	93118.5	1989	19630	10	DRSC04471	slik	HDC04488	FBgn0035001	1.19062	2.08856	0.221088	0.461053	1.00515	1.04716	0.0450579	0.314311	-1.44913	-0.262334	0.898914	0.908033	0.99905	0.984626
003+158	003+158 L06	1.26	3.02	1099.5	100442	2225.5	26129	13	DRSC05018	SdhB	HDC04887	FBgn0014028	1.23111	2.10526	1.29982	0.633028	1.04565	1.06386	0.656702	0.425391	0.814501	0.496561	0.970539	0.98134	0.99905	0.991706
[truncated: 35,619 more rows]
