# Supplementary material for: COPI Complex Is a Regulator of Lipid Homeostasis
Source: PLoS Biol. 2008 Nov 25;6(11):e292. doi: 10.1371/journal.pbio.0060292 (PMC2586367; doi:10.1371/journal.pbio.0060292)
Supplement: Table S5 — (186 KB XLS) [file pbio.0060292.st005.xls]

## Sheet: Under_B-score
GO term analysis for the combined hits of the present study (corresponds to Fig. 3A)
GO:biological process
Term	p-value	k	M	Genes
GO:0000022: mitotic spindle elongation	5.7e-31	36	79	*Qm, *RpL10Ab, *RpL11, *RpL12, *RpL13, *RpL14, *RpL17, *RpL18, *RpL18A, *RpL19, *RpL21, *RpL22, *RpL23, *RpL24, *RpL26, *RpL27, *RpL27A, *RpL28, *RpL3, *RpL30, *RpL31, *RpL36A, *RpL39, *RpL6, *RpL7, *RpL8, *RpL9, *RpS11, *RpS3A, *RpS4, *RpS5a, *RpS6, *eIF-2beta, *eIF-4a, *eIF3-S10, *eIF4G
GO:0051231: spindle elongation	1e-30	36	80	Qm, RpL10Ab, RpL11, RpL12, RpL13, RpL14, RpL17, RpL18, RpL18A, RpL19, RpL21, RpL22, RpL23, RpL24, RpL26, RpL27, RpL27A, RpL28, RpL3, RpL30, RpL31, RpL36A, RpL39, RpL6, RpL7, RpL8, RpL9, RpS11, RpS3A, RpS4, RpS5a, RpS6, eIF-2beta, eIF-4a, eIF3-S10, eIF4G
GO:0010467: gene expression	2.38e-22	99	954	B52, CG11107, CG11985, CG14712, CG15458, CG3213, CG4644, CG6094, CG6905, CG7185, CG7564, CG9769, Hrb27C, Int6, MED25, MED6, Pabp2, Pdp1, Qm, RpII215, RpL10Aa, RpL10Ab, RpL11, RpL12, RpL13, RpL14, RpL17, RpL18, RpL18A, RpL19, RpL21, RpL22, RpL23, RpL24, RpL26, RpL27, RpL27A, RpL28, RpL3, RpL30, RpL31, RpL36A, RpL38, RpL39, RpL4, RpL40, RpL6, RpL7, RpL8, RpL9, RpLP0, RpLP1, RpS11, RpS19a, RpS20, Rp…
GO:0007052: mitotic spindle organization and biogenesis	1.7e-21	42	190	*CG11985, *Qm, *RpL10Ab, *RpL11, RpL12, *RpL13, *RpL14, *RpL17, *RpL18, *RpL18A, RpL19, *RpL21, *RpL22, *RpL23, *RpL24, *RpL26, *RpL27, *RpL27A, *RpL28, *RpL3, *RpL30, *RpL31, *RpL36A, *RpL39, *RpL6, *RpL7, *RpL8, *RpL9, *RpS11, *RpS3A, *RpS4, *RpS5a, *RpS6, *SmB, *Spx, *U2af50, *eIF-2beta, *eIF-4a, *eIF3-S10, *eIF4G, *tacc, *thr
GO:0006412: translation	2.96e-20	70	555	*CG11107, CG14712, *CG15458, *CG3213, CG6094, CG9769, Int6, *Qm, *RpL10Aa, *RpL10Ab, *RpL11, *RpL12, *RpL13, *RpL14, *RpL17, *RpL18, *RpL18A, *RpL19, *RpL21, *RpL22, *RpL23, *RpL24, *RpL26, *RpL27, *RpL27A, *RpL28, *RpL3, *RpL30, *RpL31, *RpL36A, *RpL38, *RpL39, *RpL4, *RpL40, *RpL6, *RpL7, *RpL8, *RpL9, *RpLP0, *RpLP1, *RpS11, *RpS19a, *RpS20, *RpS23, *RpS24, *RpS27A, *RpS29, *RpS3A, *RpS4, *RpS…
GO:0043284: biopolymer biosynthetic process	6.31e-19	85	822	CG11107, CG14712, CG15458, CG3213, CG4644, CG6094, CG9769, DNApol-alpha180, Int6, MED25, MED6, Pdp1, Qm, RpII215, RpL10Aa, RpL10Ab, RpL11, RpL12, RpL13, RpL14, RpL17, RpL18, RpL18A, RpL19, RpL21, RpL22, RpL23, RpL24, RpL26, RpL27, RpL27A, RpL28, RpL3, RpL30, RpL31, RpL36A, RpL38, RpL39, RpL4, RpL40, RpL6, RpL7, RpL8, RpL9, RpLP0, RpLP1, RpS11, RpS19a, RpS20, RpS23, RpS24, RpS27A, RpS29, RpS3A, Rp…
GO:0007051: spindle organization and biogenesis	1.03e-18	42	223	CG11985, Qm, RpL10Ab, RpL11, RpL12, RpL13, RpL14, RpL17, RpL18, RpL18A, RpL19, RpL21, RpL22, RpL23, RpL24, RpL26, RpL27, RpL27A, RpL28, RpL3, RpL30, RpL31, RpL36A, RpL39, RpL6, RpL7, RpL8, RpL9, RpS11, RpS3A, RpS4, RpS5a, RpS6, SmB, Spx, U2af50, eIF-2beta, eIF-4a, eIF3-S10, eIF4G, tacc, thr
GO:0016043: cellular component organization and biogenesis	2.07e-18	144	1959	Act5C, Arf79F, Arp87C, Atpalpha, B52, CG11048, CG11985, CG13739, CG16791, CG34379, CG3618, CG3770, CG4328, CG4615, CG5844, CG6404, CG7263, CG7597, CG9240, CG9769, CHES-1-like, CkIalpha, DMAP1, Fas3, Fs(2)Ket, Gtp-bp, His3.3A, His3:CG31613, His4r, Hrb27C, Hsp70Aa, Hsp70Ab, Hsp70Ba, Hsp70Bb, Hsp70Bbb, Hsp70Bc, Int6, Krn, Lim3, Lsd-2, MED11, MTA1-like, Mys45A, NetB, Not1, PGRP-LC, Pde9, Pk61C, Pka-R…
GO:0034645: cellular macromolecule biosynthetic process	2.85e-17	70	628	CG11107, CG14712, CG15458, CG3213, CG6094, CG9769, Int6, Qm, RpL10Aa, RpL10Ab, RpL11, RpL12, RpL13, RpL14, RpL17, RpL18, RpL18A, RpL19, RpL21, RpL22, RpL23, RpL24, RpL26, RpL27, RpL27A, RpL28, RpL3, RpL30, RpL31, RpL36A, RpL38, RpL39, RpL4, RpL40, RpL6, RpL7, RpL8, RpL9, RpLP0, RpLP1, RpS11, RpS19a, RpS20, RpS23, RpS24, RpS27A, RpS29, RpS3A, RpS4, RpS5a, RpS6, Su(var)3-9, Trip1, eIF-2beta, eIF-4a…
GO:0009059: macromolecule biosynthetic process	1.39e-16	85	896	CG11107, CG14712, CG15458, CG3213, CG4644, CG6094, CG9769, DNApol-alpha180, Int6, MED25, MED6, Pdp1, Qm, RpII215, RpL10Aa, RpL10Ab, RpL11, RpL12, RpL13, RpL14, RpL17, RpL18, RpL18A, RpL19, RpL21, RpL22, RpL23, RpL24, RpL26, RpL27, RpL27A, RpL28, RpL3, RpL30, RpL31, RpL36A, RpL38, RpL39, RpL4, RpL40, RpL6, RpL7, RpL8, RpL9, RpLP0, RpLP1, RpS11, RpS19a, RpS20, RpS23, RpS24, RpS27A, RpS29, RpS3A, Rp…
GO:0000226: microtubule cytoskeleton organization and biogenesis	3.74e-16	44	285	CG11985, Pka-R1, Qm, RpL10Ab, RpL11, RpL12, RpL13, RpL14, RpL17, RpL18, RpL18A, RpL19, RpL21, RpL22, RpL23, RpL24, RpL26, RpL27, RpL27A, RpL28, RpL3, RpL30, RpL31, RpL36A, RpL39, RpL6, RpL7, RpL8, RpL9, RpS11, RpS3A, RpS4, RpS5a, RpS6, SmB, Spx, *Tektin-C, U2af50, eIF-2beta, eIF-4a, eIF3-S10, eIF4G, *tacc, thr
GO:0000278: mitotic cell cycle	1.98e-15	47	337	CG11985, Pdp1, Qm, RpL10Ab, RpL11, RpL12, RpL13, RpL14, RpL17, RpL18, RpL18A, RpL19, RpL21, RpL22, RpL23, RpL24, RpL26, RpL27, RpL27A, RpL28, RpL3, RpL30, RpL31, RpL36A, RpL39, RpL6, RpL7, RpL8, RpL9, RpS11, RpS3A, RpS4, RpS5a, RpS6, SmB, Spx, Taf1, U2af50, cana, eIF-2beta, eIF-4a, eIF3-S10, eIF4G, mus101, tacc, thr, tlk
GO:0044249: cellular biosynthetic process	2.11e-15	87	973	CG11107, CG13623, CG14712, CG14721, CG15458, CG3213, CG4825, CG6094, CG9769, CG9836, Int6, MED25, MED6, Plc21C, Qm, RpII215, RpL10Aa, RpL10Ab, RpL11, RpL12, RpL13, RpL14, RpL17, RpL18, RpL18A, RpL19, RpL21, RpL22, RpL23, RpL24, RpL26, RpL27, RpL27A, RpL28, RpL3, RpL30, RpL31, RpL36A, RpL38, RpL39, RpL4, RpL40, RpL6, RpL7, RpL8, RpL9, RpLP0, RpLP1, RpS11, RpS19a, RpS20, RpS23, RpS24, RpS27A, RpS29…
GO:0009058: biosynthetic process	2.17e-14	97	1199	CG11107, *CG12170, CG13623, CG14712, CG14721, CG15458, CG3213, CG4644, CG4825, CG6094, *CG6950, *CG8665, CG9769, CG9836, DNApol-alpha180, Gfat2, Int6, MED25, MED6, Pdp1, Plc21C, Qm, RpII215, RpL10Aa, RpL10Ab, RpL11, RpL12, RpL13, RpL14, RpL17, RpL18, RpL18A, RpL19, RpL21, RpL22, RpL23, RpL24, RpL26, RpL27, RpL27A, RpL28, RpL3, RpL30, RpL31, RpL36A, RpL38, RpL39, RpL4, RpL40, RpL6, RpL7, RpL8, RpL…
GO:0007010: cytoskeleton organization and biogenesis	2.41e-13	60	581	*Act5C, *Arp87C, CG11985, CG13739, CG3618, Fs(2)Ket, Lsd-2, Pde9, Pk61C, Pka-R1, Qm, *Rho1, RhoGAP18B, RpL10Ab, RpL11, RpL12, RpL13, RpL14, RpL17, RpL18, RpL18A, RpL19, RpL21, RpL22, RpL23, RpL24, RpL26, RpL27, RpL27A, RpL28, RpL3, RpL30, RpL31, RpL36A, RpL39, RpL6, RpL7, RpL8, RpL9, RpS11, RpS3A, RpS4, RpS5a, RpS6, SmB, Spx, Tektin-C, U2af50, alpha-Cat, cana, eIF-2beta, eIF-4a, eIF3-S10, eIF4G, …
GO:0007017: microtubule-based process	4.19e-13	49	417	CG11985, *CG13739, Lsd-2, *Pde9, Pka-R1, Qm, RpL10Ab, RpL11, RpL12, RpL13, RpL14, RpL17, RpL18, RpL18A, RpL19, RpL21, RpL22, RpL23, RpL24, RpL26, RpL27, RpL27A, RpL28, RpL3, RpL30, RpL31, RpL36A, RpL39, RpL6, RpL7, RpL8, RpL9, RpS11, RpS3A, RpS4, RpS5a, RpS6, SmB, Spx, *Tektin-C, U2af50, cana, eIF-2beta, eIF-4a, eIF3-S10, eIF4G, *shi, tacc, thr
GO:0043283: biopolymer metabolic process	9.88e-12	130	2023	Arf79F, B52, Bub1, CG11107, CG11985, CG12170, CG14304, CG14712, CG15458, CG17331, CG2574, CG2577, CG3213, CG3277, CG4644, CG5794, CG6094, CG6905, CG7177, CG7185, CG7263, CG7549, CG7564, CG7597, CG7766, CG9240, CG9769, CkIalpha, Csk, DNApol-alpha180, Hrb27C, Int6, MED25, MED6, Mkp, PP2A-B', Pabp2, Pdp1, Pk61C, Pka-C3, Qm, Roc1a, Roc1b, RpII215, RpL10Aa, RpL10Ab, RpL11, RpL12, RpL13, RpL14, RpL17, …
GO:0006996: organelle organization and biogenesis	4.44e-11	90	1218	Act5C, Arp87C, CG11985, CG13739, CG34379, CG3618, CG7263, CG9240, Fs(2)Ket, His3.3A, His3:CG31613, His4r, Hsp70Aa, Hsp70Ab, Hsp70Ba, Hsp70Bb, Hsp70Bbb, Hsp70Bc, Lsd-2, Mys45A, Pde9, Pk61C, Pka-R1, Qm, Rho1, RhoGAP18B, RpL10Ab, RpL11, RpL12, RpL13, RpL14, RpL17, RpL18, RpL18A, RpL19, RpL21, RpL22, RpL23, RpL24, RpL26, RpL27, RpL27A, RpL28, RpL3, RpL30, RpL31, RpL36A, RpL39, RpL40, RpL6, RpL7, RpL8…
GO:0009987: cellular process	1.07e-10	289	6261	ATPsyn-d, Ac78C, Act5C, Arf79F, Argk, Arp87C, Atpalpha, B52, Bub1, C3G, CG10664, CG1074, CG11048, CG11107, CG11985, CG12170, CG13095, CG13623, CG13716, CG13739, CG14304, CG14712, CG14721, CG15458, CG15876, CG16791, *CG17331, CG2574, CG2577, CG3074, CG31302, CG3213, CG32150, CG32397, CG3277, CG33128, CG34379, CG3618, CG3770, CG4169, *CG42267, CG4328, CG4615, CG4644, CG4825, CG5794, CG5844, CG6094,…
GO:0000279: M phase	5.49e-10	49	508	CG11985, Pdp1, Qm, RpL10Ab, RpL11, RpL12, RpL13, RpL14, RpL17, RpL18, RpL18A, RpL19, RpL21, RpL22, RpL23, RpL24, RpL26, RpL27, RpL27A, RpL28, RpL3, RpL30, RpL31, RpL36A, RpL39, RpL6, RpL7, RpL8, RpL9, RpS11, RpS3A, RpS4, RpS5a, RpS6, SmB, Spx, U2af50, cana, eIF-2beta, eIF-4a, eIF3-S10, eIF4G, grau, mei-P26, mtrm, mus101, mus309, tacc, thr
GO:0022403: cell cycle phase	6.38e-10	50	527	CG11985, Pdp1, Qm, RpL10Ab, RpL11, RpL12, RpL13, RpL14, RpL17, RpL18, RpL18A, RpL19, RpL21, RpL22, RpL23, RpL24, RpL26, RpL27, RpL27A, RpL28, RpL3, RpL30, RpL31, RpL36A, RpL39, RpL6, RpL7, RpL8, RpL9, RpS11, RpS3A, RpS4, RpS5a, RpS6, SmB, Spx, Taf1, U2af50, cana, eIF-2beta, eIF-4a, eIF3-S10, eIF4G, grau, mei-P26, mtrm, mus101, mus309, tacc, thr
GO:0022402: cell cycle process	2.72e-09	51	567	CG11985, Pdp1, Qm, RpL10Ab, RpL11, RpL12, RpL13, RpL14, RpL17, RpL18, RpL18A, RpL19, RpL21, RpL22, RpL23, RpL24, RpL26, RpL27, RpL27A, RpL28, RpL3, RpL30, RpL31, RpL36A, RpL39, RpL6, RpL7, RpL8, RpL9, RpS11, RpS3A, RpS4, RpS5a, RpS6, SmB, Spx, Taf1, U2af50, cana, eIF-2beta, eIF-4a, eIF3-S10, eIF4G, grau, mei-P26, mtrm, mus101, mus309, tacc, thr, tsr
GO:0006909: phagocytosis	5.82e-09	27	201	Act5C, CG16791, CG4328, CG4615, CG5844, CG7597, CHES-1-like, CkIalpha, DMAP1, Int6, MTA1-like, *PGRP-LC, RpL10Aa, Smr, Snap, alien, alphaCop, betaCop, blw, brm, caup, deltaCOP, flfl, gammaCop, pnt, pros, zetaCOP
GO:0006911: phagocytosis, engulfment	9.48e-09	26	192	*Act5C, *CG16791, *CG4328, *CG4615, *CG5844, *CG7597, *CHES-1-like, *CkIalpha, *DMAP1, *Int6, *MTA1-like, *RpL10Aa, *Smr, *Snap, *alien, *alphaCop, *betaCop, *blw, *brm, *caup, *deltaCOP, *flfl, *gammaCop, *pnt, *pros, *zetaCOP
GO:0007049: cell cycle	1.19e-08	52	610	CG11985, Pdp1, Qm, RpL10Ab, RpL11, RpL12, RpL13, RpL14, RpL17, RpL18, RpL18A, RpL19, RpL21, RpL22, RpL23, RpL24, RpL26, RpL27, RpL27A, RpL28, RpL3, RpL30, RpL31, RpL36A, RpL39, RpL6, RpL7, RpL8, RpL9, RpS11, RpS3A, RpS4, RpS5a, RpS6, SmB, Spx, Taf1, U2af50, cana, eIF-2beta, eIF-4a, eIF3-S10, eIF4G, grau, mei-P26, mtrm, mus101, mus309, tacc, thr, tlk, tsr
GO:0034605: cellular response to heat	1.71e-08	6	7	Hsp70Aa, Hsp70Ab, Hsp70Ba, Hsp70Bb, Hsp70Bbb, Hsp70Bc
GO:0035079: polytene chromosome puffing	1.71e-08	6	7	Hsp70Aa, Hsp70Ab, Hsp70Ba, Hsp70Bb, Hsp70Bbb, Hsp70Bc
GO:0035080: heat shock-mediated polytene chromosome puffing	1.71e-08	6	7	*Hsp70Aa, *Hsp70Ab, *Hsp70Ba, *Hsp70Bb, *Hsp70Bbb, *Hsp70Bc
GO:0016044: membrane organization and biogenesis	2.27e-08	35	333	Act5C, Arf79F, CG16791, CG4328, CG4615, CG5844, CG6404, CG7597, CHES-1-like, CkIalpha, DMAP1, Int6, MTA1-like, PGRP-LC, Rho1, RpL10Aa, Smr, Snap, alien, alphaCop, beta'Cop, betaCop, blw, brm, caup, deltaCOP, flfl, gammaCop, *hkb, kst, pnt, pros, scramb1, shi, zetaCOP
GO:0010324: membrane invagination	2.97e-08	30	260	Act5C, Arf79F, CG16791, CG4328, CG4615, CG5844, CG7597, CHES-1-like, CkIalpha, DMAP1, Int6, MTA1-like, PGRP-LC, Rho1, RpL10Aa, Smr, Snap, alien, alphaCop, betaCop, blw, brm, caup, deltaCOP, flfl, gammaCop, pnt, pros, shi, zetaCOP
GO:0006897: endocytosis	2.97e-08	30	260	Act5C, Arf79F, CG16791, CG4328, CG4615, CG5844, CG7597, CHES-1-like, CkIalpha, DMAP1, Int6, MTA1-like, PGRP-LC, *Rho1, RpL10Aa, Smr, Snap, alien, alphaCop, betaCop, blw, brm, caup, deltaCOP, flfl, gammaCop, pnt, pros, *shi, zetaCOP
GO:0050789: regulation of biological process	6.22e-08	128	2255	Aac11, Ac78C, Arf79F, Atpalpha, B52, Bub1, C3G, CG11617, CG17100, CG18599, CG2574, CG31158, CG32050, CG32105, CG32121, CG32397, CG32778, CG3618, CG3726, CG42267, CG4328, CG6905, CG7039, CG7185, CG7263, CG7549, CG7918, CHES-1-like, Cirl, CkIalpha, Csk, Ctr1A, DMAP1, Dat, Dbp45A, Dcp2, Dr, Eip74EF, Fs(2)Ket, GATAe, Gtp-bp, His3.3A, Hrb27C, Hsc70-3, Kr-h1, Krn, Lim3, Lsd-2, MED11, MED6, MTA1-like, M…
GO:0019219: regulation of nucleobase, nucleoside, nucleotide and nucleic acid metabolic process	2.24e-07	60	821	B52, CG11617, CG17100, CG18599, CG32050, CG32105, CG32121, CG32778, CG3726, CG42267, CG4328, CG6905, CG7185, CG7549, CHES-1-like, DMAP1, Dbp45A, Dr, Eip74EF, GATAe, Hrb27C, Kr-h1, Lim3, MED11, MED6, MTA1-like, MrgBP, Pdp1, Pep, RpL40, RpS27A, Scr, Smr, SoxN, Spt6, Srp54, Su(var)205, Su(var)3-9, Taf1, Tbp, U2af50, acj6, alien, aret, bip2, brm, brp, caup, dalao, eIF-4a, geminin, grau, how, l(2)NC13…
GO:0022613: ribonucleoprotein complex biogenesis and assembly	3.3e-07	19	131	B52, CG9769, Int6, Mys45A, RpL40, RpLP0, RpS27A, Srp54, Su(var)3-9, Trip1, U2af50, eIF-2beta, eIF-4a, eIF-5A, eIF3-S10, eIF3-S8, eIF4G, hoip, kst
GO:0051252: regulation of RNA metabolic process	5.84e-07	52	688	B52, CG11617, CG17100, CG18599, CG32105, CG32121, CG32778, CG3726, CG42267, CG4328, CG7185, CG7549, CHES-1-like, Dbp45A, Dr, Eip74EF, GATAe, Hrb27C, Lim3, MED11, MED6, MTA1-like, Pdp1, Pep, RpL40, RpS27A, Scr, Smr, SoxN, Spt6, Srp54, Su(var)205, Su(var)3-9, Taf1, Tbp, U2af50, acj6, alien, aret, bip2, brm, caup, dalao, eIF-4a, grau, how, lola, nub, pnt, pros, repo, tin
GO:0031323: regulation of cellular metabolic process	8.62e-07	67	996	B52, CG11617, CG17100, CG18599, CG32050, CG32105, CG32121, CG32778, CG3726, CG42267, CG4328, CG6905, CG7185, CG7549, CHES-1-like, CkIalpha, DMAP1, Dbp45A, Dr, Eip74EF, GATAe, Hrb27C, Kr-h1, Lim3, MED11, MED6, MTA1-like, MrgBP, PGRP-LC, Pdp1, Pep, Pka-R1, RpL40, RpS27A, Scr, Smr, SoxN, Spt6, Srp54, Su(var)205, Su(var)3-9, Taf1, Tbp, U2af50, Vha44, acj6, alien, aret, bip2, brm, brp, caup, dalao, eI…
GO:0019222: regulation of metabolic process	9.17e-07	69	1039	B52, CG11617, CG17100, CG18599, CG2574, CG32050, CG32105, CG32121, CG32778, CG3726, CG42267, CG4328, CG6905, CG7185, CG7549, CHES-1-like, CkIalpha, DMAP1, Dbp45A, Dr, Eip74EF, GATAe, Hrb27C, Kr-h1, Lim3, MED11, MED6, MTA1-like, MrgBP, PGRP-LC, Pdp1, Pep, Pka-R1, RpL40, RpS27A, Scr, Smr, SoxN, Spt6, Srp54, Su(var)205, Su(var)3-9, Taf1, Tbp, U2af50, UbcD2, Vha44, acj6, alien, aret, bip2, brm, brp, …
GO:0016192: vesicle-mediated transport	1.2e-06	36	409	Act5C, Arf79F, CG16791, CG4328, CG4615, CG5844, CG7597, CHES-1-like, *Cirl, CkIalpha, DMAP1, Int6, MTA1-like, PGRP-LC, Rho1, RpL10Aa, Smr, Snap, alien, *alphaCop, *beta'Cop, betaCop, blw, brm, *brp, caup, *cni, deltaCOP, disp, flfl, gammaCop, p24-1, pnt, pros, *shi, zetaCOP
GO:0050794: regulation of cellular process	1.93e-06	117	2131	Aac11, Ac78C, Arf79F, Atpalpha, B52, Bub1, C3G, CG11617, CG17100, CG18599, CG31158, CG32050, CG32105, CG32121, CG32397, CG32778, CG3618, CG3726, CG42267, CG4328, CG6905, CG7039, CG7185, CG7263, CG7549, CG7918, CHES-1-like, Cirl, CkIalpha, Csk, DMAP1, Dbp45A, Dcp2, Dr, Eip74EF, Fs(2)Ket, GATAe, His3.3A, Hrb27C, Hsc70-3, Kr-h1, Krn, Lim3, MED11, MED6, MTA1-like, MrgBP, PGRP-LC, PP2A-B', Pde9, Pdp1,…
GO:0065007: biological regulation	2.4e-06	133	2521	Aac11, Ac78C, Arf79F, Atpalpha, B52, Bub1, C3G, CG11617, CG17100, CG18599, CG2574, CG31158, CG32050, CG32105, CG32121, CG32397, CG32778, CG3618, CG3726, CG42267, CG4328, CG6179, CG6852, CG6905, CG7039, CG7185, CG7263, CG7549, CG7918, CHES-1-like, Cirl, CkIalpha, Csk, Ctr1A, DMAP1, Dat, Dbp45A, Dcp2, Dr, Eip74EF, Fs(2)Ket, GATAe, Gtp-bp, His3.3A, Hrb27C, Hsc70-3, Kr-h1, Krn, Lim3, Lsd-2, MED11, ME…
GO:0044237: cellular metabolic process	2.83e-06	173	3522	ATPsyn-d, Ac78C, Arf79F, Argk, B52, Bub1, CG10664, CG1074, CG11107, CG11985, CG12170, CG13095, CG13623, CG14304, CG14712, CG14721, CG15458, CG17331, CG2574, CG2577, CG3074, CG3213, CG32150, CG3277, CG33128, CG4169, CG4644, CG4825, CG5794, CG6094, CG6330, CG6905, CG7177, CG7181, CG7185, CG7263, CG7549, CG7556, CG7564, CG7580, CG7597, CG7766, CG8043, CG8665, CG9140, CG9240, CG9581, CG9603, CG9769, …
GO:0006890: retrograde vesicle-mediated transport, Golgi to ER	3.51e-06	5	8	*alphaCop, *beta'Cop, *betaCop, *deltaCOP, *gammaCop
GO:0043170: macromolecule metabolic process	5.03e-06	142	2774	Arf79F, B52, Bub1, CG11107, CG11985, CG12170, CG13095, CG14304, CG14712, CG15458, CG17331, CG2574, CG2577, CG3074, CG3213, CG32150, CG3277, CG33128, CG4169, CG4644, CG5794, CG6094, CG6905, CG7177, CG7185, CG7263, CG7549, CG7556, CG7564, CG7597, CG7766, CG9240, CG9581, CG9769, CkIalpha, Csk, DNApol-alpha180, DnaJ-60, Hex-A, Hrb27C, Hsc70-1, Hsc70-2, Int6, MED25, MED6, Mkp, Nc73EF, PP2A-B', Pabp2, …
GO:0022618: ribonucleoprotein complex assembly	6.83e-06	13	80	B52, CG9769, Int6, Srp54, Su(var)3-9, Trip1, U2af50, eIF-2beta, eIF-4a, eIF-5A, eIF3-S10, eIF3-S8, eIF4G
GO:0010468: regulation of gene expression	1.94e-05	56	858	CG11617, CG17100, CG18599, CG32050, CG32105, CG32121, CG32778, CG3726, CG42267, CG4328, CG6905, CG7549, CHES-1-like, DMAP1, Dcp2, Dr, Eip74EF, GATAe, Hrb27C, Hsc70-3, Kr-h1, Lim3, MED11, MED6, MTA1-like, MrgBP, Pdp1, RpL40, RpS27A, Scr, Smr, SoxN, Spt6, Su(var)205, Su(var)3-9, Taf1, Tbp, Tis11, acj6, alien, aret, bip2, brm, brp, caup, dalao, drosha, grau, l(2)NC136, lola, nub, pAbp, pnt, pros, re…
GO:0009266: response to temperature stimulus	2.36e-05	11	65	*Atpalpha, Hsc70-1, Hsc70-2, Hsc70-3, Hsp70Aa, Hsp70Ab, Hsp70Ba, Hsp70Bb, Hsp70Bbb, Hsp70Bc, shi
GO:0034621: cellular macromolecular complex subunit organization	2.42e-05	28	322	B52, CG6094, CG6404, CG9065, CG9769, Fs(2)Ket, His3.3A, His3:CG31613, Int6, MED25, MED6, Snap, Srp54, Su(var)205, Su(var)3-9, Taf1, Tbp, Trip1, U2af50, caz, eIF-2beta, eIF-4a, eIF-5A, eIF3-S10, eIF3-S8, eIF4G, mTTF, tsr
GO:0006413: translational initiation	2.9e-05	10	55	*CG9769, *Int6, *Su(var)3-9, *Trip1, *eIF-2beta, *eIF-4a, *eIF-5A, *eIF3-S10, *eIF3-S8, *eIF4G
GO:0043933: macromolecular complex subunit organization	3.27e-05	30	363	Atpalpha, B52, CG6094, CG6404, CG9065, CG9769, Fs(2)Ket, His3.3A, His3:CG31613, Int6, MED25, MED6, Snap, Srp54, Su(var)205, Su(var)3-9, Taf1, Tbp, Trip1, U2af50, caz, eIF-2beta, eIF-4a, eIF-5A, eIF3-S10, eIF3-S8, eIF4G, kst, mTTF, tsr
GO:0009889: regulation of biosynthetic process	3.48e-05	54	834	CG11617, CG17100, CG18599, CG32050, CG32105, CG32121, CG32778, CG3726, CG42267, CG4328, CG6905, CG7549, CHES-1-like, DMAP1, Dr, Eip74EF, GATAe, Hrb27C, Kr-h1, Lim3, MED11, MED6, MTA1-like, MrgBP, PGRP-LC, Pdp1, RpL40, RpS27A, Scr, Smr, SoxN, Spt6, Su(var)205, Su(var)3-9, Taf1, Tbp, Vha44, acj6, alien, aret, bip2, brm, brp, caup, dalao, grau, l(2)NC136, lola, nub, pAbp, pnt, pros, repo, tin
GO:0009408: response to heat	4.01e-05	10	57	*Hsc70-1, *Hsc70-2, *Hsc70-3, *Hsp70Aa, *Hsp70Ab, *Hsp70Ba, *Hsp70Bb, *Hsp70Bbb, *Hsp70Bc, *shi
GO:0044267: cellular protein metabolic process	4.6e-05	105	1987	Arf79F, Bub1, CG11107, CG12170, CG13095, CG14712, CG15458, CG17331, CG2574, CG2577, CG3074, CG3213, CG32150, CG3277, CG33128, CG4169, CG5794, CG6094, CG7177, CG7556, CG7597, CG9240, CG9581, CG9769, CkIalpha, Csk, DnaJ-60, Hsc70-1, Hsc70-2, Int6, Mkp, PP2A-B', Pk61C, Pka-C3, Qm, Roc1a, Roc1b, RpL10Aa, RpL10Ab, RpL11, RpL12, RpL13, RpL14, RpL17, RpL18, RpL18A, RpL19, RpL21, RpL22, RpL23, RpL24, RpL…
GO:0010556: regulation of macromolecule biosynthetic process	5.44e-05	52	806	CG11617, CG17100, CG18599, CG32050, CG32105, CG32121, CG32778, CG3726, CG42267, CG4328, CG6905, CG7549, CHES-1-like, DMAP1, Dr, Eip74EF, GATAe, Hrb27C, Kr-h1, Lim3, MED11, MED6, MTA1-like, MrgBP, Pdp1, RpL40, RpS27A, Scr, Smr, SoxN, Spt6, Su(var)205, Su(var)3-9, Taf1, Tbp, acj6, alien, aret, bip2, brm, brp, caup, dalao, grau, l(2)NC136, lola, nub, pAbp, pnt, pros, repo, tin
GO:0043484: regulation of RNA splicing	5.46e-05	10	59	B52, CG7185, Dbp45A, Hrb27C, Pep, Srp54, U2af50, aret, eIF-4a, how
GO:0048024: regulation of nuclear mRNA splicing, via spliceosome	5.46e-05	10	59	*B52, CG7185, Dbp45A, *Hrb27C, *Pep, Srp54, U2af50, aret, eIF-4a, how
GO:0050684: regulation of mRNA processing	6.34e-05	10	60	B52, CG7185, Dbp45A, Hrb27C, Pep, Srp54, U2af50, aret, eIF-4a, how
GO:0019538: protein metabolic process	6.59e-05	105	2004	Arf79F, Bub1, CG11107, CG12170, CG13095, CG14712, CG15458, CG17331, CG2574, CG2577, CG3074, CG3213, CG32150, CG3277, CG33128, CG4169, CG5794, CG6094, CG7177, CG7556, CG7597, CG9240, CG9581, CG9769, CkIalpha, Csk, DnaJ-60, Hsc70-1, Hsc70-2, Int6, Mkp, PP2A-B', Pk61C, Pka-C3, Qm, Roc1a, Roc1b, RpL10Aa, RpL10Ab, RpL11, RpL12, RpL13, RpL14, RpL17, RpL18, RpL18A, RpL19, RpL21, RpL22, RpL23, RpL24, RpL…
GO:0045449: regulation of transcription	6.67e-05	49	750	CG11617, *CG17100, CG18599, *CG32050, *CG32105, CG32121, CG32778, CG3726, CG42267, CG4328, *CG6905, CG7549, CHES-1-like, DMAP1, *Dr, *Eip74EF, GATAe, *Kr-h1, Lim3, MED11, MED6, MTA1-like, *MrgBP, Pdp1, RpL40, RpS27A, Scr, Smr, *SoxN, Spt6, *Su(var)205, Su(var)3-9, Taf1, Tbp, acj6, alien, bip2, brm, *brp, caup, dalao, grau, *l(2)NC136, lola, nub, *pnt, *pros, repo, *tin
GO:0034622: cellular macromolecular complex assembly	6.99e-05	26	306	B52, CG6404, CG9065, CG9769, Fs(2)Ket, His3.3A, His3:CG31613, Int6, MED25, MED6, Snap, Srp54, Su(var)205, Su(var)3-9, Taf1, Tbp, Trip1, U2af50, caz, eIF-2beta, eIF-4a, eIF-5A, eIF3-S10, eIF3-S8, eIF4G, tsr
GO:0044238: primary metabolic process	8.38e-05	160	3374	ATPsyn-d, Ac78C, Arf79F, B52, Bub1, CG11107, CG11985, CG12170, CG13095, CG14304, CG14712, CG15458, CG17331, CG2574, CG2577, CG3074, CG3213, CG32150, CG3277, CG33128, CG4169, CG4644, CG4825, CG5794, CG6094, CG6330, CG6905, CG7177, CG7185, CG7263, CG7549, CG7556, CG7564, CG7597, CG7766, CG8043, CG9240, CG9581, CG9769, CkIalpha, Csk, DNApol-alpha180, Dat, DnaJ-60, Gfat2, Hex-A, Hrb27C, Hsc70-1, Hsc7…
GO:0065003: macromolecular complex assembly	9.59e-05	28	348	Atpalpha, B52, CG6404, CG9065, CG9769, Fs(2)Ket, His3.3A, His3:CG31613, Int6, MED25, MED6, Snap, Srp54, Su(var)205, Su(var)3-9, Taf1, Tbp, Trip1, U2af50, caz, eIF-2beta, eIF-4a, eIF-5A, eIF3-S10, eIF3-S8, eIF4G, kst, tsr
GO:0048193: Golgi vesicle transport	0.000109	8	41	Snap, alphaCop, beta'Cop, betaCop, cni, deltaCOP, gammaCop, p24-1
GO:0060255: regulation of macromolecule metabolic process	0.000111	57	935	CG11617, CG17100, CG18599, CG2574, CG32050, CG32105, CG32121, CG32778, CG3726, CG42267, CG4328, CG6905, CG7549, CHES-1-like, CkIalpha, DMAP1, Dr, Eip74EF, GATAe, Hrb27C, Kr-h1, Lim3, MED11, MED6, MTA1-like, MrgBP, Pdp1, Pka-R1, RpL40, RpS27A, Scr, Smr, SoxN, Spt6, Su(var)205, Su(var)3-9, Taf1, Tbp, UbcD2, acj6, alien, aret, bip2, brm, brp, caup, dalao, grau, l(2)NC136, lola, nub, pAbp, pnt, pros,…
GO:0044260: cellular macromolecule metabolic process	0.000117	110	2152	Arf79F, Bub1, CG11107, CG12170, CG13095, CG14304, CG14712, CG15458, CG17331, CG2574, CG2577, CG3074, CG3213, CG32150, CG3277, CG33128, CG4169, CG5794, CG6094, CG7177, CG7549, CG7556, CG7597, CG7766, CG9240, CG9581, CG9769, CkIalpha, Csk, DnaJ-60, Hex-A, Hsc70-1, Hsc70-2, Int6, Mkp, Nc73EF, PP2A-B', Pk61C, Pka-C3, Qm, Roc1a, Roc1b, RpL10Aa, RpL10Ab, RpL11, RpL12, RpL13, RpL14, RpL17, RpL18, RpL18A…
GO:0006355: regulation of transcription, DNA-dependent	0.000143	42	629	*CG11617, *CG17100, *CG18599, *CG32105, CG32121, *CG32778, *CG3726, *CG42267, *CG4328, *CG7549, *CHES-1-like, *Dr, *Eip74EF, *GATAe, *Lim3, MED11, MED6, *MTA1-like, *Pdp1, *RpL40, *RpS27A, Scr, Smr, *SoxN, Spt6, Su(var)205, Su(var)3-9, *Taf1, Tbp, *acj6, alien, bip2, brm, *caup, dalao, grau, lola, nub, *pnt, *pros, *repo, *tin
GO:0051716: cellular response to stimulus	0.000245	6	25	Hsp70Aa, Hsp70Ab, Hsp70Ba, Hsp70Bb, Hsp70Bbb, Hsp70Bc
GO:0033554: cellular response to stress	0.000245	6	25	Hsp70Aa, Hsp70Ab, Hsp70Ba, Hsp70Bb, Hsp70Bbb, Hsp70Bc
GO:0008152: metabolic process	0.000361	184	4089	ATPsyn-d, Ac78C, *AcCoAS, Arf79F, Argk, B52, Bub1, CG10664, CG1074, CG11107, *CG11453, CG11985, CG12170, CG13095, *CG13377, CG13623, CG14304, CG14712, CG14721, CG15458, CG17331, CG2574, CG2577, CG3074, CG3213, CG32150, CG3277, CG33128, CG4169, CG4644, CG4825, CG5794, *CG5844, CG6094, CG6330, CG6905, CG6950, CG7177, CG7181, CG7185, CG7263, CG7549, CG7556, CG7564, CG7580, CG7597, CG7766, CG8043, CG…
GO:0006119: oxidative phosphorylation	0.000382	12	102	ATPsyn-d, CG10664, CG4169, CG7181, CG7580, CG9140, CG9603, CoVa, *Cyt-c-p, ND75, blw, l(2)06225
GO:0008039: synaptic target recognition	0.000481	3	5	*Fas3, NetB, *acj6
GO:0006397: mRNA processing	0.000482	15	151	B52, CG11107, CG11985, CG6905, CG7185, CG7564, *Hrb27C, Pabp2, SmB, Spx, Srp54, U2af50, aret, hoip, snRNP69D
GO:0010001: glial cell differentiation	0.000502	4	11	Dr, *hkb, *pros, *repo
GO:0000381: regulation of alternative nuclear mRNA splicing, via spliceosome	0.000527	8	51	*B52, *CG7185, *Dbp45A, *Srp54, *U2af50, *aret, *eIF-4a, *how
GO:0008150: biological_process	1	371	9990	ATPsyn-d, Aac11, Ac78C, AcCoAS, Act5C, Arf79F, Argk, Arp87C, Atpalpha, B52, Bub1, Bx42, C3G, CG10664, CG1074, CG11048, CG11107, CG11453, CG11617, CG11985, *CG12022, CG12170, CG13095, CG13377, CG13623, CG13716, CG13739, CG13743, CG14304, CG14542, *CG14561, CG14712, CG14721, CG15458, CG15876, *CG15891, CG16791, CG17100, CG17331, CG18599, CG2574, CG2577, *CG30126, *CG30470, CG3074, CG31158, CG31284,…
GO term analysis for the combined hits of the study of Guo and colleagues (corresponds to Fig. 3B)
GO:biological process
Term	p-value	k	M	Genes
GO:0000022: mitotic spindle elongation	3.69e-40	35	79	*CG8636, *Ef2b, *Qm, *RpL10Ab, *RpL13, *RpL17, *RpL18, *RpL26, *RpL27, *RpL27A, *RpL28, *RpL31, *RpL32, *RpL35, *RpL6, *RpL7, *RpL7A, *RpL8, *RpL9, *RpS11, *RpS15, *RpS15Aa, *RpS15Ab, *RpS16, *RpS18, *RpS30, *RpS3A, *RpS4, *RpS5a, *RpS6, *Rpn1, *eIF-1A, *eIF-2beta, *eIF-4a, *sta
GO:0051231: spindle elongation	6.47e-40	35	80	CG8636, Ef2b, Qm, RpL10Ab, RpL13, RpL17, RpL18, RpL26, RpL27, RpL27A, RpL28, RpL31, RpL32, RpL35, RpL6, RpL7, RpL7A, RpL8, RpL9, RpS11, RpS15, RpS15Aa, RpS15Ab, RpS16, RpS18, RpS30, RpS3A, RpS4, RpS5a, RpS6, Rpn1, eIF-1A, eIF-2beta, eIF-4a, sta
GO:0007052: mitotic spindle organization and biogenesis	1.31e-33	42	190	*CG7033, *CG8636, *DebB, *Ef2b, *Hel25E, *Qm, *RpL10Ab, *RpL13, *RpL17, *RpL18, *RpL26, *RpL27, *RpL27A, *RpL28, *RpL31, *RpL32, *RpL35, *RpL6, *RpL7, *RpL7A, *RpL8, *RpL9, *RpS11, *RpS15, *RpS15Aa, *RpS15Ab, *RpS16, *RpS18, *RpS30, *RpS3A, *RpS4, *RpS5a, *RpS6, *Rpn1, *SmB, *eIF-1A, *eIF-2beta, *eIF-4a, *pav, *snRNP2, *sta, *tum
GO:0000278: mitotic cell cycle	2.13e-32	51	337	CG7033, CG8636, CycA, CycE, DebB, Ef2b, Hel25E, Pdp1, Psc, Qm, Rca1, RpL10Ab, RpL13, RpL17, RpL18, RpL26, RpL27, RpL27A, RpL28, RpL31, RpL32, RpL35, RpL6, RpL7, RpL7A, RpL8, RpL9, RpS11, RpS15, RpS15Aa, RpS15Ab, RpS16, RpS18, RpS30, RpS3A, RpS4, RpS5a, RpS6, Rpn1, SmB, cdc2, eIF-1A, eIF-2beta, eIF-4a, eff, pav, snRNP2, sta, stg, tlk, tum
GO:0010467: gene expression	2.18e-31	78	954	CG11266, CG12267, CG4849, CG8636, CG9769, Cbp80, Cdk9, DebB, Ef2b, Hel25E, Int6, MED17, MED25, MED8, Pdp1, Qm, Rbp2, RpII140, RpII33, RpL10Ab, RpL13, RpL13A, RpL17, RpL18, RpL26, RpL27, RpL27A, RpL28, RpL31, RpL32, RpL35, RpL36, RpL4, RpL40, RpL6, RpL7, RpL7A, RpL8, RpL9, RpLP0, RpS11, RpS14a, RpS15, RpS15Aa, RpS15Ab, RpS16, RpS17, RpS18, RpS19a, RpS20, RpS23, RpS24, RpS29, RpS3, RpS30, RpS3A, Rp…
GO:0007051: spindle organization and biogenesis	1.46e-30	42	223	CG7033, CG8636, DebB, Ef2b, Hel25E, Qm, RpL10Ab, RpL13, RpL17, RpL18, RpL26, RpL27, RpL27A, RpL28, RpL31, RpL32, RpL35, RpL6, RpL7, RpL7A, RpL8, RpL9, RpS11, RpS15, RpS15Aa, RpS15Ab, RpS16, RpS18, RpS30, RpS3A, RpS4, RpS5a, RpS6, Rpn1, SmB, eIF-1A, eIF-2beta, eIF-4a, pav, snRNP2, sta, tum
GO:0043284: biopolymer biosynthetic process	7.52e-29	70	822	CG12267, CG4849, CG8636, CG9769, Cdk9, CycE, Ef2b, Int6, MED17, MED25, MED8, Pdp1, Qm, Rbp2, RnrS, RpII140, RpII33, RpL10Ab, RpL13, RpL13A, RpL17, RpL18, RpL26, RpL27, RpL27A, RpL28, RpL31, RpL32, RpL35, RpL36, RpL4, RpL40, RpL6, RpL7, RpL7A, RpL8, RpL9, RpLP0, RpS11, RpS14a, RpS15, RpS15Aa, RpS15Ab, RpS16, RpS17, RpS18, RpS19a, RpS20, RpS23, RpS24, RpS29, RpS3, RpS30, RpS3A, RpS4, RpS5a, RpS6, R…
GO:0000226: microtubule cytoskeleton organization and biogenesis	3.26e-28	44	285	14-3-3epsilon, CG7033, CG8636, DebB, Ef2b, Hel25E, Qm, RpL10Ab, RpL13, RpL17, RpL18, RpL26, RpL27, RpL27A, RpL28, RpL31, RpL32, RpL35, RpL6, RpL7, RpL7A, RpL8, RpL9, RpS11, RpS15, RpS15Aa, RpS15Ab, RpS16, RpS18, RpS30, RpS3A, RpS4, RpS5a, RpS6, Rpn1, SmB, eIF-1A, eIF-2beta, eIF-4a, pav, snRNP2, sta, stg, tum
GO:0009059: macromolecule biosynthetic process	1.55e-26	70	896	CG12267, CG4849, CG8636, CG9769, Cdk9, CycE, Ef2b, Int6, MED17, MED25, MED8, Pdp1, Qm, Rbp2, RnrS, RpII140, RpII33, RpL10Ab, RpL13, RpL13A, RpL17, RpL18, RpL26, RpL27, RpL27A, RpL28, RpL31, RpL32, RpL35, RpL36, RpL4, RpL40, RpL6, RpL7, RpL7A, RpL8, RpL9, RpLP0, RpS11, RpS14a, RpS15, RpS15Aa, RpS15Ab, RpS16, RpS17, RpS18, RpS19a, RpS20, RpS23, RpS24, RpS29, RpS3, RpS30, RpS3A, RpS4, RpS5a, RpS6, R…
GO:0043283: biopolymer metabolic process	1.63e-25	103	2023	Arf102F, Arf79F, CG11266, CG11870, CG12267, CG4849, CG7094, CG7375, CG8636, CG9769, CR11700, Cbp80, Cdk9, CycE, DebB, Ef2b, Hel25E, Int6, MED17, MED25, MED8, Pdp1, Pk61C, Pros35, ProsMA5, Prosbeta2, Qm, Rbp2, RhoGEF2, RnrS, RpII140, RpII33, RpL10Ab, RpL13, RpL13A, RpL17, RpL18, RpL26, RpL27, RpL27A, RpL28, RpL31, RpL32, RpL35, RpL36, RpL4, RpL40, RpL6, RpL7, RpL7A, RpL8, RpL9, RpLP0, RpS11, RpS14…
GO:0006412: translation	1.93e-25	55	555	CG4849, CG8636, CG9769, *Ef2b, Int6, *Qm, Rbp2, *RpL10Ab, *RpL13, *RpL13A, *RpL17, *RpL18, *RpL26, *RpL27, *RpL27A, *RpL28, *RpL31, *RpL32, *RpL35, *RpL36, *RpL4, *RpL40, *RpL6, *RpL7, *RpL7A, *RpL8, *RpL9, *RpLP0, *RpS11, *RpS14a, *RpS15, *RpS15Aa, *RpS15Ab, *RpS16, *RpS17, *RpS18, *RpS19a, *RpS20, *RpS23, *RpS24, *RpS29, *RpS3, *RpS30, *RpS3A, *RpS4, *RpS5a, *RpS6, *RpS8, *eIF-1A, eIF-2beta, eI…
GO:0044249: cellular biosynthetic process	3.88e-25	71	973	CG12267, CG4849, CG8636, CG9769, Cdk9, Ef2b, HLH106, Int6, MED17, MED25, MED8, Qm, Rbp2, RpII140, RpII33, RpL10Ab, RpL13, RpL13A, RpL17, RpL18, RpL26, RpL27, RpL27A, RpL28, RpL31, RpL32, RpL35, RpL36, RpL4, RpL40, RpL6, RpL7, RpL7A, RpL8, RpL9, RpLP0, RpS11, RpS14a, RpS15, RpS15Aa, RpS15Ab, RpS16, RpS17, RpS18, RpS19a, RpS20, RpS23, RpS24, RpS29, RpS3, RpS30, RpS3A, RpS4, RpS5a, RpS6, RpS8, Taf2,…
GO:0007017: microtubule-based process	6e-25	48	417	14-3-3epsilon, CG10822, CG10859, CG7033, CG8636, DebB, Ef2b, Hel25E, Qm, RpL10Ab, RpL13, RpL17, RpL18, RpL26, RpL27, RpL27A, RpL28, RpL31, RpL32, RpL35, RpL6, RpL7, RpL7A, RpL8, RpL9, RpS11, RpS15, RpS15Aa, RpS15Ab, RpS16, RpS18, RpS30, RpS3A, RpS4, RpS5a, RpS6, Rpn1, SmB, eIF-1A, eIF-2beta, eIF-4a, osm-6, pav, sec3, snRNP2, sta, stg, tum
GO:0009058: biosynthetic process	6.05e-24	77	1199	CG12267, *CG3523, CG4849, CG8636, CG9769, *Cct1, *Cct2, Cdk9, CycE, Ef2b, HLH106, Int6, MED17, MED25, MED8, Pdp1, Qm, Rbp2, RnrS, RpII140, RpII33, RpL10Ab, RpL13, RpL13A, RpL17, RpL18, RpL26, RpL27, RpL27A, RpL28, RpL31, RpL32, RpL35, RpL36, RpL4, RpL40, RpL6, RpL7, RpL7A, RpL8, RpL9, RpLP0, RpS11, RpS14a, RpS15, RpS15Aa, RpS15Ab, RpS16, RpS17, RpS18, RpS19a, RpS20, RpS23, RpS24, RpS29, RpS3, RpS…
GO:0007010: cytoskeleton organization and biogenesis	1.35e-23	54	581	14-3-3epsilon, *Arp11, CG10822, CG10859, CG7033, CG8636, *Cdc42, DebB, Ef2b, Hel25E, Pk61C, Qm, RhoGEF2, RpL10Ab, RpL13, RpL17, RpL18, RpL26, RpL27, RpL27A, RpL28, RpL31, RpL32, RpL35, RpL6, RpL7, RpL7A, RpL8, RpL9, RpS11, RpS15, RpS15Aa, RpS15Ab, RpS16, RpS18, RpS30, RpS3A, RpS4, RpS5a, RpS6, Rpn1, SmB, eIF-1A, eIF-2beta, eIF-4a, gek, osm-6, pav, ran, sec3, snRNP2, sta, stg, tum
GO:0034645: cellular macromolecule biosynthetic process	8.58e-23	55	628	CG4849, CG8636, CG9769, Ef2b, Int6, Qm, Rbp2, RpL10Ab, RpL13, RpL13A, RpL17, RpL18, RpL26, RpL27, RpL27A, RpL28, RpL31, RpL32, RpL35, RpL36, RpL4, RpL40, RpL6, RpL7, RpL7A, RpL8, RpL9, RpLP0, RpS11, RpS14a, RpS15, RpS15Aa, RpS15Ab, RpS16, RpS17, RpS18, RpS19a, RpS20, RpS23, RpS24, RpS29, RpS3, RpS30, RpS3A, RpS4, RpS5a, RpS6, RpS8, eIF-1A, eIF-2beta, eIF-4a, eIF3-S8, eIF3-S9, sop, sta
GO:0022403: cell cycle phase	3.55e-22	50	527	CG7033, CG8636, CycA, CycE, DebB, Ef2b, Hel25E, Pdp1, Qm, Rca1, RpL10Ab, RpL13, RpL17, RpL18, RpL26, RpL27, RpL27A, RpL28, RpL31, RpL32, RpL35, RpL6, RpL7, RpL7A, RpL8, RpL9, RpS11, RpS15, RpS15Aa, RpS15Ab, RpS16, RpS18, RpS30, RpS3A, RpS4, RpS5a, RpS6, Rpn1, SmB, cdc2, eIF-1A, eIF-2beta, eIF-4a, eff, lwr, pav, snRNP2, sta, stg, tum
GO:0016043: cellular component organization and biogenesis	5.64e-22	96	1959	14-3-3epsilon, Arf102F, Arf79F, Arp11, CG10822, CG10859, CG34127, CG5844, CG6197, CG7033, CG7368, CG8636, CG9769, Cct1, Cdc42, CycA, DMAP1, DebB, Ef2b, Gpdh, HLH106, Hel25E, Int6, Ngp, Pk61C, Psc, Qm, Rab35, Rbp2, RhoGEF2, Rlip, RpL10Ab, RpL13, RpL17, RpL18, RpL26, RpL27, RpL27A, RpL28, RpL31, RpL32, RpL35, RpL40, RpL6, RpL7, RpL7A, RpL8, RpL9, RpLP0, RpS11, RpS15, RpS15Aa, RpS15Ab, RpS16, RpS18,…
GO:0007049: cell cycle	9.23e-22	53	610	CG7033, CG8636, *Cdk9, CycA, *CycE, DebB, Ef2b, Hel25E, Pdp1, Psc, Qm, Rca1, RpL10Ab, RpL13, RpL17, RpL18, RpL26, RpL27, RpL27A, RpL28, RpL31, RpL32, RpL35, RpL6, RpL7, RpL7A, RpL8, RpL9, RpS11, RpS15, RpS15Aa, RpS15Ab, RpS16, RpS18, RpS30, RpS3A, RpS4, RpS5a, RpS6, Rpn1, SmB, *cdc2, eIF-1A, eIF-2beta, eIF-4a, eff, lwr, pav, snRNP2, sta, *stg, tlk, tum
GO:0000279: M phase	3.47e-21	48	508	CG7033, CG8636, CycA, DebB, Ef2b, Hel25E, Pdp1, Qm, RpL10Ab, RpL13, RpL17, RpL18, RpL26, RpL27, RpL27A, RpL28, RpL31, RpL32, RpL35, RpL6, RpL7, RpL7A, RpL8, RpL9, RpS11, RpS15, RpS15Aa, RpS15Ab, RpS16, RpS18, RpS30, RpS3A, RpS4, RpS5a, RpS6, Rpn1, SmB, cdc2, eIF-1A, eIF-2beta, eIF-4a, eff, lwr, pav, snRNP2, sta, stg, tum
GO:0022402: cell cycle process	9.15e-21	50	567	CG7033, CG8636, CycA, CycE, DebB, Ef2b, Hel25E, Pdp1, Qm, Rca1, RpL10Ab, RpL13, RpL17, RpL18, RpL26, RpL27, RpL27A, RpL28, RpL31, RpL32, RpL35, RpL6, RpL7, RpL7A, RpL8, RpL9, RpS11, RpS15, RpS15Aa, RpS15Ab, RpS16, RpS18, RpS30, RpS3A, RpS4, RpS5a, RpS6, Rpn1, SmB, cdc2, eIF-1A, eIF-2beta, eIF-4a, eff, lwr, pav, snRNP2, sta, stg, tum
GO:0043170: macromolecule metabolic process	4.2e-19	111	2774	Arf102F, Arf79F, CG11266, CG11870, CG12267, CG3328, CG4849, CG7033, CG7094, CG7375, CG8636, CG9769, CR11700, Cbp80, Cdk9, CycE, DebB, Dox-A2, Ef2b, Eno, Hel25E, Int6, MED17, MED25, MED8, Pdp1, Pk61C, Pros35, ProsMA5, Prosbeta2, Qm, Rbp2, RhoGEF2, RnrS, RpII140, RpII33, RpL10Ab, RpL13, RpL13A, RpL17, RpL18, RpL26, RpL27, RpL27A, RpL28, RpL31, RpL32, RpL35, RpL36, RpL4, RpL40, RpL6, RpL7, RpL7A, Rp…
GO:0044238: primary metabolic process	2.3e-16	119	3374	Arf102F, Arf79F, CG10996, CG11266, CG11870, CG12267, CG3328, CG4849, CG6718, CG7033, CG7094, CG7375, CG8636, CG9769, CR11700, Cbp80, Cdk9, CycE, DebB, Dox-A2, Ef2b, Eno, Gpdh, HLH106, Hel25E, Hexo1, Int6, MED17, MED25, MED8, Pdp1, Pk61C, Pros35, ProsMA5, Prosbeta2, Qm, Rbp2, RhoGEF2, RnrS, RpII140, RpII33, RpL10Ab, RpL13, RpL13A, RpL17, RpL18, RpL26, RpL27, RpL27A, RpL28, RpL31, RpL32, RpL35, RpL…
GO:0006996: organelle organization and biogenesis	3.17e-16	66	1218	14-3-3epsilon, Arp11, CG10822, CG10859, CG7033, CG8636, Cdc42, CycA, DebB, Ef2b, Gpdh, Hel25E, Pk61C, Psc, Qm, RhoGEF2, RpL10Ab, RpL13, RpL17, RpL18, RpL26, RpL27, RpL27A, RpL28, RpL31, RpL32, RpL35, RpL40, RpL6, RpL7, RpL7A, RpL8, RpL9, RpLP0, RpS11, RpS15, RpS15Aa, RpS15Ab, RpS16, RpS18, RpS30, RpS3A, RpS4, RpS5a, RpS6, Rpn1, SmB, Tango7, beta'Cop, eIF-1A, eIF-2beta, eIF-4a, eff, g, gek, hoip, …
GO:0044267: cellular protein metabolic process	4.16e-15	85	1987	Arf102F, Arf79F, CG11870, CG3328, CG4849, CG7033, CG7094, CG7375, CG8636, CG9769, CR11700, Cdk9, Dox-A2, Ef2b, Int6, Pk61C, Pros35, ProsMA5, Prosbeta2, Qm, Rbp2, RpL10Ab, RpL13, RpL13A, RpL17, RpL18, RpL26, RpL27, RpL27A, RpL28, RpL31, RpL32, RpL35, RpL36, RpL4, RpL40, RpL6, RpL7, RpL7A, RpL8, RpL9, RpLP0, RpS11, RpS14a, RpS15, RpS15Aa, RpS15Ab, RpS16, RpS17, RpS18, RpS19a, RpS20, RpS23, RpS24, R…
GO:0019538: protein metabolic process	6.99e-15	85	2004	Arf102F, Arf79F, CG11870, CG3328, CG4849, CG7033, CG7094, CG7375, CG8636, CG9769, CR11700, Cdk9, Dox-A2, Ef2b, Int6, Pk61C, Pros35, ProsMA5, Prosbeta2, Qm, Rbp2, RpL10Ab, RpL13, RpL13A, RpL17, RpL18, RpL26, RpL27, RpL27A, RpL28, RpL31, RpL32, RpL35, RpL36, RpL4, RpL40, RpL6, RpL7, RpL7A, RpL8, RpL9, RpLP0, RpS11, RpS14a, RpS15, RpS15Aa, RpS15Ab, RpS16, RpS17, RpS18, RpS19a, RpS20, RpS23, RpS24, R…
GO:0044237: cellular metabolic process	2.67e-14	118	3522	Arf102F, Arf79F, CG11266, CG11870, CG12267, CG2201, CG3328, CG4849, CG7033, CG7094, CG7375, CG8636, CG9769, CR11700, Cbp80, Cdk9, CycE, DebB, Dox-A2, Ef2b, Eno, Gpdh, HLH106, Hel25E, Int6, MED17, MED25, MED8, Pdp1, Pk61C, Pros35, ProsMA5, Prosbeta2, Qm, Rbp2, RhoGEF2, RnrS, RpII140, RpII33, RpL10Ab, RpL13, RpL13A, RpL17, RpL18, RpL26, RpL27, RpL27A, RpL28, RpL31, RpL32, RpL35, RpL36, RpL4, RpL40,…
GO:0044260: cellular macromolecule metabolic process	1.58e-13	86	2152	Arf102F, Arf79F, CG11870, CG3328, CG4849, CG7033, CG7094, CG7375, CG8636, CG9769, CR11700, Cdk9, Dox-A2, Ef2b, Eno, Int6, Pk61C, Pros35, ProsMA5, Prosbeta2, Qm, Rbp2, RpL10Ab, RpL13, RpL13A, RpL17, RpL18, RpL26, RpL27, RpL27A, RpL28, RpL31, RpL32, RpL35, RpL36, RpL4, RpL40, RpL6, RpL7, RpL7A, RpL8, RpL9, RpLP0, RpS11, RpS14a, RpS15, RpS15Aa, RpS15Ab, RpS16, RpS17, RpS18, RpS19a, RpS20, RpS23, RpS…
GO:0009987: cellular process	2.5e-13	164	6261	14-3-3epsilon, Arf102F, Arf79F, Arp11, CG10822, CG10859, CG11266, CG11870, CG12267, CG13995, CG2201, CG3328, CG34127, CG3887, CG4849, CG5844, CG6197, CG7033, CG7094, CG7368, CG7375, CG7861, CG8636, CG9769, *CR11700, Cbp80, Cct1, Cdc42, Cdk9, *CycA, *CycE, DMAP1, DebB, Dox-A2, Ef2b, Eno, Gpdh, HLH106, Hel25E, ImpL2, Int6, *MED17, MED25, MED8, Ngp, Pdp1, Pk61C, Pros35, *ProsMA5, Prosbeta2, Psc, Qm,…
GO:0008152: metabolic process	3.11e-13	127	4089	*AcCoAS, Arf102F, Arf79F, CG10996, CG11266, CG11870, CG12267, CG2201, CG3328, CG3523, CG4849, *CG5844, CG6718, CG7033, CG7094, CG7375, CG8636, CG9769, CR11700, Cbp80, Cct1, Cct2, Cdk9, CycE, DebB, Dox-A2, Ef2b, Eno, Gpdh, HLH106, Hel25E, Hexo1, Int6, MED17, MED25, MED8, Pdp1, Pk61C, Pros35, ProsMA5, Prosbeta2, Qm, Rbp2, RhoGEF2, RnrS, RpII140, RpII33, RpL10Ab, RpL13, RpL13A, RpL17, RpL18, RpL26, …
GO:0010324: membrane invagination	7.04e-10	23	260	Arf102F, Arf79F, CG34127, CG5844, CG6197, CG7368, Cct1, Cdc42, DMAP1, HLH106, Int6, Ngp, Rab35, Rlip, alphaCop, betaCop, deltaCOP, eIF-1A, gammaCop, garz, ncm, srp, zetaCOP
GO:0006897: endocytosis	7.04e-10	23	260	Arf102F, Arf79F, CG34127, CG5844, CG6197, CG7368, *Cct1, Cdc42, DMAP1, HLH106, Int6, Ngp, Rab35, Rlip, alphaCop, betaCop, deltaCOP, eIF-1A, gammaCop, garz, ncm, srp, zetaCOP
GO:0006911: phagocytosis, engulfment	3.68e-09	19	192	*CG34127, *CG5844, *CG6197, *CG7368, *Cdc42, *DMAP1, *HLH106, *Int6, *Ngp, *Rab35, *alphaCop, *betaCop, *deltaCOP, *eIF-1A, *gammaCop, *garz, *ncm, *srp, *zetaCOP
GO:0006909: phagocytosis	7.9e-09	19	201	CG34127, CG5844, CG6197, CG7368, Cdc42, DMAP1, HLH106, Int6, Ngp, Rab35, alphaCop, betaCop, deltaCOP, eIF-1A, gammaCop, garz, ncm, srp, zetaCOP
GO:0016192: vesicle-mediated transport	1.36e-08	27	409	Arf102F, Arf79F, CG34127, CG5844, CG6197, CG7368, Cct1, Cdc42, DMAP1, HLH106, Int6, Ngp, Rab35, Rlip, SCAP, *alphaCop, *beta'Cop, betaCop, deltaCOP, eIF-1A, *g, gammaCop, garz, ncm, sec3, srp, zetaCOP
GO:0016044: membrane organization and biogenesis	1.76e-08	24	333	Arf102F, Arf79F, CG34127, CG5844, CG6197, CG7368, Cct1, Cdc42, DMAP1, HLH106, Int6, Ngp, Rab35, Rlip, alphaCop, beta'Cop, betaCop, deltaCOP, eIF-1A, gammaCop, garz, ncm, srp, zetaCOP
GO:0006413: translational initiation	6.8e-08	10	55	*CG8636, *CG9769, *Int6, *Rbp2, *RpS18, *eIF-1A, *eIF-2beta, *eIF-4a, *eIF3-S8, *eIF3-S9
GO:0019222: regulation of metabolic process	7.9e-08	45	1039	CG11266, CG14641, CG3328, CG6197, CG7375, CG9596, CycE, DMAP1, Dfd, Dox-A2, Gug, HLH106, Hel25E, MED17, Mnf, Pdp1, Psc, Rab10, Rab35, Rab8, Rca1, RpL40, Rpn1, Rpn2, Sp1, Ssrp, Taf2, Trf2, bi, cdc2, crp, eIF-4a, eff, fs(1)h, gek, lwr, maf-S, nej, pAbp, raptor, rept, rno, shn, sima, srp
GO:0006890: retrograde vesicle-mediated transport, Golgi to ER	1.26e-07	5	8	*alphaCop, *beta'Cop, *betaCop, *deltaCOP, *gammaCop
GO:0022613: ribonucleoprotein complex biogenesis and assembly	1.75e-07	14	131	CG8636, CG9769, Int6, Rbp2, RpL40, RpL7A, RpLP0, RpS18, eIF-1A, eIF-2beta, eIF-4a, eIF3-S8, eIF3-S9, hoip
GO:0060255: regulation of macromolecule metabolic process	6.91e-07	40	935	CG3328, CG7375, CG9596, CycE, DMAP1, Dfd, Dox-A2, Gug, HLH106, MED17, Mnf, Pdp1, Psc, Rab10, Rab35, Rab8, Rca1, RpL40, Rpn1, Rpn2, Sp1, Ssrp, Taf2, Trf2, bi, cdc2, crp, eff, fs(1)h, gek, lwr, maf-S, nej, pAbp, raptor, rept, rno, shn, sima, srp
GO:0048193: Golgi vesicle transport	8.25e-07	8	41	SCAP, alphaCop, beta'Cop, betaCop, deltaCOP, g, gammaCop, garz
GO:0022618: ribonucleoprotein complex assembly	2.54e-06	10	80	CG8636, CG9769, Int6, Rbp2, RpS18, eIF-1A, eIF-2beta, eIF-4a, eIF3-S8, eIF3-S9
GO:0042176: regulation of protein catabolic process	4.24e-06	4	7	*Dox-A2, Rca1, *Rpn1, *Rpn2
GO:0009894: regulation of catabolic process	4.24e-06	4	7	Dox-A2, Rca1, Rpn1, Rpn2
GO:0006351: transcription, DNA-dependent	6.97e-06	12	131	CG12267, Cdk9, MED17, MED25, MED8, RpII140, RpII33, Taf2, Trf2, Zpr1, cdc2, maf-S
GO:0032774: RNA biosynthetic process	8.15e-06	12	133	CG12267, Cdk9, MED17, MED25, MED8, RpII140, RpII33, Taf2, Trf2, Zpr1, cdc2, maf-S
GO:0016070: RNA metabolic process	1.14e-05	24	476	CG11266, CG12267, CG4849, Cbp80, Cdk9, DebB, Hel25E, MED17, MED25, MED8, RpII140, RpII33, Rrp6, *SmB, Taf2, Trf2, Zpr1, cdc2, hoip, maf-S, *ncm, prp8, snRNP2, snRNP69D
GO:0034621: cellular macromolecular complex subunit organization	1.15e-05	19	322	CG7861, CG8636, CG9769, Cdc42, Int6, MED17, MED25, MED8, Rbp2, RpS18, Taf2, Trf2, cdc2, eIF-1A, eIF-2beta, eIF-4a, eIF3-S8, eIF3-S9, gek
GO:0006350: transcription	1.23e-05	13	162	CG12267, *Cdk9, MED17, MED25, MED8, *Pdp1, RpII140, RpII33, Taf2, Trf2, Zpr1, cdc2, *maf-S
GO:0006366: transcription from RNA polymerase II promoter	1.34e-05	10	96	Cdk9, *MED17, MED25, *MED8, *RpII140, *RpII33, Taf2, Trf2, cdc2, *maf-S
GO:0050789: regulation of biological process	2.04e-05	68	2255	14-3-3epsilon, Arf102F, Arf79F, CG11266, CG13995, CG14641, CG3328, CG6197, CG7375, CG9596, Cdc42, Cdk9, CycA, CycE, DMAP1, Dfd, Dox-A2, Gug, HLH106, Hel25E, MED17, Mnf, Pdp1, Pk61C, Psc, Rab10, Rab35, Rab8, Rca1, RhoGEF2, RhoGEF4, Rlip, RnrS, RpL13A, RpL40, RpS3, Rpn1, Rpn2, SCAP, Sp1, Ssrp, Taf2, Trf2, bi, cdc2, crp, eIF-1A, eIF-4a, eff, fs(1)h, garz, gek, lwr, maf-S, mdy, nej, pAbp, pav, ran, r…
GO:0034622: cellular macromolecular complex assembly	2.06e-05	18	306	CG7861, CG8636, CG9769, Cdc42, Int6, MED17, MED25, MED8, Rbp2, RpS18, Taf2, Trf2, cdc2, eIF-1A, eIF-2beta, eIF-4a, eIF3-S8, eIF3-S9
GO:0031323: regulation of cellular metabolic process	2.07e-05	38	996	CG11266, CG14641, CG3328, CG6197, CG9596, CycE, DMAP1, Dfd, Gug, HLH106, Hel25E, MED17, Mnf, Pdp1, Psc, Rab10, Rab35, Rab8, RpL40, Sp1, Ssrp, Taf2, Trf2, bi, cdc2, crp, eIF-4a, fs(1)h, gek, maf-S, nej, pAbp, raptor, rept, rno, shn, sima, srp
GO:0015031: protein transport	2.72e-05	15	227	*Arf102F, *Rab10, *Rab35, *Rab8, SCAP, alphaCop, beta'Cop, betaCop, deltaCOP, g, gammaCop, lwr, ran, *shrb, zetaCOP
GO:0019219: regulation of nucleobase, nucleoside, nucleotide and nucleic acid metabolic process	2.85e-05	33	821	CG11266, CG14641, CG3328, CG6197, DMAP1, Dfd, Gug, HLH106, Hel25E, MED17, Mnf, Pdp1, Psc, Rab10, Rab35, Rab8, RpL40, Sp1, Ssrp, Taf2, Trf2, bi, cdc2, crp, eIF-4a, fs(1)h, maf-S, nej, rept, rno, shn, sima, srp
GO:0045184: establishment of protein localization	3.17e-05	15	230	Arf102F, Rab10, Rab35, Rab8, SCAP, alphaCop, beta'Cop, betaCop, deltaCOP, g, gammaCop, lwr, ran, shrb, zetaCOP
GO:0043933: macromolecular complex subunit organization	6.02e-05	19	363	CG7861, CG8636, CG9769, Cdc42, Int6, MED17, MED25, MED8, Rbp2, RpS18, Taf2, Trf2, cdc2, eIF-1A, eIF-2beta, eIF-4a, eIF3-S8, eIF3-S9, gek
GO:0007088: regulation of mitosis	7.27e-05	6	38	*14-3-3epsilon, *CycA, CycE, *Rca1, *nej, *stg
GO:0051325: interphase	7.48e-05	5	24	CycA, CycE, Rca1, cdc2, stg
GO:0051329: interphase of mitotic cell cycle	7.48e-05	5	24	CycA, CycE, Rca1, cdc2, stg
GO:0050794: regulation of cellular process	9.14e-05	63	2131	14-3-3epsilon, Arf102F, Arf79F, CG11266, CG13995, CG14641, CG3328, CG6197, CG9596, Cdc42, Cdk9, CycA, CycE, DMAP1, Dfd, Gug, HLH106, Hel25E, MED17, Mnf, Pdp1, Pk61C, Psc, Rab10, Rab35, Rab8, Rca1, RhoGEF2, RhoGEF4, Rlip, RnrS, RpL13A, RpL40, RpS3, SCAP, Sp1, Ssrp, Taf2, Trf2, bi, cdc2, crp, eIF-1A, eIF-4a, fs(1)h, garz, gek, lwr, maf-S, mdy, nej, pAbp, pav, ran, raptor, rept, rno, shn, sima, srp,…
GO:0046907: intracellular transport	0.000103	19	378	Arf102F, Arf79F, CG10822, CG10859, Gpdh, Hel25E, SCAP, alphaCop, beta'Cop, betaCop, deltaCOP, *g, gammaCop, garz, lwr, osm-6, pav, ran, zetaCOP
GO:0008380: RNA splicing	0.000106	10	122	*CG11266, CG4849, Cbp80, DebB, Hel25E, SmB, hoip, prp8, snRNP2, snRNP69D
GO:0065003: macromolecular complex assembly	0.00011	18	348	CG7861, CG8636, CG9769, Cdc42, Int6, MED17, MED25, MED8, Rbp2, RpS18, Taf2, Trf2, cdc2, eIF-1A, eIF-2beta, eIF-4a, eIF3-S8, eIF3-S9
GO:0006139: nucleobase, nucleoside, nucleotide and nucleic acid metabolic process	0.000137	32	851	CG11266, CG12267, CG4849, Cbp80, Cdk9, CycE, DebB, Hel25E, MED17, MED25, MED8, Pdp1, RhoGEF2, RnrS, RpII140, RpII33, RpLP0, RpS3, Rrp6, SmB, Taf2, Trf2, Zpr1, cdc2, dnk, eIF-4a, hoip, maf-S, ncm, prp8, snRNP2, snRNP69D
GO:0010564: regulation of cell cycle process	0.000218	6	46	14-3-3epsilon, CycA, CycE, Rca1, nej, stg
GO:0065007: biological regulation	0.000229	70	2521	14-3-3epsilon, Arf102F, Arf79F, CG11266, CG13995, CG14641, CG3328, CG3887, CG6197, CG7375, CG9596, Cdc42, Cdk9, CycA, CycE, DMAP1, Dfd, Dox-A2, Gug, HLH106, Hel25E, MED17, Mnf, Pdp1, Pk61C, Psc, Rab10, Rab35, Rab8, Rca1, RhoGEF2, RhoGEF4, Rlip, RnrS, RpL13A, RpL40, RpS3, Rpn1, Rpn2, SCAP, Sp1, Ssrp, Taf2, Trf2, bi, cdc2, crp, eIF-1A, eIF-4a, eff, fs(1)h, garz, gek, lwr, maf-S, mdy, nej, pAbp, pav…
GO:0000398: nuclear mRNA splicing, via spliceosome	0.000239	9	110	*CG4849, *Cbp80, *DebB, *Hel25E, *SmB, *hoip, *prp8, *snRNP2, *snRNP69D
GO:0007264: small GTPase mediated signal transduction	0.000239	9	110	14-3-3epsilon, *Arf102F, *Arf79F, *Cdc42, *Rab10, *Rab35, *Rab8, *ran, tum
GO:0000377: RNA splicing, via transesterification reactions with bulged adenosine as nucleophile	0.000239	9	110	CG4849, Cbp80, DebB, Hel25E, SmB, hoip, prp8, snRNP2, snRNP69D
GO:0051252: regulation of RNA metabolic process	0.000247	27	688	CG11266, CG14641, CG6197, Dfd, Hel25E, MED17, Mnf, Pdp1, Psc, Rab10, Rab35, Rab8, RpL40, Ssrp, Taf2, Trf2, bi, cdc2, eIF-4a, fs(1)h, maf-S, nej, rept, rno, shn, sima, srp
GO:0000375: RNA splicing, via transesterification reactions	0.000256	9	111	CG4849, Cbp80, DebB, Hel25E, SmB, hoip, prp8, snRNP2, snRNP69D
GO:0010556: regulation of macromolecule biosynthetic process	0.000272	30	806	CG3328, CG9596, DMAP1, Dfd, Gug, HLH106, MED17, Mnf, Pdp1, Psc, Rab10, Rab35, Rab8, RpL40, Sp1, Ssrp, Taf2, Trf2, bi, cdc2, crp, fs(1)h, maf-S, nej, pAbp, rept, rno, shn, sima, srp
GO:0010468: regulation of gene expression	0.000359	31	858	CG3328, CG9596, DMAP1, Dfd, Gug, HLH106, MED17, Mnf, Pdp1, Psc, Rab10, Rab35, Rab8, RhoGEF2, RpL40, Sp1, Ssrp, Taf2, Trf2, bi, cdc2, crp, fs(1)h, maf-S, nej, pAbp, rept, rno, shn, sima, srp
GO:0045449: regulation of transcription	0.000424	28	750	*CG3328, DMAP1, Dfd, Gug, *HLH106, MED17, Mnf, Pdp1, Psc, Rab10, Rab35, Rab8, RpL40, *Sp1, Ssrp, Taf2, Trf2, *bi, cdc2, *crp, fs(1)h, maf-S, nej, rept, rno, shn, sima, *srp
GO:0051246: regulation of protein metabolic process	0.000449	12	201	*CG7375, CG9596, CycE, Dox-A2, Rca1, Rpn1, Rpn2, *eff, gek, *lwr, pAbp, raptor
GO:0008360: regulation of cell shape	0.00047	8	96	*Arf79F, *Cdc42, *Cdk9, *CycE, *RhoGEF2, *RhoGEF4, *ran, *tlk
GO:0009889: regulation of biosynthetic process	0.000486	30	834	CG3328, CG9596, DMAP1, Dfd, Gug, HLH106, MED17, Mnf, Pdp1, Psc, Rab10, Rab35, Rab8, RpL40, Sp1, Ssrp, Taf2, Trf2, bi, cdc2, crp, fs(1)h, maf-S, nej, pAbp, rept, rno, shn, sima, srp
GO:0030163: protein catabolic process	0.000517	9	122	Pros35, ProsMA5, Prosbeta2, RpL40, *Rpt1, *Rpt3, *Rpt4, *Tbp-1, Ubi-p5E
GO:0050793: regulation of developmental process	0.000587	16	332	Arf79F, Cdc42, Cdk9, CycE, Dfd, Pk61C, RhoGEF2, RhoGEF4, RnrS, RpS3, lwr, mdy, ran, shn, srp, tlk
GO:0000086: G2/M transition of mitotic cell cycle	0.000736	3	10	*CycA, *cdc2, *stg
GO:0051649: establishment of localization in cell	0.000738	21	513	Arf102F, Arf79F, CG10822, CG10859, Gpdh, Hel25E, SCAP, alphaCop, beta'Cop, betaCop, deltaCOP, g, gammaCop, garz, lwr, nej, osm-6, pav, ran, sec3, zetaCOP
GO:0022604: regulation of cell morphogenesis	0.000909	8	106	Arf79F, Cdc42, Cdk9, CycE, RhoGEF2, RhoGEF4, ran, tlk
GO:0008150: biological_process	1	190	9990	14-3-3epsilon, AcCoAS, Arf102F, Arf79F, Arp11, Bx42, CG10822, CG10859, CG10996, CG11266, CG11870, CG12267, CG12344, CG13995, CG14641, CG2201, *CG31386, CG3328, *CG33967, CG34127, *CG34413, CG3523, CG3887, CG4849, CG5844, CG6197, CG6718, CG7033, CG7094, CG7368, CG7375, CG7627, CG7861, CG8636, CG9596, CG9769, CR11700, Cbp80, Cct1, Cct2, Cdc42, Cdk9, CycA, CycE, DMAP1, DebB, Dfd, Dox-A2, Ef2b, Eno, …
GO term analysis for the understorage hits (corresponds to Fig. 4)
GO:biological process
Term	p-value	k	M	Genes
GO:0050789: regulation of biological process	3.59e-13	66	2255	Aac11, B52, C3G, CG11617, CG18599, CG32121, CG32397, CG3726, CG42267, CG4328, CG6905, Csk, Dat, Eip74EF, GATAe, Hrb27C, Kr-h1, Lsd-2, MED11, MTA1-like, PP2A-B', Pde9, Pep, Pka-R1, Plc21C, Pvf2, Rho1, RhoGAP18B, Roc1a, Scr, Sh, Smr, SoxN, Spt6, Srp54, Su(dx), Su(var)205, Taf1, Tsc1, U2af50, UbcD2, Vha44, acj6, alien, aret, caup, cni, dalao, dpr3, drosha, ed, flfl, hkb, lola, mdy, ple, plx, pnt, pr…
GO:0065007: biological regulation	6.65e-12	68	2521	Aac11, B52, C3G, CG11617, CG18599, CG32121, CG32397, CG3726, CG42267, CG4328, CG6905, Csk, Dat, Eip74EF, GATAe, Hrb27C, Kr-h1, Lsd-2, MED11, MTA1-like, PP2A-B', Pde9, Pep, Pka-R1, Plc21C, Pvf2, Rho1, RhoGAP18B, Roc1a, Scr, Sh, Smr, SoxN, Spt6, Srp54, Su(dx), Su(var)205, Taf1, Tsc1, Txl, U2af50, UbcD2, Vha44, acj6, alien, alpha-Cat, aret, caup, cni, dalao, dpr3, drosha, ed, flfl, hkb, lola, mdy, p…
GO:0050794: regulation of cellular process	1.69e-11	61	2131	Aac11, B52, C3G, CG11617, CG18599, CG32121, CG32397, CG3726, CG42267, CG4328, CG6905, Csk, Eip74EF, GATAe, Hrb27C, Kr-h1, MED11, MTA1-like, PP2A-B', Pde9, Pep, Pka-R1, Plc21C, Pvf2, Rho1, RhoGAP18B, Roc1a, Scr, Smr, SoxN, Spt6, Srp54, Su(dx), Su(var)205, Taf1, Tsc1, U2af50, Vha44, acj6, alien, aret, caup, cni, dalao, drosha, ed, flfl, hkb, lola, mdy, ple, plx, pnt, pros, pxb, repo, shi, tacc, th,…
GO:0051252: regulation of RNA metabolic process	1.47e-09	30	688	B52, CG11617, CG18599, CG32121, CG3726, CG42267, CG4328, Eip74EF, GATAe, Hrb27C, MED11, MTA1-like, Pep, Scr, Smr, SoxN, Spt6, Srp54, Su(var)205, Taf1, U2af50, acj6, alien, aret, caup, dalao, lola, pnt, pros, repo
GO:0019222: regulation of metabolic process	3.26e-09	37	1039	B52, CG11617, CG18599, CG32121, CG3726, CG42267, CG4328, CG6905, Eip74EF, GATAe, Hrb27C, Kr-h1, MED11, MTA1-like, Pep, Pka-R1, Scr, Smr, SoxN, Spt6, Srp54, Su(var)205, Taf1, U2af50, UbcD2, Vha44, acj6, alien, aret, caup, dalao, lola, ple, pnt, pros, repo, tacc
GO:0031323: regulation of cellular metabolic process	3.84e-09	36	996	B52, CG11617, CG18599, CG32121, CG3726, CG42267, CG4328, CG6905, Eip74EF, GATAe, Hrb27C, Kr-h1, MED11, MTA1-like, Pep, Pka-R1, Scr, Smr, SoxN, Spt6, Srp54, Su(var)205, Taf1, U2af50, Vha44, acj6, alien, aret, caup, dalao, lola, ple, pnt, pros, repo, tacc
GO:0019219: regulation of nucleobase, nucleoside, nucleotide and nucleic acid metabolic process	5.94e-09	32	821	B52, CG11617, CG18599, CG32121, CG3726, CG42267, CG4328, CG6905, Eip74EF, GATAe, Hrb27C, Kr-h1, MED11, MTA1-like, Pep, Scr, Smr, SoxN, Spt6, Srp54, Su(var)205, Taf1, U2af50, acj6, alien, aret, caup, dalao, lola, pnt, pros, repo
GO:0009889: regulation of biosynthetic process	4.26e-07	29	834	CG11617, CG18599, CG32121, CG3726, CG42267, CG4328, CG6905, Eip74EF, GATAe, Hrb27C, Kr-h1, MED11, MTA1-like, Scr, Smr, SoxN, Spt6, Su(var)205, Taf1, Vha44, acj6, alien, aret, caup, dalao, lola, pnt, pros, repo
GO:0060255: regulation of macromolecule metabolic process	4.41e-07	31	935	CG11617, CG18599, CG32121, CG3726, CG42267, CG4328, CG6905, Eip74EF, GATAe, Hrb27C, Kr-h1, MED11, MTA1-like, Pka-R1, Scr, Smr, SoxN, Spt6, Su(var)205, Taf1, UbcD2, acj6, alien, aret, caup, dalao, lola, pnt, pros, repo, tacc
GO:0006397: mRNA processing	4.43e-07	12	151	B52, CG11107, CG11985, CG6905, CG7564, *Hrb27C, SmB, Spx, Srp54, U2af50, aret, snRNP69D
GO:0006396: RNA processing	5.11e-07	15	247	B52, CG11107, CG11985, CG6905, CG7564, Hrb27C, Rpp30, SmB, Spx, Srp54, U2af50, aret, drosha, kst, snRNP69D
GO:0016070: RNA metabolic process	5.2e-07	21	476	B52, CG11107, CG11985, CG14712, CG6905, CG7564, Hrb27C, Rpp30, *SmB, Spt6, Spx, Srp54, Taf1, U2af50, aret, caz, drosha, hkb, kst, scramb1, snRNP69D
GO:0010556: regulation of macromolecule biosynthetic process	7.21e-07	28	806	CG11617, CG18599, CG32121, CG3726, CG42267, CG4328, CG6905, Eip74EF, GATAe, Hrb27C, Kr-h1, MED11, MTA1-like, Scr, Smr, SoxN, Spt6, Su(var)205, Taf1, acj6, alien, aret, caup, dalao, lola, pnt, pros, repo
GO:0010468: regulation of gene expression	7.69e-07	29	858	CG11617, CG18599, CG32121, CG3726, CG42267, CG4328, CG6905, Eip74EF, GATAe, Hrb27C, Kr-h1, MED11, MTA1-like, Scr, Smr, SoxN, Spt6, Su(var)205, Taf1, acj6, alien, aret, caup, dalao, drosha, lola, pnt, pros, repo
GO:0006355: regulation of transcription, DNA-dependent	1.01e-06	24	629	*CG11617, *CG18599, CG32121, *CG3726, *CG42267, *CG4328, *Eip74EF, *GATAe, MED11, *MTA1-like, Scr, Smr, *SoxN, Spt6, Su(var)205, *Taf1, *acj6, alien, *caup, dalao, lola, *pnt, *pros, *repo
GO:0000377: RNA splicing, via transesterification reactions with bulged adenosine as nucleophile	1.24e-06	10	110	B52, CG11107, CG11985, CG6905, CG7564, SmB, Spx, Srp54, U2af50, snRNP69D
GO:0000398: nuclear mRNA splicing, via spliceosome	1.24e-06	10	110	*B52, *CG11107, *CG11985, *CG6905, *CG7564, *SmB, *Spx, *Srp54, *U2af50, *snRNP69D
GO:0000375: RNA splicing, via transesterification reactions	1.34e-06	10	111	B52, CG11107, CG11985, CG6905, CG7564, SmB, Spx, Srp54, U2af50, snRNP69D
GO:0016071: mRNA metabolic process	1.79e-06	12	172	B52, CG11107, CG11985, CG6905, CG7564, Hrb27C, SmB, Spx, Srp54, U2af50, aret, snRNP69D
GO:0045449: regulation of transcription	2.04e-06	26	750	CG11617, CG18599, CG32121, CG3726, CG42267, CG4328, *CG6905, *Eip74EF, GATAe, *Kr-h1, MED11, MTA1-like, Scr, Smr, *SoxN, Spt6, *Su(var)205, Taf1, acj6, alien, caup, dalao, lola, *pnt, *pros, repo
GO:0008380: RNA splicing	3.2e-06	10	122	B52, CG11107, CG11985, CG6905, CG7564, SmB, Spx, Srp54, U2af50, snRNP69D
GO:0016044: membrane organization and biogenesis	2.01e-05	15	333	Act5C, CG4328, CG4615, MTA1-like, Rho1, Smr, alien, caup, flfl, *hkb, kst, pnt, pros, scramb1, shi
GO:0032502: developmental process	2.85e-05	50	2312	Act5C, Bx42, CG3770, CG4328, CG4615, Csk, Dat, Eip74EF, GATAe, Hrb27C, Kr-h1, MED11, Pka-C3, Pka-R1, Pvf2, Rho1, Scr, Sh, Sod, SoxN, Su(dx), Tsc1, Uba1, Vha44, acj6, alien, alpha-Cat, aret, caup, cni, eIF-5A, ed, flfl, fru, hkb, hkl, kel, kst, l(1)G0148, lola, mei-P26, ple, pnt, pros, rdo, repo, shi, th, tlk, upd2
GO:0000003: reproduction	4.09e-05	26	887	Act5C, Csk, Eip74EF, Hrb27C, Pka-R1, Rho1, Scr, Sh, alpha-Cat, aret, cni, ed, fru, hkb, kel, kst, mdy, mei-P26, mus101, nudC, ple, pnt, pros, shi, tacc, th
GO:0016043: cellular component organization and biogenesis	4.56e-05	44	1959	Act5C, B52, CG11985, CG3770, CG4328, CG4615, Hrb27C, Lsd-2, MED11, MTA1-like, Pde9, Pka-R1, Rho1, RhoGAP18B, Sh, SmB, Smr, SoxN, Spx, Srp54, Su(var)205, Taf1, U2af50, Ucp4A, acj6, alien, alpha-Cat, caup, cni, dalao, eIF-5A, ed, flfl, hkb, kel, kst, lola, pnt, pros, scramb1, shi, tacc, th, tlk
GO:0043484: regulation of RNA splicing	9.73e-05	6	59	B52, Hrb27C, Pep, Srp54, U2af50, aret
GO:0048024: regulation of nuclear mRNA splicing, via spliceosome	9.73e-05	6	59	*B52, *Hrb27C, *Pep, Srp54, U2af50, aret
GO:0050684: regulation of mRNA processing	0.000107	6	60	B52, Hrb27C, Pep, Srp54, U2af50, aret
GO:0006897: endocytosis	0.000113	12	260	Act5C, CG4328, CG4615, MTA1-like, *Rho1, Smr, alien, caup, flfl, pnt, pros, *shi
GO:0010324: membrane invagination	0.000113	12	260	Act5C, CG4328, CG4615, MTA1-like, Rho1, Smr, alien, caup, flfl, pnt, pros, shi
GO:0042787: protein ubiquitination during ubiquitin-dependent protein catabolic process	0.00016	2	2	*Roc1a, *th
GO:0006911: phagocytosis, engulfment	0.000162	10	192	*Act5C, *CG4328, *CG4615, *MTA1-like, *Smr, *alien, *caup, *flfl, *pnt, *pros
GO:0006916: anti-apoptosis	0.000183	4	23	*Aac11, *PP2A-B', *pnt, *th
GO:0006909: phagocytosis	0.000235	10	201	Act5C, CG4328, CG4615, MTA1-like, Smr, alien, caup, flfl, pnt, pros
GO:0010001: glial cell differentiation	0.000307	3	11	*hkb, *pros, *repo
GO:0048468: cell development	0.000446	23	857	Act5C, CG4328, Hrb27C, MED11, Pka-R1, Rho1, Sh, SoxN, Uba1, acj6, aret, cni, ed, hkb, kel, kst, lola, mei-P26, pnt, pros, repo, shi, th
GO:0007169: transmembrane receptor protein tyrosine kinase signaling pathway	0.000463	7	109	Pvf2, Rho1, Tsc1, cni, ed, hkb, pnt
GO:0042981: regulation of apoptosis	0.000488	6	79	Aac11, PP2A-B', *Su(var)205, mdy, pnt, th
GO:0051674: localization of cell	0.00062	12	313	Hrb27C, Pvf2, Rho1, Roc1b, SoxN, acj6, alpha-Cat, hkb, kel, lola, shi, th
GO:0019953: sexual reproduction	0.00063	21	767	Act5C, Csk, Eip74EF, Hrb27C, Pka-R1, Rho1, alpha-Cat, aret, cni, ed, hkb, kel, kst, mdy, mei-P26, mus101, nudC, pnt, shi, tacc, th
GO:0009987: cellular process	0.000655	97	6261	Act5C, B52, C3G, CG1074, CG11107, CG11985, CG13095, CG14712, CG15458, CG15876, CG3074, CG32150, CG32397, CG3277, CG3770, *CG42267, CG4328, CG4615, CG6905, CG7564, CG7766, CG8665, CG9581, Csk, Dat, *Eip74EF, Hex-A, Hrb27C, Lsd-2, MED11, MTA1-like, Mkp, PP2A-B', Pde9, Pka-C3, Pka-R1, Plc21C, Pvf2, Rho1, RhoGAP18B, Roc1a, Roc1b, Rpp30, Sec61beta, Sh, SmB, Smr, Sod, SoxN, Spt6, Spx, Srp54, Su(dx), Su…
GO:0007584: response to nutrient	0.000659	3	14	Sh, *Tsc1, shi
GO:0048646: anatomical structure formation	0.00092	10	239	Csk, Rho1, Scr, alpha-Cat, aret, caup, cni, ed, hkb, kel
GO:0046463: acylglycerol biosynthetic process	0.000946	2	4	Plc21C, mdy
GO:0046460: neutral lipid biosynthetic process	0.000946	2	4	Plc21C, mdy
GO:0007276: gamete generation	0.000993	20	739	Act5C, Csk, Eip74EF, Hrb27C, Pka-R1, Rho1, alpha-Cat, aret, cni, ed, hkb, kel, kst, mdy, *mei-P26, mus101, nudC, pnt, shi, th
GO:0008150: biological_process	1	127	9990	Aac11, Act5C, B52, Bx42, C3G, CG1074, CG11107, CG11617, CG11985, CG13095, CG13377, *CG14561, CG14712, CG15458, CG15876, CG18599, *CG30126, *CG30470, CG3074, CG32121, CG32150, *CG32202, CG32397, CG32704, *CG32710, *CG32711, CG3277, *CG32970, *CG33500, *CG34140, CG3726, CG3770, CG42267, CG4328, CG4615, CG6509, CG6905, CG7564, CG7766, CG8665, CG9581, Csk, Dat, Eip74EF, GATAe, Hex-A, Hrb27C, Kr-h1, L…
GO:molecular function
Term	p-value	k	M	Genes
GO:0030528: transcription regulator activity	2.15e-08	29	690	CG11617, CG18599, CG32121, CG3726, CG42267, CG4328, Eip74EF, GATAe, Kr-h1, MED11, MTA1-like, Scr, Smr, SoxN, Spt6, Su(var)205, Taf1, acj6, alien, *caup, caz, dalao, fru, hkb, lola, pnt, *pros, repo, skpE
GO:0031202: RNA splicing factor activity, transesterification mechanism	2.43e-08	7	25	*B52, *CG11107, *CG6905, *SmB, *Spx, *U2af50, *snRNP69D
GO:0005488: binding	1.17e-07	107	5761	*Aac11, Act5C, B52, CG10137, CG1074, CG11107, CG11617, *CG13377, CG13830, CG14303, CG14710, CG14712, CG16781, CG16947, CG17514, CG17689, CG1845, CG18599, CG3065, CG31650, CG32062, CG32121, CG32150, CG3277, CG34352, CG3726, CG3918, CG42267, CG4325, CG4328, CG4496, CG6509, CG6905, CG7766, CG8378, CG8665, CG9581, CG9925, Csk, Eip74EF, GATAe, Hex-A, Hrb27C, Kr-h1, Lsd-2, MED11, MTA1-like, Nup153, Pde…
GO:0005515: protein binding	6.16e-07	47	1748	*Act5C, *B52, *CG16781, *CG16947, *CG1845, *CG32121, *CG32150, CG34352, *CG3726, *CG4325, *CG6509, CG7766, *Csk, *Lsd-2, MED11, Pvf2, *Rho1, *Roc1a, *Roc1b, *Sh, *Smr, *SoxN, *Spt6, *Su(dx), Su(var)205, Tsc1, U2af50, acj6, *alien, alpha-Cat, *aret, atms, *cni, *dalao, *ed, *fru, kel, kst, *lola, *mei-P26, *pnt, *rdo, shi, *skpE, *tacc, *th, *tlk
GO:0003700: transcription factor activity	7.86e-06	18	411	*CG11617, *CG18599, *CG32121, *CG3726, *CG42267, *CG4328, *Eip74EF, *GATAe, *Kr-h1, *MTA1-like, *Scr, *SoxN, *acj6, *caup, *fru, *pnt, *pros, *repo
GO:0003676: nucleic acid binding	1.09e-05	46	1874	*B52, *CG1074, *CG11107, CG11617, *CG14303, *CG14710, CG17514, CG18599, *CG3065, *CG32062, CG32121, CG3726, *CG3918, CG42267, CG4328, *CG4496, CG6905, *CG9925, Eip74EF, GATAe, Hrb27C, *Kr-h1, MTA1-like, Pep, Scr, Smr, SoxN, Spt6, *Spx, Srp54, Su(var)205, Taf1, U2af50, acj6, aret, caup, *caz, dalao, drosha, eIF-5A, fru, *hkb, pnt, pros, repo, *sens-2
GO:0043565: sequence-specific DNA binding	1.27e-05	13	233	*CG11617, *CG18599, *CG4328, *Eip74EF, *GATAe, *MTA1-like, *Scr, Su(var)205, *Taf1, *acj6, *caup, *pnt, *repo
GO:0003702: RNA polymerase II transcription factor activity	5.1e-05	13	266	Eip74EF, GATAe, MED11, Scr, Taf1, *acj6, caup, caz, dalao, *fru, hkb, *lola, *repo
GO:0008270: zinc ion binding	6.7e-05	27	922	*CG14710, *CG16781, *CG16947, *CG1845, *CG3065, *CG32121, *CG3918, *CG4325, *CG4328, *CG4496, *CG8378, *CG9925, *GATAe, *Kr-h1, *MTA1-like, *Nup153, *Pep, *Roc1a, *Roc1b, *Taf1, *caz, *fru, *hkb, *lola, *mei-P26, *sens-2, *th
GO:0046872: metal ion binding	0.000244	35	1449	CG13830, CG14710, CG16781, CG16947, CG1845, CG3065, CG31650, CG32121, CG34352, CG3918, CG4325, CG4328, CG4496, CG8378, CG9581, CG9925, GATAe, Kr-h1, MTA1-like, Nup153, Pep, Plc21C, Roc1a, Roc1b, Scp1, *Sod, Taf1, caz, fru, hkb, lola, mei-P26, ple, sens-2, th
GO:0043169: cation binding	0.000463	34	1439	CG13830, CG14710, CG16781, CG16947, CG1845, CG3065, CG31650, CG32121, CG34352, CG3918, CG4325, CG4328, CG4496, CG8378, CG9581, CG9925, GATAe, Kr-h1, MTA1-like, Nup153, Pep, Plc21C, Roc1a, Roc1b, Scp1, Taf1, caz, fru, hkb, lola, mei-P26, ple, sens-2, th
GO:0043167: ion binding	0.000473	35	1500	CG13830, CG14710, CG16781, CG16947, CG1845, CG3065, CG31650, CG32121, CG34352, CG3918, CG4325, CG4328, CG4496, CG8378, CG9581, CG9925, GATAe, Kr-h1, MTA1-like, Nup153, Pep, Plc21C, Roc1a, Roc1b, Scp1, Sod, Taf1, caz, fru, hkb, lola, mei-P26, ple, sens-2, th
GO:0004842: ubiquitin-protein ligase activity	0.000497	6	76	*Roc1a, *Roc1b, *Su(dx), *Uba1, *UbcD2, *th
GO:0046914: transition metal ion binding	0.000509	29	1156	CG14710, CG16781, CG16947, CG1845, CG3065, CG32121, CG3918, CG4325, CG4328, CG4496, CG8378, CG9581, CG9925, GATAe, Kr-h1, MTA1-like, Nup153, Pep, Roc1a, Roc1b, Taf1, caz, fru, hkb, lola, mei-P26, ple, sens-2, th
GO:0003677: DNA binding	0.000541	25	937	CG11617, CG18599, CG32121, *CG3726, CG42267, CG4328, *CG6905, Eip74EF, GATAe, Hrb27C, Kr-h1, MTA1-like, *Pep, Scr, *Smr, SoxN, Su(var)205, *Taf1, acj6, caup, *dalao, fru, pnt, *pros, repo
GO:0019787: small conjugating protein ligase activity	0.000795	6	83	Roc1a, Roc1b, Su(dx), Uba1, UbcD2, th
GO:0003674: molecular_function	1	145	10948	Aac11, Act5C, B52, C3G, CG10137, CG1074, CG11050, CG11107, CG11345, CG11617, CG13095, CG13377, CG13830, CG14303, *CG14561, CG14710, CG14712, CG14767, CG15458, CG16781, CG1688, CG16947, CG17167, CG17514, CG17689, CG1845, CG18599, *CG30126, *CG30470, CG3065, CG3074, CG31313, CG31650, CG32062, CG32121, CG32150, *CG32202, CG32397, CG32635, CG32704, *CG32710, *CG32711, CG3277, *CG32970, *CG33500, *CG3…
GO:cellular component
Term	p-value	k	M	Genes
GO:0005634: nucleus	2.19e-08	51	1721	Act5C, *B52, *Bx42, CG11107, *CG11617, *CG11985, *CG14710, *CG18599, *CG3726, *CG42267, *CG4328, CG6905, CG7564, *CG8378, *Eip74EF, *GATAe, Hrb27C, *Kr-h1, MED11, MED19, MTA1-like, Nup153, *Pep, *Roc1a, *Scr, *SmB, *SoxN, Spt6, Spx, *Srp54, *Su(var)205, *Taf1, *U2af50, *acj6, alien, *aret, *caup, *caz, *dalao, *drosha, *fru, *hkb, *hkl, *lola, *pnt, *pros, *repo, *sens-2, snRNA:U1:95Cc, snRNP69D,…
GO:0005622: intracellular	4.25e-08	93	4548	Act5C, B52, Bx42, *C3G, CG11107, CG11617, CG11985, CG14710, CG14712, CG14767, CG15365, CG15458, *CG1845, CG18599, *CG3065, CG31650, *CG32121, CG3726, CG42267, CG4328, *CG4496, CG6905, CG7564, CG7766, CG8378, CG8665, Eip74EF, GATAe, Ge-1, Hrb27C, *Kr-h1, Lsd-2, MED11, MED19, MTA1-like, Nup153, PP2A-B', Pde9, Pep, Pka-C3, Pka-R1, Rho1, *RhoGAP18B, Roc1a, Roc1b, Rpp30, Scp1, Scr, Sec61beta, SmB, Smr…
GO:0044464: cell part	3.88e-06	106	6013	Act5C, B52, Bx42, C3G, CG11107, CG11617, CG11985, CG14710, CG14712, CG14767, CG15365, CG15458, CG17167, CG1845, CG18599, CG3065, CG3074, CG31650, CG32121, CG32397, CG32704, CG34352, CG3726, CG42267, CG4328, CG4496, CG4615, CG6905, CG7564, CG7766, CG8378, CG8665, Eip74EF, Flo, GATAe, Ge-1, Hrb27C, Kr-h1, Lsd-2, MED11, MED19, MTA1-like, Nup153, PP2A-B', Pde9, Pep, Pka-C3, Pka-R1, Rho1, RhoGAP18B, R…
GO:0005623: cell	3.88e-06	106	6013	Act5C, B52, Bx42, C3G, CG11107, CG11617, CG11985, CG14710, CG14712, CG14767, CG15365, CG15458, CG17167, CG1845, CG18599, CG3065, CG3074, CG31650, CG32121, CG32397, CG32704, CG34352, CG3726, CG42267, CG4328, CG4496, CG4615, CG6905, CG7564, CG7766, CG8378, CG8665, Eip74EF, Flo, GATAe, Ge-1, Hrb27C, Kr-h1, Lsd-2, MED11, MED19, MTA1-like, Nup153, PP2A-B', Pde9, Pep, Pka-C3, Pka-R1, Rho1, RhoGAP18B, R…
GO:0044424: intracellular part	1.01e-05	82	4137	Act5C, B52, Bx42, CG11107, CG11617, CG11985, CG14710, CG14712, CG14767, CG15365, CG15458, CG18599, CG31650, CG3726, CG42267, CG4328, CG6905, CG7564, CG7766, CG8378, CG8665, Eip74EF, GATAe, Ge-1, Hrb27C, Kr-h1, Lsd-2, MED11, MED19, MTA1-like, Nup153, PP2A-B', Pde9, Pep, Pka-C3, Pka-R1, Rho1, Roc1a, Roc1b, Rpp30, Scp1, Scr, Sec61beta, SmB, Smr, Sod, SoxN, Spt6, Spx, Srp54, Su(var)205, Taf1, Tango13…
GO:0044428: nuclear part	3.6e-05	24	700	Act5C, B52, Bx42, CG11107, CG6905, CG7564, Hrb27C, MED11, MED19, MTA1-like, Nup153, Pep, SmB, Spt6, Spx, Srp54, Su(var)205, Taf1, U2af50, alien, caz, dalao, snRNA:U1:95Cc, snRNP69D
GO:0005681: spliceosome	4.12e-05	9	118	*CG11107, *CG6905, CG7564, *SmB, *Spx, *Srp54, *U2af50, snRNA:U1:95Cc, *snRNP69D
GO:0043231: intracellular membrane-bounded organelle	0.000103	58	2695	Act5C, B52, Bx42, CG11107, CG11617, CG11985, CG14710, CG14767, CG18599, CG31650, CG3726, CG42267, CG4328, CG6905, CG7564, CG8378, Eip74EF, GATAe, Hrb27C, Kr-h1, MED11, MED19, MTA1-like, Nup153, Pep, Roc1a, Scp1, Scr, Sec61beta, SmB, SoxN, Spt6, Spx, Srp54, Su(var)205, Taf1, Tango13, U2af50, Ucp4A, Vha44, acj6, alien, aret, caup, caz, dalao, drosha, fru, hkb, hkl, lola, pnt, pros, repo, sens-2, sn…
GO:0043227: membrane-bounded organelle	0.000107	58	2698	Act5C, B52, Bx42, CG11107, CG11617, CG11985, CG14710, CG14767, CG18599, CG31650, CG3726, CG42267, CG4328, CG6905, CG7564, CG8378, Eip74EF, GATAe, Hrb27C, Kr-h1, MED11, MED19, MTA1-like, Nup153, Pep, Roc1a, Scp1, Scr, Sec61beta, SmB, SoxN, Spt6, Spx, Srp54, Su(var)205, Taf1, Tango13, U2af50, Ucp4A, Vha44, acj6, alien, aret, caup, caz, dalao, drosha, fru, hkb, hkl, lola, pnt, pros, repo, sens-2, sn…
GO:0043229: intracellular organelle	0.000253	65	3240	Act5C, B52, Bx42, CG11107, CG11617, CG11985, CG14710, CG14767, CG15458, CG18599, CG31650, CG3726, CG42267, CG4328, CG6905, CG7564, CG8378, Eip74EF, GATAe, Hrb27C, Kr-h1, MED11, MED19, MTA1-like, Nup153, Pde9, Pep, Roc1a, Scp1, Scr, Sec61beta, SmB, Smr, SoxN, Spt6, Spx, Srp54, Su(var)205, Taf1, Tango13, U2af50, Ucp4A, Vha44, acj6, alien, alpha-Cat, aret, caup, caz, dalao, drosha, fru, hkb, hkl, ks…
GO:0043226: organelle	0.000258	65	3242	Act5C, B52, Bx42, CG11107, CG11617, CG11985, CG14710, CG14767, CG15458, CG18599, CG31650, CG3726, CG42267, CG4328, CG6905, CG7564, CG8378, Eip74EF, GATAe, Hrb27C, Kr-h1, MED11, MED19, MTA1-like, Nup153, Pde9, Pep, Roc1a, Scp1, Scr, Sec61beta, SmB, Smr, SoxN, Spt6, Spx, Srp54, Su(var)205, Taf1, Tango13, U2af50, Ucp4A, Vha44, acj6, alien, alpha-Cat, aret, caup, caz, dalao, drosha, fru, hkb, hkl, ks…
GO:0005575: cellular_component	1	120	8482	Act5C, B52, Bx42, C3G, CG1017, CG11107, CG11617, CG11985, *CG14561, CG14710, CG14712, CG14767, CG15365, CG15458, CG17167, CG1845, CG18599, *CG30126, *CG30470, CG3065, CG3074, CG31650, CG32121, *CG32202, CG32397, CG32704, *CG32710, *CG32711, *CG32970, *CG33500, *CG34140, CG34352, CG3726, CG42267, CG4328, CG4496, CG4615, CG6905, CG7564, CG7766, CG8378, CG8665, *Csk, Eip74EF, Flo, GATAe, Ge-1, Hrb27…
GO term analysis for the overstorage hits (corresponds to Fig. 5)
GO:biological process
Term	p-value	k	M	Genes
GO:0000022: mitotic spindle elongation	1.96e-37	36	79	*Qm, *RpL10Ab, *RpL11, *RpL12, *RpL13, *RpL14, *RpL17, *RpL18, *RpL18A, *RpL19, *RpL21, *RpL22, *RpL23, *RpL24, *RpL26, *RpL27, *RpL27A, *RpL28, *RpL3, *RpL30, *RpL31, *RpL36A, *RpL39, *RpL6, *RpL7, *RpL8, *RpL9, *RpS11, *RpS3A, *RpS4, *RpS5a, *RpS6, *eIF-2beta, *eIF-4a, *eIF3-S10, *eIF4G
GO:0051231: spindle elongation	3.48e-37	36	80	Qm, RpL10Ab, RpL11, RpL12, RpL13, RpL14, RpL17, RpL18, RpL18A, RpL19, RpL21, RpL22, RpL23, RpL24, RpL26, RpL27, RpL27A, RpL28, RpL3, RpL30, RpL31, RpL36A, RpL39, RpL6, RpL7, RpL8, RpL9, RpS11, RpS3A, RpS4, RpS5a, RpS6, eIF-2beta, eIF-4a, eIF3-S10, eIF4G
GO:0006412: translation	3.35e-27	65	555	*CG3213, CG6094, CG9769, Int6, *Qm, *RpL10Aa, *RpL10Ab, *RpL11, *RpL12, *RpL13, *RpL14, *RpL17, *RpL18, *RpL18A, *RpL19, *RpL21, *RpL22, *RpL23, *RpL24, *RpL26, *RpL27, *RpL27A, *RpL28, *RpL3, *RpL30, *RpL31, *RpL36A, *RpL38, *RpL39, *RpL4, *RpL40, *RpL6, *RpL7, *RpL8, *RpL9, *RpLP0, *RpLP1, *RpS11, *RpS19a, *RpS20, *RpS23, *RpS24, *RpS27A, *RpS29, *RpS3A, *RpS4, *RpS5a, *RpS6, Su(var)3-9, *Trip1…
GO:0043284: biopolymer biosynthetic process	2.73e-25	76	822	CG3213, CG4644, CG6094, CG9769, DNApol-alpha180, Int6, MED25, MED6, Pdp1, Qm, RpII215, RpL10Aa, RpL10Ab, RpL11, RpL12, RpL13, RpL14, RpL17, RpL18, RpL18A, RpL19, RpL21, RpL22, RpL23, RpL24, RpL26, RpL27, RpL27A, RpL28, RpL3, RpL30, RpL31, RpL36A, RpL38, RpL39, RpL4, RpL40, RpL6, RpL7, RpL8, RpL9, RpLP0, RpLP1, RpS11, RpS19a, RpS20, RpS23, RpS24, RpS27A, RpS29, RpS3A, RpS4, RpS5a, RpS6, Su(var)3-9…
GO:0034645: cellular macromolecule biosynthetic process	4.04e-24	65	628	CG3213, CG6094, CG9769, Int6, Qm, RpL10Aa, RpL10Ab, RpL11, RpL12, RpL13, RpL14, RpL17, RpL18, RpL18A, RpL19, RpL21, RpL22, RpL23, RpL24, RpL26, RpL27, RpL27A, RpL28, RpL3, RpL30, RpL31, RpL36A, RpL38, RpL39, RpL4, RpL40, RpL6, RpL7, RpL8, RpL9, RpLP0, RpLP1, RpS11, RpS19a, RpS20, RpS23, RpS24, RpS27A, RpS29, RpS3A, RpS4, RpS5a, RpS6, Su(var)3-9, Trip1, eIF-2beta, eIF-4a, eIF3-S10, eIF3-S8, eIF4G,…
GO:0007052: mitotic spindle organization and biogenesis	3.64e-23	37	190	*Qm, *RpL10Ab, *RpL11, RpL12, *RpL13, *RpL14, *RpL17, *RpL18, *RpL18A, RpL19, *RpL21, *RpL22, *RpL23, *RpL24, *RpL26, *RpL27, *RpL27A, *RpL28, *RpL3, *RpL30, *RpL31, *RpL36A, *RpL39, *RpL6, *RpL7, *RpL8, *RpL9, *RpS11, *RpS3A, *RpS4, *RpS5a, *RpS6, *eIF-2beta, *eIF-4a, *eIF3-S10, *eIF4G, *thr
GO:0009059: macromolecule biosynthetic process	6.5e-23	76	896	CG3213, CG4644, CG6094, CG9769, DNApol-alpha180, Int6, MED25, MED6, Pdp1, Qm, RpII215, RpL10Aa, RpL10Ab, RpL11, RpL12, RpL13, RpL14, RpL17, RpL18, RpL18A, RpL19, RpL21, RpL22, RpL23, RpL24, RpL26, RpL27, RpL27A, RpL28, RpL3, RpL30, RpL31, RpL36A, RpL38, RpL39, RpL4, RpL40, RpL6, RpL7, RpL8, RpL9, RpLP0, RpLP1, RpS11, RpS19a, RpS20, RpS23, RpS24, RpS27A, RpS29, RpS3A, RpS4, RpS5a, RpS6, Su(var)3-9…
GO:0010467: gene expression	3.15e-21	76	954	CG3213, CG4644, CG6094, CG7185, CG9769, Int6, MED25, MED6, Pabp2, Pdp1, Qm, RpII215, RpL10Aa, RpL10Ab, RpL11, RpL12, RpL13, RpL14, RpL17, RpL18, RpL18A, RpL19, RpL21, RpL22, RpL23, RpL24, RpL26, RpL27, RpL27A, RpL28, RpL3, RpL30, RpL31, RpL36A, RpL38, RpL39, RpL4, RpL40, RpL6, RpL7, RpL8, RpL9, RpLP0, RpLP1, RpS11, RpS19a, RpS20, RpS23, RpS24, RpS27A, RpS29, RpS3A, RpS4, RpS5a, RpS6, Su(var)3-9, …
GO:0007051: spindle organization and biogenesis	1.22e-20	37	223	Qm, RpL10Ab, RpL11, RpL12, RpL13, RpL14, RpL17, RpL18, RpL18A, RpL19, RpL21, RpL22, RpL23, RpL24, RpL26, RpL27, RpL27A, RpL28, RpL3, RpL30, RpL31, RpL36A, RpL39, RpL6, RpL7, RpL8, RpL9, RpS11, RpS3A, RpS4, RpS5a, RpS6, eIF-2beta, eIF-4a, eIF3-S10, eIF4G, thr
GO:0044249: cellular biosynthetic process	4.56e-20	75	973	CG13623, CG14721, CG3213, CG4825, CG6094, CG9769, CG9836, Int6, MED25, MED6, Qm, RpII215, RpL10Aa, RpL10Ab, RpL11, RpL12, RpL13, RpL14, RpL17, RpL18, RpL18A, RpL19, RpL21, RpL22, RpL23, RpL24, RpL26, RpL27, RpL27A, RpL28, RpL3, RpL30, RpL31, RpL36A, RpL38, RpL39, RpL4, RpL40, RpL6, RpL7, RpL8, RpL9, RpLP0, RpLP1, RpS11, RpS19a, RpS20, RpS23, RpS24, RpS27A, RpS29, RpS3A, RpS4, RpS5a, RpS6, Su(var)…
GO:0009058: biosynthetic process	5.47e-20	84	1199	*CG12170, CG13623, CG14721, CG3213, CG4644, CG4825, CG6094, *CG6950, CG9769, CG9836, DNApol-alpha180, Gfat2, Int6, MED25, MED6, Pdp1, Qm, RpII215, RpL10Aa, RpL10Ab, RpL11, RpL12, RpL13, RpL14, RpL17, RpL18, RpL18A, RpL19, RpL21, RpL22, RpL23, RpL24, RpL26, RpL27, RpL27A, RpL28, RpL3, RpL30, RpL31, RpL36A, RpL38, RpL39, RpL4, RpL40, RpL6, RpL7, RpL8, RpL9, RpLP0, RpLP1, RpS11, RpS19a, RpS20, RpS23…
GO:0000226: microtubule cytoskeleton organization and biogenesis	8.52e-18	38	285	Qm, RpL10Ab, RpL11, RpL12, RpL13, RpL14, RpL17, RpL18, RpL18A, RpL19, RpL21, RpL22, RpL23, RpL24, RpL26, RpL27, RpL27A, RpL28, RpL3, RpL30, RpL31, RpL36A, RpL39, RpL6, RpL7, RpL8, RpL9, RpS11, RpS3A, RpS4, RpS5a, RpS6, *Tektin-C, eIF-2beta, eIF-4a, eIF3-S10, eIF4G, thr
GO:0000278: mitotic cell cycle	4.22e-16	39	337	Pdp1, Qm, RpL10Ab, RpL11, RpL12, RpL13, RpL14, RpL17, RpL18, RpL18A, RpL19, RpL21, RpL22, RpL23, RpL24, RpL26, RpL27, RpL27A, RpL28, RpL3, RpL30, RpL31, RpL36A, RpL39, RpL6, RpL7, RpL8, RpL9, RpS11, RpS3A, RpS4, RpS5a, RpS6, cana, eIF-2beta, eIF-4a, eIF3-S10, eIF4G, thr
GO:0016043: cellular component organization and biogenesis	2.71e-15	102	1959	Arf79F, Arp87C, Atpalpha, CG11048, CG13739, CG16791, CG34379, CG3618, CG5844, CG6404, CG7263, CG7597, CG9240, CG9769, CHES-1-like, CkIalpha, DMAP1, Fas3, Fs(2)Ket, Gtp-bp, His3.3A, His3:CG31613, His4r, Hsp70Aa, Hsp70Ab, Hsp70Ba, Hsp70Bb, Hsp70Bbb, Hsp70Bc, Int6, Krn, Lim3, Mys45A, NetB, Not1, PGRP-LC, Pk61C, Qm, Rho1, RpL10Aa, RpL10Ab, RpL11, RpL12, RpL13, RpL14, RpL17, RpL18, RpL18A, RpL19, RpL2…
GO:0007017: microtubule-based process	1.02e-13	40	417	*CG13739, Qm, RpL10Ab, RpL11, RpL12, RpL13, RpL14, RpL17, RpL18, RpL18A, RpL19, RpL21, RpL22, RpL23, RpL24, RpL26, RpL27, RpL27A, RpL28, RpL3, RpL30, RpL31, RpL36A, RpL39, RpL6, RpL7, RpL8, RpL9, RpS11, RpS3A, RpS4, RpS5a, RpS6, *Tektin-C, cana, eIF-2beta, eIF-4a, eIF3-S10, eIF4G, thr
GO:0007010: cytoskeleton organization and biogenesis	1.3e-12	46	581	*Arp87C, CG13739, CG3618, Fs(2)Ket, Pk61C, Qm, *Rho1, RpL10Ab, RpL11, RpL12, RpL13, RpL14, RpL17, RpL18, RpL18A, RpL19, RpL21, RpL22, RpL23, RpL24, RpL26, RpL27, RpL27A, RpL28, RpL3, RpL30, RpL31, RpL36A, RpL39, RpL6, RpL7, RpL8, RpL9, RpS11, RpS3A, RpS4, RpS5a, RpS6, Tektin-C, cana, eIF-2beta, eIF-4a, eIF3-S10, eIF4G, thr, tsr
GO:0000279: M phase	3.51e-12	42	508	Pdp1, Qm, RpL10Ab, RpL11, RpL12, RpL13, RpL14, RpL17, RpL18, RpL18A, RpL19, RpL21, RpL22, RpL23, RpL24, RpL26, RpL27, RpL27A, RpL28, RpL3, RpL30, RpL31, RpL36A, RpL39, RpL6, RpL7, RpL8, RpL9, RpS11, RpS3A, RpS4, RpS5a, RpS6, cana, eIF-2beta, eIF-4a, eIF3-S10, eIF4G, grau, mtrm, mus309, thr
GO:0022403: cell cycle phase	1.17e-11	42	527	Pdp1, Qm, RpL10Ab, RpL11, RpL12, RpL13, RpL14, RpL17, RpL18, RpL18A, RpL19, RpL21, RpL22, RpL23, RpL24, RpL26, RpL27, RpL27A, RpL28, RpL3, RpL30, RpL31, RpL36A, RpL39, RpL6, RpL7, RpL8, RpL9, RpS11, RpS3A, RpS4, RpS5a, RpS6, cana, eIF-2beta, eIF-4a, eIF3-S10, eIF4G, grau, mtrm, mus309, thr
GO:0006996: organelle organization and biogenesis	1.39e-11	69	1218	Arp87C, CG13739, CG34379, CG3618, CG7263, CG9240, Fs(2)Ket, His3.3A, His3:CG31613, His4r, Hsp70Aa, Hsp70Ab, Hsp70Ba, Hsp70Bb, Hsp70Bbb, Hsp70Bc, Mys45A, Pk61C, Qm, Rho1, RpL10Ab, RpL11, RpL12, RpL13, RpL14, RpL17, RpL18, RpL18A, RpL19, RpL21, RpL22, RpL23, RpL24, RpL26, RpL27, RpL27A, RpL28, RpL3, RpL30, RpL31, RpL36A, RpL39, RpL40, RpL6, RpL7, RpL8, RpL9, RpLP0, RpS11, RpS27A, RpS3A, RpS4, RpS5a…
GO:0022402: cell cycle process	3.27e-11	43	567	Pdp1, Qm, RpL10Ab, RpL11, RpL12, RpL13, RpL14, RpL17, RpL18, RpL18A, RpL19, RpL21, RpL22, RpL23, RpL24, RpL26, RpL27, RpL27A, RpL28, RpL3, RpL30, RpL31, RpL36A, RpL39, RpL6, RpL7, RpL8, RpL9, RpS11, RpS3A, RpS4, RpS5a, RpS6, cana, eIF-2beta, eIF-4a, eIF3-S10, eIF4G, grau, mtrm, mus309, thr, tsr
GO:0043283: biopolymer metabolic process	6.63e-11	94	2023	Arf79F, Bub1, CG12170, CG14304, CG17331, CG2574, CG2577, CG3213, CG4644, CG5794, CG6094, CG7177, CG7185, CG7263, CG7549, CG7597, CG9240, CG9769, CkIalpha, DNApol-alpha180, Int6, MED25, MED6, Pabp2, Pdp1, Pk61C, Qm, RpII215, RpL10Aa, RpL10Ab, RpL11, RpL12, RpL13, RpL14, RpL17, RpL18, RpL18A, RpL19, RpL21, RpL22, RpL23, RpL24, RpL26, RpL27, RpL27A, RpL28, RpL3, RpL30, RpL31, RpL36A, RpL38, RpL39, R…
GO:0007049: cell cycle	3.41e-10	43	610	Pdp1, Qm, RpL10Ab, RpL11, RpL12, RpL13, RpL14, RpL17, RpL18, RpL18A, RpL19, RpL21, RpL22, RpL23, RpL24, RpL26, RpL27, RpL27A, RpL28, RpL3, RpL30, RpL31, RpL36A, RpL39, RpL6, RpL7, RpL8, RpL9, RpS11, RpS3A, RpS4, RpS5a, RpS6, cana, eIF-2beta, eIF-4a, eIF3-S10, eIF4G, grau, mtrm, mus309, thr, tsr
GO:0034605: cellular response to heat	1.51e-09	6	7	Hsp70Aa, Hsp70Ab, Hsp70Ba, Hsp70Bb, Hsp70Bbb, Hsp70Bc
GO:0035079: polytene chromosome puffing	1.51e-09	6	7	Hsp70Aa, Hsp70Ab, Hsp70Ba, Hsp70Bb, Hsp70Bbb, Hsp70Bc
GO:0035080: heat shock-mediated polytene chromosome puffing	1.51e-09	6	7	*Hsp70Aa, *Hsp70Ab, *Hsp70Ba, *Hsp70Bb, *Hsp70Bbb, *Hsp70Bc
GO:0009987: cellular process	3.34e-08	195	6261	ATPsyn-d, Ac78C, Arf79F, Argk, Arp87C, Atpalpha, Bub1, CG10664, CG11048, CG12170, CG13623, CG13716, CG13739, CG14304, CG14721, CG16791, *CG17331, CG2574, CG2577, CG31302, CG3213, CG33128, CG34379, CG3618, CG4169, CG4644, CG4825, CG5794, CG5844, CG6094, CG6330, CG6404, CG6852, CG7039, CG7177, CG7181, CG7185, CG7263, CG7549, CG7556, CG7580, CG7597, CG7918, CG8043, CG9065, CG9140, CG9240, CG9603, CG…
GO:0044267: cellular protein metabolic process	2.54e-07	83	1987	Arf79F, Bub1, CG12170, CG17331, CG2574, CG2577, CG3213, CG33128, CG4169, CG5794, CG6094, CG7177, CG7556, CG7597, CG9240, CG9769, CkIalpha, DnaJ-60, Hsc70-1, Hsc70-2, Int6, Pk61C, Qm, RpL10Aa, RpL10Ab, RpL11, RpL12, RpL13, RpL14, RpL17, RpL18, RpL18A, RpL19, RpL21, RpL22, RpL23, RpL24, RpL26, RpL27, RpL27A, RpL28, RpL3, RpL30, RpL31, RpL36A, RpL38, RpL39, RpL4, RpL40, RpL6, RpL7, RpL8, RpL9, RpLP0…
GO:0019538: protein metabolic process	3.7e-07	83	2004	Arf79F, Bub1, CG12170, CG17331, CG2574, CG2577, CG3213, CG33128, CG4169, CG5794, CG6094, CG7177, CG7556, CG7597, CG9240, CG9769, CkIalpha, DnaJ-60, Hsc70-1, Hsc70-2, Int6, Pk61C, Qm, RpL10Aa, RpL10Ab, RpL11, RpL12, RpL13, RpL14, RpL17, RpL18, RpL18A, RpL19, RpL21, RpL22, RpL23, RpL24, RpL26, RpL27, RpL27A, RpL28, RpL3, RpL30, RpL31, RpL36A, RpL38, RpL39, RpL4, RpL40, RpL6, RpL7, RpL8, RpL9, RpLP0…
GO:0006890: retrograde vesicle-mediated transport, Golgi to ER	4.77e-07	5	8	*alphaCop, *beta'Cop, *betaCop, *deltaCOP, *gammaCop
GO:0044260: cellular macromolecule metabolic process	9.93e-07	86	2152	Arf79F, Bub1, CG12170, CG14304, CG17331, CG2574, CG2577, CG3213, CG33128, CG4169, CG5794, CG6094, CG7177, CG7549, CG7556, CG7597, CG9240, CG9769, CkIalpha, DnaJ-60, Hsc70-1, Hsc70-2, Int6, Nc73EF, Pk61C, Qm, RpL10Aa, RpL10Ab, RpL11, RpL12, RpL13, RpL14, RpL17, RpL18, RpL18A, RpL19, RpL21, RpL22, RpL23, RpL24, RpL26, RpL27, RpL27A, RpL28, RpL3, RpL30, RpL31, RpL36A, RpL38, RpL39, RpL4, RpL40, RpL6…
GO:0044237: cellular metabolic process	1e-06	124	3522	ATPsyn-d, Ac78C, Arf79F, Argk, Bub1, CG10664, CG12170, CG13623, CG14304, CG14721, CG17331, CG2574, CG2577, CG3213, CG33128, CG4169, CG4644, CG4825, CG5794, CG6094, CG6330, CG7177, CG7181, CG7185, CG7263, CG7549, CG7556, CG7580, CG7597, CG8043, CG9140, CG9240, CG9603, CG9769, CG9836, CkIalpha, CoVa, Cyt-c-p, DNApol-alpha180, DnaJ-60, Hsc70-1, Hsc70-2, Int6, MED25, MED6, ND75, Nc73EF, Pabp2, Pdp1, …
GO:0009266: response to temperature stimulus	4e-06	10	65	*Atpalpha, Hsc70-1, Hsc70-2, Hsc70-3, Hsp70Aa, Hsp70Ab, Hsp70Ba, Hsp70Bb, Hsp70Bbb, Hsp70Bc
GO:0022613: ribonucleoprotein complex biogenesis and assembly	4.32e-06	14	131	CG9769, Int6, Mys45A, RpL40, RpLP0, RpS27A, Su(var)3-9, Trip1, eIF-2beta, eIF-4a, eIF3-S10, eIF3-S8, eIF4G, hoip
GO:0043170: macromolecule metabolic process	5.74e-06	101	2774	Arf79F, Bub1, CG12170, CG14304, CG17331, CG2574, CG2577, CG3213, CG33128, CG4169, CG4644, CG5794, CG6094, CG7177, CG7185, CG7263, CG7549, CG7556, CG7597, CG9240, CG9769, CkIalpha, DNApol-alpha180, DnaJ-60, Hsc70-1, Hsc70-2, Int6, MED25, MED6, Nc73EF, Pabp2, Pdp1, Pk61C, Qm, RpII215, RpL10Aa, RpL10Ab, RpL11, RpL12, RpL13, RpL14, RpL17, RpL18, RpL18A, RpL19, RpL21, RpL22, RpL23, RpL24, RpL26, RpL27…
GO:0006413: translational initiation	7.27e-06	9	55	*CG9769, *Int6, *Su(var)3-9, *Trip1, *eIF-2beta, *eIF-4a, *eIF3-S10, *eIF3-S8, *eIF4G
GO:0006119: oxidative phosphorylation	7.83e-06	12	102	ATPsyn-d, CG10664, CG4169, CG7181, CG7580, CG9140, CG9603, CoVa, *Cyt-c-p, ND75, blw, l(2)06225
GO:0009408: response to heat	9.85e-06	9	57	*Hsc70-1, *Hsc70-2, *Hsc70-3, *Hsp70Aa, *Hsp70Ab, *Hsp70Ba, *Hsp70Bb, *Hsp70Bbb, *Hsp70Bc
GO:0006909: phagocytosis	1.02e-05	17	201	CG16791, CG5844, CG7597, CHES-1-like, CkIalpha, DMAP1, Int6, *PGRP-LC, RpL10Aa, Snap, alphaCop, betaCop, blw, brm, deltaCOP, gammaCop, zetaCOP
GO:0006911: phagocytosis, engulfment	2.24e-05	16	192	*CG16791, *CG5844, *CG7597, *CHES-1-like, *CkIalpha, *DMAP1, *Int6, *RpL10Aa, *Snap, *alphaCop, *betaCop, *blw, *brm, *deltaCOP, *gammaCop, *zetaCOP
GO:0010324: membrane invagination	2.47e-05	19	260	Arf79F, CG16791, CG5844, CG7597, CHES-1-like, CkIalpha, DMAP1, Int6, PGRP-LC, Rho1, RpL10Aa, Snap, alphaCop, betaCop, blw, brm, deltaCOP, gammaCop, zetaCOP
GO:0006897: endocytosis	2.47e-05	19	260	Arf79F, CG16791, CG5844, CG7597, CHES-1-like, CkIalpha, DMAP1, Int6, PGRP-LC, *Rho1, RpL10Aa, Snap, alphaCop, betaCop, blw, brm, deltaCOP, gammaCop, zetaCOP
GO:0051716: cellular response to stimulus	2.62e-05	6	25	Hsp70Aa, Hsp70Ab, Hsp70Ba, Hsp70Bb, Hsp70Bbb, Hsp70Bc
GO:0033554: cellular response to stress	2.62e-05	6	25	Hsp70Aa, Hsp70Ab, Hsp70Ba, Hsp70Bb, Hsp70Bbb, Hsp70Bc
GO:0034621: cellular macromolecular complex subunit organization	5.03e-05	21	322	CG6094, CG6404, CG9065, CG9769, Fs(2)Ket, His3.3A, His3:CG31613, Int6, MED25, MED6, Snap, Su(var)3-9, Tbp, Trip1, eIF-2beta, eIF-4a, eIF3-S10, eIF3-S8, eIF4G, mTTF, tsr
GO:0048193: Golgi vesicle transport	5.83e-05	7	41	Snap, alphaCop, beta'Cop, betaCop, deltaCOP, gammaCop, p24-1
GO:0044238: primary metabolic process	6.4e-05	113	3374	ATPsyn-d, Ac78C, Arf79F, Bub1, CG12170, CG14304, CG17331, CG2574, CG2577, CG3213, CG33128, CG4169, CG4644, CG4825, CG5794, CG6094, CG6330, CG7177, CG7185, CG7263, CG7549, CG7556, CG7597, CG8043, CG9240, CG9769, CkIalpha, DNApol-alpha180, DnaJ-60, Gfat2, Hsc70-1, Hsc70-2, Int6, MED25, MED6, Nc73EF, PGRP-LC, Pabp2, Pdp1, Pk61C, Qm, RpII215, RpL10Aa, RpL10Ab, RpL11, RpL12, RpL13, RpL14, RpL17, RpL18…
GO:0016192: vesicle-mediated transport	7.88e-05	24	409	Arf79F, CG16791, CG5844, CG7597, CHES-1-like, *Cirl, CkIalpha, DMAP1, Int6, PGRP-LC, Rho1, RpL10Aa, Snap, *alphaCop, *beta'Cop, betaCop, blw, brm, *brp, deltaCOP, disp, gammaCop, p24-1, zetaCOP
GO:0016044: membrane organization and biogenesis	8.15e-05	21	333	Arf79F, CG16791, CG5844, CG6404, CG7597, CHES-1-like, CkIalpha, DMAP1, Int6, PGRP-LC, Rho1, RpL10Aa, Snap, alphaCop, beta'Cop, betaCop, blw, brm, deltaCOP, gammaCop, zetaCOP
GO:0008152: metabolic process	8.56e-05	131	4089	ATPsyn-d, Ac78C, *AcCoAS, Arf79F, Argk, Bub1, CG10664, *CG11453, CG12170, CG13623, CG14304, CG14721, CG17331, CG2574, CG2577, CG3213, CG33128, CG4169, CG4644, CG4825, CG5794, *CG5844, CG6094, CG6330, CG6950, CG7177, CG7181, CG7185, CG7263, CG7549, CG7556, CG7580, CG7597, CG8043, CG9140, CG9240, CG9603, CG9769, CG9836, CkIalpha, CoVa, Cyt-c-p, DNApol-alpha180, DnaJ-60, *Egm, Gfat2, Hsc70-1, Hsc70-…
GO:0043933: macromolecular complex subunit organization	9.89e-05	22	363	Atpalpha, CG6094, CG6404, CG9065, CG9769, Fs(2)Ket, His3.3A, His3:CG31613, Int6, MED25, MED6, Snap, Su(var)3-9, Tbp, Trip1, eIF-2beta, eIF-4a, eIF3-S10, eIF3-S8, eIF4G, mTTF, tsr
GO:0022618: ribonucleoprotein complex assembly	0.000154	9	80	CG9769, Int6, Su(var)3-9, Trip1, eIF-2beta, eIF-4a, eIF3-S10, eIF3-S8, eIF4G
GO:0034622: cellular macromolecular complex assembly	0.000219	19	306	CG6404, CG9065, CG9769, Fs(2)Ket, His3.3A, His3:CG31613, Int6, MED25, MED6, Snap, Su(var)3-9, Tbp, Trip1, eIF-2beta, eIF-4a, eIF3-S10, eIF3-S8, eIF4G, tsr
GO:0006091: generation of precursor metabolites and energy	0.000329	13	171	ATPsyn-d, CG10664, CG4169, CG7181, CG7580, CG9140, CG9603, CoVa, Cyt-c-p, ND75, Nc73EF, blw, l(2)06225
GO:0042773: ATP synthesis coupled electron transport	0.000391	8	72	CG10664, CG4169, CG7181, CG7580, CG9140, CG9603, CoVa, *ND75
GO:0006123: mitochondrial electron transport, cytochrome c to oxygen	0.000408	4	15	*CG10664, *CG7181, *CG9603, *CoVa
GO:0065003: macromolecular complex assembly	0.000413	20	348	Atpalpha, CG6404, CG9065, CG9769, Fs(2)Ket, His3.3A, His3:CG31613, Int6, MED25, MED6, Snap, Su(var)3-9, Tbp, Trip1, eIF-2beta, eIF-4a, eIF3-S10, eIF3-S8, eIF4G, tsr
GO:0031163: metallo-sulfur cluster assembly	0.000491	3	7	CG13623, CG9836, l(1)G0136
GO:0006825: copper ion transport	0.000491	3	7	*CG9065, *Ctr1A, *Ctr1B
GO:0016226: iron-sulfur cluster assembly	0.000491	3	7	*CG13623, *CG9836, *l(1)G0136
GO:0022904: respiratory electron transport chain	0.000566	8	76	CG10664, CG4169, CG7181, CG7580, CG9140, CG9603, CoVa, ND75
GO:0022900: electron transport chain	0.000618	8	77	CG10664, CG4169, CG7181, CG7580, CG9140, CG9603, CoVa, ND75
GO:0055114: oxidation reduction	0.000674	8	78	CG10664, CG4169, CG7181, CG7580, CG9140, CG9603, CoVa, ND75
GO:0008150: biological_process	1	248	9990	ATPsyn-d, Ac78C, AcCoAS, Arf79F, Argk, Arp87C, Atpalpha, Bub1, CG10664, CG11048, CG11453, *CG12022, CG12170, CG13623, CG13716, CG13739, CG13743, CG14304, CG14542, CG14721, *CG15891, CG16791, CG17100, CG17331, CG2574, CG2577, CG31158, CG31284, CG31302, *CG31554, *CG31847, CG32050, CG32105, CG3213, *CG32193, *CG32219, *CG32720, *CG32733, *CG32773, CG32778, *CG32797, CG33128, *CG33256, *CG33271, *CG…
GO:molecular function
Term	p-value	k	M	Genes
GO:0003735: structural constituent of ribosome	2.4e-47	57	196	*CG3213, *Qm, *RpL10Aa, *RpL10Ab, *RpL11, *RpL12, *RpL13, *RpL14, *RpL17, *RpL18, *RpL18A, *RpL19, *RpL21, *RpL22, *RpL23, *RpL24, *RpL26, *RpL27, *RpL27A, *RpL28, *RpL3, *RpL30, *RpL31, *RpL36A, *RpL38, *RpL39, *RpL4, *RpL40, *RpL6, *RpL7, *RpL8, *RpL9, *RpLP0, *RpLP1, *RpS11, *RpS19a, *RpS20, *RpS23, *RpS24, *RpS27A, *RpS29, *RpS3A, *RpS4, *RpS5a, *RpS6, *mRpL1, *mRpL15, *mRpL18, *mRpL2, *mRpL3…
GO:0005198: structural molecule activity	2.79e-34	67	475	Arp87C, *CG13623, *CG15772, CG3213, Qm, RpL10Aa, RpL10Ab, RpL11, RpL12, RpL13, RpL14, RpL17, RpL18, RpL18A, RpL19, RpL21, RpL22, RpL23, RpL24, RpL26, RpL27, RpL27A, RpL28, RpL3, RpL30, RpL31, RpL36A, RpL38, RpL39, RpL4, RpL40, RpL6, RpL7, RpL8, RpL9, RpLP0, RpLP1, RpS11, RpS19a, RpS20, RpS23, RpS24, RpS27A, RpS29, RpS3A, RpS4, RpS5a, RpS6, *alphaCop, *beta'Cop, *betaCop, *gammaCop, *l(1)G0136, *l…
GO:0003743: translation initiation factor activity	7.57e-06	9	58	*CG9769, *Int6, *Su(var)3-9, *Trip1, *eIF-2beta, *eIF-4a, *eIF3-S10, *eIF3-S8, *eIF4G
GO:0008135: translation factor activity, nucleic acid binding	4.39e-05	10	89	CG6094, CG9769, Int6, Su(var)3-9, Trip1, eIF-2beta, eIF-4a, eIF3-S10, eIF3-S8, eIF4G
GO:0022890: inorganic cation transmembrane transporter activity	6.96e-05	12	133	ATPsyn-d, Atpalpha, CG10664, CG4169, CG7181, CG7580, CG9603, CoVa, Ctr1A, Ctr1B, blw, l(2)06225
GO:0045182: translation regulator activity	7.04e-05	10	94	CG6094, CG9769, Int6, Su(var)3-9, Trip1, eIF-2beta, eIF-4a, eIF3-S10, eIF3-S8, eIF4G
GO:0015077: monovalent inorganic cation transmembrane transporter activity	0.000263	10	110	ATPsyn-d, *Atpalpha, CG10664, CG4169, CG7181, CG7580, CG9603, CoVa, blw, l(2)06225
GO:0000166: nucleotide binding	0.000431	45	1151	AcCoAS, Arf79F, Arp87C, Atpalpha, Bub1, CG12170, CG13739, CG14721, CG2577, CG31453, *CG32809, *CG5213, CG7039, CG7177, *CG7185, CG7263, CG7597, CG9140, CkIalpha, *DNApol-alpha180, Dbp45A, Egm, Gtp-bp, Hsc70-1, Hsc70-2, Hsc70-3, Hsp70Aa, Hsp70Ab, Hsp70Ba, Hsp70Bb, Hsp70Bbb, Hsp70Bc, *Pabp2, Pk61C, Rho1, *RpS24, Su(var)3-9, brm, *bru-2, cana, eIF-2beta, eIF-4a, mus309, *pAbp, *rin
GO:0015088: copper uptake transmembrane transporter activity	0.000553	2	2	*Ctr1A, *Ctr1B
GO:0015002: heme-copper terminal oxidase activity	0.000883	4	19	CG10664, CG7181, CG9603, CoVa
GO:0016675: oxidoreductase activity, acting on heme group of donors	0.000883	4	19	CG10664, CG7181, CG9603, CoVa
GO:0016676: oxidoreductase activity, acting on heme group of donors, oxygen as acceptor	0.000883	4	19	CG10664, CG7181, CG9603, CoVa
GO:0004129: cytochrome-c oxidase activity	0.000883	4	19	*CG10664, *CG7181, *CG9603, *CoVa
GO:0015078: hydrogen ion transmembrane transporter activity	0.001	9	108	ATPsyn-d, CG10664, CG4169, CG7181, CG7580, CG9603, CoVa, blw, l(2)06225
GO:0003674: molecular_function	1	258	10948	ATPsyn-d, Ac78C, AcCoAS, Arf79F, Argk, Arp87C, Atpalpha, Bub1, CG10664, CG11208, CG11453, *CG12022, CG12170, CG12236, CG13623, CG13739, CG13743, CG14304, CG14306, CG14721, CG15772, *CG15891, CG17100, CG17331, CG17493, CG2574, CG2577, CG30290, CG31158, CG31284, CG31302, CG31453, *CG31554, *CG31847, CG32050, CG32105, CG3213, *CG32193, *CG32219, *CG32720, *CG32733, *CG32773, CG32778, *CG32797, CG328…
GO:cellular component
Term	p-value	k	M	Genes
GO:0033279: ribosomal subunit	3.76e-47	56	174	Qm, RpL10Aa, RpL10Ab, RpL11, RpL12, RpL13, RpL14, RpL17, RpL18, RpL18A, RpL19, RpL21, RpL22, RpL23, RpL24, RpL26, RpL27, RpL27A, RpL28, RpL3, RpL30, RpL31, RpL36A, RpL38, RpL39, RpL4, RpL40, RpL6, RpL7, RpL8, RpL9, RpLP0, RpLP1, RpS11, RpS19a, RpS20, RpS23, RpS24, RpS27A, RpS29, RpS3A, RpS4, RpS5a, RpS6, mRpL1, mRpL15, mRpL18, mRpL2, mRpL39, mRpL45, mRpL51, mRpL54, mRpS18A, mRpS30, mRpS34, mRpS9
GO:0022626: cytosolic ribosome	5.33e-44	44	100	Qm, RpL10Aa, RpL10Ab, RpL11, RpL12, RpL13, *RpL14, RpL17, RpL18, RpL18A, RpL19, RpL21, RpL22, RpL23, RpL24, RpL26, RpL27, RpL27A, RpL28, *RpL3, RpL30, RpL31, RpL36A, RpL38, RpL39, RpL4, RpL40, RpL6, RpL7, RpL8, RpL9, *RpLP0, RpLP1, RpS11, RpS19a, RpS20, RpS23, RpS24, RpS27A, RpS29, *RpS3A, RpS4, RpS5a, RpS6
GO:0005840: ribosome	7.67e-44	57	206	*CG3213, *Qm, RpL10Aa, RpL10Ab, *RpL11, RpL12, *RpL13, *RpL14, RpL17, RpL18, *RpL18A, *RpL19, RpL21, *RpL22, *RpL23, RpL24, RpL26, RpL27, *RpL27A, RpL28, RpL3, RpL30, RpL31, RpL36A, RpL38, *RpL39, RpL4, *RpL40, RpL6, *RpL7, RpL8, *RpL9, *RpLP0, RpLP1, RpS11, *RpS19a, *RpS20, RpS23, RpS24, *RpS27A, RpS29, RpS3A, *RpS4, *RpS5a, *RpS6, mRpL1, mRpL15, mRpL18, mRpL2, mRpL39, mRpL45, mRpL51, mRpL54, mR…
GO:0015934: large ribosomal subunit	3.69e-38	41	106	Qm, RpL10Aa, RpL10Ab, RpL11, RpL12, RpL13, RpL14, RpL17, RpL18, RpL18A, RpL19, RpL21, RpL22, RpL23, RpL24, RpL26, RpL27, RpL27A, RpL28, RpL3, RpL30, RpL31, RpL36A, RpL38, RpL39, RpL4, RpL40, RpL6, RpL7, RpL8, RpL9, RpLP0, RpLP1, mRpL1, mRpL15, mRpL18, mRpL2, mRpL39, mRpL45, mRpL51, mRpL54
GO:0022625: cytosolic large ribosomal subunit	6.32e-38	33	58	*Qm, *RpL10Aa, *RpL10Ab, *RpL11, *RpL12, *RpL13, *RpL14, *RpL17, *RpL18, *RpL18A, *RpL19, *RpL21, *RpL22, *RpL23, *RpL24, *RpL26, *RpL27, *RpL27A, *RpL28, *RpL3, *RpL30, *RpL31, *RpL36A, *RpL38, *RpL39, *RpL4, *RpL40, *RpL6, *RpL7, *RpL8, *RpL9, *RpLP0, *RpLP1
GO:0044445: cytosolic part	3.86e-37	44	135	Qm, RpL10Aa, RpL10Ab, RpL11, RpL12, RpL13, RpL14, RpL17, RpL18, RpL18A, RpL19, RpL21, RpL22, RpL23, RpL24, RpL26, RpL27, RpL27A, RpL28, RpL3, RpL30, RpL31, RpL36A, RpL38, RpL39, RpL4, RpL40, RpL6, RpL7, RpL8, RpL9, RpLP0, RpLP1, RpS11, RpS19a, RpS20, RpS23, RpS24, RpS27A, RpS29, RpS3A, RpS4, RpS5a, RpS6
GO:0030529: ribonucleoprotein complex	2.35e-29	60	410	CG3213, Gtp-bp, Qm, RpL10Aa, RpL10Ab, RpL11, RpL12, RpL13, RpL14, RpL17, RpL18, RpL18A, RpL19, RpL21, RpL22, RpL23, RpL24, RpL26, RpL27, RpL27A, RpL28, RpL3, RpL30, RpL31, RpL36A, RpL38, RpL39, RpL4, RpL40, RpL6, RpL7, RpL8, RpL9, RpLP0, RpLP1, RpS11, RpS19a, RpS20, RpS23, RpS24, RpS27A, RpS29, RpS3A, RpS4, RpS5a, RpS6, hoip, mRpL1, mRpL15, mRpL18, mRpL2, mRpL39, mRpL45, mRpL51, mRpL54, mRpS18A, …
GO:0044444: cytoplasmic part	1.15e-25	116	1759	ATPsyn-d, CG10664, CG3213, CG34379, CG4169, CG4589, CG4644, CG6404, CG6782, CG7181, CG7263, CG7580, CG7630, CG9065, CG9140, CG9240, CG9603, CG9769, Cirl, CoVa, Cyt-c-p, Fs(2)Ket, Gtp-bp, His4r, Hsc70-1, Hsc70-2, Hsc70-3, Hsp70Bbb, Int6, ND75, Nacalpha, Nc73EF, Nup358, Qm, Rho1, RpL10Aa, RpL10Ab, RpL11, RpL12, RpL13, RpL14, RpL17, RpL18, RpL18A, RpL19, RpL21, RpL22, RpL23, RpL24, RpL26, RpL27, RpL…
GO:0005829: cytosol	4.51e-24	54	409	*Int6, Qm, RpL10Aa, RpL10Ab, RpL11, RpL12, RpL13, RpL14, RpL17, RpL18, RpL18A, RpL19, RpL21, RpL22, RpL23, RpL24, RpL26, RpL27, RpL27A, RpL28, RpL3, RpL30, RpL31, RpL36A, RpL38, RpL39, RpL4, RpL40, RpL6, RpL7, RpL8, RpL9, RpLP0, RpLP1, RpS11, RpS19a, RpS20, RpS23, RpS24, RpS27A, RpS29, RpS3A, RpS4, RpS5a, RpS6, *Su(var)3-9, *Tango7, *Trip1, *eIF-2beta, *eIF-4a, *eIF3-S10, *eIF3-S8, *eIF4G, *rin
GO:0005737: cytoplasm	4.39e-22	126	2232	ATPsyn-d, *AcCoAS, CG10664, *CG2577, CG3213, CG34379, CG4169, CG4589, CG4644, *CG6179, *CG6330, CG6404, CG6782, CG7181, CG7263, CG7580, CG7630, *CG8043, CG9065, CG9140, CG9240, CG9603, CG9769, Cirl, *CkIalpha, CoVa, Cyt-c-p, *Fs(2)Ket, *Gfat2, Gtp-bp, His4r, Hsc70-1, Hsc70-2, Hsc70-3, Hsp70Bbb, Int6, ND75, Nacalpha, Nc73EF, Nup358, *Pabp2, *Pk61C, Qm, Rho1, RpL10Aa, RpL10Ab, RpL11, RpL12, RpL13, …
GO:0005811: lipid particle	6.57e-21	40	250	*ATPsyn-d, *CG10664, *CG4169, *CG6782, *CG7580, *CG7630, *CoVa, *Fs(2)Ket, *Gtp-bp, *His4r, *Hsc70-1, *Hsc70-3, *Hsp70Bbb, *Nup358, *Qm, *RpL10Ab, *RpL11, *RpL12, *RpL13, *RpL14, *RpL21, *RpL22, *RpL24, *RpL4, *RpL40, *RpL6, *RpLP0, *RpLP1, *RpS19a, *RpS20, *RpS24, *RpS3A, *RpS4, *RpS6, *blw, *bmm, *l(2)06225, *pAbp, *rin, *sesB
GO:0032991: macromolecular complex	3.89e-20	110	1850	ATPsyn-d, Arp87C, Atpalpha, CG10664, CG17331, CG3213, CG4169, CG7181, CG7185, CG7580, CG9140, CG9603, CG9769, Chrac-16, CoVa, DMAP1, DNApol-alpha180, Fs(2)Ket, Gtp-bp, His3.3A, His3:CG31613, His4r, Int6, MED25, MED6, MrgBP, ND75, Nacalpha, Nc73EF, Nup358, Qm, RpII215, RpL10Aa, RpL10Ab, RpL11, RpL12, RpL13, RpL14, RpL17, RpL18, RpL18A, RpL19, RpL21, RpL22, RpL23, RpL24, RpL26, RpL27, RpL27A, RpL28…
GO:0043229: intracellular organelle	1.52e-19	151	3240	ATPsyn-d, Arp87C, Atpalpha, CG10664, CG13739, CG17100, CG17493, CG2577, CG32050, CG32105, CG3213, CG32778, CG34379, CG4169, CG4589, CG4644, CG6179, CG6404, CG6782, CG7181, CG7185, CG7263, CG7580, CG9007, CG9065, CG9140, CG9240, CG9603, CHES-1-like, Chrac-16, Cirl, CkIalpha, CoVa, Cyt-c-p, D19A, DMAP1, DNApol-alpha180, Dbp45A, Dr, Fs(2)Ket, Gtp-bp, His3.3A, His3:CG31613, His4r, Hsc70-1, Hsc70-2, H…
GO:0043226: organelle	1.63e-19	151	3242	ATPsyn-d, Arp87C, Atpalpha, CG10664, CG13739, CG17100, CG17493, CG2577, CG32050, CG32105, CG3213, CG32778, CG34379, CG4169, CG4589, CG4644, CG6179, CG6404, CG6782, CG7181, CG7185, CG7263, CG7580, CG9007, CG9065, CG9140, CG9240, CG9603, CHES-1-like, Chrac-16, Cirl, CkIalpha, CoVa, Cyt-c-p, D19A, DMAP1, DNApol-alpha180, Dbp45A, Dr, Fs(2)Ket, Gtp-bp, His3.3A, His3:CG31613, His4r, Hsc70-1, Hsc70-2, H…
GO:0044424: intracellular part	1.42e-18	172	4137	ATPsyn-d, AcCoAS, Arp87C, Atpalpha, CG10664, CG13739, CG17100, CG17331, CG17493, CG2577, CG32050, CG32105, CG3213, CG32778, CG34379, CG4169, CG4589, CG4644, CG6179, CG6330, CG6404, CG6782, CG7181, CG7185, CG7263, CG7580, CG7630, CG8043, CG9007, CG9065, CG9140, CG9240, CG9603, CG9769, CHES-1-like, Chrac-16, Cirl, CkIalpha, CoVa, Cyt-c-p, D19A, DMAP1, DNApol-alpha180, Dbp45A, Dr, Fs(2)Ket, Gfat2, G…
GO:0005622: intracellular	2.62e-18	181	4548	ATPsyn-d, AcCoAS, *Arf79F, Arp87C, Atpalpha, CG10664, *CG12236, CG13739, *CG14306, CG17100, CG17331, CG17493, CG2577, *CG31158, CG32050, CG32105, CG3213, CG32778, CG34379, CG4169, CG4589, CG4644, CG6179, CG6330, CG6404, CG6782, *CG6873, *CG7039, CG7181, CG7185, CG7263, *CG7549, CG7580, CG7630, CG8043, CG9007, CG9065, CG9140, CG9240, CG9603, CG9769, CHES-1-like, Chrac-16, Cirl, CkIalpha, CoVa, Cyt…
GO:0044446: intracellular organelle part	4.2e-18	106	1841	ATPsyn-d, Arp87C, CG10664, CG13739, CG34379, CG4169, CG6404, CG6782, CG7181, CG7185, CG7263, CG7580, CG9065, CG9140, CG9240, CG9603, Chrac-16, CoVa, Cyt-c-p, DMAP1, DNApol-alpha180, Fs(2)Ket, Gtp-bp, His3.3A, His3:CG31613, His4r, MED25, MED6, MrgBP, Mys45A, ND75, Nc73EF, Nup358, Qm, RpII215, RpL10Aa, RpL10Ab, RpL11, RpL12, RpL13, RpL14, RpL17, RpL18, RpL18A, RpL19, RpL21, RpL22, RpL23, RpL24, RpL…
GO:0044422: organelle part	4.76e-18	106	1844	ATPsyn-d, Arp87C, CG10664, CG13739, CG34379, CG4169, CG6404, CG6782, CG7181, CG7185, CG7263, CG7580, CG9065, CG9140, CG9240, CG9603, Chrac-16, CoVa, Cyt-c-p, DMAP1, DNApol-alpha180, Fs(2)Ket, Gtp-bp, His3.3A, His3:CG31613, His4r, MED25, MED6, MrgBP, Mys45A, ND75, Nc73EF, Nup358, Qm, RpII215, RpL10Aa, RpL10Ab, RpL11, RpL12, RpL13, RpL14, RpL17, RpL18, RpL18A, RpL19, RpL21, RpL22, RpL23, RpL24, RpL…
GO:0043228: non-membrane-bounded organelle	1.01e-15	70	985	Arp87C, CG13739, CG17493, CG3213, CG34379, DNApol-alpha180, His3.3A, His3:CG31613, His4r, Mys45A, Qm, RpII215, RpL10Aa, RpL10Ab, RpL11, RpL12, RpL13, RpL14, RpL17, RpL18, RpL18A, RpL19, RpL21, RpL22, RpL23, RpL24, RpL26, RpL27, RpL27A, RpL28, RpL3, RpL30, RpL31, RpL36A, RpL38, RpL39, RpL4, RpL40, RpL6, RpL7, RpL8, RpL9, RpLP0, RpLP1, RpS11, RpS19a, RpS20, RpS23, RpS24, RpS27A, RpS29, RpS3A, RpS4,…
GO:0043232: intracellular non-membrane-bounded organelle	1.01e-15	70	985	Arp87C, CG13739, CG17493, CG3213, CG34379, DNApol-alpha180, His3.3A, His3:CG31613, His4r, Mys45A, Qm, RpII215, RpL10Aa, RpL10Ab, RpL11, RpL12, RpL13, RpL14, RpL17, RpL18, RpL18A, RpL19, RpL21, RpL22, RpL23, RpL24, RpL26, RpL27, RpL27A, RpL28, RpL3, RpL30, RpL31, RpL36A, RpL38, RpL39, RpL4, RpL40, RpL6, RpL7, RpL8, RpL9, RpLP0, RpLP1, RpS11, RpS19a, RpS20, RpS23, RpS24, RpS27A, RpS29, RpS3A, RpS4,…
GO:0005623: cell	7.59e-11	198	6013	ATPsyn-d, Ac78C, AcCoAS, Arf79F, Arp87C, Atpalpha, CG10664, CG12236, CG13739, CG14306, CG17100, CG17331, CG17493, CG2577, CG31158, CG31284, CG31302, CG32050, CG32105, CG3213, CG32778, CG34363, CG34379, CG4169, CG4589, CG4644, CG5532, CG6179, CG6330, CG6404, CG6782, CG6873, CG7039, CG7181, CG7185, CG7263, CG7549, CG7580, CG7630, CG7918, CG8043, CG9007, CG9053, CG9065, CG9140, CG9240, CG9603, CG976…
GO:0044464: cell part	7.59e-11	198	6013	ATPsyn-d, Ac78C, AcCoAS, Arf79F, Arp87C, Atpalpha, CG10664, CG12236, CG13739, CG14306, CG17100, CG17331, CG17493, CG2577, CG31158, CG31284, CG31302, CG32050, CG32105, CG3213, CG32778, CG34363, CG34379, CG4169, CG4589, CG4644, CG5532, CG6179, CG6330, CG6404, CG6782, CG6873, CG7039, CG7181, CG7185, CG7263, CG7549, CG7580, CG7630, CG7918, CG8043, CG9007, CG9053, CG9065, CG9140, CG9240, CG9603, CG976…
GO:0015935: small ribosomal subunit	5.72e-10	15	74	RpS11, RpS19a, RpS20, RpS23, RpS24, RpS27A, RpS29, RpS3A, RpS4, RpS5a, RpS6, mRpS18A, mRpS30, mRpS34, mRpS9
GO:0022627: cytosolic small ribosomal subunit	1.16e-08	11	44	*RpS11, *RpS19a, *RpS20, *RpS23, *RpS24, *RpS27A, *RpS29, *RpS3A, *RpS4, *RpS5a, *RpS6
GO:0044429: mitochondrial part	1.59e-08	31	381	ATPsyn-d, CG10664, CG4169, CG6404, CG6782, CG7181, CG7263, CG7580, CG9065, CG9140, CG9240, CG9603, CoVa, Cyt-c-p, ND75, Nc73EF, blw, l(2)06225, mRpL1, mRpL15, mRpL18, mRpL2, mRpL39, mRpL45, mRpL51, mRpL54, mRpS18A, mRpS30, mRpS34, mRpS9, sesB
GO:0030126: COPI vesicle coat	2.43e-08	6	9	*alphaCop, *beta'Cop, *betaCop, *deltaCOP, *gammaCop, *zetaCOP
GO:0030663: COPI coated vesicle membrane	2.43e-08	6	9	alphaCop, beta'Cop, betaCop, deltaCOP, gammaCop, zetaCOP
GO:0005739: mitochondrion	5.62e-08	37	540	ATPsyn-d, *CG10664, CG4169, *CG4589, *CG4644, CG6404, CG6782, CG7181, CG7263, CG7580, CG9065, CG9140, CG9240, CG9603, CoVa, *Cyt-c-p, *Hsc70-1, *Hsc70-2, *ND75, Nc73EF, blw, l(2)06225, mRpL1, mRpL15, mRpL18, mRpL2, mRpL39, *mRpL45, mRpL51, mRpL54, mRpS18A, mRpS30, mRpS34, mRpS9, *mTTF, sesB, *slmo
GO:0030137: COPI-coated vesicle	5.94e-08	6	10	alphaCop, beta'Cop, betaCop, deltaCOP, gammaCop, zetaCOP
GO:0000313: organellar ribosome	6.6e-07	12	77	mRpL1, mRpL15, mRpL18, mRpL2, mRpL39, mRpL45, mRpL51, mRpL54, mRpS18A, mRpS30, mRpS34, mRpS9
GO:0005761: mitochondrial ribosome	6.6e-07	12	77	mRpL1, mRpL15, mRpL18, mRpL2, mRpL39, mRpL45, mRpL51, mRpL54, mRpS18A, mRpS30, mRpS34, mRpS9
GO:0030660: Golgi-associated vesicle membrane	1.98e-06	6	16	alphaCop, beta'Cop, betaCop, deltaCOP, gammaCop, zetaCOP
GO:0030120: vesicle coat	4.4e-06	6	18	alphaCop, beta'Cop, betaCop, deltaCOP, gammaCop, zetaCOP
GO:0005740: mitochondrial envelope	9.24e-06	19	230	ATPsyn-d, CG10664, CG4169, *CG6404, *CG6782, CG7181, CG7263, CG7580, CG9065, CG9140, *CG9240, CG9603, CoVa, Cyt-c-p, ND75, blw, l(2)06225, mRpL45, *sesB
GO:0030659: cytoplasmic vesicle membrane	1.2e-05	6	21	alphaCop, beta'Cop, betaCop, deltaCOP, gammaCop, zetaCOP
GO:0030662: coated vesicle membrane	1.2e-05	6	21	alphaCop, beta'Cop, betaCop, deltaCOP, gammaCop, zetaCOP
GO:0043231: intracellular membrane-bounded organelle	1.29e-05	101	2695	ATPsyn-d, Atpalpha, CG10664, CG17100, CG2577, CG32050, CG32105, CG32778, CG4169, CG4589, CG4644, CG6179, CG6404, CG6782, CG7181, CG7185, CG7263, CG7580, CG9007, CG9065, CG9140, CG9240, CG9603, CHES-1-like, Chrac-16, Cirl, CkIalpha, CoVa, Cyt-c-p, D19A, DMAP1, DNApol-alpha180, Dbp45A, Dr, Fs(2)Ket, Gtp-bp, His3.3A, Hsc70-1, Hsc70-2, Hsc70-3, Lim3, MED25, MED6, Mes2, MrgBP, Mys45A, ND75, Nc73EF, Nu…
GO:0043227: membrane-bounded organelle	1.36e-05	101	2698	ATPsyn-d, Atpalpha, CG10664, CG17100, CG2577, CG32050, CG32105, CG32778, CG4169, CG4589, CG4644, CG6179, CG6404, CG6782, CG7181, CG7185, CG7263, CG7580, CG9007, CG9065, CG9140, CG9240, CG9603, CHES-1-like, Chrac-16, Cirl, CkIalpha, CoVa, Cyt-c-p, D19A, DMAP1, DNApol-alpha180, Dbp45A, Dr, Fs(2)Ket, Gtp-bp, His3.3A, Hsc70-1, Hsc70-2, Hsc70-3, Lim3, MED25, MED6, Mes2, MrgBP, Mys45A, ND75, Nc73EF, Nu…
GO:0044433: cytoplasmic vesicle part	1.62e-05	6	22	alphaCop, beta'Cop, betaCop, deltaCOP, gammaCop, zetaCOP
GO:0005762: mitochondrial large ribosomal subunit	3.07e-05	8	48	*mRpL1, *mRpL15, *mRpL18, *mRpL2, *mRpL39, *mRpL45, *mRpL51, *mRpL54
GO:0000315: organellar large ribosomal subunit	3.07e-05	8	48	mRpL1, mRpL15, mRpL18, mRpL2, mRpL39, mRpL45, mRpL51, mRpL54
GO:0005743: mitochondrial inner membrane	3.34e-05	16	188	ATPsyn-d, CG10664, CG4169, *CG6404, *CG6782, CG7181, CG7580, CG9140, CG9603, *CoVa, *Cyt-c-p, ND75, blw, l(2)06225, mRpL45, *sesB
GO:0012506: vesicle membrane	3.6e-05	6	25	alphaCop, beta'Cop, betaCop, deltaCOP, gammaCop, zetaCOP
GO:0005852: eukaryotic translation initiation factor 3 complex	4.14e-05	5	16	*CG9769, *Int6, *Trip1, *eIF3-S10, *eIF3-S8
GO:0005798: Golgi-associated vesicle	4.57e-05	6	26	alphaCop, beta'Cop, betaCop, deltaCOP, gammaCop, zetaCOP
GO:0031967: organelle envelope	4.96e-05	21	305	ATPsyn-d, CG10664, CG4169, CG6404, CG6782, CG7181, CG7263, CG7580, CG9065, CG9140, CG9240, CG9603, CoVa, Cyt-c-p, Fs(2)Ket, ND75, Nup358, blw, l(2)06225, mRpL45, sesB
GO:0031975: envelope	5.21e-05	21	306	ATPsyn-d, CG10664, CG4169, CG6404, CG6782, CG7181, CG7263, CG7580, CG9065, CG9140, CG9240, CG9603, CoVa, Cyt-c-p, Fs(2)Ket, ND75, Nup358, blw, l(2)06225, mRpL45, sesB
GO:0031980: mitochondrial lumen	5.45e-05	14	155	Cyt-c-p, Nc73EF, mRpL1, mRpL15, mRpL18, mRpL2, mRpL39, mRpL45, mRpL51, mRpL54, mRpS18A, mRpS30, mRpS34, mRpS9
GO:0005759: mitochondrial matrix	5.45e-05	14	155	*Cyt-c-p, Nc73EF, mRpL1, mRpL15, mRpL18, mRpL2, mRpL39, mRpL45, mRpL51, mRpL54, mRpS18A, mRpS30, mRpS34, mRpS9
GO:0019866: organelle inner membrane	6.26e-05	16	198	ATPsyn-d, CG10664, CG4169, CG6404, CG6782, CG7181, CG7580, CG9140, CG9603, CoVa, Cyt-c-p, ND75, blw, l(2)06225, mRpL45, sesB
GO:0030117: membrane coat	8.83e-05	6	29	alphaCop, *beta'Cop, betaCop, deltaCOP, gammaCop, *zetaCOP
GO:0048475: coated membrane	8.83e-05	6	29	alphaCop, beta'Cop, betaCop, deltaCOP, gammaCop, zetaCOP
GO:0044455: mitochondrial membrane part	0.000113	12	126	ATPsyn-d, CG10664, CG4169, CG7181, CG7580, CG9140, CG9603, CoVa, ND75, blw, l(2)06225, mRpL45
GO:0031090: organelle membrane	0.000121	25	424	ATPsyn-d, CG10664, CG4169, CG6404, CG6782, CG7181, CG7580, CG9140, CG9603, CoVa, Cyt-c-p, Fs(2)Ket, Gtp-bp, ND75, Nup358, alphaCop, beta'Cop, betaCop, blw, deltaCOP, gammaCop, l(2)06225, mRpL45, sesB, zetaCOP
GO:0031966: mitochondrial membrane	0.000175	16	216	ATPsyn-d, CG10664, CG4169, CG6404, CG6782, CG7181, CG7580, CG9140, CG9603, CoVa, Cyt-c-p, ND75, blw, l(2)06225, mRpL45, sesB
GO:0000139: Golgi membrane	0.000363	6	37	alphaCop, beta'Cop, betaCop, deltaCOP, gammaCop, zetaCOP
GO:0005751: mitochondrial respiratory chain complex IV	0.000845	4	17	*CG10664, *CG7181, *CG9603, *CoVa
GO:0045277: respiratory chain complex IV	0.000845	4	17	CG10664, CG7181, CG9603, CoVa
GO:0005575: cellular_component	1	223	8482	ATPsyn-d, Ac78C, AcCoAS, Arf79F, Arp87C, Atpalpha, CG10664, *CG12022, CG12236, CG13739, CG14304, CG14306, CG15772, *CG15891, CG17100, CG17331, CG17493, CG2577, CG31158, CG31284, CG31302, *CG31554, *CG31847, CG32050, CG32105, CG3213, *CG32193, *CG32219, *CG32720, *CG32733, *CG32773, CG32778, *CG32797, *CG33256, *CG33271, *CG33300, CG34363, CG34379, *CG3760, CG4169, CG4589, CG4644, CG5532, CG6179, …
