# Supplementary material for: COPI Complex Is a Regulator of Lipid Homeostasis
Source: PLoS Biol. 2008 Nov 25;6(11):e292. doi: 10.1371/journal.pbio.0060292 (PMC2586367; doi:10.1371/journal.pbio.0060292)
Supplement: Table S6 — (72 KB XLS) [file pbio.0060292.st006.xls]

## Sheet: Sheet1
CG number	Guo et al. Table #	Guo et al. phenotypic class	Flybase_id	Gene symbol	Gene name	Hit in Beller et al (B-score)
CG1249	dramatic effect S1	class I	FBgn0037434	snRNP2	snRNP2	no (-0.01; -0.03)
CG10822	dramatic effect S1	classII	FBgn0034478	CG10822	CG10822	no (0.01; -0.04)
CG15009	dramatic effect S1	classII	FBgn0001257	ImpL2	Ecdysone-inducible gene L2	no (0.01; 0.10)
CG7951	dramatic effect S1	class I	FBgn0015542	sima	similar	no (-0.01; -0.12; -0.05; -0.61)
CG7035	dramatic effect S1	classII	FBgn0022942	Cbp80	cap binding protein 80	no (-0.01; -1.27; 0.60; -2.49)
CG9454	dramatic effect S1	classII	FBgn0033112	CG9454	CG9454	no (-0.02; -0.16)
CG16916	dramatic effect S1	class I	FBgn0028686	Rpt3	Rpt3	no (0.02; 1.32; 0.03)
CG6729	dramatic effect S1	classII	FBgn0032296	CG6729	CG6729	no (0.04; 0.47; 0.80; 0.05; -1.24; -0.81)
CG10484	dramatic effect S1	class I	FBgn0000486	Dox-A2	Diphenol oxidase A2	no (-0.04; 2.24)
CG1100	dramatic effect S1	classII	FBgn0028690	Rpn5	Rpn5	no (-0.07; -0.03)
CG9170	dramatic effect S1	classII	FBgn0030716	CG9170	CG9170	no (-0.08; -0.32)
CG8055	dramatic effect S1	classII	FBgn0033385	shrb	shrub	no (0.10; -0.87)
CG5363	dramatic effect S1	class I	FBgn0004106	cdc2	cdc2	no (0.13; -1.62)
CG3523	dramatic effect S1	classV	FBgn0027571	CG3523	CG3523	no (-0.14; -1.44)
CG2252	dramatic effect S1	classII	FBgn0004656	fs(1)h	female sterile (1) homeotic	no (-0.15; -1.66; -0.26; 0.01; -0.50; -2.45)
CG3578	dramatic effect S1	class I	FBgn0000179	bi	bifid	no (0.16; 0.60)
CG32104	dramatic effect S1	classII	FBgn0052104	CG32104	CG32104	no (-0.22; -0.48; -1.04; -0.01)
CG4817	dramatic effect S1	classII	FBgn0010278	Ssrp	Structure specific recognition protein	no (0.26; 0.80)
CG7292	dramatic effect S1	class I	FBgn0038269	Rrp6	Rrp6	no (0.27; 0.04)
CG13867	dramatic effect S1	classII	FBgn0034503	MED8	Mediator complex subunit 8	no (0.28; 0.53)
CG18332	dramatic effect S1	classII	FBgn0027055	CSN3	COP9 complex homolog subunit 3	no (0.28; 0.68)
CG6711	dramatic effect S1	classII	FBgn0011836	Taf2	TBP-associated factor 2	no (0.30)
CG7425	dramatic effect S1	class I	FBgn0011217	eff	effete	no (-0.34; 1.86)
CG10933	dramatic effect S1	classII	FBgn0034264	CG10933	CG10933	no (0.39; -2.34)
CG2038	dramatic effect S1	classII	FBgn0028836	CSN7	COP9 complex homolog subunit 7	no (-0.40; -1.82; -0.8; -2.18)
CG14641	dramatic effect S1	class I	FBgn0037220	CG14641	CG14641	no (-0.42; -1.17; 2.61)
CG3455	dramatic effect S1	class I	FBgn0028685	Rpt4	Rpt4	no (0.53; -0.38)
CG1395	dramatic effect S1	class I	FBgn0003525	stg	string	no (0.67; 2.35)
CG3180	dramatic effect S1	classII	FBgn0003276	RpII140	RNA polymerase II 140kD subunit	no (0.72; -0.12)
CG10370	dramatic effect S1	class I	FBgn0028684	Tbp-1	Tat-binding protein-1	no (0.73; 2.11)
CG12275	dramatic effect S1	Ribosomal	FBgn0027494	RpS10a	Ribosomal protein S10a	no (0.80; 0)
CG8522	dramatic effect S1	classV	FBgn0015234	HLH106	Helix loop helix protein 106	no (-0.80; 1.23)
CG7957	dramatic effect S1	classII	FBgn0038578	MED17	Mediator complex subunit 17	no (-0.90; -0.22)
CG4878	dramatic effect S1	classIV	FBgn0034237	eIF3-S9	eIF3-S9	no (0.99; 0.87)
CG1341	dramatic effect S1	class I	FBgn0028687	Rpt1	Rpt1	no (1.05; 3.76)
CG6718	dramatic effect S1	classII	FBgn0036053	CG6718	CG6718	no (-1.10; -0.47)
CG18009	dramatic effect S1	classII	FBgn0026758	Trf2	TATA box binding protein-related factor 2	no (-1.13; -0.29)
CG31196	dramatic effect S1	classII	FBgn0020238	14-3-3epsilon	14-3-3epsilon	no (1.14; 0.15)
CG7552	dramatic effect S1	class I	FBgn0053967	CG7552	CG7552	no (-1.17; -1.69; 0.61; 0.06; -0.04; -0.04)
CG4849	dramatic effect S1	class I	FBgn0039566	CG4849	CG4849	no (1.21)
CG7664	dramatic effect S1	classII	FBgn0001994	crp	cropped	no (-1.21; -0.60)
CG6501	dramatic effect S1	classII	FBgn0034243	Ngp	Ngp	no (1.24; 3.23)
CG7885	dramatic effect S1	classII	FBgn0026373	RpII33	RNA polymerase II 33kD subunit	no (-1.27; -0.16)
CG14220	dramatic effect S1	classII	FBgn0031036	CG14220	CG14220	no (-1.27; -1.35)
CG5920	dramatic effect S1	Ribosomal	FBgn0004867	sop	string of pearls	no (1.29; -0.73)
CG9578	dramatic effect S1	classII	FBgn0031094	CG9578	CG9578	no (-1.31; -0.28)
CG8900	dramatic effect S1	Ribosomal	FBgn0010411	RpS18	Ribosomal protein S18	no (1.33; 1.25)
CG3922	dramatic effect S1	Ribosomal	FBgn0005533	RpS17	Ribosomal protein S17	no (1.41; 4.80)
CG4429	dramatic effect S1	classII	FBgn0010256	Rbp2	RNA-binding protein 2	no (-1.57; -0.62)
CG3328	dramatic effect S1	class I	FBgn0034985	CG3328	CG3328	no (-1.58; -0.96)
CG1343	dramatic effect S1	classII	FBgn0020378	Sp1	Sp1	no (1.58; 2.27; 0.02)
CG4916	dramatic effect S1	classII	FBgn0004419	me31B	maternal expression at 31B	no (1.61; -0.39)
CG1049	dramatic effect S1	classV	FBgn0041342	Cct1	CTP:phosphocholine cytidylyltransferase 1	no (-1.62; 1.07)
CG1318	dramatic effect S1	classII	FBgn0041630	Hexo1	Hexosaminidase 1	no (-1.68; -0.74)
CG3314	dramatic effect S1	Ribosomal	FBgn0014026	RpL7A	Ribosomal protein L7A	no (1.69; 3.09)
CG7622	dramatic effect S1	Ribosomal	FBgn0002579	RpL36	Ribosomal protein L36	no (1.73; 2.45)
CG5179	dramatic effect S1	classII	FBgn0019949	Cdk9	Cyclin-dependent kinase 9	no (1.91; 2.35)
CG6779	dramatic effect S1	Ribosomal	FBgn0002622	RpS3	Ribosomal protein S3	no (-1.92; 2.33)
CG1475	dramatic effect S1	Ribosomal	FBgn0037351	RpL13A	Ribosomal protein L13A	no (1.95; 5.01)
CG4904	dramatic effect S1	class I	FBgn0003151	Pros35	Proteasome 35kD subunit	no (1.96; 1.48)
CG10938	dramatic effect S1	class I	FBgn0016697	ProsMA5	Proteasome alpha subunit	no (-2.16; 1.83)
CG8636	dramatic effect S1	classIV	FBgn0029629	CG8636	CG8636	no (2.19; 0)
CG14792	dramatic effect S1	Ribosomal	FBgn0003517	sta	stubarista	no (2.25; 1.45)
CG10859	dramatic effect S1	classII	FBgn0032520	CG10859	CG10859	no (-2.29; -0.83)
CG7762	dramatic effect S1	class I	FBgn0028695	Rpn1	Rpn1	no (-2.35; 1.12; -0.02)
CG8332	dramatic effect S1	Ribosomal	FBgn0034138	RpS15	Ribosomal protein S15	no (2.41; 1.37)
CG4111	dramatic effect S1	Ribosomal	FBgn0029785	RpL35	Ribosomal protein L35	no (2.59; -1.35)
CG3889	dramatic effect S1	classII	FBgn0027057	CSN1b	COP9 complex homolog subunit 1 b	no (-2.74; -1.0; -1.45)
CG18330	dramatic effect S1	classV	FBgn0035231	Cct2	CTP:phosphocholine cytidylyltransferase 2	no (-2.74; -1.53)
CG8053	dramatic effect S1	classIV	FBgn0026250	eIF-1A	Eukaryotic initiation factor 1A	no (2.76; -0.42)
CG2201	dramatic effect S1	classV	FBgn0032955	CG2201	CG2201	no (-2.77; -0.73)
CG7808	dramatic effect S1	Ribosomal	FBgn0039713	RpS8	Ribosomal protein S8	no (2.91; 0.46)
CG15697	dramatic effect S1	Ribosomal	FBgn0038834	RpS30	Ribosomal protein S30	no (2.92; 1.66)
CG33131	dramatic effect S1	classV	FBgn0033052	SCAP	SCAP	no (3.15; 2.25; 0.69; -2.24)
CG8487	dramatic effect S1	classIII	FBgn0033714	garz	gartenzwerg	no (3.24; -0.17)
CG8732	dramatic effect S1	classII	FBgn0010609	l(2)44DEa	lethal (2) 44DEa	no (-3.30; -0.09)
CG4046	dramatic effect S1	Ribosomal	FBgn0034743	RpS16	Ribosomal protein S16	no (3.42; 1.54)
CG3329	dramatic effect S1	class I	FBgn0023174	Prosbeta2	Proteasome beta2 subunit	no (-3.45; 2.12; -0.47)
CG5940	dramatic effect S1	class I	FBgn0000404	CycA	Cyclin A	no (5.7; -2.7; 0.27; 0.79)
CG8877	dramatic effect S1	class I	FBgn0033688	prp8	prp8	no (5.94; -2.00)
CG8975	dramatic effect S1	class I	FBgn0011704	RnrS	Ribonucleoside diphosphate reductase small subunit	no (7.55; -1.25)
CG7939	dramatic effect S1	Ribosomal	FBgn0002626	RpL32	Ribosomal protein L32	no (8.75; 0; -0.06; 1.21)
CG32744	dramatic effect S1	class I	FBgn0086558	Ubi-p5E	Ubiquitin-5E	not included
CG12324	dramatic effect S1	Ribosomal	FBgn0033555	RpS15Ab	Ribosomal protein S15Ab	not included
CG2033	dramatic effect S1	Ribosomal	FBgn0010198	RpS15Aa	Ribosomal protein S15Aa	not included
CG5119	dramatic effect S1	classII	FBgn0003031	pAbp	polyA-binding protein	yes, overstorage (2.30; 6.61)
CG11276	dramatic effect S1	classII	FBgn0011284	RpS4	Ribosomal protein S4	yes, overstorage (3.78; 4.24)
CG31666	dramatic effect S1	classII	FBgn0051666	chinmo	Chronologically inappropriate morphogenesis	yes, overstorage (2.46; 1.67; 4.77; 4.67; 6.42; 1.19)
CG9007	dramatic effect S1	classII	FBgn0036398	CG9007	CG9007	yes, overstorage (-0.43; -0.10; -1.13; 3.23; 4.32)
CG9075	dramatic effect S1	classII	FBgn0001942	eIF-4a	Eukaryotic initiation factor 4a	yes, overstorage (3.15; 4.54)
CG9677	dramatic effect S1	classII	FBgn0025582	Int6	Int6 homologue	yes, overstorage (3.25; 3.70)
CG9769	dramatic effect S1	classII	FBgn0037270	CG9769	CG9769	yes, overstorage (3.13; 3.21)
CG1715	dramatic effect S1	classII	FBgn0010808	l(3)03670	lethal (3) 03670	yes, overstorage (3.13; 2.31)
CG8385	dramatic effect S1	classIII	FBgn0010348	Arf79F	ADP ribosylation factor 79F	yes, overstorage (7.13; 1.40; 3.50)
CG7961	dramatic effect S1	classIII	FBgn0025725	alphaCop	alpha-coatomer protein	yes, overstorage (4.80; 9.10)
CG6223	dramatic effect S1	classIII	FBgn0008635	betaCop	beta-coatomer protein	yes, overstorage (4.67; 4.58)
CG6699	dramatic effect S1	classIII	FBgn0025724	beta'Cop	beta'-coatomer protein	yes, overstorage (5.40; 4.82)
CG14813	dramatic effect S1	classIII	FBgn0028969	deltaCOP	delta-coatomer protein	yes, overstorage (2.50; 10.66)
CG1528	dramatic effect S1	classIII	FBgn0028968	gammaCop	gamma-coatomer protein	yes, overstorage (6.68; 5.20)
CG3948	dramatic effect S1	classIII	FBgn0040512	zetaCOP	zetaCOP	yes, overstorage (10.10; 12.14)
CG4153	dramatic effect S1	classIV	FBgn0004926	eIF-2beta	Eukaryotic initiation factor 2beta	yes, overstorage (8.61; 10.62)
CG4954	dramatic effect S1	classIV	FBgn0034258	eIF3-S8	eIF3-S8	yes, overstorage (3.04; 3.43)
CG7490	dramatic effect S1	classIV	FBgn0000100	RpLP0	Ribosomal protein LP0	yes, overstorage (5.69; 2.25; -0.60; 6.80)
CG5844	dramatic effect S1	classIV	FBgn0038049	CG5844	CG5844	yes, overstorage (2.02; 5.77)
CG8922	dramatic effect S1	Ribosomal	FBgn0002590	RpS5a	Ribosomal protein S5a	yes, overstorage (2.42; 2.71)
CG15693	dramatic effect S1	Ribosomal	FBgn0019936	RpS20	Ribosomal protein S20	yes, overstorage (2.12; 4.30)
CG8857	dramatic effect S1	Ribosomal	FBgn0033699	RpS11	Ribosomal protein S11	yes, overstorage (6.35; 4.71; -1.55; -1.46; 2.50; 2.99)
CG4464	dramatic effect S1	Ribosomal	FBgn0010412	RpS19a	Ribosomal protein S19a	yes, overstorage (2.20; 4.67)
CG8415	dramatic effect S1	Ribosomal	FBgn0033912	RpS23	Ribosomal protein S23	yes, overstorage (4.46; 12.03)
CG3751	dramatic effect S1	Ribosomal	FBgn0034751	RpS24	Ribosomal protein S24	yes, overstorage (-2.33; 3.30; 2.96; -1.24)
CG2168	dramatic effect S1	Ribosomal	FBgn0017545	RpS3A	Ribosomal protein S3A	yes, overstorage (3.22; 2.09)
CG10944	dramatic effect S1	Ribosomal	FBgn0004922	RpS6	Ribosomal protein S6	yes, overstorage (4.45; 0.73; 1.23; 2.65)
CG17521	dramatic effect S1	Ribosomal	FBgn0024733	Qm	Qm	yes, overstorage (7.19; 6.00)
CG7283	dramatic effect S1	Ribosomal	FBgn0036213	RpL10Ab	Ribosomal protein L10Ab	yes, overstorage (3.18; 5.91)
CG4651	dramatic effect S1	Ribosomal	FBgn0011272	RpL13	Ribosomal protein L13	yes, overstorage (4.01; 2.84)
CG3203	dramatic effect S1	Ribosomal	FBgn0029897	RpL17	Ribosomal protein L17	yes, overstorage (7.56; 0.61; -0.66; 2.21)
CG8615	dramatic effect S1	Ribosomal	FBgn0035753	RpL18	Ribosomal protein L18	yes, overstorage (1.65; 0.59; 1.48; 0.67; 4.54; 5.99)
CG6846	dramatic effect S1	Ribosomal	FBgn0036825	RpL26	Ribosomal protein L26	yes, overstorage (2.71; 3.04)
CG4759	dramatic effect S1	Ribosomal	FBgn0039359	RpL27	Ribosomal protein L27	yes, overstorage (4.08; 3.55)
CG15442	dramatic effect S1	Ribosomal	FBgn0010410	RpL27A	Ribosomal protein L27A	yes, overstorage (2.37; 3.47)
CG12740	dramatic effect S1	Ribosomal	FBgn0035422	RpL28	Ribosomal protein L28	yes, overstorage (2.01; 2.24)
CG1821	dramatic effect S1	Ribosomal	FBgn0025286	RpL31	Ribosomal protein L31	yes, overstorage (3.21; 5.92)
CG5502	dramatic effect S1	Ribosomal	FBgn0003279	RpL4	Ribosomal protein L4	yes, overstorage (3.12; 4.98)
CG2960	dramatic effect S1	Ribosomal	FBgn0003941	RpL40	Ribosomal protein L40	yes, overstorage (7.81; 8.70)
CG11522	dramatic effect S1	Ribosomal	FBgn0039857	RpL6	Ribosomal protein L6	yes, overstorage (2.44; 3.34; -2.70; 0.72)
CG4897	dramatic effect S1	Ribosomal	FBgn0005593	RpL7	Ribosomal protein L7	yes, overstorage (4.41; 3.53)
CG1263	dramatic effect S1	Ribosomal	FBgn0024939	RpL8	Ribosomal protein L8	yes, overstorage (2.34; 1.33; 2.02; 1.95)
CG6141	dramatic effect S1	Ribosomal	FBgn0015756	RpL9	Ribosomal protein L9	yes, overstorage (5.86; 4.82)
CG31991	dramatic effect S1	class I	FBgn0004797	mdy	midway	yes, understorage (-3.41; 0.63; -3.62; -3.73)
CG32782	dramatic effect S1	class I	FBgn0026698	tlk	Tousled-like kinase	yes, understorage (-3.66; -4.16; -0.02; -3.00)
CG5352	dramatic effect S1	class I	FBgn0010083	SmB	Small ribonucleoprotein particle protein B	yes, understorage (-3.13; -2.45)
CG10753	dramatic effect S1	class I	FBgn0016940	snRNP69D	small nuclear ribonucleoprotein at 69D	yes, understorage (-3.30; -4.36)
CG9575	moderate effect S2	classII	FBgn0031090	Rab35	Rab35	no (-0.01; 0.04)
CG4012	moderate effect S2	classII	FBgn0023081	gek	genghis khan	no (0.02; -0.25)
CG8606	moderate effect S2	classII	FBgn0035761	RhoGEF4	RhoGEF4	no (-0.02; -0.89)
CG12750	moderate effect S2	classI	FBgn0032678	ncm	nucampholin	no (0.03; -0.14)
CG4320	moderate effect S2	classII	FBgn0029840	raptor	raptor	no (0.04; -0.01)
CG11700	moderate effect S2	classV	FBgn0029856	CG11700	CG11700	no (-0.07; 0.11)
CG17821	moderate effect S2	classII	FBgn0034383	CG17821	CG17821	no (0.10; 0)
CG12267	moderate effect S2	classII	FBgn0038057	CG12267	CG12267	no (0.11; 0.29)
CG3018	moderate effect S2	classII	FBgn0010602	lwr	lesswright	no (-0.11; 0.70)
CG12235	moderate effect S2	classII	FBgn0031050	Arp11	Arp11	no (0.12; 0.44)
CG1524	moderate effect S2	classII	FBgn0004403	RpS14a	Ribosomal protein S14a	no (-0.12; 2.74)
CG17328	moderate effect S2	classII	FBgn0028895	CG17328	CG17328	no (0.15; 0.42; -1.02; -0.01; 2.61; 1.86)
CG1404	moderate effect S2	classI	FBgn0020255	ran	ran	no (0.24; 1.49; -1.12)
CG2260	moderate effect S2	classIV	FBgn0030000	CG2260	CG2260	no (-0.26; 0.20; 1.02; 1.12)
CG11266	moderate effect S2	classII	FBgn0031883	CG11266	CG11266	no (0.28; -3.33)
CG3992	moderate effect S2	classIV	FBgn0003507	srp	serpent	no (-0.29; -0.35; 1.81; -0.19)
CG11622	moderate effect S2	classII	FBgn0026056	Rlip	Rlip	no (-0.31; 0.95)
CG10986	moderate effect S2	classII	FBgn0001087	g	garnet	no (-0.38; 0.43; 4.72)
CG11870	moderate effect S2	classII	FBgn0037804	CG11870	CG11870	no (0.39; 1.46; 0.56; 0.21)
CG9432	moderate effect S2	classII	FBgn0010482	l(2)01289	lethal (2) 01289	no (0.42; -1.01; 0.01; -1.03)
CG16792	moderate effect S2	classI	FBgn0000426	DebB	Developmental embryonic B	no (-0.46; -0.24)
CG10800	moderate effect S2	classI	FBgn0017551	Rca1	Regulator of cyclin A1	no (-0.46; -0.71)
CG9595	moderate effect S2	classII	FBgn0031829	osm-6	osm-6	no (0.52; -1.39)
CG13605	moderate effect S2	classII	FBgn0039150	CG13605	CG13605	no (-0.53; -2.44)
CG17654	moderate effect S2	classII	FBgn0000579	Eno	Enolase	no (-0.54; -0.81)
CG31386	moderate effect S2	classII	FBgn0051386	CG31386	CG31386	no (0.56; 0.05; -0.32; -0.05)
CG6197	moderate effect S2	classII	FBgn0033859	CG6197	CG6197	no (-0.56; 1.71)
CG7861	moderate effect S2	classII	FBgn0033055	CG7861	CG7861	no (0.73; -0.44)
CG12344	moderate effect S2	classII	FBgn0033558	CG12344	CG12344	no (0.76; -2.11)
CG4700	moderate effect S2	classII	FBgn0011260	Sema-2a	Sema-2a	no (-0.96; 0.38)
CG11888	moderate effect S2	classI	FBgn0028692	Rpn2	Rpn2	no (0; 10.75)
CG1258	moderate effect S2	classII	FBgn0011692	pav	pavarotti	no (1.17; -0.84)
CG3886	moderate effect S2	classII	FBgn0005624	Psc	Posterior sex combs	no (1.26; 0.93)
CG2189	moderate effect S2	classI	FBgn0000439	Dfd	Deformed	no (1.26; 0.94)
CG13995	moderate effect S2	classII	FBgn0031770	CG13995	CG13995	no (-1.26; -2.53; 0.93; 0.35; 1.53; 0.81; 0.67; -0.48)
CG13345	moderate effect S2	classII	FBgn0033881	RacGAP50C	tumbleweed	no (1.44; 0.38)
CG7033	moderate effect S2	classII	FBgn0030086	CG7033	CG7033	no (1.45; 0.83; 0.18; 1.30)
CG3938	moderate effect S2	classI	FBgn0010382	CycE	Cyclin E	no (-1.47; -2.11; -1.81; 2.81)
CG8087	moderate effect S2	classII	FBgn0038241	CG8087	CG8087	no (-1.67; 2.33)
CG9636	moderate effect S2	classII	FBgn0037556	CG9636	CG9636	no (-1.88; 1.69)
CG17060	moderate effect S2	classII	FBgn0015789	Rab10	Rab-protein 10	no (-1.94; -0.36)
CG11799	moderate effect S2	classII	FBgn0036134	Mnf	Mnf	no (2.02)
CG9750	moderate effect S2	classII	FBgn0040075	rept	reptin	no (2.49; -1.23)
CG3887	moderate effect S2	classII	FBgn0031670	CG3887	CG3887	no (3.15; -0.14)
CG12254	moderate effect S2	classII	FBgn0038760	MED25	Mediator complex subunit 25	yes, overstorage (0.97; 0.48; 2.14; 2.42)
CG8495	moderate effect S2	classII	FBgn0037752	RpS29	Ribosomal protein S29	yes, overstorage (3.08; 6.22)
CG8264	moderate effect S2	classI	FBgn0004856	Bx42	Bx42	yes, understorage (-2.31; -2.86; 0.27; -2.18)
CG2503	moderate effect S2	classV	FBgn0010750	atms	antimeros	yes, understorage (-2.30; -2.78; -0.01)
CG6964	computational S3	computational	FBgn0010825	Gug	Grunge	no (0.02; 0.04)
CG15319	computational S3	computational	FBgn0015624	nej	nejire	no (-0.04; -0.61; -1.20; 0.01)
CG9047	computational S3	computational	FBgn0035075	CG9047	CG9047	no (-0.08; -0.30)
CG8950	computational S3	computational	FBgn0034186	CG8950	CG8950	no (0.10; -1.73)
CG5308	computational S3	computational	FBgn0037908	dpr5	dpr5	no (0.11; 1.19)
CG3885	computational S3	computational	FBgn0036718	sec3	sec3	no (-0.16; 0.73; -0.05)
CG9042	computational S3	computational	FBgn0001128	Gpdh	Glycerol 3 phosphate dehydrogenase	no (0.20; -0.10; 2.19; -4.23; -0.39; -0.02)
CG7094	computational S3	computational	FBgn0032650	CG7094	CG7094	no (0.21; 1)
CG32465	computational S3	computational	FBgn0052465	CG32465	CG32465	no (-0.22; -0.05; 0.06; -0.74)
CG8287	computational S3	computational	FBgn0015796	Rab8	Rab-protein 8	no (0.30; -1.03; -0.97)
CG7054	computational S3	computational	FBgn0038972	CG7054	CG7054	no (0.33; 1.89)
CG10996	computational S3	computational	FBgn0030525	CG10996	CG10996	no (0.35; -1.68)
CG7379	computational S3	computational	FBgn0038546	CG7379	CG7379	no (-0.36; -0.67; 0.37; 0.97)
CG12530	computational S3	computational	FBgn0010341	Cdc42	Cdc42	no (0.42; -0.08)
CG7577	computational S3	computational	FBgn0039676	ppk20	pickpocket 20	no (-0.47; -0.13)
CG9954	computational S3	computational	FBgn0034534	maf-S	maf-S	no (-0.59; -1.91)
CG9635	computational S3	computational	FBgn0023172	RhoGEF2	RhoGEF2	no (-0.65)
CG7375	computational S3	computational	FBgn0035853	CG7375	CG7375	no (-0.76; 0.34)
CG2238	computational S3	computational	FBgn0000559	Ef2b	Elongation factor 2b	no (0.78; 0.67)
CG7036	computational S3	computational	FBgn0035106	rno	rhinoceros	no (0.91; 1.09)
CG9060	computational S3	computational	FBgn0030096	Zpr1	Zpr1	no (-0.96; 0.29; 3.16; 0.58)
CG7734	computational S3	computational	FBgn0003396	shn	schnurri	no (-0.96; 1.20; -1.27; 1.51)
CG7368	computational S3	computational	FBgn0036179	CG7368	CG7368	no (-0.96; -1.34; -0.01; -0.01; -0.54; -2.86)
CG10543	computational S3	computational	FBgn0034570	CG10543	CG10543	no (-0.98; 4.03; -0.84; -1.09)
CG7372	computational S3	computational	FBgn0036522	CG7372	CG7372	no (-1.02; 0.80; -1.35)
CG9422	computational S3	computational	FBgn0033092	CG9422	CG9422	no (1.02; 0.84)
CG9596	computational S3	computational	FBgn0031832	CG9596	CG9596	no (1.04; -2.34)
CG16713	computational S3	computational	FBgn0031560	CG16713	CG16713	no (-1.06; 0.23)
CG7085	computational S3	computational	FBgn0010704	l(2)s5379	lethal (2) s5379	no (1.07; -1.35)
CG7440	computational S3	computational	FBgn0030984	tgy	twiggy	no (1.12; 0.69)
CG9143	computational S3	computational	FBgn0034496	CG9143	CG9143	no (1.21; 2.16)
CG7627	computational S3	computational	FBgn0032026	CG7627	CG7627	no (1.31; 0.46)
CG11027	computational S3	computational	FBgn0013749	Arf102F	ADP ribosylation factor 102F	no (1.34; 2.38)
CG5452	computational S3	computational	FBgn0022338	dnk	deoxyribonucleoside kinase	no (1.42; 2.82)
CG5114	computational S3	computational	FBgn0036460	CG5114	CG5114	no (-1.46; 0.89; 0.25)
CG17608	computational S3	computational	FBgn0026718	fu12	fu12	no (-1.56; -0.34)
CG7946	computational S3	computational	FBgn0039743	CG7946	CG7946	no (-1.68; 1.37)
CG16783	computational S3	computational	FBgn0034937	fzr2	fizzy-related 2	no (-1; -0.82)
CG7352	computational S3	computational	FBgn0037581	CG7352	CG7352	no (2.14; -1.40)
CG7269	computational S3	computational	FBgn0014189	Hel25E	Helicase at 25E	no (-2.88; 0.38)
CG30118	computational S3	computational	FBgn0050118	CG30118	CG30118	no (-3.27; 1.48; 0.86; 0.86)
CG9390	computational S3	computational	FBgn0012034	AcCoAS	Acetyl Coenzyme A synthase	yes, overstorage (3.77; 0.31; -0.28; 2.33; 2.65; -0.22; 1.03)
CG3949	computational S3	computational	FBgn0015393	hoip	hoi-polloi	yes, overstorage (2.49; 2.52)
CG1210	computational S3	computational	FBgn0020386	Pk61C	Protein kinase 61C	yes, overstorage (2.37; 6.44)
CG17888	computational S3	computational	FBgn0016694	Pdp1	PAR-domain protein 1	yes, overstorage (0.06; -0.05; 3.72; 2.82; -3.15; -1.39; 0.04; -0.67)
CG11132	computational S3	computational	FBgn0034537	DMAP1	DMAP1	yes, overstorage (2.64; 2.09)
CG8309	computational S3	computational	FBgn0033902	Tango7	Transport and Golgi organization 7	yes, overstorage (3.08; 3.37)
