# Supplementary material for: COPI Complex Is a Regulator of Lipid Homeostasis
Source: PLoS Biol. 2008 Nov 25;6(11):e292. doi: 10.1371/journal.pbio.0060292 (PMC2586367; doi:10.1371/journal.pbio.0060292)
Supplement: Table S7 — (47 KB XLS) [file pbio.0060292.st007.xls]

## Sheet: Sheet1
	Drosophila gene	Drosophila primary screen PT	Drosophila secondary screen PT	Drosophila screen Guo et al.	AML12 secondary screen	3T3-L1 secondary screen PT
	Lipid droplet-associated:
	CG10664	overstorage 1(1)	overstorage 1(1)	no PT	no PT	no PT
	sesB	overstorage 1(1)	overstorage 1(1)	no PT	overstorage 1(4)	overstorage 1(4)
	CG5295	overstorage 1(1)	overstorage 2(2)	no PT	overstorage (1/3)	overstorage (1/3)
	Hsc70-3	overstorage 1(1)	overstorage 1(2)	no PT	nd	nd
	AcCoAS	overstorage 1(3)	nd	automated	nd	nd
	Vesicle transport-associated:
	Arf79F	overstorage 1(1)	overstorage 1(2)*	classIII	no PT *	no PT
	aCop	overstorage 1(1)	overstorage 2(2)*	classIII	nd *	nd
	bCop	overstorage 1(1)	nd *	classIII	overstorage 1(2) *	no PT
	b’Cop	overstorage 1(1)	nd *	classIII	no PT *	no PT
	dCop	overstorage 1(1)	nd *	classIII	nd *	nd
	gCop	overstorage 1(1)	nd *	classIII	overstorage 2(2) *	overstorage 1(2)
	zCOP	overstorage 1(1)	nd *	classIII	overstorage 1(2) *	overstorage 1(2)
	CG1967	overstorage 1(1)	overstorage 1(1)	no PT	nd	nd
	Cellular respiration-associated:
	ATPsyn-d	overstorage 1(1)	overstorage 2(2)	no PT	nd	nd
	CoVa	overstorage 1(1)	overstorage 1(2)	no PT	no PT	no PT
	Vha44	understorage 1(2)	no PT	no PT	understorage 1(2)	overstorage 1(2)
	CG7580	overstorage 1(1)	overstorage 1(1)	no PT	overstorage 2(2) *	overstorage 2(2)
	CG9140	overstorage 1(1)	nd	no PT	no PT	overstorage 1(4)
	ND75	overstorage 1(1)	nd	no PT	no PT	overstorage 1(4)
	CG5844	overstorage 1(1)	nd	classIV	nd	nd
	Unknown function:
	CG1884	overstorage 1(1)	overstorage 2(2)	no PT	nd	nd
	CG31666	overstorage 1(3)	overstorage 1(2)	no PT	nd	nd
	l(1)G0136	overstorage 1(1)	nd	no PT	overstorage 1(4)	no PT
	CG30290	overstorage 1(1)	nd	no PT	overstorage 1(4)	no PT
	CG31291	overstorage 2(2)	nd	no PT	nd	nd
	CG30470	understorage 2(2)	nd	no PT	nd	nd
	Mys45A	overstorage 1(1)	overstorage 1(2)	no PT	nd	nd
	chinmo	overstorage 1(3)	nd	classII	nd	nd
	CG9007	overstorage 1(2)	nd	classII	nd	nd
	l(3)03670	overstorage 1(1)	nd	classII	nd	nd
	tlk	understorage 1(2)	nd	classI	no PT	no PT
	atms	understorage 1(1)	nd	classV	nd	nd
	CG10473	understorage 1(1)	nd	no PT	no PT	overstorage 1(2)
	Transcription-associated:
	brahma	overstorage 1(1)	overstorage 1(2)	no PT	no PT*	no PT
	Lim3	overstorage 2(5)	nd	no PT	nd	nd
	l(2)NC136	overstorage 1(1)	overstorage 1(2)	no PT	understorage 1(4)	overstorage 1(4)
	MED19	understorage 1(1)	nd	no PT	no PT	overstorage 1(2)
	MED25	overstorage 1(2)	nd	classII	nd	nd
	Bx42	understorage 1(1)	nd	classI	nd	nd
	Pdp1	overstorage 1(4)	nd	automated	no PT	no PT
	Translation-associated:
	pAbp	overstorage 1(1)	overstorage 2(2)	classII	nd	nd
	RpL14	overstorage 1(1)	overstorage 1(1)	no PT	nd	nd
	RpL4	overstorage 1(1)	overstorage 2(2)	Ribosome	nd	nd
	RpL6	overstorage 1(2)	nd	Ribosome	nd	nd
	RpL7	overstorage 1(1)	nd	Ribosome	nd	nd
	RpL8	overstorage 1(2)	nd	Ribosome	nd	nd
	RpL9	overstorage 1(1)	nd	Ribosome	nd	nd
	RpL10Ab	overstorage 1(1)	nd	Ribosome	nd	nd
	RpL13	overstorage 1(1)	nd	Ribosome	no PT	no PT
	RpL17	overstorage 1(1)	nd	Ribosome	nd	nd
	RpL18	overstorage 1(2)	nd	Ribosome	nd	nd
	RpL26	overstorage 1(1)	nd	Ribosome	nd	nd
	RpL27	overstorage 1(1)	nd	Ribosome	nd	nd
	RpL27a	overstorage 1(1)	nd	Ribosome	nd	nd
	RpL28	overstorage 1(1)	nd	Ribosome	nd	nd
	RpL31	overstorage 1(1)	nd	Ribosome	nd	nd
	RpL40	overstorage 1(1)	nd	Ribosome	nd	nd
	RpS11	overstorage 2(2)	nd	Ribosome	overstorage 2(4)	no PT
	RpLP0	overstorage 1(2)	nd	classIV	nd	nd
	RpS3a	overstorage 1(1)	nd	Ribosome	nd	nd
	RpS4	overstorage 1(1)	nd	classII	nd	nd
	RpS5a	overstorage 1(1)	nd	Ribosome	nd	nd
	RpS6	overstorage 1(1)	nd	Ribosome	nd	nd
	RpS19a	overstorage 1(1)	nd	Ribosome	nd	nd
	RpS20	overstorage 1(1)	nd	Ribosome	nd	nd
	RpS23	overstorage 1(1)	nd	Ribosome	nd	nd
	RpS24	overstorage 1(1)	nd	Ribosome	nd	nd
	RpS29	overstorage 1(1)	nd	classII	nd	nd
	eIF-2beta	overstorage 1(1)	nd	classIV	overstorage 1(2)	no PT
	eIF3-S10	overstorage 1(1)	nd	no PT	overstorage 2(2)	no PT
	eIF3-S8	overstorage 1(1)	nd	classIV	nd	nd
	eIF4a	overstorage 1(1)	nd	classII	nd	nd
	CG6094	overstorage 1(2)	nd	no PT	no PT	overstorage 1(2)
	Qm	overstorage 1(1)	nd	Ribosome	nd	nd
	Int6	overstorage 1(1)	nd	classII	nd	nd
	CG9769	overstorage 1(1)	nd	classII	no PT	no PT
	Diverse:
	mdy	understorage 1(1)	over / under 1;1(2)	classI	understorage 1(4)	over / under 1;1(4)
	bgm	overstorage 1(1)	nd	no PT	overstorage 1(4)	no PT
	CG17493	overstorage 1(1)	overstorage 1(2)	no PT	no PT	no PT
	Su(dx)	understorage 1(1)	no PT	no PT	understorage 1(4)	overstorage 1(4)
	plx	understorage 2(2)	no PT	no PT	no PT	no PT
	CG2577	overstorage 2(2)	nd	no PT	nd	nd
	rnh1	overstorage 1(1)	nd	no PT	overstorage 1(4)	overstorage 1(4)
	aret	understorage 3(5)	nd	no PT	nd	nd
	U2af50	understorage 2(2)	nd	no PT	nd	nd
	CG8043	overstorage 1(1)	nd	no PT	overstorage 1(2)	no PT
	SmB	understorage 1(1)	nd	classI	no PT	overstorage 1(2)
	snRNP69D	understorage 1(1)	nd	classI	nd	nd
	hoip	overstorage 1(1)	nd	automated	nd	nd
	Pk61C	overstorage 1(1)	no PT	automated	no PT	no PT
	PP2A-B’	understorage 1(3)	nd	no PT	overstorage 1(4)	no PT
	DMAP1	overstorage 1(1)	nd	automated	nd	nd
	Tango7	overstorage 1(1)	nd	automated	nd	nd
	Roc1a	understorage 1(1)	no PT	no PT	overstorage 1(2)	no PT
	CG1017	understorage 1(1)	nd	no PT	overstorage 2(2)	no PT
