# Supplementary material for: COPI Complex Is a Regulator of Lipid Homeostasis
Source: PLoS Biol. 2008 Nov 25;6(11):e292. doi: 10.1371/journal.pbio.0060292 (PMC2586367; doi:10.1371/journal.pbio.0060292)
Supplement: Table S8 — (31 KB XLS) [file pbio.0060292.st008.xls]

## Sheet: S6 Lipolysis and Lipogenesis
	a) RNAi effect	(1 hour release)
	siRNA	No siRNA	AllStars negative siRNA	ADRP, TIP47	Atgl	bCop	zCop
	NEFA released	16.7+0.7	15.5+0.6	27.4+1.1	9.31+0.6	9.7+0.8	11.1+1.0
	(nmoles/mg protein/hr)	n=20	n=20	n=16	n=16	n=12	n=12
	NEFA	93.5+9.1	109+4.9	100.7+4.1	206.8+13.4	138.6+28.2	128.5+17
	Incorporated	n=4	n=3	n=3	n=3	n=3	n=3
	Into TG
	nmoles/mg
	protein
	b) RNAi and drug effect	(2 hours release)
	siRNA / compound	No siRNA DMSO	No siRNA BFA (5mM)	No siRNA Exo1 (5mM)	AllStars negative siRNA DMSO	AllStars negative siRNA BFA (5mM)	AllStars negative siRNA Exo1 (5mM)	ADRP/TIP47 DMSO	ADRP/TIP47 BFA (5mM)	ADRP/TIP47 Exo1 (5 mM)
	NEFA released	26.2+6.9	18.9+4.84	17.04+4.4	28.9+2	19.0+0.6	15.1+0.9	45.2+4.4	32.3+1.9	31.0+5.5
	(nmoles/mg protein/hr)	n=8	n=8	n=8	n=8	n=8	n=8	n=8	n=8	n=8
	siRNA / compound	Atgl DMSO	Atgl Exo1 (5mM)	Atgl BFA (5mM)	gCop DMSO	gCop BFA (5mM)	gCop Exo1 (5mM)
	NEFA released	10.9+1	11.5+0.5	10.5+1.7	17.8+1.1	19.4+1.8	20.09+1.2
	(nmoles/mg protein/hr)	n=8	n=8	n=8	n=4	n=4	n=4
	c) BFA sensitive Arf-GEF RNAi		(2hours release)
	siRNA	AllStars negative siRNA	ADRP, TIP47	Atgl	Gbf1	Big1	Big2
	NEFA released	31.8+1.21	82.0+4.7	14.2+1.2	18.0+0.9	37.5+3.0	31.7+6
	(nmoles/mg protein/hr)	n=20	n=8	n=20	n=20	n=8	n=8
