# Supplementary material for: COPI Complex Is a Regulator of Lipid Homeostasis
Source: PLoS Biol. 2008 Nov 25;6(11):e292. doi: 10.1371/journal.pbio.0060292 (PMC2586367; doi:10.1371/journal.pbio.0060292)
Supplement: Table S9 — (1 MB XLS) [file pbio.0060292.st009.xls]

## Sheet: Sheet1
Overstorage Hits
Plate_Id	Plate_Well_Id	LD_Area_per_Nuclei_Area	LD_Count_per_Nuclei_Count	Nuclei_Counts	Nuclei_Area	LD_Counts	LD_Area	LD_size	Flybase_id	Amplicon	Gene	HDC	LD_Area_per_Nuclei_Area_log2	LD_Count_per_Nuclei_Count_log2	Z-score normalized LD_Area_per_Nuclei_Area_log2	Z-score normalized LD_Count_per_Nuclei_Count_log2	linear model-normalized LD_Area_per_Nuclei_Area_log2	linear model-normalized LD_Count_per_Nuclei_Count_log2	SSMD-score normalized LD_Area_per_Nuclei_Area_log2	SSMD-score normalized LD_Count_per_Nuclei_Count_log2	B-score normalized LD_Area_per_Nuclei_Area_log2	B-score normalized LD_Count_per_Nuclei_Count_log2	BH_Corrected_p_value of the SSMD-score normalized_LD_Area_Per_Nuclei_Area_log2	BH_Corrected_p_value of the Z-score normalized_LD_Area_Per_Nuclei_Area_log2	BH_Corrected_p_value of the B-score normalized_LD_Area_Per_Nuclei_Area_log2	BH_Corrected_p_value of the linear model normalized_LD_Area_Per_Nuclei_Area_log2	Anopheles Homolog	C. elegans Homolog Id1	C. elegans Homolog Id2	Mouse Homolog	Human Homolog	Homophila Disease hit (p < 1e-50)	Present in LD-associated proteome of the fly	Present in LD-associated proteome of mouse	GO:Biological Process	GO:Cellular Component	GO:Molecular Function
016+159	016+159 N20	1.88	8.01	117	7557.5	826	6656	8	FBgn0000008	DRSC04667	a	HDC04041	1.63127	3.08069	6.24056	4.96248	1.50061	2.23246	4.75177	3.6018	10.9195	7.70704	4.90061e-07	4.26859e-06	4.17673e-12	3.68357e-10									compound eye development ; GO:0048749 | inferred from mutant phenotype	adherens junction ; GO:0005912 | inferred from direct assay <newline> apical plasma membrane ; GO:0016324 | inferred from direct assay	protein binding ; GO:0005515 | inferred from electronic annotation
016+160	016+160 N20	1.33	3.56	292	17554.5	749.5	5842	9	FBgn0000008	DRSC04667	a	HDC04041	1.28518	2.26976	2.42115	2.25177	1.11071	1.29159	1.29254	1.58022	2.59687	0.918896	4.90061e-07	4.26859e-06	4.17673e-12	3.68357e-10									compound eye development ; GO:0048749 | inferred from mutant phenotype	adherens junction ; GO:0005912 | inferred from direct assay <newline> apical plasma membrane ; GO:0016324 | inferred from direct assay	protein binding ; GO:0005515 | inferred from electronic annotation
103+008	103+008 C14	1.63	2.85	999	95437.5	1855	59660.5	33	FBgn0024150	DRSC11467	Ac78C	HDC11289	1.48858	2.04732	2.92341	-0.738352	1.18391	0.921383	1.82556	-0.496997	3.76039	0.0354021	0.0987699	0.0854225	0.00324448	0.0224436	ENSANGG00000004749			MGI:1341110	ENSG00000155897				G-protein coupled receptor protein sigling pathway ; GO:0007186 | inferred from electronic annotation <newline> cyclic nucleotide metabolic process ; GO:0009187 | inferred from electronic annotation <newline> cyclic nucleotide biosynthetic process ; GO:0009190 | inferred from electronic annotation <newline> intracellular sigling cascade ; GO:0007242 | inferred from electronic annotation	integral to membrane ; GO:0016021 | inferred from electronic annotation	adenylate cyclase activity ; GO:0004016 | non-traceable author statement
103+009	103+009 C14	1.47	3.12	1065	98400.5	2256.5	46027.5	20	FBgn0024150	DRSC11467	Ac78C	HDC11289	1.38526	2.13783	1.8654	0.0269685	1.11417	0.997429	1.17111	-0.00803103	3.33626	1.51018	0.0987699	0.0854225	0.00324448	0.0224436	ENSANGG00000004749			MGI:1341110	ENSG00000155897				G-protein coupled receptor protein sigling pathway ; GO:0007186 | inferred from electronic annotation <newline> cyclic nucleotide metabolic process ; GO:0009187 | inferred from electronic annotation <newline> cyclic nucleotide biosynthetic process ; GO:0009190 | inferred from electronic annotation <newline> intracellular sigling cascade ; GO:0007242 | inferred from electronic annotation	integral to membrane ; GO:0016021 | inferred from electronic annotation	adenylate cyclase activity ; GO:0004016 | non-traceable author statement
057+148	057+148 H19	1.06	1.88	819.5	81702	727.5	5054.5	6.5	FBgn0012034	DRSC11477	AcCoAS	HDC11312	1.05827	1.63127	1.00693	0.651278	1.01703	1.14002	0.389473	0.442444	2.33486	1.58146	0.483757	0.526832	0.121468	0.852854	ENSANGG00000009009	C36A4.9	WBGene00007969	MGI:1890410	ENSG00000131069		Drosophila_LD_proteome		metabolic process ; GO:0008152 | non-traceable author statement <newline> fatty acid metabolic process ; GO:0006631 | inferred from electronic annotation	cytoplasm ; GO:0005737 | non-traceable author statement	acetate-CoA ligase activity ; GO:0003987 | non-traceable author statement <newline> AMP binding ; GO:0016208 | inferred from electronic annotation
057+149	057+149 H19	1.2	2.29	997.5	86926.5	1300	17787.5	14	FBgn0012034	DRSC11477	AcCoAS	HDC11312	1.18232	1.82855	2.12243	0.667621	1.08681	1.11338	1.56945	0.509334	2.648	0.188637	0.483757	0.526832	0.121468	0.852854	ENSANGG00000009009	C36A4.9	WBGene00007969	MGI:1890410	ENSG00000131069		Drosophila_LD_proteome		metabolic process ; GO:0008152 | non-traceable author statement <newline> fatty acid metabolic process ; GO:0006631 | inferred from electronic annotation	cytoplasm ; GO:0005737 | non-traceable author statement	acetate-CoA ligase activity ; GO:0003987 | non-traceable author statement <newline> AMP binding ; GO:0016208 | inferred from electronic annotation
005+165	005+165 H08	2.12	3.49	208.5	11269.5	414	12272	32	FBgn0025725	DRSC08706	alphaCop	HDC07959	1.75142	2.2499	4.56181	1.28651	1.47837	1.28	2.37201	0.553534	4.79558	0.452403	4.98867e-08	1.68095e-11	9.4357e-13	2.53044e-21	ENSANGG00000002369	Y71F9AL.17	WBGene00022119	MGI:1334462	ENSG00000122218			Mammalian_Proteome	retrograde vesicle-mediated transport, Golgi to ER ; GO:0006890 | inferred from sequence or structural similarity with SGD_LOCUS:COP1; SGD:S0002304 <newline> vesicle-mediated transport ; GO:0016192 | non-traceable author statement <newline> endocytosis ; GO:0006897 | inferred from electronic annotation <newline> exocytosis ; GO:0006887 | inferred from electronic annotation <newline> intracellular…	COPI vesicle coat ; GO:0030126 | inferred from sequence or structural similarity with SGD_LOCUS:COP1; SGD:S0002304	binding ; GO:0005488 | inferred from electronic annotation <newline> protein transporter activity ; GO:0008565 | inferred from electronic annotation
005+166	005+166 H08	1.95	3.96	728	36398.5	2154.5	34742	16	FBgn0025725	DRSC08706	alphaCop	HDC07959	1.66783	2.37624	7.16314	2.87797	1.39627	1.39411	4.0559	1.91035	9.06026	2.71041	4.98867e-08	1.68095e-11	9.4357e-13	2.53044e-21	ENSANGG00000002369	Y71F9AL.17	WBGene00022119	MGI:1334462	ENSG00000122218			Mammalian_Proteome	retrograde vesicle-mediated transport, Golgi to ER ; GO:0006890 | inferred from sequence or structural similarity with SGD_LOCUS:COP1; SGD:S0002304 <newline> vesicle-mediated transport ; GO:0016192 | non-traceable author statement <newline> endocytosis ; GO:0006897 | inferred from electronic annotation <newline> exocytosis ; GO:0006887 | inferred from electronic annotation <newline> intracellular…	COPI vesicle coat ; GO:0030126 | inferred from sequence or structural similarity with SGD_LOCUS:COP1; SGD:S0002304	binding ; GO:0005488 | inferred from electronic annotation <newline> protein transporter activity ; GO:0008565 | inferred from electronic annotation
007+128	007+128 H22	1.36	5.28	487.5	59469.5	2211.5	22607	10	FBgn0010348	DRSC11606	Arf79F	HDC11588	1.30748	2.66393	3.81415	6.74874	1.13559	1.57483	2.6471	4.26078	7.12646	7.21095	0.00036482	0.000308021	3.30387e-06	0.00530583	ENSANGG00000013281	B0336.2	WBGene00000182	MGI:99431	ENSG00000143761				protein amino acid ADP-ribosylation ; GO:0006471 | inferred from sequence or structural similarity with UniProt:P51643 <newline> neurotransmitter secretion ; GO:0007269 | traceable author statement <newline> syptic vesicle endocytosis ; GO:0048488 | traceable author statement <newline> cell adhesion ; GO:0007155 | inferred from mutant phenotype <newline> regulation of cell shape ; GO:0008360 | in…	intracellular ; GO:0005622 | inferred from electronic annotation	GTP binding ; GO:0005525 | inferred from sequence or structural similarity with MGD:Arf2; MGI:MGI:99595 <newline> GTPase activity ; GO:0003924 | inferred from sequence or structural similarity
007+147	007+147 H22	1.58	4.83	871	94002.5	3377.5	54959	16	FBgn0010348	DRSC11606	Arf79F	HDC11588	1.45742	2.57485	3.87097	3.31981	1.22504	1.3676	2.21106	2.27019	3.50103	3.40865	0.00036482	0.000308021	3.30387e-06	0.00530583	ENSANGG00000013281	B0336.2	WBGene00000182	MGI:99431	ENSG00000143761				protein amino acid ADP-ribosylation ; GO:0006471 | inferred from sequence or structural similarity with UniProt:P51643 <newline> neurotransmitter secretion ; GO:0007269 | traceable author statement <newline> syptic vesicle endocytosis ; GO:0048488 | traceable author statement <newline> cell adhesion ; GO:0007155 | inferred from mutant phenotype <newline> regulation of cell shape ; GO:0008360 | in…	intracellular ; GO:0005622 | inferred from electronic annotation	GTP binding ; GO:0005525 | inferred from sequence or structural similarity with MGD:Arf2; MGI:MGI:99595 <newline> GTPase activity ; GO:0003924 | inferred from sequence or structural similarity
059+116	059+116 M10	1.32	3.24	973	89942.5	2181.5	28353	13	FBgn0000116	DRSC21558	Argk		1.27763	2.17557	1.73862	1.08659	1.07577	1.13634	1.19167	0.848341	2.40988	1.92627	0.557307	0.675822	0.0816525	0.820664	ENSANGG00000019341	F46H5.3	WBGene00018519	MGI:88413	ENSG00000166165				phosphorylation ; GO:0016310 | inferred from sequence or structural similarity with UniProt:P91798	-	arginine kise activity ; GO:0004054 | inferred from sequence or structural similarity with UniProt:P91798
059+117	059+117 M10	1.27	3.51	1063.5	91512	2655	24228.5	9	FBgn0000116	DRSC21558	Argk		1.23902	2.25562	0.87417	1.41509	1.03379	1.16104	0.604846	0.972601	2.84742	3.95184	0.557307	0.675822	0.0816525	0.820664	ENSANGG00000019341	F46H5.3	WBGene00018519	MGI:88413	ENSG00000166165				phosphorylation ; GO:0016310 | inferred from sequence or structural similarity with UniProt:P91798	-	arginine kise activity ; GO:0004054 | inferred from sequence or structural similarity with UniProt:P91798
027+161	027+161 N16	1.49	2.66	291	27690.5	485.5	13752	28	FBgn0011745	DRSC14118	Arp87C	HDC13270	1.39878	1.97833	2.79289	-1.65523	1.16307	0.824923	1.72539	-1.12889	2.74426	-2.6233	0.0534404	0.0413049	0.0854382	0.00342801	ENSANGG00000015043	Y53F4B.22	WBGene00013168	MGI:1858964					cytoskeleton organization and biogenesis ; GO:0007010 | inferred from sequence or structural similarity	actin filament ; GO:0005884 | inferred from sequence or structural similarity <newline> dyctin complex ; GO:0005869 | inferred from sequence or structural similarity with SGD_LOCUS:ARP1; SGD:S0001171 <newline> actin cytoskeleton ; GO:0015629 | non-traceable author statement	structural constituent of cytoskeleton ; GO:0005200 | inferred from sequence or structural similarity <newline> actin binding ; GO:0003779 | inferred from sequence or structural similarity with SGD_LOCUS:ARP1; SGD:S0001171 <newline> ATP binding ; GO:0005524 | inferred from electronic annotation
027+162	027+162 N16	1.56	2.64	183	17341	302.5	9514.5	32	FBgn0011745	DRSC14118	Arp87C	HDC13270	1.44469	1.97078	2.42575	-1.68155	1.18428	0.808461	1.53486	-1.04911	2.48495	-2.80843	0.0534404	0.0413049	0.0854382	0.00342801	ENSANGG00000015043	Y53F4B.22	WBGene00013168	MGI:1858964					cytoskeleton organization and biogenesis ; GO:0007010 | inferred from sequence or structural similarity	actin filament ; GO:0005884 | inferred from sequence or structural similarity <newline> dyctin complex ; GO:0005869 | inferred from sequence or structural similarity with SGD_LOCUS:ARP1; SGD:S0001171 <newline> actin cytoskeleton ; GO:0015629 | non-traceable author statement	structural constituent of cytoskeleton ; GO:0005200 | inferred from sequence or structural similarity <newline> actin binding ; GO:0003779 | inferred from sequence or structural similarity with SGD_LOCUS:ARP1; SGD:S0001171 <newline> ATP binding ; GO:0005524 | inferred from electronic annotation
009+171	009+171 M06	1.38	4.5	430	32785	1496.5	12496	8.5	FBgn0002921	DRSC14119	Atpalpha	HDC14733	1.32208	2.50408	1.75304	1.2709	1.10044	1.15288	0.837476	0.848421	2.61352	0.727111	0.893725	0.908538	0.110075	0.944153	ENSANGG00000014387	B0365.3	WBGene00001137	MGI:88107	ENSG00000105409				embryonic development via the syncytial blastoderm ; GO:0001700 | inferred from mutant phenotype <newline> regulation of tube diameter, open tracheal system ; GO:0035158 | inferred from mutant phenotype <newline> regulation of tube length, open tracheal system ; GO:0035159 | inferred from mutant phenotype <newline> septate junction assembly ; GO:0019991 | inferred from mutant phenotype <newline> …	septate junction ; GO:0005918 | inferred from direct assay <newline> plasma membrane ; GO:0005886 | inferred from direct assay <newline> sodium:potassium-exchanging ATPase complex ; GO:0005890 | inferred from sequence or structural similarity with UniProt:Q64436 <newline> nucleus ; GO:0005634 | inferred from direct assay	sodium:potassium-exchanging ATPase activity ; GO:0005391 | inferred from sequence or structural similarity with UniProt:Q64436 <newline> hydrolase activity, acting on acid anhydrides, catalyzing transmembrane movement of substances ; GO:0016820 | inferred from electronic annotation <newline> ATP binding ; GO:0005524 | inferred from electronic annotation <newline> monovalent inorganic cation trans…
009+174	009+174 M06	1.19	3.335	152.25	13384.2	340.75	2522.25	6.5	FBgn0002921	DRSC14119	Atpalpha	HDC14733	1.17395	2.20447	-0.461439	0.753641	0.972287	1.09138	-0.15716	0.465618	2.43873	1.52375	0.893725	0.908538	0.110075	0.944153	ENSANGG00000014387	B0365.3	WBGene00001137	MGI:88107	ENSG00000105409				embryonic development via the syncytial blastoderm ; GO:0001700 | inferred from mutant phenotype <newline> regulation of tube diameter, open tracheal system ; GO:0035158 | inferred from mutant phenotype <newline> regulation of tube length, open tracheal system ; GO:0035159 | inferred from mutant phenotype <newline> septate junction assembly ; GO:0019991 | inferred from mutant phenotype <newline> …	septate junction ; GO:0005918 | inferred from direct assay <newline> plasma membrane ; GO:0005886 | inferred from direct assay <newline> sodium:potassium-exchanging ATPase complex ; GO:0005890 | inferred from sequence or structural similarity with UniProt:Q64436 <newline> nucleus ; GO:0005634 | inferred from direct assay	sodium:potassium-exchanging ATPase activity ; GO:0005391 | inferred from sequence or structural similarity with UniProt:Q64436 <newline> hydrolase activity, acting on acid anhydrides, catalyzing transmembrane movement of substances ; GO:0016820 | inferred from electronic annotation <newline> ATP binding ; GO:0005524 | inferred from electronic annotation <newline> monovalent inorganic cation trans…
029+167	029+167 E02	1.335	3.42	191.75	18146	469.75	6435.25	13	FBgn0016120	DRSC14093	ATPsyn-d	HDC14428	1.28893	2.22964	1.82258	0.960539	1.08406	1.10586	0.710565	0.684725	3.01467	1.83015	0.471739	0.23867	0.0620049	0.236938	ENSANGG00000010180	C06H2.1	WBGene00007385	MGI:1918929	ENSG00000167863		Drosophila_LD_proteome		proton transport ; GO:0015992 | inferred from sequence or structural similarity with UniProt:O75947 <newline> ATP synthesis coupled proton transport ; GO:0015986 | inferred from electronic annotation	mitochondrial proton-transporting ATP synthase complex, coupling factor F(o) ; GO:0000276 | inferred from sequence or structural similarity with UniProt:O75947 <newline> lipid particle ; GO:0005811 | inferred from direct assay	hydrogen-exporting ATPase activity, phosphorylative mechanism ; GO:0008553 | non-traceable author statement <newline> hydrogen ion transporting ATP synthase activity, rotatiol mechanism ; GO:0046933 | inferred from electronic annotation <newline> hydrogen ion transporting ATPase activity, rotatiol mechanism ; GO:0046961 | inferred from electronic annotation
029+168	029+168 E02	1.42	3.78	924	77549.5	2601	34213	13	FBgn0016120	DRSC14093	ATPsyn-d	HDC14428	1.35066	2.32972	2.22129	2.34673	1.12971	1.29133	1.27153	1.63499	2.42457	1.95099	0.471739	0.23867	0.0620049	0.236938	ENSANGG00000010180	C06H2.1	WBGene00007385	MGI:1918929	ENSG00000167863		Drosophila_LD_proteome		proton transport ; GO:0015992 | inferred from sequence or structural similarity with UniProt:O75947 <newline> ATP synthesis coupled proton transport ; GO:0015986 | inferred from electronic annotation	mitochondrial proton-transporting ATP synthase complex, coupling factor F(o) ; GO:0000276 | inferred from sequence or structural similarity with UniProt:O75947 <newline> lipid particle ; GO:0005811 | inferred from direct assay	hydrogen-exporting ATPase activity, phosphorylative mechanism ; GO:0008553 | non-traceable author statement <newline> hydrogen ion transporting ATP synthase activity, rotatiol mechanism ; GO:0046933 | inferred from electronic annotation <newline> hydrogen ion transporting ATPase activity, rotatiol mechanism ; GO:0046961 | inferred from electronic annotation
103+008	103+008 L20	1.54	2.74	989	99052	1719	53733	31.5	FBgn0039447	DRSC13780	beat-VII	HDC15790	1.43178	2.00796	2.04243	-1.0978	1.12711	0.882022	1.24417	-0.754466	2.76044	-2.11197	0.0468984	0.0399992	0.139388	0.00834745									-	extracellular region ; GO:0005576 | non-traceable author statement	calcium ion binding ; GO:0005509 | inferred from electronic annotation
103+009	103+009 L20	1.6	2.99	1003	97017	2003	58222	29	FBgn0039447	DRSC13780	beat-VII	HDC15790	1.47	2.09527	3.19302	-0.330561	1.19891	0.954869	2.08052	-0.271576	2.12023	-2.40801	0.0468984	0.0399992	0.139388	0.00834745									-	extracellular region ; GO:0005576 | non-traceable author statement	calcium ion binding ; GO:0005509 | inferred from electronic annotation
024+166	024+166 M23	1.34	3.34	749.5	68376	1745	24494.5	13.5	FBgn0036492	DRSC09880	Best3	HDC10254	1.29267	2.20597	3.82835	1.98794	1.09476	1.16876	2.01823	1.32622	3.29285	1.79319	0.00930595	0.0052089	0.000574103	0.422725						Human disease association			ion transport ; GO:0006811 | inferred from electronic annotation <newline> transport ; GO:0006810 | inferred from electronic annotation	-	-
024+169	024+169 M23	1.31	3.36	662.5	65625.5	1583	20482.5	13.5	FBgn0036492	DRSC09880	Best3	HDC10254	1.27003	2.21194	2.39572	1.6192	1.08484	1.14902	1.85748	1.13826	4.56571	2.03457	0.00930595	0.0052089	0.000574103	0.422725						Human disease association			ion transport ; GO:0006811 | inferred from electronic annotation <newline> transport ; GO:0006810 | inferred from electronic annotation	-	-
002+161	002+161 B03	1.39	5.25	751.5	85361	3190	33382.5	10.5	FBgn0025724	DRSC03492	beta_Cop	HDC02341	1.3293	2.65823	3.45706	5.04426	1.16844	1.66629	2.31599	3.14568	5.39981	6.63492	0.00788072	0.011529	9.35691e-07	0.0285442	ENSANGG00000008255	F38E11.5	WBGene00009542	MGI:1354962	ENSG00000184432				ER to Golgi vesicle-mediated transport ; GO:0006888 | non-traceable author statement <newline> Golgi vesicle budding ; GO:0048194 | non-traceable author statement <newline> retrograde vesicle-mediated transport, Golgi to ER ; GO:0006890 | non-traceable author statement <newline> cell surface receptor linked sigl transduction ; GO:0007166 | inferred from electronic annotation <newline> endocytosis…	COPI vesicle coat ; GO:0030126 | non-traceable author statement	protein transporter activity ; GO:0008565 | inferred from electronic annotation
012+175	012+175 I23	1.39	5.38	279.75	31446.8	1234.25	12497	9.25	FBgn0008635	DRSC20312	betaCop	HDC19549	1.3293	2.68269	3.48895	5.65291	1.13806	1.57854	2.47445	3.72501	4.66849	6.53141	0.000156247	0.000242755	1.63093e-05	0.00698847	ENSANGG00000014442	Y25C1A.5	WBGene00021292	MGI:1917599	ENSG00000129083			Mammalian_Proteome	retrograde vesicle-mediated transport, Golgi to ER ; GO:0006890 | inferred from sequence or structural similarity with SGD_LOCUS:SEC26; SGD:S0002646 <newline> exocytosis ; GO:0006887 | inferred from electronic annotation <newline> intracellular protein transport ; GO:0006886 | inferred from electronic annotation <newline> protein targeting ; GO:0006605 | inferred from electronic annotation <newli…	Golgi apparatus ; GO:0005794 | inferred from direct assay <newline> COPI vesicle coat ; GO:0030126 | inferred from sequence or structural similarity with SGD_LOCUS:SEC26; SGD:S0002646 <newline> Golgi stack ; GO:0005795 | inferred from electronic annotation	binding ; GO:0005488 | inferred from electronic annotation
012+176	012+176 I23	1.47	5.28	535.25	49682.8	2272.75	23892.8	10.75	FBgn0008635	DRSC20312	betaCop	HDC19549	1.38526	2.66393	3.89738	4.84803	1.19251	1.59843	2.45109	2.58567	4.58081	5.0153	0.000156247	0.000242755	1.63093e-05	0.00698847	ENSANGG00000014442	Y25C1A.5	WBGene00021292	MGI:1917599	ENSG00000129083			Mammalian_Proteome	retrograde vesicle-mediated transport, Golgi to ER ; GO:0006890 | inferred from sequence or structural similarity with SGD_LOCUS:SEC26; SGD:S0002646 <newline> exocytosis ; GO:0006887 | inferred from electronic annotation <newline> intracellular protein transport ; GO:0006886 | inferred from electronic annotation <newline> protein targeting ; GO:0006605 | inferred from electronic annotation <newli…	Golgi apparatus ; GO:0005794 | inferred from direct assay <newline> COPI vesicle coat ; GO:0030126 | inferred from sequence or structural similarity with SGD_LOCUS:SEC26; SGD:S0002646 <newline> Golgi stack ; GO:0005795 | inferred from electronic annotation	binding ; GO:0005488 | inferred from electronic annotation
002+163	002+163 B03	1.31	5.29	711	84165	3042.5	25811	8.5	FBgn0025724	DRSC03492	beta'Cop	HDC02341	1.27003	2.66582	2.41944	4.6889	1.12246	1.69497	1.61192	3.22041	4.81513	7.40481	0.00788072	0.011529	9.35691e-07	0.0285442	ENSANGG00000008255	F38E11.5	WBGene00009542	MGI:1354962	ENSG00000184432				ER to Golgi vesicle-mediated transport ; GO:0006888 | non-traceable author statement <newline> Golgi vesicle budding ; GO:0048194 | non-traceable author statement <newline> retrograde vesicle-mediated transport, Golgi to ER ; GO:0006890 | non-traceable author statement <newline> cell surface receptor linked sigl transduction ; GO:0007166 | inferred from electronic annotation <newline> endocytosis…	COPI vesicle coat ; GO:0030126 | non-traceable author statement	protein transporter activity ; GO:0008565 | inferred from electronic annotation
002+161	002+161 F03	1.35	4.71	671.5	77810.5	2486	27185.5	11	FBgn0027348	DRSC03495	bgm	HDC02462	1.3001	2.54969	2.87121	4.21168	1.13924	1.55775	1.9106	2.64088	3.74021	4.44702	0.126941	0.161876	0.0370665	0.230202	ENSANGG00000010745			MGI:2385656	ENSG00000130377				fatty acid metabolic process ; GO:0006631 | inferred from electronic annotation	-	long-chain-fatty-acid-CoA ligase activity ; GO:0004467 | inferred from sequence or structural similarity with NCBI_NP:599216
002+163	002+163 F03	1.25	4.6	644.5	77185.5	2314	19216	8	FBgn0027348	DRSC03495	bgm	HDC02462	1.22314	2.52606	1.48667	3.75115	1.07558	1.5552	0.981443	2.57684	2.05069	4.71071	0.126941	0.161876	0.0370665	0.230202	ENSANGG00000010745			MGI:2385656	ENSG00000130377				fatty acid metabolic process ; GO:0006631 | inferred from electronic annotation	-	long-chain-fatty-acid-CoA ligase activity ; GO:0004467 | inferred from sequence or structural similarity with NCBI_NP:599216
010+167	010+167 H19	1.38	3.22	162	8131	380.5	3199	9	FBgn0026262	DRSC17170	bip2	HDC16701	1.32208	2.16938	2.5447	0.933525	1.15934	1.1393	1.7615	0.547473	3.62915	0.923968	0.349205	0.0444511	0.0152751	0.373261				MGI:2388097	ENSG00000165632				regulation of transcription from R polymerase II promoter ; GO:0006357 | non-traceable author statement	transcription factor TFIID complex ; GO:0005669 | non-traceable author statement	general R polymerase II transcription factor activity ; GO:0016251 | non-traceable author statement <newline> protein binding ; GO:0005515 | inferred from electronic annotation <newline> zinc ion binding ; GO:0008270 | inferred from electronic annotation
010+168	010+168 H19	1.05	1.62	447	19645	271.5	875.5	3	FBgn0026262	DRSC17170	bip2	HDC16701	1.04879	1.48243	2.63279	1.45793	1.02827	1.2672	0.49055	0.622123	2.68518	2.1704	0.349205	0.0444511	0.0152751	0.373261				MGI:2388097	ENSG00000165632				regulation of transcription from R polymerase II promoter ; GO:0006357 | non-traceable author statement	transcription factor TFIID complex ; GO:0005669 | non-traceable author statement	general R polymerase II transcription factor activity ; GO:0016251 | non-traceable author statement <newline> protein binding ; GO:0005515 | inferred from electronic annotation <newline> zinc ion binding ; GO:0008270 | inferred from electronic annotation
017+164	017+164 I11	1.265	2.93	386	26037.8	812.25	7986.75	9.25	FBgn0011211	DRSC04675	blw	HDC04161	1.23507	2.075	1.96615	0.700254	1.0832	1.09669	1.11927	0.473809	3.83292	2.34152	0.474076	0.414086	0.00911847	0.684809	ENSANGG00000007500	H28O16.1	WBGene00010419	MGI:88115	ENSG00000152234		Drosophila_LD_proteome	Mammalian_Proteome	spermatid development ; GO:0007286 | inferred from mutant phenotype <newline> growth ; GO:0040007 | inferred from mutant phenotype <newline> proton transport ; GO:0015992 | non-traceable author statement <newline> nucleobase, nucleoside, nucleotide and nucleic acid metabolic process ; GO:0006139 | inferred from electronic annotation <newline> ATP synthesis coupled proton transport ; GO:0015986 | …	mitochondrial proton-transporting ATP synthase complex, catalytic core F(1) ; GO:0000275 | inferred from sequence or structural similarity with UniProt:P25705 <newline> lipid particle ; GO:0005811 | inferred from direct assay	hydrogen-exporting ATPase activity, phosphorylative mechanism ; GO:0008553 | non-traceable author statement <newline> ATP binding ; GO:0005524 | inferred from electronic annotation <newline> hydrogen ion transporting ATP synthase activity, rotatiol mechanism ; GO:0046933 | inferred from electronic annotation <newline> hydrogen ion transporting ATPase activity, rotatiol mechanism ; GO:0046961 | in…
017+165	017+165 I11	1.23	3.055	415.75	31578.8	863	7599.25	9	FBgn0011211	DRSC04675	blw	HDC04161	1.20701	2.11678	1.50831	1.19473	1.05333	1.13581	0.854852	0.828007	2.76108	2.56525	0.474076	0.414086	0.00911847	0.684809	ENSANGG00000007500	H28O16.1	WBGene00010419	MGI:88115	ENSG00000152234		Drosophila_LD_proteome	Mammalian_Proteome	spermatid development ; GO:0007286 | inferred from mutant phenotype <newline> growth ; GO:0040007 | inferred from mutant phenotype <newline> proton transport ; GO:0015992 | non-traceable author statement <newline> nucleobase, nucleoside, nucleotide and nucleic acid metabolic process ; GO:0006139 | inferred from electronic annotation <newline> ATP synthesis coupled proton transport ; GO:0015986 | …	mitochondrial proton-transporting ATP synthase complex, catalytic core F(1) ; GO:0000275 | inferred from sequence or structural similarity with UniProt:P25705 <newline> lipid particle ; GO:0005811 | inferred from direct assay	hydrogen-exporting ATPase activity, phosphorylative mechanism ; GO:0008553 | non-traceable author statement <newline> ATP binding ; GO:0005524 | inferred from electronic annotation <newline> hydrogen ion transporting ATP synthase activity, rotatiol mechanism ; GO:0046933 | inferred from electronic annotation <newline> hydrogen ion transporting ATPase activity, rotatiol mechanism ; GO:0046961 | in…
024+166	024+166 I06	1.41	3.01	499	42655.5	970.5	17730.5	17.5	FBgn0000212	DRSC11330	brm	HDC10374	1.34359	2.10194	5.90618	0.791047	1.14568	1.06473	3.10653	0.508824	6.85348	0.350422	1.88712e-08	8.26619e-09	2.88702e-16	0.018271	ENSANGG00000011227	F01G4.1	WBGene00004204	MGI:88192	ENSG00000080503	Human disease association			imagil disc-derived wing vein specification ; GO:0007474 | inferred from mutant phenotype <newline> chromatin-mediated maintence of transcription ; GO:0048096 | non-traceable author statement <newline> regulation of transcription from R polymerase II promoter ; GO:0006357 | inferred from electronic annotation <newline> hemocyte proliferation ; GO:0035172 | traceable author statement <newline> mus…	chromatin remodeling complex ; GO:0016585 | inferred from sequence or structural similarity with SGD_LOCUS:SNF2; SGD:S0005816 <newline> nucleus ; GO:0005634 | non-traceable author statement <newline> brahma complex ; GO:0035060 | inferred from direct assay	D-dependent ATPase activity ; GO:0008094 | non-traceable author statement <newline> general R polymerase II transcription factor activity ; GO:0016251 | inferred from sequence or structural similarity with SGD_LOCUS:SNF2; SGD:S0005816 <newline> transcription coactivator activity ; GO:0003713 | inferred from sequence or structural similarity with SGD_LOCUS:SNF2; SGD:S0005816 <newline> protein bind…
024+169	024+169 I06	1.41	3.34	507	43600.5	1074.5	19159	16.5	FBgn0000212	DRSC11330	brm	HDC10374	1.34359	2.20597	4.40512	1.55648	1.1584	1.14305	3.47891	1.09252	8.69516	1.54929	1.88712e-08	8.26619e-09	2.88702e-16	0.018271	ENSANGG00000011227	F01G4.1	WBGene00004204	MGI:88192	ENSG00000080503	Human disease association			imagil disc-derived wing vein specification ; GO:0007474 | inferred from mutant phenotype <newline> chromatin-mediated maintence of transcription ; GO:0048096 | non-traceable author statement <newline> regulation of transcription from R polymerase II promoter ; GO:0006357 | inferred from electronic annotation <newline> hemocyte proliferation ; GO:0035172 | traceable author statement <newline> mus…	chromatin remodeling complex ; GO:0016585 | inferred from sequence or structural similarity with SGD_LOCUS:SNF2; SGD:S0005816 <newline> nucleus ; GO:0005634 | non-traceable author statement <newline> brahma complex ; GO:0035060 | inferred from direct assay	D-dependent ATPase activity ; GO:0008094 | non-traceable author statement <newline> general R polymerase II transcription factor activity ; GO:0016251 | inferred from sequence or structural similarity with SGD_LOCUS:SNF2; SGD:S0005816 <newline> transcription coactivator activity ; GO:0003713 | inferred from sequence or structural similarity with SGD_LOCUS:SNF2; SGD:S0005816 <newline> protein bind…
015+187	015+187 E23	1.32	3.3	153	11082	350.5	3537	10	FBgn0043904	DRSC02557	bru-2	HDC02168	1.27763	2.19392	3.13228	1.98536	1.11982	1.25791	1.99964	1.4638	3.64211	2.8761	0.00159359	9.46921e-05	0.000151441	0.0297797		C17D12.2	WBGene00006807	MGI:1342295	ENSG00000149187				mR processing ; GO:0006397 | inferred from electronic annotation <newline> protein metabolic process ; GO:0019538 | inferred from electronic annotation	-	mR binding ; GO:0003729 | inferred from sequence or structural similarity with EMBL:U53931; protein_id:AAA98566.1 <newline> nucleotide binding ; GO:0000166 | inferred from electronic annotation
015+188	015+188 E23	1.395	3.345	176	12101.8	414	5152	11.75	FBgn0043904	DRSC02557	bru-2	HDC02168	1.33289	2.20747	4.56725	1.5659	1.16994	1.22878	2.35646	1.23864	4.7677	1.77938	0.00159359	9.46921e-05	0.000151441	0.0297797		C17D12.2	WBGene00006807	MGI:1342295	ENSG00000149187				mR processing ; GO:0006397 | inferred from electronic annotation <newline> protein metabolic process ; GO:0019538 | inferred from electronic annotation	-	mR binding ; GO:0003729 | inferred from sequence or structural similarity with EMBL:U53931; protein_id:AAA98566.1 <newline> nucleotide binding ; GO:0000166 | inferred from electronic annotation
001+161	001+161 A02	1.56	3.65	843.5	56149.5	2242	31374	14.5	brummer_control	Control	brummer_control		1.44469	2.29473	5.34072	2.3528	1.26947	1.26316	3.18739	1.35969	4.58348	1.89031	1.85368e-253	2.37987e-245	0	2.32742e-184
001+162	001+162 A02	1.5	3.79	906.5	68790.5	2527.5	34363	13.5	brummer_control	Control	brummer_control		1.40547	2.33237	6.45166	2.41368	1.2443	1.32839	3.24382	1.57332	3.37792	0.936187	1.85368e-253	2.37987e-245	0	2.32742e-184
002+161	002+161 A02	1.44	3.56	1067	74825.5	2729	32583	11.5	brummer_control	Control	brummer_control		1.36464	2.26976	4.16612	2.06442	1.20378	1.27782	2.80662	1.33899	2.46348	1.49527	1.85368e-253	2.37987e-245	0	2.32742e-184
002+163	002+163 A02	1.53	3.64	946	62445	2494.5	33176	13.5	brummer_control	Control	brummer_control		1.42527	2.29198	5.50804	2.18062	1.2777	1.32113	3.69954	1.49899	3.26988	0.67863	1.85368e-253	2.37987e-245	0	2.32742e-184
003+158	003+158 A02	1.46	3.73	987.5	72409	2692.5	33433.5	13	brummer_control	Control	brummer_control		1.37844	2.31641	5.22469	2.80811	1.19297	1.27501	2.88212	1.83029	2.69791	2.32417	1.85368e-253	2.37987e-245	0	2.32742e-184
003+176	003+176 A02	1.47	3.5	1052.5	75409.5	2630	35603.5	13.5	brummer_control	Control	brummer_control		1.38526	2.25276	5.7245	3.28232	1.20588	1.28261	3.5355	2.08376	5.70158	3.8179	1.85368e-253	2.37987e-245	0	2.32742e-184
004+169	004+169 A02	1.68	3.66	272.5	13657	668.5	10014.5	11	brummer_control	Control	brummer_control		1.51879	2.29746	4.4511	1.90284	1.27959	1.28691	2.78555	1.21009	5.02823	1.40123	1.85368e-253	2.37987e-245	0	2.32742e-184
005+165	005+165 A02	2.05	4.35	625.5	29104	2063.5	30778	16	brummer_control	Control	brummer_control		1.71784	2.47018	4.24363	2.21853	1.44479	1.50027	2.19958	1.04457	3.78463	1.57536	1.85368e-253	2.37987e-245	0	2.32742e-184
005+166	005+166 A02	1.66	3.41	941.5	40548.5	2270.5	26673	11	brummer_control	Control	brummer_control		1.50682	2.22671	4.26384	1.79647	1.23525	1.24458	2.40333	1.19382	6.88649	2.4182	1.85368e-253	2.37987e-245	0	2.32742e-184
006+167	006+167 A02	1.64	3.82	187	5950	489	3714.5	8	brummer_control	Control	brummer_control		1.4947	2.34025	2.08286	1.78206	1.18978	1.26577	1.26586	1.18157	2.70707	1.91756	1.85368e-253	2.37987e-245	0	2.32742e-184
007+128	007+128 A02	1.49	3.84	1057.5	83889	3006	41685	14	brummer_control	Control	brummer_control		1.39878	2.34547	6.26676	2.95822	1.22688	1.25637	4.44007	1.90268	7.26979	3.33787	1.85368e-253	2.37987e-245	0	2.32742e-184
007+146	007+146 A02	1.33	3.78	99	9529	269	3254.5	13	brummer_control	Control	brummer_control		1.28518	2.32972	2.90149	2.61794	1.12421	1.287	2.17711	1.71503	4.45628	2.47186	1.85368e-253	2.37987e-245	0	2.32742e-184
007+147	007+147 A02	1.43	3.95	814.5	78827.5	2422	34633.5	15	brummer_control	Control	brummer_control		1.35767	2.37372	2.22282	1.49488	1.12529	1.16647	1.1907	1.02742	3.07087	1.5603	1.85368e-253	2.37987e-245	0	2.32742e-184
008+124	008+124 A02	1.37	3.86	349	26666	1003.5	9965.5	10	brummer_control	Control	brummer_control		1.31481	2.35067	1.70151	0.538082	1.21112	1.47739	0.971748	0.619902	3.46906	-0.191606	1.85368e-253	2.37987e-245	0	2.32742e-184
009+171	009+171 A02	1.41	4.09	113.5	9391.5	340	3786.5	11	brummer_control	Control	brummer_control		1.34359	2.40854	2.10548	0.505401	1.12194	1.05735	1.03402	0.346545	3.91591	0.0788975	1.85368e-253	2.37987e-245	0	2.32742e-184
009+174	009+174 A02	1.3	3.58	129.25	12140.2	332.25	3671	11	brummer_control	Control	brummer_control		1.26236	2.27536	0.441488	1.47681	1.0607	1.16227	0.561661	0.731722	3.26184	1.34984	1.85368e-253	2.37987e-245	0	2.32742e-184
010+167	010+167 A02	1.25	3.83	116.5	13927	330.5	3464.5	11	brummer_control	Control	brummer_control		1.22314	2.34286	0.93664	2.03576	1.0604	1.31278	0.671543	1.1461	2.53958	2.55397	1.85368e-253	2.37987e-245	0	2.32742e-184
010+168	010+168 A02	1.26	3.57	90	6902.5	247	1913.5	8	brummer_control	Control	brummer_control		1.23111	2.27257	14.9916	5.52023	1.21059	2.05734	3.98442	2.90722	15.2899	9.63872	1.85368e-253	2.37987e-245	0	2.32742e-184
011+165	011+165 A02	1.38	3.88	593.5	60249	1691	23881	14.5	brummer_control	Control	brummer_control		1.32208	2.35584	3.33845	2.37783	1.11938	1.18921	2.12138	1.52323	5.29153	1.02368	1.85368e-253	2.37987e-245	0	2.32742e-184
011+183	011+183 A02	1.44	3.825	443	37233.2	1238	16649.8	13.5	brummer_control	Control	brummer_control		1.36464	2.34156	4.3084	2.07551	1.18712	1.2594	2.93517	1.51071	6.40198	2.87659	1.85368e-253	2.37987e-245	0	2.32742e-184
011+184	011+184 A02	1.405	4.06	275.25	19988.2	820	8846.75	9.75	brummer_control	Control	brummer_control		1.34004	2.40118	3.44244	1.72853	1.19913	1.44526	2.36947	1.50283	2.48986	0.562337	1.85368e-253	2.37987e-245	0	2.32742e-184
012+175	012+175 A02	1.435	3.86	210.25	16094.8	612	7698.75	12	brummer_control	Control	brummer_control		1.36116	2.35067	4.2905	2.37437	1.16992	1.24652	3.04894	1.59702	5.73277	1.72134	1.85368e-253	2.37987e-245	0	2.32742e-184
012+176	012+176 A02	1.52	3.78	530.25	37024	1471.5	20637.2	13.25	brummer_control	Control	brummer_control		1.41871	2.32972	4.59669	2.08087	1.22596	1.26423	2.8668	1.19194	5.41572	1.71091	1.85368e-253	2.37987e-245	0	2.32742e-184
013+179	013+179 A02	1.48	3.625	431.25	25941	1171.75	13894.2	11.25	brummer_control	Control	brummer_control		1.39204	2.28785	4.10137	1.70318	1.26693	1.41271	2.92975	1.12684	7.60214	4.5052	1.85368e-253	2.37987e-245	0	2.32742e-184
013+180	013+180 A02	1.47	3.635	333.25	26154.2	879	12568	14.5	brummer_control	Control	brummer_control		1.38526	2.29061	5.28608	1.99216	1.24716	1.31823	3.08712	1.12256	7.50426	3.35062	1.85368e-253	2.37987e-245	0	2.32742e-184
014+157	014+157 A02	1.495	3.895	472	34212	1354.75	17187	12.75	brummer_control	Control	brummer_control		1.40213	2.35969	5.15684	2.05085	1.21675	1.26467	3.49734	1.50788	7.85684	1.35475	1.85368e-253	2.37987e-245	0	2.32742e-184
014+158	014+158 A02	1.56	3.87	381.5	28735	1095	16211.5	14	brummer_control	Control	brummer_control		1.44469	2.35325	6.13461	2.01245	1.31053	1.39494	4.296	1.61635	8.34832	2.42153	1.85368e-253	2.37987e-245	0	2.32742e-184
015+187	015+187 A02	1.5	3.51	190	12318	471.5	6401.5	13.5	brummer_control	Control	brummer_control		1.40547	2.25562	6.45166	2.45682	1.24765	1.3196	4.16535	1.81642	9.31545	4.77095	1.85368e-253	2.37987e-245	0	2.32742e-184
015+188	015+188 A02	1.42	3.485	446.75	36131.5	1090.5	15554	13.75	brummer_control	Control	brummer_control		1.35066	2.24847	5.02848	1.84609	1.18771	1.26978	2.60752	1.4604	5.0913	2.19971	1.85368e-253	2.37987e-245	0	2.32742e-184
016+159	016+159 A02	1.26	3.34	463.5	31658	1080.5	8399.5	7.5	brummer_control	Control	brummer_control		1.23111	2.20597	1.24855	1.44717	1.10045	1.35774	0.91083	1.08119	3.27762	3.14086	1.85368e-253	2.37987e-245	0	2.32742e-184
016+160	016+160 A02	1.58	3.6	657	43698	1705	25663	15	brummer_control	Control	brummer_control		1.45742	2.28093	5.90618	2.337	1.28296	1.30276	3.40618	1.64111	7.28043	1.283	1.85368e-253	2.37987e-245	0	2.32742e-184
017+164	017+164 A02	1.49	3.5	387	26186.5	968.5	12952.5	13.5	brummer_control	Control	brummer_control		1.39878	2.25276	5.68061	2.03982	1.2469	1.27445	3.3107	1.20172	5.86041	1.25554	1.85368e-253	2.37987e-245	0	2.32742e-184
017+165	017+165 A02	1.43	3.5	360.5	32870.5	904.5	14036.5	15	brummer_control	Control	brummer_control		1.35767	2.25276	5.38654	2.36814	1.20399	1.27179	3.36592	1.66944	6.90533	1.97124	1.85368e-253	2.37987e-245	0	2.32742e-184
018+168	018+168 A02	1.38	3.58	581.5	52137.5	1500	20099	13.5	brummer_control	Control	brummer_control		1.32208	2.27536	3.02208	2.41485	1.14806	1.30184	1.93099	1.4066	4.02557	0.821742	1.85368e-253	2.37987e-245	0	2.32742e-184
018+169	018+169 A02	1.38	3.79	596	53702.5	1688	20400.5	12.5	brummer_control	Control	brummer_control		1.32208	2.33237	4.28653	3.03448	1.16	1.34551	2.59347	1.87241	5.07778	2.67836	1.85368e-253	2.37987e-245	0	2.32742e-184
020+167	020+167 A02	1.93	3.025	179.5	9479.75	364.25	8890	26.25	brummer_control	Control	brummer_control		1.65752	2.10691	2.13194	0.921452	1.24479	1.10051	1.69076	0.572404	3.77952	0.157812	1.85368e-253	2.37987e-245	0	2.32742e-184
020+168	020+168 A02	1.735	3.345	334	20124.8	787	15559	19.25	brummer_control	Control	brummer_control		1.55101	2.20747	6.93202	1.72509	1.36086	1.23731	3.93904	1.19012	7.26405	1.17916	1.85368e-253	2.37987e-245	0	2.32742e-184
021+171	021+171 A02	1.92	2.47	437	26095	563	24891.5	44.5	brummer_control	Control	brummer_control		1.65233	1.90422	3.42887	-0.78861	1.28122	0.884519	2.63062	-0.728442	3.99509	-2.34299	1.85368e-253	2.37987e-245	0	2.32742e-184
021+172	021+172 A02	1.59	3.24	171.5	11997.5	378	7309.5	18.5	brummer_control	Control	brummer_control		1.46373	2.17557	3.77358	0.39575	1.21769	1.04867	2.31259	0.29862	6.55427	0.132717	1.85368e-253	2.37987e-245	0	2.32742e-184
022+166	022+166 A02	1.6	3.32	361.5	28817.5	815.5	17537	21.5	brummer_control	Control	brummer_control		1.47	2.19996	1.73972	0.350298	1.15468	1.05875	1.37471	0.365459	4.33384	1.04022	1.85368e-253	2.37987e-245	0	2.32742e-184
022+167	022+167 A02	1.98	2.355	414.75	27397.8	561.25	27058.2	48.75	brummer_control	Control	brummer_control		1.6831	1.85654	3.7223	-1.56042	1.37406	0.807644	2.50618	-1.21907	5.04279	-1.86068	1.85368e-253	2.37987e-245	0	2.32742e-184
023+168	023+168 A02	1.38	3.39	339	35154	800	16012.5	18	brummer_control	Control	brummer_control		1.32208	2.22083	2.94605	2.17855	1.10576	1.16904	1.87938	1.34928	5.15235	2.42244	1.85368e-253	2.37987e-245	0	2.32742e-184
023+172	023+172 A02	1.48	3.56	429.5	42327.5	1088.5	21079.5	18.5	brummer_control	Control	brummer_control		1.39204	2.26976	5.36399	2.15271	1.19373	1.18519	3.90613	1.45725	8.84251	1.93701	1.85368e-253	2.37987e-245	0	2.32742e-184
024+166	024+166 A02	1.44	3.39	411	42553.5	1099	20375	18.5	brummer_control	Control	brummer_control		1.36464	2.22083	6.76528	2.1589	1.16673	1.18362	3.55649	1.44297	7.44561	-0.0925533	1.85368e-253	2.37987e-245	0	2.32742e-184
024+169	024+169 A02	1.41	3.52	451.5	46706	1215.5	20732.5	17	brummer_control	Control	brummer_control		1.34359	2.25846	4.40512	2.10784	1.1584	1.19554	3.47891	1.49464	6.36241	0.471899	1.85368e-253	2.37987e-245	0	2.32742e-184
025+160	025+160 A02	1.35	3.11	108.5	10830.5	229.5	3802	16.5	brummer_control	Control	brummer_control		1.3001	2.13462	3.33243	1.29947	1.12329	1.15023	1.96271	0.924924	4.9886	0.447958	1.85368e-253	2.37987e-245	0	2.32742e-184
025+163	025+163 A02	1.37	3.6	324.5	36054.5	823	14533	16.5	brummer_control	Control	brummer_control		1.31481	2.28093	4.45049	2.16213	1.13355	1.20534	2.95965	1.51246	6.39399	2.21126	1.85368e-253	2.37987e-245	0	2.32742e-184
026+158	026+158 A02	1.44	3.37	706	74439.5	1673.5	32547.5	19	brummer_control	Control	brummer_control		1.36464	2.21491	4.30571	1.88838	1.15464	1.15981	3.16068	1.40767	8.66917	1.38153	1.85368e-253	2.37987e-245	0	2.32742e-184
026+160	026+160 A02	1.51	3.35	447.5	44052.5	1076	22225.5	21.5	brummer_control	Control	brummer_control		1.41211	2.20896	5.60228	1.51164	1.20092	1.1389	3.94684	1.16665	8.28204	-0.129166	1.85368e-253	2.37987e-245	0	2.32742e-184
027+161	027+161 A02	1.74	2.49	446.5	31572	666.5	23849	35.5	brummer_control	Control	brummer_control		1.55389	1.91228	5.37664	-2.26747	1.31818	0.758879	3.4179	-1.56124	7.89895	-3.00467	1.85368e-253	2.37987e-245	0	2.32742e-184
027+162	027+162 A02	1.44	3.34	551.5	36879.5	1283.5	16220	12.5	brummer_control	Control	brummer_control		1.36464	2.20597	1.40407	0.220963	1.10424	1.04365	0.834478	0.279403	4.51422	2.02721	1.85368e-253	2.37987e-245	0	2.32742e-184
028+166	028+166 A02	1.63	3.84	465	35620	1319.5	22871.5	17.5	brummer_control	Control	brummer_control		1.48858	2.34547	5.03281	1.91466	1.31811	1.29625	3.36194	1.39338	8.36869	3.23236	1.85368e-253	2.37987e-245	0	2.32742e-184
028+167	028+167 A02	1.4	3.745	566	50195.5	1564.25	20507.5	13	brummer_control	Control	brummer_control		1.33647	2.32042	2.34277	1.47661	1.12813	1.16117	1.49626	0.966474	4.63675	1.41584	1.85368e-253	2.37987e-245	0	2.32742e-184
029+167	029+167 A02	1.745	3.105	201.25	14492.2	384.75	11225.5	28.75	brummer_control	Control	brummer_control		1.55675	2.13301	7.24141	0.0741576	1.35188	1.00924	3.35415	0.0667334	5.76507	-1.57519	1.85368e-253	2.37987e-245	0	2.32742e-184
030+156	030+156 A02	1.42	3.52	495.5	37267	1300.5	16675	13.5	brummer_control	Control	brummer_control		1.35066	2.25846	2.43151	1.02602	1.14179	1.15451	1.62774	0.771603	3.75403	1.98385	1.85368e-253	2.37987e-245	0	2.32742e-184
031+160	031+160 A02	1.25	3.28	223.5	19634.5	525.5	4982.5	9.5	brummer_control	Control	brummer_control		1.22314	2.18784	0.892028	0.906078	1.06065	1.16903	0.596322	0.732323	2.21785	0.756434	1.85368e-253	2.37987e-245	0	2.32742e-184
031+161	031+161 A02	1.54	3.8	687.5	42805.5	1969	24434	12.5	brummer_control	Control	brummer_control		1.43178	2.335	2.8436	1.48612	1.30872	1.43762	2.30759	1.19618	7.33029	5.04009	1.85368e-253	2.37987e-245	0	2.32742e-184
032+156	032+156 A02	1.57	3.9	462.5	34105	1375	19873.5	14	brummer_control	Control	brummer_control		1.45108	2.36098	2.95541	1.87448	1.2122	1.23555	2.29604	1.34082	4.55926	0.390475	1.85368e-253	2.37987e-245	0	2.32742e-184
032+157	032+157 A02	1.63	3.79	742.5	49060.5	2075.5	30974	15	brummer_control	Control	brummer_control		1.48858	2.33237	3.8903	1.88264	1.22802	1.16871	3.09495	1.30764	6.92577	1.16373	1.85368e-253	2.37987e-245	0	2.32742e-184
033+164	033+164 A02	1.49	3.83	1036.5	72341	2935	35759	12	brummer_control	Control	brummer_control		1.39878	2.34286	4.42292	1.60539	1.14922	1.1372	3.03141	1.17375	4.16191	1.14005	1.85368e-253	2.37987e-245	0	2.32742e-184
033+165	033+165 A02	1.48	3.97	1117	83146	3318	40136.5	12	brummer_control	Control	brummer_control		1.39204	2.37877	4.99207	3.78431	1.17405	1.34239	3.59675	2.19811	4.13334	1.99612	1.85368e-253	2.37987e-245	0	2.32742e-184
034+162	034+162 A02	1.46	3.48	423.5	32155	989	15274.5	12	brummer_control	Control	brummer_control		1.37844	2.24703	2.67654	0.871675	1.16207	1.11204	1.89722	0.645692	4.23277	0.0692726	1.85368e-253	2.37987e-245	0	2.32742e-184
034+163	034+163 A02	1.47	3.26	348.5	29342	862	14367.5	22	brummer_control	Control	brummer_control		1.38526	2.18173	3.13033	0.402518	1.191	1.0601	2.26529	0.353244	3.49123	-1.02343	1.85368e-253	2.37987e-245	0	2.32742e-184
034+164	034+164 A02	1.39	3.97	504.5	53530	1543	22337.5	14.5	brummer_control	Control	brummer_control		1.3293	2.37877	3.11084	2.21891	1.12954	1.23565	2.20492	1.59497	3.22214	0.876988	1.85368e-253	2.37987e-245	0	2.32742e-184
035+162	035+162 A02	1.38	3.62	978.5	76465.5	2555	29421	11.5	brummer_control	Control	brummer_control		1.32208	2.28647	4.415	2.68612	1.23243	1.59378	3.71671	2.19912	6.21069	2.25992	1.85368e-253	2.37987e-245	0	2.32742e-184
035+163	035+163 A02	1.37	3.46	1135	86840.5	2799	32275.5	11	brummer_control	Control	brummer_control		1.31481	2.24127	6.36929	3.32151	1.25301	1.70876	3.70039	2.14336	11.1102	3.36172	1.85368e-253	2.37987e-245	0	2.32742e-184
057+148	057+148 A02	1.38	3.77	1079.5	87678.5	2999.5	33201.5	11	brummer_control	Control	brummer_control		1.32208	2.32708	10.2596	3.69579	1.28084	1.83583	6.38885	2.73177	13.5606	2.98049	1.85368e-253	2.37987e-245	0	2.32742e-184
058+166	058+166 A02	1.39	3.39	1001.5	77816.5	2450	30908.5	12.5	brummer_control	Control	brummer_control		1.3293	2.22083	4.74631	2.33732	1.20332	1.35111	3.55726	1.57638	9.64143	3.0443	1.85368e-253	2.37987e-245	0	2.32742e-184
058+167	058+167 A02	1.39	3.43	1078	83098.5	2619	32905.5	12	brummer_control	Control	brummer_control		1.3293	2.23256	6.0418	3.03498	1.24969	1.56473	4.27914	2.36943	10.4865	4.90993	1.85368e-253	2.37987e-245	0	2.32742e-184
059+116	059+116 A02	1.47	3.47	1178	96444.5	2907.5	44987	15.5	brummer_control	Control	brummer_control		1.38526	2.24415	4.24373	1.64466	1.18341	1.20492	2.86752	1.27474	6.12794	1.45893	1.85368e-253	2.37987e-245	0	2.32742e-184
059+117	059+117 A02	1.45	4.15	1116.5	97086	3515.5	43349	12.5	brummer_control	Control	brummer_control		1.37156	2.42311	4.49475	2.89328	1.16634	1.32853	3.02828	1.9724	4.77437	1.9587	1.85368e-253	2.37987e-245	0	2.32742e-184
060+125	060+125 A02	1.38	3.77	1165	91611.5	3560.5	40735	11.5	brummer_control	Control	brummer_control		1.32208	2.32708	9.82529	2.77322	1.27011	1.77048	3.8491	2.14944	9.06116	2.30151	1.85368e-253	2.37987e-245	0	2.32742e-184
060+126	060+126 A02	1.59	3.82	1189.5	76466.5	3357	45473.5	13.5	brummer_control	Control	brummer_control		1.46373	2.34025	4.88773	1.78055	1.21971	1.19684	3.41673	1.19935	5.67751	-0.723464	1.85368e-253	2.37987e-245	0	2.32742e-184
061+127	061+127 A02	1.4	3.71273	1136	98199	3080.5	39734.5	13	brummer_control	Control	brummer_control		1.33647	2.31177	4.13592	3.08825	1.12549	1.28511	2.58424	2.09707	5.00153	1.99962	1.85368e-253	2.37987e-245	0	2.32742e-184
061+128	061+128 A02	1.49	3.69	1123.5	91917	3016	45390.5	15	brummer_control	Control	brummer_control		1.39878	2.30563	3.9019	1.9294	1.18756	1.25935	3.03662	1.48417	7.9461	4.09472	1.85368e-253	2.37987e-245	0	2.32742e-184
062+126	062+126 A02	1.37	3.545	1069.5	95126	2741	35211.8	12.75	brummer_control	Control	brummer_control		1.31481	2.26554	4.00422	2.35805	1.15221	1.29948	2.35151	1.44484	4.20531	1.34079	1.85368e-253	2.37987e-245	0	2.32742e-184
062+127	062+127 A02	1.43	3.68	1172	97940	3138.5	42489	13.5	brummer_control	Control	brummer_control		1.35767	2.30291	4.11536	2.9705	1.14986	1.27157	2.83257	1.95912	6.49462	2.90324	1.85368e-253	2.37987e-245	0	2.32742e-184
063+050	063+050 A02	1.53	3.52	908.5	57432.5	2284	30314	13.5	brummer_control	Control	brummer_control		1.42527	2.25846	6.97848	3.42223	1.25972	1.35275	4.10158	2.26048	5.30947	2.12103	1.85368e-253	2.37987e-245	0	2.32742e-184
063+056	063+056 A02	1.37	3.28	943.5	59034	2146	21932	10.5	brummer_control	Control	brummer_control		1.31481	2.18784	3.91026	1.54664	1.14693	1.19286	2.62677	1.14968	5.07707	3.18027	1.85368e-253	2.37987e-245	0	2.32742e-184
101+014	101+014 J20	1.4	3.88	1019.5	97673	2928	39431	13.5	FBgn0040233	DRSC01163	cana	HDC01998	1.33647	2.35584	1.90378	1.47184	1.08769	1.17695	1.04612	1.0237	2.54784	2.06786	0.127542	0.0633423	0.0234061	0.15529									mitotic aphase ; GO:0000090 | inferred from mutant phenotype <newline> microtubule-based movement ; GO:0007018 | inferred from sequence or structural similarity	kinesin complex ; GO:0005871 | inferred from sequence or structural similarity	microtubule motor activity ; GO:0003777 | non-traceable author statement <newline> plus-end-directed microtubule motor activity ; GO:0008574 | inferred from sequence or structural similarity with HGNC_gene:CENPE; HGNC:1856; OMIM:117143 <newline> ATP binding ; GO:0005524 | inferred from electronic annotation
101+015	101+015 J20	1.47	4.17	1030	91012.5	3262	43078.5	13.5	FBgn0040233	DRSC01163	cana	HDC01998	1.38526	2.42792	3.08228	2.59798	1.14563	1.28278	1.83961	1.60449	3.51932	2.83825	0.127542	0.0633423	0.0234061	0.15529									mitotic aphase ; GO:0000090 | inferred from mutant phenotype <newline> microtubule-based movement ; GO:0007018 | inferred from sequence or structural similarity	kinesin complex ; GO:0005871 | inferred from sequence or structural similarity	microtubule motor activity ; GO:0003777 | non-traceable author statement <newline> plus-end-directed microtubule motor activity ; GO:0008574 | inferred from sequence or structural similarity with HGNC_gene:CENPE; HGNC:1856; OMIM:117143 <newline> ATP binding ; GO:0005524 | inferred from electronic annotation
023+168	023+168 P21	1.37	3.29	416.5	45197.5	954.5	17777	18.5	FBgn0036288	DRSC09769	CG10660	HDC09831	1.31481	2.19089	2.74575	1.81006	1.09849	1.1391	1.749	1.11023	2.87955	0.56084	0.0188058	0.0323763	0.0151575	0.349727									-	-	-
023+172	023+172 P21	1.34	3.76	366	42186	998	14314	14.5	FBgn0036288	DRSC09769	CG10660	HDC09831	1.29267	2.32442	2.60489	2.79609	1.09436	1.23985	1.89646	1.88519	3.43991	2.11487	0.0188058	0.0323763	0.0151575	0.349727									-	-	-
002+161	002+161 N16	1.41	3.63	815	82922.5	2143	33835	16	FBgn0032833	DRSC02091	CG10664	HDC03336	1.34359	2.28923	3.7437	2.21379	1.18273	1.29729	2.51433	1.42955	5.8627	3.62754	0.0211677	0.0304358	1.53478e-05	0.0637419		W09C5.8	WBGene00012354	MGI:2135755			Drosophila_LD_proteome		mitochondrial electron transport, cytochrome c to oxygen ; GO:0006123 | inferred from sequence or structural similarity with UniProt:P13073	mitochondrion ; GO:0005739 | inferred from sequence or structural similarity with MGD:Cox4; MGI:MGI:88473 <newline> mitochondrial inner membrane ; GO:0005743 | inferred from electronic annotation <newline> mitochondrial respiratory chain complex IV ; GO:0005751 | inferred from sequence or structural similarity with UniProt:P13073 <newline> lipid particle ; GO:0005811 | inferred from direct assay	cytochrome-c oxidase activity ; GO:0004129 | inferred from sequence or structural similarity with UniProt:Q9I8U0
002+163	002+163 N16	1.26	3.43	851	92199.5	2068	24011.5	11.5	FBgn0032833	DRSC02091	CG10664	HDC03336	1.23111	2.23256	1.6452	1.78191	1.08355	1.26171	1.0886	1.22536	3.41117	3.23958	0.0211677	0.0304358	1.53478e-05	0.0637419		W09C5.8	WBGene00012354	MGI:2135755			Drosophila_LD_proteome		mitochondrial electron transport, cytochrome c to oxygen ; GO:0006123 | inferred from sequence or structural similarity with UniProt:P13073	mitochondrion ; GO:0005739 | inferred from sequence or structural similarity with MGD:Cox4; MGI:MGI:88473 <newline> mitochondrial inner membrane ; GO:0005743 | inferred from electronic annotation <newline> mitochondrial respiratory chain complex IV ; GO:0005751 | inferred from sequence or structural similarity with UniProt:P13073 <newline> lipid particle ; GO:0005811 | inferred from direct assay	cytochrome-c oxidase activity ; GO:0004129 | inferred from sequence or structural similarity with UniProt:Q9I8U0
023+168	023+168 L10	1.36	3.24	398	38517.5	919	13791.5	16	FBgn0036360	DRSC09786	CG10713	HDC10003	1.30748	2.17557	2.54399	1.6216	1.09116	1.12379	1.61767	0.987957	3.98807	2.8714	0.166621	0.224325	0.0106159	0.619208									-	-	-
023+172	023+172 L10	1.29	3.12	459	45157.5	996	13980	14	FBgn0036360	DRSC09786	CG10713	HDC10003	1.25464	2.13783	1.54906	0.599813	1.05633	1.05326	1.12741	0.424336	2.53072	0.165392	0.166621	0.224325	0.0106159	0.619208									-	-	-
005+165	005+165 F21	1.6	2.76	295	12919.5	535	5254.5	8	FBgn0034487	DRSC06027	CG11048	HDC07453	1.47	2.01523	1.89505	0.293573	1.19695	1.04533	0.92687	0.0304001	2.80728	0.248091	0.425188	0.259792	0.0573997	0.0143699	ENSANGG00000000826	Y49A10A.1	WBGene00013028	MGI:1921655	ENSG00000183690				-	-	-
005+166	005+166 F21	1.47	3.6	880.5	38048	2242.5	17549.5	8	FBgn0034487	DRSC06027	CG11048	HDC07453	1.38526	2.28093	2.07502	2.18863	1.1137	1.2988	1.15573	1.45364	2.69376	2.27105	0.425188	0.259792	0.0573997	0.0143699	ENSANGG00000000826	Y49A10A.1	WBGene00013028	MGI:1921655	ENSG00000183690				-	-	-
001+161	001+161 P17	1.42	3.66	915.5	86843.5	2421.5	36208.5	15	FBgn0031842	DRSC02127	CG11098	HDC01144	1.35066	2.29746	3.48582	2.3775	1.17544	1.26589	2.06171	1.37337	4.94118	2.72167	0.0530829	0.00832419	0.000117662	0.0592156	ENSANGG00000007518				ENSG00000154305				Golgi organization and biogenesis ; GO:0007030 | inferred from mutant phenotype	Golgi apparatus ; GO:0005794 | inferred from direct assay	-
001+162	001+162 P17	1.29	3.34	914.5	98049.5	2130	28540.5	13.5	FBgn0031842	DRSC02127	CG11098	HDC01144	1.25464	2.20597	2.53532	1.47326	1.09348	1.20199	1.20645	0.979131	3.57105	4.10735	0.0530829	0.00832419	0.000117662	0.0592156	ENSANGG00000007518				ENSG00000154305				Golgi organization and biogenesis ; GO:0007030 | inferred from mutant phenotype	Golgi apparatus ; GO:0005794 | inferred from direct assay	-
005+165	005+165 F23	1.6	5.1	417	20097	870.5	7762	11	FBgn0034488	DRSC06061	CG11208	HDC07454	1.47	2.62924	1.89505	2.89157	1.19695	1.65934	0.92687	1.39916	2.25666	4.30649	0.299665	0.143067	0.0557804	0.00527429	ENSANGG00000013594	B0334.3	WBGene00007143	MGI:1929657	ENSG00000131373				carbohydrate metabolic process ; GO:0005975 | inferred from electronic annotation	-	oxalyl-CoA decarboxylase activity ; GO:0008949 | inferred from sequence or structural similarity with EMBL:AL034352; protein_id:CAA22176.2 <newline> thiamin pyrophosphate binding ; GO:0030976 | inferred from electronic annotation
005+166	005+166 F23	1.51	3.11	1171.5	58656	2468	29877.5	11	FBgn0034488	DRSC06061	CG11208	HDC07454	1.41211	2.13462	2.55845	1.13043	1.14055	1.15249	1.43128	0.752545	3.26204	1.2045	0.299665	0.143067	0.0557804	0.00527429	ENSANGG00000013594	B0334.3	WBGene00007143	MGI:1929657	ENSG00000131373				carbohydrate metabolic process ; GO:0005975 | inferred from electronic annotation	-	oxalyl-CoA decarboxylase activity ; GO:0008949 | inferred from sequence or structural similarity with EMBL:AL034352; protein_id:CAA22176.2 <newline> thiamin pyrophosphate binding ; GO:0030976 | inferred from electronic annotation
029+167	029+167 M12	1.395	3.125	320.5	32422.5	688.75	13106.8	20.75	FBgn0038734	DRSC14311	CG11453	HDC14530	1.33289	2.13943	2.71208	0.133055	1.12802	1.01566	1.14451	0.107797	3.40684	0.439447	0.199033	0.0369059	0.0457828	0.0429056									metabolic process ; GO:0008152 | inferred from electronic annotation	-	4-coumarate-CoA ligase activity ; GO:0016207 | inferred from sequence or structural similarity with UniProt:O48869 <newline> ligase activity ; GO:0016874 | inferred from electronic annotation
029+168	029+168 M12	1.45	2.99	999.5	84732.5	2023	39239.5	19	FBgn0038734	DRSC14311	CG11453	HDC14530	1.37156	2.09527	2.56391	0.491355	1.15062	1.05688	1.4865	0.300359	2.25169	0.660602	0.199033	0.0369059	0.0457828	0.0429056									metabolic process ; GO:0008152 | inferred from electronic annotation	-	4-coumarate-CoA ligase activity ; GO:0016207 | inferred from sequence or structural similarity with UniProt:O48869 <newline> ligase activity ; GO:0016874 | inferred from electronic annotation
005+165	005+165 J18	1.55	3.34	376	18651.5	782	11282.5	15	FBgn0035276	DRSC08227	CG12022	HDC07994	1.43825	2.20597	1.59418	1.10063	1.1652	1.23607	0.76383	0.455602	2.41218	1.94132	0.381327	0.209781	0.0179959	0.0171786									biological_process ; GO:0008150 | no biological data available	cellular_component ; GO:0005575 | no biological data available	molecular_function ; GO:0003674 | no biological data available
005+166	005+166 J18	1.51	3.19	1203	53663	2632	27283	10	FBgn0035276	DRSC08227	CG12022	HDC07994	1.41211	2.16002	2.55845	1.31412	1.14055	1.17789	1.43128	0.874249	3.8135	2.26337	0.381327	0.209781	0.0179959	0.0171786									biological_process ; GO:0008150 | no biological data available	cellular_component ; GO:0005575 | no biological data available	molecular_function ; GO:0003674 | no biological data available
008+056	008+056 G11	1.78	5.35	325	17787	1417.5	13889	10	FBgn0037356	DRSC12199	CG12170	HDC11959	1.57661	2.6771	18.9653	2.3763	1.51135	2.22868	1.57572	0.90081	2.27826	0.386916	0.014136	3.02991e-33	0.000219974	1.77258e-10	ENSANGG00000014426	F10G8.9	WBGene00008667	MGI:1918397	ENSG00000151093				fatty acid biosynthetic process ; GO:0006633 | inferred from electronic annotation <newline> protein amino acid phosphorylation ; GO:0006468 | inferred from electronic annotation <newline> protein amino acid prenylation ; GO:0018346 | inferred from electronic annotation	-	3-oxoacyl-[acyl-carrier-protein] synthase activity ; GO:0004315 | inferred from sequence or structural similarity with SGD_LOCUS:CEM1; SGD:S0000863 <newline> ATP binding ; GO:0005524 | inferred from electronic annotation <newline> protein kise activity ; GO:0004672 | inferred from electronic annotation <newline> protein prenyltransferase activity ; GO:0008318 | inferred from electronic annotation
056+155	056+155 L17	1.32	2.78	1122.5	90305.5	2007.5	28898.5	15	FBgn0037356	DRSC12199	CG12170	HDC11959	1.27763	2.02245	7.5059	-0.0910733	1.20576	0.984558	2.75612	0.0201458	8.91575	-0.165789	0.014136	3.02991e-33	0.000219974	1.77258e-10	ENSANGG00000014426	F10G8.9	WBGene00008667	MGI:1918397	ENSG00000151093				fatty acid biosynthetic process ; GO:0006633 | inferred from electronic annotation <newline> protein amino acid phosphorylation ; GO:0006468 | inferred from electronic annotation <newline> protein amino acid prenylation ; GO:0018346 | inferred from electronic annotation	-	3-oxoacyl-[acyl-carrier-protein] synthase activity ; GO:0004315 | inferred from sequence or structural similarity with SGD_LOCUS:CEM1; SGD:S0000863 <newline> ATP binding ; GO:0005524 | inferred from electronic annotation <newline> protein kise activity ; GO:0004672 | inferred from electronic annotation <newline> protein prenyltransferase activity ; GO:0008318 | inferred from electronic annotation
011+165	011+165 G01	1.27	3.29	103	11208	234.5	3048	13	FBgn0029822	DRSC17830	CG12236	HDC17601	1.23902	2.19089	1.08812	0.342286	1.03631	1.02427	0.625785	0.191315	2.69188	1.41802	0.610167	0.675822	0.636384	0.777433	ENSANGG00000019616								multicellular organismal development ; GO:0007275 | inferred from electronic annotation <newline> nucleobase, nucleoside, nucleotide and nucleic acid metabolic process ; GO:0006139 | inferred from electronic annotation <newline> regulation of transcription from R polymerase II promoter ; GO:0006357 | inferred from electronic annotation <newline> sex determition ; GO:0007530 | inferred from electr…	-	transcription regulator activity ; GO:0030528 | inferred from electronic annotation <newline> nucleic acid binding ; GO:0003676 | inferred from electronic annotation <newline> protein binding ; GO:0005515 | inferred from electronic annotation <newline> zinc ion binding ; GO:0008270 | inferred from electronic annotation
011+183	011+183 G01	1.28	3.165	211.25	15398	478.5	4517.25	10	FBgn0029822	DRSC17830	CG12236	HDC17601	1.24686	2.15215	1.64724	0.506038	1.06934	1.06999	1.0865	0.432929	2.83765	1.00794	0.610167	0.675822	0.636384	0.777433	ENSANGG00000019616								multicellular organismal development ; GO:0007275 | inferred from electronic annotation <newline> nucleobase, nucleoside, nucleotide and nucleic acid metabolic process ; GO:0006139 | inferred from electronic annotation <newline> regulation of transcription from R polymerase II promoter ; GO:0006357 | inferred from electronic annotation <newline> sex determition ; GO:0007530 | inferred from electr…	-	transcription regulator activity ; GO:0030528 | inferred from electronic annotation <newline> nucleic acid binding ; GO:0003676 | inferred from electronic annotation <newline> protein binding ; GO:0005515 | inferred from electronic annotation <newline> zinc ion binding ; GO:0008270 | inferred from electronic annotation
018+168	018+168 H10	1.33	3.19	174.5	11286.5	383.5	3792.5	10	FBgn0033510	DRSC06219	CG12904	HDC05586	1.28518	2.16002	2.26917	1.46515	1.11116	1.18649	1.45762	0.889096	3.24726	2.5384	0.060818	0.0423644	0.00481338	0.209302	ENSANGG00000007010	F08B12.3	WBGene00004831	MGI:1924627	ENSG00000162687
018+169	018+169 H10	1.31	2.995	306.75	21790.8	580.75	7046.75	11.5	FBgn0033510	DRSC06219	CG12904	HDC05586	1.27003	2.09694	2.93481	0.995063	1.10795	1.11008	1.74633	0.605598	3.65778	1.75499	0.060818	0.0423644	0.00481338	0.209302	ENSANGG00000007010	F08B12.3	WBGene00004831	MGI:1924627	ENSG00000162687
019+171	019+171 A21	1.62	3.02	719	34275.5	1452.5	21832.5	14	FBgn0033591	DRSC06338	CG13216	HDC05733	1.48243	2.10526	1.58007	-0.235059	1.14537	0.991126	1.02521	-0.0214227	2.47403	0.796543	0.0462844	0.093623	0.139388	2.97124e-06									-	-	-
019+172	019+172 A21	1.99	2.61	336	17706.5	539.5	17581	33	FBgn0033591	DRSC06338	CG13216	HDC05733	1.68813	1.95935	3.15911	-0.659402	1.33799	0.907206	2.30629	-0.472954	2.40617	-0.414673	0.0462844	0.093623	0.139388	2.97124e-06									-	-	-
018+168	018+168 P22	1.3	3.12	182	13144	417	3876	11	FBgn0040766	DRSC06355	CG13235		1.26236	2.13783	1.80372	1.28245	1.08835	1.16431	1.16498	0.789545	3.45734	1.29359	0.283249	0.270595	0.0384404	0.504451									-	-	-
018+169	018+169 P22	1.27	3.16	232.5	17204.5	518.5	4882.5	9	FBgn0040766	DRSC06355	CG13235		1.23902	2.15057	2.12959	1.45963	1.07694	1.16371	1.24167	0.89417	2.31349	0.687735	0.283249	0.270595	0.0384404	0.504451									-	-	-
022+166	022+166 I22	1.7	3.56	386.5	22057	991.5	15972.5	15.5	FBgn0035699	DRSC09974	CG13300	HDC08754	1.53063	2.26976	2.41932	0.879125	1.2153	1.12855	1.89731	0.752082	2.33932	0.758757	0.495456	0.666088	0.110075	0.14763									-	-	-
022+167	022+167 I22	1.39	3.4	199	12031	459	4832.75	10.5	FBgn0035699	DRSC09974	CG13300	HDC08754	1.3293	2.22378	0.250272	1.60412	1.02027	1.17488	0.0351659	1.0886	2.71256	1.24165	0.495456	0.666088	0.110075	0.14763									-	-	-
024+166	024+166 G04	1.32	3.61	461.5	46398.5	1231.5	15483.5	12.5	FBgn0036532	DRSC09992	CG13445	HDC10346	1.27763	2.28371	3.21471	2.88232	1.07972	1.2465	1.69683	1.93701	4.93006	4.52383	0.0014382	0.00195983	2.36771e-08	0.294649									-	-	-
024+169	024+169 G04	1.36	4.19	489.5	46551	1537	16276	11	FBgn0036532	DRSC09992	CG13445	HDC10346	1.30748	2.4327	3.41889	3.93805	1.1223	1.36978	2.6831	2.82946	6.37689	6.10731	0.0014382	0.00195983	2.36771e-08	0.294649									-	-	-
062+126	062+126 I01	1.485	3.88	804.25	82873.5	2303.25	38760.8	18.5	FBgn0034699	DRSC22823	CG13504		1.39541	2.35584	6.10628	3.08981	1.23282	1.38978	3.60719	1.86904	7.0275	2.06312	0.000156247	3.51235e-05	1.15622e-05	0.0192031									-	-	-
062+127	062+127 I01	1.32	3.42	1014.5	97305.5	2459	31443	13	FBgn0034699	DRSC22823	CG13504		1.27763	2.22964	1.92895	2.18437	1.06982	1.19829	1.32498	1.42808	2.34361	1.63088	0.000156247	3.51235e-05	1.15622e-05	0.0192031									-	-	-
030+156	030+156 O10	1.42	3.3	262	24861.5	609.5	10688.5	17.5	FBgn0039205	DRSC14625	CG13623	HDC15410	1.35066	2.19392	2.43151	0.593802	1.14179	1.08997	1.62774	0.451578	4.83609	3.14585	0.00630466	0.0283065	3.68241e-08	0.00253906	ENSANGG00000016752	Y54G11A.9	WBGene00013218	MGI:1921566	ENSG00000165898				-	-	-
030+157	030+157 O10	1.49	3.2	163.5	17135	361.5	8079	22.5	FBgn0039205	DRSC14625	CG13623	HDC15410	1.39878	2.16315	2.99234	0.610362	1.21252	1.0999	2.36658	0.490462	6.33474	1.15902	0.00630466	0.0283065	3.68241e-08	0.00253906	ENSANGG00000016752	Y54G11A.9	WBGene00013218	MGI:1921566	ENSG00000165898				-	-	-
062+126	062+126 I17	1.3	3.1	981	93380.2	2066	27794.5	13.25	FBgn0035563	DRSC22815	CG13716		1.26236	2.1314	2.63647	1.27103	1.09977	1.16534	1.53448	0.814694	3.47666	0.888692	0.17421	0.161876	0.00113806	0.524256									organelle localization ; GO:0051640 | inferred from sequence or structural similarity with halo	-	-
062+127	062+127 I17	1.31	3.09	960	90335	2004.5	28113	14	FBgn0035563	DRSC22815	CG13716		1.27003	2.12817	1.72123	1.09573	1.06221	1.09683	1.18175	0.692689	4.09251	3.41042	0.17421	0.161876	0.00113806	0.524256									organelle localization ; GO:0051640 | inferred from sequence or structural similarity with halo	-	-
022+166	022+166 E09	1.63	3.56	259	13103	664	8203.5	12.5	FBgn0035562	DRSC08326	CG13717	HDC08480	1.48858	2.26976	1.94796	0.879125	1.17325	1.12855	1.53484	0.752082	2.39493	1.59261	0.0589231	0.131377	0.184835	6.82267e-05									-	-	-
022+167	022+167 E09	1.76	2.41	458	25933	640	20138	31.5	FBgn0035562	DRSC08326	CG13717	HDC08480	1.56531	1.87963	2.56641	-1.36149	1.25628	0.83073	1.68354	-1.074	2.23952	-0.720452	0.0589231	0.131377	0.184835	6.82267e-05									-	-	-
018+168	018+168 J07	1.33	3.135	465.75	26645	1154	10599	9	FBgn0033403	DRSC06410	CG13739	HDC05389	1.28518	2.14263	2.26917	1.32195	1.11116	1.1691	1.45762	0.811064	2.71548	1.83587	0.21747	0.200473	0.151055	0.41926									-	-	-
018+169	018+169 J07	1.26	2.81	470.25	32908.2	960.75	10171.5	10.75	FBgn0033403	DRSC06410	CG13739	HDC05389	1.23111	2.03318	1.92432	0.442723	1.06903	1.04633	1.11303	0.262506	2.09249	0.313686	0.21747	0.200473	0.151055	0.41926									-	-	-
018+168	018+168 F11	1.4	3.28	227.5	13090.5	525	5204.5	10	FBgn0033368	DRSC06414	CG13743	HDC05330	1.33647	2.18784	3.31563	1.69423	1.16245	1.21432	2.11556	1.01393	3.57776	2.2641	0.0142504	0.00773881	0.00256185	0.0700661	ENSANGG00000008278			MGI:2443383	ENSG00000169507				-	-	-
018+169	018+169 F11	1.3	3.08	200	14963	419.5	4494.5	10.5	FBgn0033368	DRSC06414	CG13743	HDC05330	1.26236	2.12493	2.73584	1.2375	1.10028	1.13807	1.62162	0.756188	3.62702	1.40402	0.0142504	0.00773881	0.00256185	0.0700661	ENSANGG00000008278			MGI:2443383	ENSG00000169507				-	-	-
019+171	019+171 B10	1.71	3.55	305	11894	759	8396	11	FBgn0033922	DRSC06437	CG13942	HDC06367	1.53649	2.26695	2.16539	1.4236	1.19943	1.15282	1.40882	1.02897	2.17848	3.13257	0.220817	0.297187	0.207438	0.00109745
019+172	019+172 B10	1.69	2.39	241	14952.5	340.5	10557	31	FBgn0033922	DRSC06437	CG13942	HDC06367	1.52473	1.87129	1.66085	-1.21051	1.17459	0.819149	1.15335	-0.918671	2.35284	-1.67983	0.220817	0.297187	0.207438	0.00109745
001+161	001+161 H05	1.37	3.43	327	33603.8	802.75	12178.2	16.25	FBgn0031696	DRSC02357	CG14030	HDC00894	1.31481	2.23256	2.77869	1.79165	1.13959	1.20099	1.63258	1.04893	4.67211	2.09901	0.217438	0.0833498	0.000932209	0.237789									protein amino acid phosphorylation ; GO:0006468 | non-traceable author statement <newline> mitotic cell cycle spindle assembly checkpoint ; GO:0007094 | inferred from direct assay <newline> chromosome segregation ; GO:0007059 | inferred from electronic annotation <newline> mitosis ; GO:0007067 | inferred from electronic annotation <newline> regulation of progression through cell cycle ; GO:000007…	-	protein kise activity ; GO:0004672 | non-traceable author statement <newline> protein serine/threonine kise activity ; GO:0004674 | inferred from sequence or structural similarity with EMBL:AF002823 <newline> receptor sigling protein serine/threonine kise activity ; GO:0004702 | inferred from electronic annotation <newline> ATP binding ; GO:0005524 | inferred from electronic annotation
001+162	001+162 H05	1.265	3.455	290.25	31022.5	711.25	8117.5	11.5	FBgn0031696	DRSC02357	CG14030	HDC00894	1.23507	2.23982	2.02716	1.72513	1.07391	1.23584	0.942093	1.13827	2.98086	2.43007	0.217438	0.0833498	0.000932209	0.237789									protein amino acid phosphorylation ; GO:0006468 | non-traceable author statement <newline> mitotic cell cycle spindle assembly checkpoint ; GO:0007094 | inferred from direct assay <newline> chromosome segregation ; GO:0007059 | inferred from electronic annotation <newline> mitosis ; GO:0007067 | inferred from electronic annotation <newline> regulation of progression through cell cycle ; GO:000007…	-	protein kise activity ; GO:0004672 | non-traceable author statement <newline> protein serine/threonine kise activity ; GO:0004674 | inferred from sequence or structural similarity with EMBL:AF002823 <newline> receptor sigling protein serine/threonine kise activity ; GO:0004702 | inferred from electronic annotation <newline> ATP binding ; GO:0005524 | inferred from electronic annotation
023+168	023+168 J22	1.38	3.3	676	66767.5	1537.5	25955.5	16.5	FBgn0036351	DRSC10110	CG14107	HDC09988	1.32208	2.19392	2.94605	1.84741	1.10576	1.14214	1.87938	1.13446	3.07765	0.973451	0.019931	0.032755	0.0443959	0.350701									-	-	-
023+172	023+172 J22	1.33	3.27	680.5	66276.5	1502	21557	14.5	FBgn0036351	DRSC10110	CG14107	HDC09988	1.28518	2.18479	2.39691	1.15254	1.08687	1.10022	1.74497	0.79198	2.60113	0.181457	0.019931	0.032755	0.0443959	0.350701									-	-	-
023+168	023+168 H16	1.35	2.8	903.5	91539.5	1604.5	31933	20	FBgn0036343	DRSC10118	CG14115	HDC09946	1.3001	2.02962	2.34074	-0.174561	1.08378	0.977832	1.48537	-0.17733	3.23719	0.265323	0.00672668	0.0146598	9.36236e-05	0.264247	ENSANGG00000012339								-	-	-
023+172	023+172 H16	1.38	3.09	741.5	70336	1499.5	27699.5	17.5	FBgn0036343	DRSC10118	CG14115	HDC09946	1.32208	2.12817	3.42158	0.486084	1.12377	1.0436	2.49132	0.348689	5.37089	0.437037	0.00672668	0.0146598	9.36236e-05	0.264247	ENSANGG00000012339								-	-	-
029+167	029+167 M13	1.365	3.365	84	7332	198	2704.5	13.25	FBgn0038629	DRSC14783	CG14304	HDC14330	1.31115	2.21343	2.27222	0.811817	1.10628	1.08965	0.929921	0.581035	2.85246	1.22958	0.250814	0.0668311	0.0511434	0.0683457									chitin metabolic process ; GO:0006030 | inferred from electronic annotation	extracellular region ; GO:0005576 | inferred from electronic annotation	chitin binding ; GO:0008061 | inferred from electronic annotation
029+168	029+168 M13	1.46	3.25	421.5	34599	849.5	17235.5	18	FBgn0038629	DRSC14783	CG14304	HDC14330	1.37844	2.17865	2.67654	1.15121	1.15749	1.14026	1.55717	0.775016	2.72896	1.8981	0.250814	0.0668311	0.0511434	0.0683457									chitin metabolic process ; GO:0006030 | inferred from electronic annotation	extracellular region ; GO:0005576 | inferred from electronic annotation	chitin binding ; GO:0008061 | inferred from electronic annotation
029+167	029+167 M11	1.31	2.725	353	36171.2	585	11575.8	20.25	FBgn0038628	DRSC14785	CG14306	HDC14329	1.27003	2.00247	1.4401	-1.12337	1.06515	0.878691	0.523968	-0.76819	2.02858	-0.875404	0.42576	0.218576	0.299455	0.196982									-	intracellular ; GO:0005622 | inferred from electronic annotation	zinc ion binding ; GO:0008270 | inferred from electronic annotation
029+168	029+168 M11	1.46	3.18	980.5	88321	2185.5	42028	19	FBgn0038628	DRSC14785	CG14306	HDC14329	1.37844	2.15688	2.67654	0.978903	1.15749	1.11849	1.55717	0.651066	2.13321	0.905865	0.42576	0.218576	0.299455	0.196982									-	intracellular ; GO:0005622 | inferred from electronic annotation	zinc ion binding ; GO:0008270 | inferred from electronic annotation
010+167	010+167 E03	1.32	3.51	153	8979	387	2962.5	7	FBgn0039402	DRSC14886	CG14542	HDC15699	1.27763	2.25562	1.82223	1.48142	1.11489	1.22554	1.2718	0.845035	2.73564	1.42183	0.000558552	3.77068e-18	6.57251e-14	0.0264084	ENSANGG00000018430	Y46G5A.12	WBGene00012903	MGI:1916203	ENSG00000130724				-	-	-
010+168	010+168 E03	1.22	2.57	197.5	7872	309.5	1718	6	FBgn0039402	DRSC14886	CG14542	HDC15699	1.19885	1.94391	12.8048	3.83051	1.17833	1.72868	3.3662	1.95673	11.704	5.63848	0.000558552	3.77068e-18	6.57251e-14	0.0264084	ENSANGG00000018430	Y46G5A.12	WBGene00012903	MGI:1916203	ENSG00000130724				-	-	-
030+156	030+156 L24	1.32	3.94	324	26943.5	953.5	9240.5	9	FBgn0039404	DRSC14887	CG14543	HDC15702	1.27763	2.37118	1.19538	1.78092	1.06876	1.26723	0.777791	1.33054	2.48771	3.78756	0.0830428	0.224177	0.00369253	0.0493738	ENSANGG00000009625	Y51H4A.15	WBGene00013109	MGI:1916749					-	-	-
030+157	030+157 L24	1.48	3.82	325	28555.5	933.5	13679	14	FBgn0039404	DRSC14887	CG14543	HDC15702	1.39204	2.34025	2.89924	1.74823	1.20579	1.277	2.29089	1.32852	4.55078	2.5492	0.0830428	0.224177	0.00369253	0.0493738	ENSANGG00000009625	Y51H4A.15	WBGene00013109	MGI:1916749					-	-	-
027+161	027+161 L19	1.46	3.42	236.5	19479	516	9468.5	18.5	FBgn0037942, FBgn0002906	DRSC14943	CG14721, mus309	HDC13077	1.37844	2.22964	2.45408	0.674491	1.14273	1.07624	1.50345	0.516331	2.61916	0.502446	0.0891641	0.073883	0.0597735	0.00809551									thiamin diphosphate biosynthetic process ; GO:0009229 | inferred from electronic annotation <newline> thiamin metabolic process ; GO:0006772 | inferred from electronic annotation	-	thiamin diphosphokise activity ; GO:0004788 | inferred from sequence or structural similarity with UniProt:P41888 <newline> ATP binding ; GO:0005524 | inferred from electronic annotation
027+162	027+162 L19	1.56	3.5	206	16869.5	506.5	9481	19	FBgn0037942, FBgn0002906	DRSC14943	CG14721, mus309	HDC13077	1.44469	2.25276	2.42575	0.599474	1.18428	1.09045	1.53486	0.543716	2.84901	0.966364	0.0891641	0.073883	0.0597735	0.00809551									thiamin diphosphate biosynthetic process ; GO:0009229 | inferred from electronic annotation <newline> thiamin metabolic process ; GO:0006772 | inferred from electronic annotation	-	thiamin diphosphokise activity ; GO:0004788 | inferred from sequence or structural similarity with UniProt:P41888 <newline> ATP binding ; GO:0005524 | inferred from electronic annotation
060+125	060+125 J18	1.3	2.605	394.5	38030.2	819.25	16793.2	20.25	FBgn0033282	DRSC22326	CG14755		1.26236	1.95743	7.75093	1.44741	1.21039	1.40084	2.98542	1.09969	9.47786	2.38613	0.0103702	9.69892e-07	9.79707e-11	0.063721									-	-	-
060+126	060+126 J18	1.35	3.44	584.5	48089.5	1342.5	17264.5	13	FBgn0033282	DRSC22326	CG14755		1.3001	2.23547	1.32869	0.836509	1.05608	1.09206	0.85064	0.561041	3.28924	1.64552	0.0103702	9.69892e-07	9.79707e-11	0.063721									-	-	-
015+187	015+187 F06	1.24	3.09	341	25076	707	5890.5	8.5	FBgn0032619	DRSC02433	CG15133	HDC02893	1.21511	2.12817	1.50885	1.48288	1.0573	1.19215	0.940445	1.08798	2.63401	2.39519	0.383196	0.23867	0.0334728	0.60563	ENSANGG00000005390	Y47G6A.29	WBGene00021652		ENSG00000189066				-	-	-
015+188	015+188 F06	1.29	3.42	285	21311	684.5	6060.5	9	FBgn0032619	DRSC02433	CG15133	HDC02893	1.25464	2.22964	2.53532	1.71743	1.09169	1.25096	1.25043	1.35857	3.22418	3.17472	0.383196	0.23867	0.0334728	0.60563	ENSANGG00000005390	Y47G6A.29	WBGene00021652		ENSG00000189066				-	-	-
015+187	015+187 P08	1.29	3.74	104	8665.5	284.5	2483	9	FBgn0032675	DRSC02458	CG15157	HDC03043	1.25464	2.31909	2.53532	2.94186	1.09683	1.38307	1.61016	2.1792	4.61364	3.78845	0.139531	0.16775	0.000176004	0.304906									-	-	-
015+188	015+188 P08	1.355	3.165	99	8858	218	2956.5	16.25	FBgn0032675	DRSC02458	CG15157	HDC03043	1.3038	2.15215	3.81181	1.1879	1.14085	1.17347	1.94525	0.93948	4.53782	1.83165	0.139531	0.16775	0.000176004	0.304906									-	-	-
056+157	056+157 J06	1.27	3.445	165.5	12292.8	202	1629.5	6.5	FBgn0032675	DRSC02458	CG15157	HDC03043	1.23902	2.23692	1.62341	1.6203	1.10111	1.34469	1.24356	0.872716	3.61412	3.92931	0.139531	0.16775	0.000176004	0.304906									-	-	-
011+183	011+183 M18	1.285	3.24	237.5	17487	520.25	5119.5	8.75	FBgn0030174	DRSC18000	CG15312	HDC18220	1.25076	2.17557	1.73532	0.700105	1.07324	1.09341	1.14769	0.566198	2.39373	1.27818	0.856334	0.903349	0.953053	0.956684									-	-	-
011+184	011+184 M18	1.2	2.77	171	12282.5	306.5	2531.75	8.5	FBgn0030174	DRSC18000	CG15312	HDC18220	1.18232	2.01885	0.789262	0.179438	1.04142	1.06292	0.457721	0.246955	2.18252	2.52105	0.856334	0.903349	0.953053	0.956684									-	-	-
059+116	059+116 I16	1.24	2.57	957.5	95109	1501	23003	15.5	FBgn0030259	DRSC21532	CG1545		1.21511	1.94391	0.283463	-0.798545	1.01325	0.904671	0.218208	-0.592022	2.67785	0.788699	0.92536	0.965134	0.139388	0.986903									-	-	-
059+117	059+117 I16	1.25	3	997	93404	1994.5	23343.5	12	FBgn0030259	DRSC21532	CG1545		1.22314	2.09861	0.440582	0.0294671	1.01792	1.00404	0.314624	0.0354105	2.20246	0.38326	0.92536	0.965134	0.139388	0.986903									-	-	-
015+187	015+187 I03	1.32	3.55	319.5	23923	814	7590.5	9.5	FBgn0032438	DRSC02499	CG15489	HDC02199	1.27763	2.26695	3.13228	2.54342	1.11982	1.33093	1.99964	1.88119	4.31461	3.09045	0.0198175	0.00375333	0.00182347	0.13731
015+188	015+188 I03	1.325	3.53	219.5	18784.8	566	6548.25	11	FBgn0032438	DRSC02499	CG15489	HDC02199	1.28141	2.2613	3.23045	1.93377	1.11846	1.28261	1.6288	1.52979	3.04896	1.83518	0.0198175	0.00375333	0.00182347	0.13731
033+164	033+164 G16	1.42	3.68	1090.5	105698	2923.5	44885.5	15.5	FBgn0029799	DRSC18078	CG15772	HDC17563	1.35066	2.30291	3.02196	1.1155	1.1011	1.09724	2.05348	0.833878	2.29443	0.948574	0.0219547	0.0418505	0.185157	0.445713									-	-	-
033+165	033+165 G16	1.34	2.64	1107	107696	1826.5	36627	21	FBgn0029799	DRSC18078	CG15772	HDC17563	1.29267	1.97078	2.18829	-0.592902	1.07468	0.934405	1.53837	-0.457477	2.33606	-0.37524	0.0219547	0.0418505	0.185157	0.445713									-	-	-
028+166	028+166 E19	1.32	3.78	434	34608	1182.5	10845	9.5	FBgn0038131	DRSC15125	CG15888	HDC13372	1.27763	2.32972	1.7466	1.8111	1.10716	1.2805	1.09052	1.32049	2.1714	1.98183	0.353876	0.378176	0.139111	0.270615									-	-	-
028+167	028+167 E19	1.36	3.675	571	43686.2	1547.5	17124	10.25	FBgn0038131	DRSC15125	CG15888	HDC13372	1.30748	2.30155	1.81819	1.29214	1.09914	1.1423	1.15271	0.858291	2.71557	2.33576	0.353876	0.378176	0.139111	0.270615									-	-	-
011+166	011+166 I01	1.47	3.76	999	99500.5	2763.5	47224.5	16.5	FBgn0029860	DRSC18095	CG15891	HDC17670	1.38526	2.32442	2.57426	1.44542	1.09477	1.14372	1.35265	0.987802	2.56863	0.903944	0.952823	0.929013	0.99905	0.994263									-	-	-
011+183	011+183 I01	1.25	3.81	530.5	50052.5	1490.75	13104	8.25	FBgn0029860	DRSC18095	CG15891	HDC17670	1.22314	2.33763	1.11139	2.04295	1.04562	1.25547	0.71425	1.48835	2.29833	2.6001	0.952823	0.929013	0.99905	0.994263									-	-	-
017+164	017+164 N18	1.305	3.015	608.5	36284	1189.25	12254	9.75	FBgn0033085	DRSC04976	CG15908	HDC04855	1.2662	2.1036	2.67251	0.915758	1.11433	1.12529	1.536	0.590912	2.31912	0.444815	0.408965	0.320379	0.218413	0.587148				MGI:1919557					-	-	-
017+165	017+165 N18	1.21	3.165	628	51907.2	1357.25	12316.5	8.75	FBgn0033085	DRSC04976	CG15908	HDC04855	1.19062	2.15215	1.0863	1.49997	1.03693	1.17118	0.581615	1.04689	2.15118	1.74835	0.408965	0.320379	0.218413	0.587148				MGI:1919557					-	-	-
009+171	009+171 O22	1.49	3.46	352.5	19107	847.5	9650.5	11	FBgn0038881	DRSC15157	CG16791	HDC14798	1.39878	2.24127	3.00986	-0.834986	1.17713	0.890069	1.53838	-0.532235	2.67321	-0.0495866	0.0220568	0.0343565	0.000351373	0.000106918	ENSANGG00000017083	C26D10.6	WBGene00007746						phagocytosis, engulfment ; GO:0006911 | inferred from mutant phenotype	-	-
009+174	009+174 O22	1.56	5.14	132	9583	542.5	5350.5	10	FBgn0038881	DRSC15157	CG16791	HDC14798	1.44469	2.63705	2.30351	5.16648	1.24302	1.52396	2.04402	2.08942	5.39783	4.83704	0.0220568	0.0343565	0.000351373	0.000106918	ENSANGG00000017083	C26D10.6	WBGene00007746						phagocytosis, engulfment ; GO:0006911 | inferred from mutant phenotype	-	-
015+187	015+187 B12	1.44	4.05	204.5	11413	625.5	4934.5	8	FBgn0032596	DRSC02603	CG17331	HDC02858	1.36464	2.39872	5.39165	3.55041	1.20683	1.4627	3.47376	2.63435	7.24971	5.7966	0.000233129	2.6233e-05	2.19703e-06	0.016852	ENSANGG00000014309	T20F5.2	WBGene00003950	MGI:1347045					proteolysis ; GO:0006508 | inferred from electronic annotation <newline> ubiquitin-dependent protein catabolic process ; GO:0006511 | inferred from electronic annotation <newline> cellular process ; GO:0009987 | inferred from mutant phenotype	proteasome core complex (sensu Eukaryota) ; GO:0005839 | inferred from sequence or structural similarity with UniProt:P40307	endopeptidase activity ; GO:0004175 | inferred from sequence or structural similarity with UniProt:P40307 <newline> threonine endopeptidase activity ; GO:0004298 | inferred from electronic annotation
015+188	015+188 B12	1.3	3.63	228	12049.5	594	3474.5	6	FBgn0032596	DRSC02603	CG17331	HDC02858	1.26236	2.28923	2.73584	2.12467	1.09941	1.31055	1.35957	1.68087	2.67997	4.75478	0.000233129	2.6233e-05	2.19703e-06	0.016852	ENSANGG00000014309	T20F5.2	WBGene00003950	MGI:1347045					proteolysis ; GO:0006508 | inferred from electronic annotation <newline> ubiquitin-dependent protein catabolic process ; GO:0006511 | inferred from electronic annotation <newline> cellular process ; GO:0009987 | inferred from mutant phenotype	proteasome core complex (sensu Eukaryota) ; GO:0005839 | inferred from sequence or structural similarity with UniProt:P40307	endopeptidase activity ; GO:0004175 | inferred from sequence or structural similarity with UniProt:P40307 <newline> threonine endopeptidase activity ; GO:0004298 | inferred from electronic annotation
016+159	016+159 J05	1.28	3.76	382.5	26788	1063.5	7771	7	FBgn0040010	DRSC03798	CG17493	HDC03738	1.24686	2.32442	1.44501	1.92319	1.1162	1.47619	1.06199	1.42251	3.92383	4.36217	0.068202	0.0434704	2.96126e-05	0.0270116	ENSANGG00000020395			MGI:1347086					calcium-mediated sigling ; GO:0019722 | inferred from electronic annotation <newline> chromosome segregation ; GO:0007059 | inferred from electronic annotation <newline> mitosis ; GO:0007067 | inferred from electronic annotation	cytoskeleton ; GO:0005856 | inferred from sequence or structural similarity	calcium ion binding ; GO:0005509 | inferred from sequence or structural similarity with MGD:Cetn2; MGI:MGI:1347085 <newline> calmodulin binding ; GO:0005516 | inferred from electronic annotation
016+160	016+160 J05	1.42	4.07	355	22459	1075	9707	9	FBgn0040010	DRSC03798	CG17493	HDC03738	1.35066	2.40364	3.74596	3.27301	1.17619	1.42547	2.09602	2.30977	5.10575	4.0061	0.068202	0.0434704	2.96126e-05	0.0270116	ENSANGG00000020395			MGI:1347086					calcium-mediated sigling ; GO:0019722 | inferred from electronic annotation <newline> chromosome segregation ; GO:0007059 | inferred from electronic annotation <newline> mitosis ; GO:0007067 | inferred from electronic annotation	cytoskeleton ; GO:0005856 | inferred from sequence or structural similarity	calcium ion binding ; GO:0005509 | inferred from sequence or structural similarity with MGD:Cetn2; MGI:MGI:1347085 <newline> calmodulin binding ; GO:0005516 | inferred from electronic annotation
018+168	018+168 L21	1.33	4.34	456	45345.5	1489.5	14582.5	10	FBgn0033425	DRSC06787	CG1874	HDC05427	1.28518	2.46787	2.26917	3.99996	1.11116	1.49435	1.45762	2.27035	2.85545	5.27085	0.266639	0.254519	0.139773	0.467426
018+169	018+169 L21	1.25	3.87	529	54749	1531	14112	9	FBgn0033425	DRSC06787	CG1874	HDC05427	1.22314	2.35325	1.71741	3.21544	1.06106	1.3664	0.983357	1.98481	2.01803	3.87789	0.266639	0.254519	0.139773	0.467426
004+168	004+168 C22	1.83	4.49	641	29607	2234.5	24093	11	FBgn0033424	DRSC06794	CG1884	HDC05427	1.60432	2.50185	4.88104	3.25593	1.34157	1.50618	3.40836	2.20629	7.14439	4.23518	0.000103399	0.000186933	1.03274e-06	7.92386e-07	ENSANGG00000014047	F57B9.2	WBGene00003824	MGI:2442402	ENSG00000125107
004+169	004+169 C22	1.495	4.625	90.5	4518.75	341.75	2269.25	7.75	FBgn0033424	DRSC06794	CG1884	HDC05427	1.40213	2.53148	2.59498	3.46055	1.16292	1.52092	1.60445	2.16092	3.03298	4.26631	0.000103399	0.000186933	1.03274e-06	7.92386e-07	ENSANGG00000014047	F57B9.2	WBGene00003824	MGI:2442402	ENSG00000125107
034+162	034+162 H15	1.4	3.68	220.5	17368	593	6967.5	12	FBgn0030341	DRSC19827	CG1967	HDC18507	1.33647	2.30291	1.98884	1.34546	1.1201	1.16792	1.41647	0.935345	2.4313	1.61538	0.113999	0.238483	0.322593	0.155927	ENSANGG00000016261	F57B10.5	WBGene00019003	MGI:1913361	ENSG00000166557				post-Golgi vesicle-mediated transport ; GO:0006892 | inferred from sequence or structural similarity with EMBL:AJ132270; protein_id:CAB40416.1 <newline> intracellular protein transport ; GO:0006886 | inferred from electronic annotation	transport vesicle ; GO:0030133 | inferred from sequence or structural similarity <newline> coated vesicle ; GO:0030135 | inferred from sequence or structural similarity with EMBL:AJ132270; protein_id:CAB40416.1 <newline> integral to membrane ; GO:0016021 | inferred from electronic annotation	transporter activity ; GO:0005215 | inferred from sequence or structural similarity
034+163	034+163 H15	1.38	3.72	350	24971	956	9666	10	FBgn0030341	DRSC19827	CG1967	HDC18507	1.32208	2.31372	2.06939	1.42543	1.12783	1.1921	1.52471	0.977554	2.19597	1.42288	0.113999	0.238483	0.322593	0.155927	ENSANGG00000016261	F57B10.5	WBGene00019003	MGI:1913361	ENSG00000166557				post-Golgi vesicle-mediated transport ; GO:0006892 | inferred from sequence or structural similarity with EMBL:AJ132270; protein_id:CAB40416.1 <newline> intracellular protein transport ; GO:0006886 | inferred from electronic annotation	transport vesicle ; GO:0030133 | inferred from sequence or structural similarity <newline> coated vesicle ; GO:0030135 | inferred from sequence or structural similarity with EMBL:AJ132270; protein_id:CAB40416.1 <newline> integral to membrane ; GO:0016021 | inferred from electronic annotation	transporter activity ; GO:0005215 | inferred from sequence or structural similarity
011+165	011+165 C06	1.36	3.62	395	50646.5	994.5	17610	18	FBgn0030025	DRSC18211	CG2147	HDC17966	1.30748	2.28647	2.94296	1.52187	1.10478	1.11985	1.85853	0.963153	7.17171	2.17739	0.324349	0.239815	0.00127942	0.657315									-	-	-
011+166	011+166 C06	1.47	3.69	1015	102830	2737	49096	18	FBgn0030025	DRSC18211	CG2147	HDC17966	1.38526	2.30563	2.57426	1.25506	1.09477	1.12493	1.35265	0.856722	3.33601	1.34806	0.324349	0.239815	0.00127942	0.657315									-	-	-
034+162	034+162 P01	1.33	3.54	506	39714	1316	13601	10	FBgn0030386	DRSC19862	CG2574	HDC18591	1.28518	2.26413	1.14825	1.01661	1.06881	1.12914	0.828844	0.7343	3.31072	1.91872	0.915655	0.965134	0.0614471	0.955318									protein metabolic process ; GO:0019538 | inferred from electronic annotation <newline> ubiquitin cycle ; GO:0006512 | inferred from electronic annotation	-	ligase activity ; GO:0016874 | inferred from electronic annotation <newline> ubiquitin-protein ligase activity ; GO:0004842 | inferred from electronic annotation
034+163	034+163 P01	1.31	3.81	388.5	31909	1124.5	10358	9	FBgn0030386	DRSC19862	CG2574	HDC18591	1.27003	2.33763	1.19523	1.61069	1.07577	1.216	0.914508	1.09062	2.85115	2.23143	0.915655	0.965134	0.0614471	0.955318									protein metabolic process ; GO:0019538 | inferred from electronic annotation <newline> ubiquitin cycle ; GO:0006512 | inferred from electronic annotation	-	ligase activity ; GO:0016874 | inferred from electronic annotation <newline> ubiquitin-protein ligase activity ; GO:0004842 | inferred from electronic annotation
034+162	034+162 N21	1.31	3.35	162	13595	383	4175	10	FBgn0030384	DRSC19863	CG2577	HDC18585	1.27003	2.20896	0.899949	0.54888	1.05366	1.07397	0.655262	0.448348	2.60314	1.22689	0.429014	0.641128	0.216595	0.690464									protein amino acid phosphorylation ; GO:0006468 | non-traceable author statement <newline> intracellular sigling cascade ; GO:0007242 | inferred from electronic annotation	cytoplasm ; GO:0005737 | inferred from direct assay <newline> nucleus ; GO:0005634 | inferred from direct assay	casein kise I activity ; GO:0004681 | non-traceable author statement <newline> receptor sigling protein serine/threonine kise activity ; GO:0004702 | inferred from electronic annotation <newline> ATP binding ; GO:0005524 | inferred from electronic annotation
034+164	034+164 N21	1.35	3.49	561	56395	1343	19129.2	14.25	FBgn0030384	DRSC19863	CG2577	HDC18585	1.3001	2.2499	2.41454	0.991454	1.10034	1.10679	1.70336	0.723034	2.97687	0.0266929	0.429014	0.641128	0.216595	0.690464									protein amino acid phosphorylation ; GO:0006468 | non-traceable author statement <newline> intracellular sigling cascade ; GO:0007242 | inferred from electronic annotation	cytoplasm ; GO:0005737 | inferred from direct assay <newline> nucleus ; GO:0005634 | inferred from direct assay	casein kise I activity ; GO:0004681 | non-traceable author statement <newline> receptor sigling protein serine/threonine kise activity ; GO:0004702 | inferred from electronic annotation <newline> ATP binding ; GO:0005524 | inferred from electronic annotation
063+050	063+050 J16	1.25	2.45	1042	91683	1523.5	23214.5	15.5	FBgn0030384	DRSC23309	CG2577		1.22314	1.89609	1.54825	-0.0389056	1.0576	0.990377	0.871242	-0.0650307	2.48317	0.578178	0.338934	0.342156	0.188863	0.684809									protein amino acid phosphorylation ; GO:0006468 | non-traceable author statement <newline> intracellular sigling cascade ; GO:0007242 | inferred from electronic annotation	cytoplasm ; GO:0005737 | inferred from direct assay <newline> nucleus ; GO:0005634 | inferred from direct assay	casein kise I activity ; GO:0004681 | non-traceable author statement <newline> receptor sigling protein serine/threonine kise activity ; GO:0004702 | inferred from electronic annotation <newline> ATP binding ; GO:0005524 | inferred from electronic annotation
063+056	063+056 J16	1.28	2.86	1076	97151.5	2002.5	26698.5	13	FBgn0030384	DRSC23309	CG2577		1.24686	2.05082	2.13055	0.392007	1.07898	1.05584	1.40559	0.340477	2.13261	0.0136483	0.338934	0.342156	0.188863	0.684809									protein amino acid phosphorylation ; GO:0006468 | non-traceable author statement <newline> intracellular sigling cascade ; GO:0007242 | inferred from electronic annotation	cytoplasm ; GO:0005737 | inferred from direct assay <newline> nucleus ; GO:0005634 | inferred from direct assay	casein kise I activity ; GO:0004681 | non-traceable author statement <newline> receptor sigling protein serine/threonine kise activity ; GO:0004702 | inferred from electronic annotation <newline> ATP binding ; GO:0005524 | inferred from electronic annotation
004+168	004+168 G16	1.42	3.81	174	9667	485.5	3763.5	7	FBgn0050007	DRSC06110	CG30007	HDC05503	1.35066	2.33763	1.26029	2.20462	1.08791	1.34195	0.88	1.49542	2.51663	3.44634	0.416254	0.483174	0.148596	0.238254									-	-	-
004+169	004+169 G16	1.44	3.46	318.5	16262	685.5	5554.25	8.5	FBgn0050007	DRSC06110	CG30007	HDC05503	1.36464	2.24127	1.99865	1.52878	1.12544	1.23071	1.22498	0.98176	2.3082	1.6963	0.416254	0.483174	0.148596	0.238254									-	-	-
102+008	102+008 G04	1.46	3.24	1035.5	97058	2330.5	45077.5	19	FBgn0050290	DRSC03886	CG30290	HDC03956	1.37844	2.17557	1.99613	0.853826	1.11555	1.105	1.19145	0.647499	2.6167	-0.167876	0.522415	0.439777	0.172097	0.467458	ENSANGG00000013972	F25H9.6	WBGene00009138	MGI:1914062	ENSG00000138621				-	-	-
102+009	102+009 G04	1.47	3.39	1114.5	97391.5	2664	45931.5	17	FBgn0050290	DRSC03886	CG30290	HDC03956	1.38526	2.22083	3.36214	0.782187	1.16067	1.09061	2.06855	0.570634	3.98745	0.00758082	0.522415	0.439777	0.172097	0.467458	ENSANGG00000013972	F25H9.6	WBGene00009138	MGI:1914062	ENSG00000138621				-	-	-
060+125	060+125 G05	1.17	2.165	967.5	81734	1959.25	22674.2	12.25	FBgn0050336	DRSC21893	CG30336		1.157	1.77242	4.09122	0.783825	1.10503	1.21582	1.46168	0.574274	4.65688	0.869208	0.0993209	0.0037355	0.00283653	0.280437	ENSANGG00000023597			MGI:2151013	ENSG00000082805
060+126	060+126 G05	1.41	3.87	1057	94916	3036	39225	13	FBgn0050336	DRSC21893	CG30336		1.34359	2.35325	2.27452	1.89772	1.09957	1.20984	1.53259	1.27857	2.50137	1.26189	0.0993209	0.0037355	0.00283653	0.280437	ENSANGG00000023597			MGI:2151013	ENSG00000082805
016+159	016+159 D14	1.555	3.1	221.25	12210.8	468	6782	14.25	FBgn0050387	DRSC04256	CG30387	HDC03877	1.44148	2.1314	3.87284	1.1475	1.31082	1.28317	2.93001	0.866308	6.01182	1.10839	1.45255e-05	1.75978e-05	2.04918e-08	3.18087e-07	ENSANGG00000006867	F36H1.2	WBGene00006490		ENSG00000134313				-	-	receptor binding ; GO:0005102 | inferred from electronic annotation <newline> receptor sigling protein activity ; GO:0005057 | inferred from electronic annotation
016+160	016+160 D14	1.465	3.055	534.75	23267.8	1226.25	13348	10.25	FBgn0050387	DRSC04256	CG30387	HDC03877	1.38186	2.11678	4.37719	1.08484	1.20739	1.13861	2.47886	0.746605	5.34123	1.93958	1.45255e-05	1.75978e-05	2.04918e-08	3.18087e-07	ENSANGG00000006867	F36H1.2	WBGene00006490		ENSG00000134313				-	-	receptor binding ; GO:0005102 | inferred from electronic annotation <newline> receptor sigling protein activity ; GO:0005057 | inferred from electronic annotation
030+156	030+156 A15	1.35	3.44	267	18626.5	623.5	6530	10.5	FBgn0051158	DRSC15312	CG31158	HDC15038	1.3001	2.23547	1.57579	0.872059	1.09124	1.13152	1.03936	0.657605	3.06935	3.17803	0.202038	0.363911	0.0740922	0.151421	ENSANGG00000014958	Y55D9A.1	WBGene00013223	MGI:1920978	ENSG00000146005				exocytosis ; GO:0006887 | inferred from electronic annotation <newline> intracellular protein transport ; GO:0006886 | inferred from electronic annotation	intracellular ; GO:0005622 | inferred from electronic annotation	ARF guanyl-nucleotide exchange factor activity ; GO:0005086 | inferred from sequence or structural similarity with EMBL:AF519767; protein_id:AAM74203 <newline> protein binding ; GO:0005515 | inferred from electronic annotation
030+157	030+157 A15	1.39	3.15	178.5	13782.5	375.5	5401.5	14.5	FBgn0051158	DRSC15312	CG31158	HDC15038	1.3293	2.1474	2.03193	0.509179	1.14305	1.08415	1.5857	0.415938	2.25877	0.449125	0.202038	0.363911	0.0740922	0.151421	ENSANGG00000014958	Y55D9A.1	WBGene00013223	MGI:1920978	ENSG00000146005				exocytosis ; GO:0006887 | inferred from electronic annotation <newline> intracellular protein transport ; GO:0006886 | inferred from electronic annotation	intracellular ; GO:0005622 | inferred from electronic annotation	ARF guanyl-nucleotide exchange factor activity ; GO:0005086 | inferred from sequence or structural similarity with EMBL:AF519767; protein_id:AAM74203 <newline> protein binding ; GO:0005515 | inferred from electronic annotation
026+160	026+160 J05	1.31	3.1	812	77171	1726	24638.5	14	FBgn0051284	DRSC15278	CG31284	HDC12365	1.27003	2.1314	1.72123	0.636439	1.05884	1.06134	1.15022	0.51694	2.49799	-0.0114034	0.373851	0.392208	0.567691	0.852854	ENSANGG00000007675								calcium ion transport ; GO:0006816 | inferred from sequence or structural similarity <newline> D replication ; GO:0006260 | inferred from electronic annotation <newline> protein amino acid ADP-ribosylation ; GO:0006471 | inferred from electronic annotation <newline> transcription, R-dependent ; GO:0006410 | inferred from electronic annotation	membrane ; GO:0016020 | inferred from electronic annotation	calcium channel activity ; GO:0005262 | inferred from sequence or structural similarity <newline> nucleotidyltransferase activity ; GO:0016779 | inferred from electronic annotation <newline> receptor binding ; GO:0005102 | inferred from electronic annotation <newline> receptor sigling protein activity ; GO:0005057 | inferred from electronic annotation
057+148	057+148 E01	1.1	2.39	987.5	100738	1369	10184	7.5	FBgn0051284	DRSC15278	CG31284	HDC12365	1.09531	1.87129	2.30606	1.7015	1.05407	1.38005	1.23182	1.23216	2.88494	1.84127	0.373851	0.392208	0.567691	0.852854	ENSANGG00000007675								calcium ion transport ; GO:0006816 | inferred from sequence or structural similarity <newline> D replication ; GO:0006260 | inferred from electronic annotation <newline> protein amino acid ADP-ribosylation ; GO:0006471 | inferred from electronic annotation <newline> transcription, R-dependent ; GO:0006410 | inferred from electronic annotation	membrane ; GO:0016020 | inferred from electronic annotation	calcium channel activity ; GO:0005262 | inferred from sequence or structural similarity <newline> nucleotidyltransferase activity ; GO:0016779 | inferred from electronic annotation <newline> receptor binding ; GO:0005102 | inferred from electronic annotation <newline> receptor sigling protein activity ; GO:0005057 | inferred from electronic annotation
028+166	028+166 H13	1.38	3.58	472.5	32437.5	1215.5	12491.5	10	FBgn0051291	DRSC15002	CG31291	HDC13846	1.32208	2.27536	2.43908	1.45362	1.15161	1.22614	1.56916	1.06888	2.0112	1.55075	0.173261	0.186188	0.028832	0.0987279	ENSANGG00000015951			MGI:1924066	ENSG00000054282				-	-	-
028+166	028+166 H15	1.41	3.72	366.5	27366.5	960.5	11156	12	FBgn0051291	DRSC15833	CG31291	HDC13847	1.34359	2.31372	2.77411	1.70588	1.17312	1.2645	1.80073	1.24643	2.32738	1.81776	0.241843	0.274714	0.2167	0.150483	ENSANGG00000015951			MGI:1924066	ENSG00000054282				-	-	-
028+167	028+167 H15	1.31	3.855	369.25	30809	1052.25	9398.5	9	FBgn0051291	DRSC15833	CG31291	HDC13847	1.27003	2.34937	1.14033	1.75962	1.06168	1.19012	0.708778	1.13246	2.15372	3.18737	0.241843	0.274714	0.2167	0.150483	ENSANGG00000015951			MGI:1924066	ENSG00000054282				-	-	-
028+167	028+167 H13	1.36	3.83	258.5	21128.8	732.25	7552.5	10.25	FBgn0051291	DRSC15002	CG31291	HDC13846	1.30748	2.34286	1.81819	1.69602	1.09914	1.18361	1.15271	1.09515	3.93796	3.25296	0.173261	0.186188	0.028832	0.0987279	ENSANGG00000015951			MGI:1924066	ENSG00000054282				-	-	-
028+166	028+166 B07	1.42	3.1	119	12175.5	251	5158.5	20.5	FBgn0051302	DRSC15724	CG31302	HDC13753	1.35066	2.1314	2.8842	0.506941	1.18019	1.08218	1.87683	0.40258	3.81457	-0.151828	0.0220568	0.0226498	0.00732866	0.00834745	ENSANGG00000004249	Y39A3CL.2	WBGene00006513	MGI:2443235	ENSG00000060709				intracellular sigling cascade ; GO:0007242 | inferred from electronic annotation <newline> sigl transduction ; GO:0007165 | inferred from electronic annotation <newline> syptic transmission ; GO:0007268 | inferred from electronic annotation <newline> transmission of nerve impulse ; GO:0019226 | inferred from electronic annotation <newline> ciliary or flagellar motility ; GO:0001539 | inferred fro…	flagellin-based flagellum ; GO:0009288 | inferred from electronic annotation	motor activity ; GO:0003774 | inferred from electronic annotation
028+167	028+167 B07	1.425	2.58	90.5	8766	144.75	3750.25	30	FBgn0051302	DRSC15724	CG31302	HDC13753	1.35417	1.94779	2.66307	-2.16634	1.14583	0.788535	1.70603	-1.17002	2.88662	-2.28298	0.0220568	0.0226498	0.00732866	0.00834745	ENSANGG00000004249	Y39A3CL.2	WBGene00006513	MGI:2443235	ENSG00000060709				intracellular sigling cascade ; GO:0007242 | inferred from electronic annotation <newline> sigl transduction ; GO:0007165 | inferred from electronic annotation <newline> syptic transmission ; GO:0007268 | inferred from electronic annotation <newline> transmission of nerve impulse ; GO:0019226 | inferred from electronic annotation <newline> ciliary or flagellar motility ; GO:0001539 | inferred fro…	flagellin-based flagellum ; GO:0009288 | inferred from electronic annotation	motor activity ; GO:0003774 | inferred from electronic annotation
026+158	026+158 F14	1.33	2.82	816.5	77735	1518.5	26437.5	17.5	FBgn0051453	DRSC14368	CG31453	HDC12500	1.28518	2.03674	2.13511	-0.206652	1.07517	0.981632	1.53335	-0.160211	5.05267	0.331605	0.0523426	0.103235	9.61121e-05	0.51188	ENSANGG00000009060	F10B5.5	WBGene00008641	MGI:1916966	ENSG00000071539				transcription from R polymerase II promoter ; GO:0006366 | inferred from electronic annotation	-	transcription cofactor activity ; GO:0003712 | inferred from electronic annotation <newline> ATP binding ; GO:0005524 | inferred from electronic annotation <newline> nucleoside-triphosphatase activity ; GO:0017111 | inferred from electronic annotation
026+160	026+160 F14	1.35	2.72	784	73824.5	1426.5	26645.5	20	FBgn0051453	DRSC14368	CG31453	HDC12500	1.3001	2.00063	2.54281	-0.83923	1.08892	0.930574	1.74223	-0.578533	3.54103	-1.15327	0.0523426	0.103235	9.61121e-05	0.51188	ENSANGG00000009060	F10B5.5	WBGene00008641	MGI:1916966	ENSG00000071539				transcription from R polymerase II promoter ; GO:0006366 | inferred from electronic annotation	-	transcription cofactor activity ; GO:0003712 | inferred from electronic annotation <newline> ATP binding ; GO:0005524 | inferred from electronic annotation <newline> nucleoside-triphosphatase activity ; GO:0017111 | inferred from electronic annotation
060+125	060+125 C23	1.16	2.59	945.75	97694.5	2504.75	28732	11.75	FBgn0051554	DRSC21868	CG31554		1.14842	1.95166	3.79306	1.4267	1.09645	1.39506	1.33753	1.08329	4.06122	1.7228	0.161541	0.0107479	0.00227436	0.366505									biological_process ; GO:0008150 | no biological data available	cellular_component ; GO:0005575 | no biological data available	molecular_function ; GO:0003674 | no biological data available
060+126	060+126 C23	1.4	3.57	1079.5	91618.5	2778.5	36855	13	FBgn0051554	DRSC21868	CG31554		1.33647	2.27257	2.11971	1.17072	1.09245	1.12916	1.42097	0.787017	3.20464	0.727635	0.161541	0.0107479	0.00227436	0.366505									biological_process ; GO:0008150 | no biological data available	cellular_component ; GO:0005575 | no biological data available	molecular_function ; GO:0003674 | no biological data available
012+175	012+175 P01	1.375	3.515	368.25	27613.8	878.5	10874.8	9.75	FBgn0051666	DRSC00485	CG31666	HDC00254	1.31845	2.25704	3.21599	1.44985	1.12721	1.15289	2.27882	0.996944	4.76506	0.630821	0.00235323	0.00416809	3.57028e-08	0.0385517	ENSANGG00000004917
012+176	012+176 P01	1.415	3.3	601.75	38206.8	1323	17364.5	10	FBgn0051666	DRSC00485	CG31666	HDC00254	1.34713	2.19392	3.10012	0.956438	1.15438	1.12843	1.97715	0.625611	6.41798	3.13958	0.00235323	0.00416809	3.57028e-08	0.0385517	ENSANGG00000004917
015+187	015+187 E08	1.33	3.3	113.5	6433.5	259.5	2175	8.5	FBgn0051847	DRSC02535	CG31847	HDC02370	1.28518	2.19392	3.32825	1.98536	1.12736	1.25791	2.1275	1.4638	3.56472	2.94544	0.0530829	0.0178096	0.024873	0.247005	ENSANGG00000018903								biological_process ; GO:0008150 | no biological data available	cellular_component ; GO:0005575 | no biological data available	molecular_function ; GO:0003674 | no biological data available
015+188	015+188 E08	1.28	2.875	113.75	6913.75	214.75	1955.75	9.25	FBgn0051847	DRSC02535	CG31847	HDC02370	1.24686	2.05605	2.33325	0.531167	1.08391	1.07737	1.14043	0.419722	2.46732	1.02003	0.0530829	0.0178096	0.024873	0.247005	ENSANGG00000018903								biological_process ; GO:0008150 | no biological data available	cellular_component ; GO:0005575 | no biological data available	molecular_function ; GO:0003674 | no biological data available
023+168	023+168 K13	1.28	3.06	436	36542	891	10607.5	11.5	FBgn0052050	DRSC10173	CG32050	HDC09366	1.24686	2.11841	0.87437	0.918189	1.03054	1.06663	0.530865	0.531608	2.60349	2.92905	0.853421	0.908033	0.188996	0.976227									-	-	-
023+172	023+172 K13	1.24	3.13	420	40687	889	9624	11	FBgn0052050	DRSC10173	CG32050	HDC09366	1.21511	2.14103	0.451476	0.63748	1.0168	1.05646	0.327953	0.44939	2.01067	2.148	0.853421	0.908033	0.188996	0.976227									-	-	-
023+168	023+168 N17	1.38	3.27	812	73284.5	1865	28842	15	FBgn0052105	DRSC09726	CG32105	HDC09802	1.32208	2.18479	2.94605	1.73503	1.10576	1.133	1.87938	1.06154	2.46469	1.74726	0.00460057	0.00957594	0.0327777	0.229797	ENSANGG00000024399			MGI:1888519	ENSG00000162761				regulation of transcription ; GO:0045449 | inferred from sequence or structural similarity with UniProt:Q04650 <newline> regulation of transcription from R polymerase II promoter ; GO:0006357 | inferred from electronic annotation	nucleus ; GO:0005634 | inferred from sequence or structural similarity with UniProt:Q04650	transcription factor activity ; GO:0003700 | inferred from sequence or structural similarity with UniProt:Q04650 <newline> protein binding ; GO:0005515 | inferred from electronic annotation <newline> sequence-specific D binding ; GO:0043565 | inferred from electronic annotation <newline> zinc ion binding ; GO:0008270 | inferred from electronic annotation
023+172	023+172 N17	1.36	3.52	774	70565	1967.5	26769.5	13.5	FBgn0052105	DRSC09726	CG32105	HDC09802	1.30748	2.25846	3.01624	2.01971	1.10917	1.17389	2.19608	1.36878	3.40793	2.39692	0.00460057	0.00957594	0.0327777	0.229797	ENSANGG00000024399			MGI:1888519	ENSG00000162761				regulation of transcription ; GO:0045449 | inferred from sequence or structural similarity with UniProt:Q04650 <newline> regulation of transcription from R polymerase II promoter ; GO:0006357 | inferred from electronic annotation	nucleus ; GO:0005634 | inferred from sequence or structural similarity with UniProt:Q04650	transcription factor activity ; GO:0003700 | inferred from sequence or structural similarity with UniProt:Q04650 <newline> protein binding ; GO:0005515 | inferred from electronic annotation <newline> sequence-specific D binding ; GO:0043565 | inferred from electronic annotation <newline> zinc ion binding ; GO:0008270 | inferred from electronic annotation
062+126	062+126 C18	1.25	4.34	586.75	66640.8	1924.5	17525.5	9	FBgn0031545	DRSC00576	CG3213	HDC00598	1.22314	2.46787	1.61364	3.99776	1.06054	1.50182	0.923482	2.39537	4.42316	7.25602	0.929302	0.997012	0.274004	0.984626									translation ; GO:0006412 | inferred from electronic annotation	ribosome ; GO:0005840 | inferred from electronic annotation	structural constituent of ribosome ; GO:0003735 | inferred from electronic annotation
062+127	062+127 C18	1.37	3.99	851	86748.5	2501	32293	13	FBgn0031545	DRSC00576	CG3213	HDC00598	1.31481	2.38379	2.94452	3.83823	1.107	1.35245	2.02524	2.54528	3.56018	6.00621	0.929302	0.997012	0.274004	0.984626									translation ; GO:0006412 | inferred from electronic annotation	ribosome ; GO:0005840 | inferred from electronic annotation	structural constituent of ribosome ; GO:0003735 | inferred from electronic annotation
059+116	059+116 C15	1.32	3.35	765.5	62358.5	1840	21872	11.5	FBgn0052193	DRSC21339	CG32193		1.27763	2.20896	1.73862	1.35827	1.07577	1.16973	1.19167	1.05592	4.16266	3.67075	0.217438	0.31626	0.00741252	0.587148									biological_process ; GO:0008150 | no biological data available	cellular_component ; GO:0005575 | no biological data available	molecular_function ; GO:0003674 | no biological data available
059+117	059+117 C15	1.325	3.315	553.75	52205.2	1376.5	18493.5	16	FBgn0052193	DRSC21339	CG32193		1.28141	2.19846	2.03223	0.910642	1.07619	1.10388	1.37999	0.63141	2.52952	0.79171	0.217438	0.31626	0.00741252	0.587148									biological_process ; GO:0008150 | no biological data available	cellular_component ; GO:0005575 | no biological data available	molecular_function ; GO:0003674 | no biological data available
103+008	103+008 O10	1.54	2.41	988.5	90757.5	1391	49170.5	35	FBgn0052219	DRSC09641	CG32219	HDC11068	1.43178	1.87963	2.04243	-2.26974	1.12711	0.753691	1.24417	-1.59391	2.94482	-3.05932	0.342549	0.339774	0.0978148	0.179801									biological_process ; GO:0008150 | no biological data available	cellular_component ; GO:0005575 | no biological data available	molecular_function ; GO:0003674 | no biological data available
103+009	103+009 O10	1.45	3.17	1051.5	95652	2276.5	42796	19	FBgn0052219	DRSC09641	CG32219	HDC11068	1.37156	2.15373	1.65078	0.160527	1.10047	1.01333	1.0241	0.090419	2.19655	-0.580284	0.342549	0.339774	0.0978148	0.179801									biological_process ; GO:0008150 | no biological data available	cellular_component ; GO:0005575 | no biological data available	molecular_function ; GO:0003674 | no biological data available
104+006	104+006 C08	1.34	2.7	1016.5	97648.5	1729	33234	19.5	FBgn0052633	DRSC18987	CG32633	HDC18756	1.29267	1.99325	0.52117	-0.934631	1.03061	0.853297	0.288043	-0.799525	2.38722	-1.28054	0.797182	0.829359	0.207043	0.886974									-	-	-
104+007	104+007 C08	1.37	3.05	1059.5	105480	2166.5	38603.5	18	FBgn0052633	DRSC18987	CG32633	HDC18756	1.31481	2.11514	1.44359	-0.738188	1.0645	0.923622	0.781144	-0.516158	2.14874	-1.33469	0.797182	0.829359	0.207043	0.886974									-	-	-
104+006	104+006 A21	1.65	2.64	1103	83188	1803.5	53748	30	FBgn0052720	DRSC17529	CG32720	HDC17854	1.50078	1.97078	4.10003	-1.08667	1.23871	0.830824	2.48817	-0.92143	4.37758	0.00554406	1.51112e-05	8.82666e-07	0.000112122	6.43711e-06									biological_process ; GO:0008150 | no biological data available	cellular_component ; GO:0005575 | no biological data available	molecular_function ; GO:0003674 | no biological data available
104+007	104+007 A21	1.62	3.09	1020	88168.5	2129.5	55015	25.5	FBgn0052720	DRSC17529	CG32720	HDC17854	1.48243	2.12817	5.00452	-0.611208	1.23212	0.936652	2.90565	-0.424902	4.15524	-0.015032	1.51112e-05	8.82666e-07	0.000112122	6.43711e-06									biological_process ; GO:0008150 | no biological data available	cellular_component ; GO:0005575 | no biological data available	molecular_function ; GO:0003674 | no biological data available
057+148	057+148 L21	1.07	2.13	771	63071	857.5	4576	5.5	FBgn0052733, FBgn0052797	DRSC17705	CG32733, CG32797	HDC17106	1.06766	1.75612	1.33625	1.19756	1.02642	1.26488	0.603004	0.853226	2.36874	2.2444	0.000525246	0.000206791	2.53598e-08	0.00560745									biological_process ; GO:0008150 | no biological data available	cellular_component ; GO:0005575 | no biological data available	molecular_function ; GO:0003674 | no biological data available
057+149	057+149 L21	1.26	3.11	1082.5	88035.5	2342.5	23787	10	FBgn0052733, FBgn0052797	DRSC17705	CG32733, CG32797	HDC17106	1.23111	2.13462	3.31254	2.55478	1.1356	1.41945	2.45521	1.89083	5.67866	4.92895	0.000525246	0.000206791	2.53598e-08	0.00560745									biological_process ; GO:0008150 | no biological data available	cellular_component ; GO:0005575 | no biological data available	molecular_function ; GO:0003674 | no biological data available
104+006	104+006 O11	1.58	3.39	960	80562	2278.5	46867	20.5	FBgn0052733, FBgn0052797	DRSC17705	CG32733, CG32797	HDC17106	1.45742	2.22083	3.35452	0.605008	1.19536	1.08087	2.02986	0.434975	3.90374	-0.117366	0.000525246	0.000206791	2.53598e-08	0.00560745									biological_process ; GO:0008150 | no biological data available	cellular_component ; GO:0005575 | no biological data available	molecular_function ; GO:0003674 | no biological data available
104+007	104+007 O11	1.45	3.45	958	83095.5	2346.5	37077.5	16	FBgn0052733, FBgn0052797	DRSC17705	CG32733, CG32797	HDC17106	1.37156	2.23837	2.64928	0.462785	1.12126	1.04685	1.50048	0.346935	4.08057	0.621391	0.000525246	0.000206791	2.53598e-08	0.00560745									biological_process ; GO:0008150 | no biological data available	cellular_component ; GO:0005575 | no biological data available	molecular_function ; GO:0003674 | no biological data available
104+006	104+006 A17	1.64	2.48	1027.5	78998	1518.5	50330.5	33	FBgn0052773	DRSC17330	CG32773	HDC17372	1.4947	1.90826	3.99549	-1.50964	1.23263	0.768303	2.4239	-1.26057	3.01759	-1.12731	7.11628e-06	3.02921e-07	0.00732866	2.98159e-06									biological_process ; GO:0008150 | no biological data available	cellular_component ; GO:0005575 | no biological data available	molecular_function ; GO:0003674 | no biological data available
104+007	104+007 A17	1.65	2.81	999	88331.5	1812.5	57211	31.5	FBgn0052773	DRSC17330	CG32773	HDC17372	1.50078	2.03318	5.39435	-1.53691	1.25047	0.841665	3.13823	-1.09017	3.68184	-1.64574	7.11628e-06	3.02921e-07	0.00732866	2.98159e-06									biological_process ; GO:0008150 | no biological data available	cellular_component ; GO:0005575 | no biological data available	molecular_function ; GO:0003674 | no biological data available
033+164	033+164 C17	1.37	3.63	776.5	67241.5	2035	25629.5	12	FBgn0052778	DRSC18383	CG32778	HDC17320	1.31481	2.28923	1.97833	0.94775	1.06525	1.08356	1.32497	0.717503	2.15798	1.25987	0.575954	0.671738	0.28266	0.914355									regulation of transcription, D-dependent ; GO:0006355 | inferred from sequence or structural similarity with UniProt:P97500 <newline> regulation of transcription from R polymerase II promoter ; GO:0006357 | inferred from electronic annotation <newline> ATP synthesis coupled proton transport ; GO:0015986 | inferred from electronic annotation	nucleus ; GO:0005634 | inferred from sequence or structural similarity with UniProt:P97500 <newline> proton-transporting two-sector ATPase complex ; GO:0016469 | inferred from electronic annotation	transcription factor activity ; GO:0003700 | inferred from sequence or structural similarity with UniProt:P97500 <newline> ATP binding ; GO:0005524 | inferred from electronic annotation <newline> hydrogen ion transporting ATP synthase activity, rotatiol mechanism ; GO:0046933 | inferred from electronic annotation <newline> hydrogen ion transporting ATPase activity, rotatiol mechanism ; GO:0046961…
033+165	033+165 C17	1.27	3.27	576	45838	1352.5	13093.5	9.5	FBgn0052778	DRSC18383	CG32778	HDC17320	1.23902	2.18479	0.674491	1.70318	1.02102	1.14842	0.427017	0.935521	2.06102	2.29713	0.575954	0.671738	0.28266	0.914355									regulation of transcription, D-dependent ; GO:0006355 | inferred from sequence or structural similarity with UniProt:P97500 <newline> regulation of transcription from R polymerase II promoter ; GO:0006357 | inferred from electronic annotation <newline> ATP synthesis coupled proton transport ; GO:0015986 | inferred from electronic annotation	nucleus ; GO:0005634 | inferred from sequence or structural similarity with UniProt:P97500 <newline> proton-transporting two-sector ATPase complex ; GO:0016469 | inferred from electronic annotation	transcription factor activity ; GO:0003700 | inferred from sequence or structural similarity with UniProt:P97500 <newline> ATP binding ; GO:0005524 | inferred from electronic annotation <newline> hydrogen ion transporting ATP synthase activity, rotatiol mechanism ; GO:0046933 | inferred from electronic annotation <newline> hydrogen ion transporting ATPase activity, rotatiol mechanism ; GO:0046961…
010+168	010+168 D04	1.14	2.54	254.5	16507	392	2229	5	FBgn0023531	DRSC18507	CG32809	HDC16992	1.13103	1.93216	8.20736	3.77014	1.11051	1.71694	2.0665	1.92277	7.68956	5.34309	0.532306	0.000102627	0.000112525	0.896671	ENSANGG00000002702	Y71H2AM.15	WBGene00022180	MGI:1933179	ENSG00000120549				-	-	-
056+155	056+155 N23	1.21	3.8	656.5	34458	1824	6629	4	FBgn0023531	DRSC18507	CG32809	HDC16992	1.19062	2.335	4.39551	1.50577	1.11875	1.29711	1.56133	1.11416	5.19118	1.59033	0.532306	0.000102627	0.000112525	0.896671	ENSANGG00000002702	Y71H2AM.15	WBGene00022180	MGI:1933179	ENSG00000120549				-	-	-
062+126	062+126 A24	1.515	3.84	1054.25	87212.5	2973.5	42624	14	FBgn0053128	DRSC00294	CG33128	HDC00227	1.41542	2.34547	6.62787	3.00583	1.25282	1.37941	3.91877	1.82035	7.87118	2.09816	0.0140243	0.00961286	0.0262966	0.160579					ENSG00000172647				proteolysis ; GO:0006508 | inferred from electronic annotation	-	aspartic-type endopeptidase activity ; GO:0004190 | non-traceable author statement <newline> pepsin A activity ; GO:0004194 | inferred from electronic annotation
062+127	062+127 A24	1.32	3.13	1051.5	98350.5	2245	30971.5	14	FBgn0053128	DRSC00294	CG33128	HDC00227	1.27763	2.14103	1.92895	1.23372	1.06982	1.10969	1.32498	0.785905	2.19334	0.117773	0.0140243	0.00961286	0.0262966	0.160579					ENSG00000172647				proteolysis ; GO:0006508 | inferred from electronic annotation	-	aspartic-type endopeptidase activity ; GO:0004190 | non-traceable author statement <newline> pepsin A activity ; GO:0004194 | inferred from electronic annotation
005+165	005+165 O16	1.71	3.43	83	4229.5	201.5	2916	14	FBgn0053147	DRSC06507	CG33147	HDC07205	1.53649	2.23256	2.52513	1.21314	1.26344	1.26266	1.26831	0.514876	3.36588	2.82122	0.0251009	0.00227738	6.81416e-05	2.43056e-06	ENSANGG00000014560			MGI:2441996	ENSG00000175818				defense response ; GO:0006952 | inferred from electronic annotation <newline> polysaccharide metabolic process ; GO:0005976 | inferred from electronic annotation	-	heparin-glucosamine 3-O-sulfotransferase activity ; GO:0008467 | inferred from sequence or structural similarity with EMBL:AF019385
005+166	005+166 O16	1.64	3.62	217	10129.5	555.5	6463.5	11	FBgn0053147	DRSC06507	CG33147	HDC07205	1.4947	2.28647	4.04557	2.2287	1.22313	1.30434	2.27892	1.48019	5.36313	4.52576	0.0251009	0.00227738	6.81416e-05	2.43056e-06	ENSANGG00000014560			MGI:2441996	ENSG00000175818				defense response ; GO:0006952 | inferred from electronic annotation <newline> polysaccharide metabolic process ; GO:0005976 | inferred from electronic annotation	-	heparin-glucosamine 3-O-sulfotransferase activity ; GO:0008467 | inferred from sequence or structural similarity with EMBL:AF019385
061+127	061+127 H24	1.34	4.16981	1088	101773	3438	34748	10	FBgn0053256	DRSC22921	CG33256		1.29267	2.42787	2.69124	4.31499	1.08169	1.40121	1.68282	2.95364	3.05583	4.97434	0.0967724	0.166356	0.00732866	0.520143									biological_process ; GO:0008150 | no biological data available	cellular_component ; GO:0005575 | no biological data available	molecular_function ; GO:0003674 | no biological data available
061+128	061+128 H24	1.34	4.37	1131	104340	3813.5	34912	9	FBgn0053256	DRSC22921	CG33256		1.29267	2.47476	1.6477	3.21894	1.08145	1.42848	1.32259	2.45655	3.64247	5.11246	0.0967724	0.166356	0.00732866	0.520143									biological_process ; GO:0008150 | no biological data available	cellular_component ; GO:0005575 | no biological data available	molecular_function ; GO:0003674 | no biological data available
023+168	023+168 O08	1.33	3.3	489.5	47264.5	1118	16435	14.5	FBgn0053271	DRSC10583	CG33271	HDC09639	1.28518	2.19392	1.92968	1.84741	1.06886	1.14214	1.2178	1.13446	3.38957	2.23102	0.522476	0.623968	0.0457828	0.856868									biological_process ; GO:0008150 | no biological data available	cellular_component ; GO:0005575 | no biological data available	molecular_function ; GO:0003674 | no biological data available
023+172	023+172 O08	1.26	3.22	524.5	51873	1196.5	14385	12	FBgn0053271	DRSC10583	CG33271	HDC09639	1.23111	2.16938	0.895728	0.971164	1.0328	1.08481	0.651538	0.67134	2.26941	0.547227	0.522476	0.623968	0.0457828	0.856868									biological_process ; GO:0008150 | no biological data available	cellular_component ; GO:0005575 | no biological data available	molecular_function ; GO:0003674 | no biological data available
022+166	022+166 B10	1.63	3.77	331	19850.5	911.5	12350	13.5	FBgn0035864	DRSC10329	CG33274	HDC09054	1.48858	2.32708	1.94796	1.31338	1.17325	1.18586	1.53484	1.06957	3.42843	2.55453	0.00325757	0.0123737	0.0338232	1.19311e-08									cell adhesion ; GO:0007155 | inferred from electronic annotation <newline> cell proliferation ; GO:0008283 | inferred from electronic annotation <newline> multicellular organismal development ; GO:0007275 | inferred from electronic annotation <newline> ectoderm development ; GO:0007398 | inferred from electronic annotation <newline> nervous system development ; GO:0007399 | inferred from electron…	-	-
022+167	022+167 B10	2.015	2.635	138	7041.25	220.25	7181	32.25	FBgn0035864	DRSC10329	CG33274	HDC09054	1.70062	1.96888	3.89426	-0.592343	1.39158	0.919986	2.62856	-0.513124	2.42153	0.115421	0.00325757	0.0123737	0.0338232	1.19311e-08									cell adhesion ; GO:0007155 | inferred from electronic annotation <newline> cell proliferation ; GO:0008283 | inferred from electronic annotation <newline> multicellular organismal development ; GO:0007275 | inferred from electronic annotation <newline> ectoderm development ; GO:0007398 | inferred from electronic annotation <newline> nervous system development ; GO:0007399 | inferred from electron…	-	-
057+148	057+148 M16	1.08	2.13	918.5	82546.5	1038	6966	7	FBgn0053300	DRSC01101	CG33300	HDC01691	1.07696	1.75612	1.66251	1.19756	1.03572	1.26488	0.814549	0.853226	2.0184	1.5628	0.775306	0.829359	0.481199	0.964434									biological_process ; GO:0008150 | no biological data available	cellular_component ; GO:0005575 | no biological data available	molecular_function ; GO:0003674 | no biological data available
057+149	057+149 M16	1.15	2.05	1002	86155	1061	12755	11.5	FBgn0053300	DRSC01101	CG33300	HDC01691	1.13976	1.71784	1.08429	-0.0150019	1.04425	1.00267	0.796793	0.0096202	2.16571	1.04766	0.775306	0.829359	0.481199	0.964434									biological_process ; GO:0008150 | no biological data available	cellular_component ; GO:0005575 | no biological data available	molecular_function ; GO:0003674 | no biological data available
102+008	102+008 I03	1.33	3.47	885	84923.5	2203	27857.5	12.5	FBgn0053308	DRSC01419	CG33308	HDC02577	1.28518	2.24415	0.392351	1.41693	1.02229	1.17358	0.18835	1.06388	2.17258	2.46311	0.854729	0.890052	0.269608	0.941128
102+009	102+009 I03	1.32	3.5	925	87108.5	2321.5	27747	12	FBgn0053308	DRSC01419	CG33308	HDC02577	1.27763	2.25276	1.13002	1.07193	1.05304	1.12254	0.668096	0.759314	2.10458	1.60721	0.854729	0.890052	0.269608	0.941128
003+158	003+158 J19	1.3	3.49	1004.5	86479.5	2459	25514.5	10	FBgn0034987	DRSC04360	CG3363	HDC04466	1.26236	2.2499	2.13241	2.12302	1.0769	1.2085	1.12879	1.38779	2.09766	2.55988	0.401716	0.278132	0.0782783	0.684809									-	-	-
003+176	003+176 J19	1.27	3.32	868	79204.5	2011.5	21928.5	10.5	FBgn0034987	DRSC04360	CG3363	HDC04466	1.23902	2.19996	1.76261	2.67591	1.05963	1.22981	1.0127	1.69101	3.19634	4.27397	0.401716	0.278132	0.0782783	0.684809									-	-	-
007+128	007+128 N05	1.28	3.36	950	91075.5	2219	25500.5	13	FBgn0037028	DRSC11746	CG3618	HDC11236	1.24686	2.21194	2.18542	1.36881	1.07497	1.12284	1.45643	0.913903	2.14337	0.929375	0.122818	0.147796	0.481737	0.388366	ENSANGG00000008236								actin filament organization ; GO:0007015 | inferred from mutant phenotype <newline> cell adhesion ; GO:0007155 | inferred from mutant phenotype <newline> regulation of cell shape ; GO:0008360 | inferred from mutant phenotype	-	guanylate cyclase activity ; GO:0004383 | non-traceable author statement
007+146	007+146 N05	1.28	3.64	121	9051.5	310	2489.5	7	FBgn0037028	DRSC11746	CG3618	HDC11236	1.24686	2.29198	2.03407	2.26808	1.08589	1.24926	1.50346	1.49375	3.39497	2.64139	0.122818	0.147796	0.481737	0.388366	ENSANGG00000008236								actin filament organization ; GO:0007015 | inferred from mutant phenotype <newline> cell adhesion ; GO:0007155 | inferred from mutant phenotype <newline> regulation of cell shape ; GO:0008360 | inferred from mutant phenotype	-	guanylate cyclase activity ; GO:0004383 | non-traceable author statement
058+166	058+166 K16	1.21	2.93	1102	91614.5	2140	19236.5	9	FBgn0022343	DRSC04415	CG3760	HDC04584	1.19062	2.075	1.53351	1.39619	1.06464	1.20528	1.13383	0.915542	2.77788	0.917442	0.17101	0.288749	0.00589748	0.537344	ENSANGG00000008888			MGI:2448759	ENSG00000091527				-	-	-
058+167	058+167 K16	1.19	2.68	1138.5	99310	1933	19017.5	10.5	FBgn0022343	DRSC04415	CG3760	HDC04584	1.17395	1.98582	2.32227	1.70893	1.09434	1.31799	1.59535	1.33923	4.03143	2.62194	0.17101	0.288749	0.00589748	0.537344	ENSANGG00000008888			MGI:2448759	ENSG00000091527				-	-	-
003+158	003+158 F15	1.47	3.85	713	71709.5	2027	34325.5	17	FBgn0034948	DRSC04422	CG3825	HDC04419	1.38526	2.34807	5.40654	3.13429	1.1998	1.30667	2.98523	2.04098	8.13455	4.2949	1.3102e-05	2.71077e-07	1.56901e-17	0.00422376									-	-	-
003+176	003+176 F15	1.38	3.89	376	43327.5	1079.5	16455.5	15.5	FBgn0034948	DRSC04422	CG3825	HDC04419	1.32208	2.35841	4.01294	4.49573	1.1427	1.38826	2.44564	2.86964	7.97789	6.6275	1.3102e-05	2.71077e-07	1.56901e-17	0.00422376									-	-	-
104+006	104+006 A20	1.74	2.8	1037	76898	1861	57036.5	31	FBgn0058337	DRSC20701	CG40337	HDC20113	1.55389	2.02962	5.01337	-0.688592	1.29182	0.889664	3.04965	-0.602249	4.6857	1.05733	7.84007e-08	1.82704e-09	8.97649e-05	2.63095e-08									-	-	-
104+007	104+007 A20	1.67	3.06	995	81840	2051.5	54536.5	26.5	FBgn0058337	DRSC20701	CG40337	HDC20113	1.51282	2.11841	5.65031	-0.706287	1.26252	0.926896	3.29094	-0.493232	3.94202	-0.722401	7.84007e-08	1.82704e-09	8.97649e-05	2.63095e-08									-	-	-
024+166	024+166 H09	1.32	3.22	645.5	65159.5	1333	20885.5	15	FBgn0036642	DRSC10405	CG4169	HDC10527	1.27763	2.16938	3.21471	1.56697	1.07972	1.13217	1.69683	1.03873	4.4014	3.45715	0.0393484	0.0296615	0.000384923	0.554178	ENSANGG00000017930	T10B10.2	WBGene00011679	MGI:1914253	ENSG00000140740		Drosophila_LD_proteome		mitochondrial electron transport, ubiquinol to cytochrome c ; GO:0006122 | inferred from sequence or structural similarity with UniProt:P22695	lipid particle ; GO:0005811 | inferred from direct assay <newline> mitochondrial respiratory chain complex III ; GO:0005750 | non-traceable author statement	ubiquinol-cytochrome-c reductase activity ; GO:0008121 | non-traceable author statement
024+169	024+169 H09	1.3	3.25	551.5	58665	1169.5	18147	14.5	FBgn0036642	DRSC10405	CG4169	HDC10527	1.26236	2.17865	2.18641	1.26956	1.07718	1.11574	1.68858	0.883262	3.62924	2.16409	0.0393484	0.0296615	0.000384923	0.554178	ENSANGG00000017930	T10B10.2	WBGene00011679	MGI:1914253	ENSG00000140740		Drosophila_LD_proteome		mitochondrial electron transport, ubiquinol to cytochrome c ; GO:0006122 | inferred from sequence or structural similarity with UniProt:P22695	lipid particle ; GO:0005811 | inferred from direct assay <newline> mitochondrial respiratory chain complex III ; GO:0005750 | non-traceable author statement	ubiquinol-cytochrome-c reductase activity ; GO:0008121 | non-traceable author statement
025+160	025+160 I18	1.37	3.02	871.5	71116	1825.5	28990.5	14.5	FBgn0040634	DRSC11753	CG4186		1.31481	2.10526	3.72091	1.04931	1.13799	1.12086	2.19882	0.745871	3.81739	0.737059	0.0314142	0.0163554	0.0120076	0.329011	ENSANGG00000017296			MGI:1913683					-	-	-
025+163	025+163 I18	1.27	2.95	915	85636.5	1841	24125	13	FBgn0040634	DRSC11753	CG4186		1.23902	2.08181	1.98242	0.0362509	1.05775	1.00621	1.27631	0.048809	2.62581	0.763248	0.0314142	0.0163554	0.0120076	0.329011	ENSANGG00000017296			MGI:1913683					-	-	-
003+158	003+158 L11	1.47	3.76	1014.5	85190	2810	39786	14	FBgn0019886	DRSC04476	CG4589	HDC04506	1.38526	2.32442	5.40654	2.89063	1.1998	1.28302	2.98523	1.88359	5.78142	2.4667	2.64521e-09	2.06628e-11	1.24277e-15	8.19203e-05	ENSANGG00000015299	F58G11.1	WBGene00010279	MGI:1932557	ENSG00000168924				-	mitochondrion ; GO:0005739 | inferred from direct assay	calcium ion binding ; GO:0005509 | non-traceable author statement
003+176	003+176 L11	1.5	3.67	903.5	78191.5	2413.5	39309	16.5	FBgn0019886	DRSC04476	CG4589	HDC04506	1.40547	2.30019	6.2718	3.82707	1.22608	1.33004	3.884	2.43657	9.47833	3.28405	2.64521e-09	2.06628e-11	1.24277e-15	8.19203e-05	ENSANGG00000015299	F58G11.1	WBGene00010279	MGI:1932557	ENSG00000168924				-	mitochondrion ; GO:0005739 | inferred from direct assay	calcium ion binding ; GO:0005509 | non-traceable author statement
001+161	001+161 K05	1.32	3.29	961.5	86487.5	2200.5	27527.5	12.5	FBgn0031300	DRSC00660	CG4644	HDC00166	1.27763	2.19089	2.04526	1.41549	1.10241	1.15932	1.18749	0.840623	2.80927	1.58563	0.148217	0.0311222	0.000780953	0.182658	ENSANGG00000007519			MGI:1915843	ENSG00000099821				transcription ; GO:0006350 | inferred from sequence or structural similarity with UniProt:O00411 <newline> mR transcription ; GO:0009299 | inferred from electronic annotation <newline> transcription from R polymerase II promoter ; GO:0006366 | inferred from electronic annotation	mitochondrion ; GO:0005739 | inferred from sequence or structural similarity with UniProt:P13433	D-directed R polymerase activity ; GO:0003899 | inferred from sequence or structural similarity with UniProt:O00411 <newline> nucleic acid binding ; GO:0003676 | inferred from electronic annotation <newline> D binding ; GO:0003677 | inferred from electronic annotation
001+162	001+162 K05	1.33	3.6	935	102024	2437	33307.5	14	FBgn0031300	DRSC00660	CG4644	HDC00166	1.28518	2.28093	3.32825	2.03101	1.12402	1.27695	1.61895	1.33154	4.92356	2.57203	0.148217	0.0311222	0.000780953	0.182658	ENSANGG00000007519			MGI:1915843	ENSG00000099821				transcription ; GO:0006350 | inferred from sequence or structural similarity with UniProt:O00411 <newline> mR transcription ; GO:0009299 | inferred from electronic annotation <newline> transcription from R polymerase II promoter ; GO:0006366 | inferred from electronic annotation	mitochondrion ; GO:0005739 | inferred from sequence or structural similarity with UniProt:P13433	D-directed R polymerase activity ; GO:0003899 | inferred from sequence or structural similarity with UniProt:O00411 <newline> nucleic acid binding ; GO:0003676 | inferred from electronic annotation <newline> D binding ; GO:0003677 | inferred from electronic annotation
027+161	027+161 O18	1.37	3.77	235	19254	647.5	7129	11	FBgn0037859	DRSC15624	CG4695	HDC12955	1.31481	2.32708	1.39423	1.57772	1.0791	1.17367	0.809186	1.15418	2.24632	1.62066	0.361421	0.349094	0.150196	0.0992865
027+162	027+162 O18	1.54	3.69	223.5	17346.5	600.5	9345.5	15.5	FBgn0037859	DRSC15624	CG4695	HDC12955	1.43178	2.30563	2.26105	1.0271	1.17138	1.14331	1.42195	0.842324	2.56654	0.641685	0.361421	0.349094	0.150196	0.0992865
025+160	025+160 G22	1.33	3.18	549.5	45685.5	1203.5	15458.5	13	FBgn0037010	DRSC11757	CG4825	HDC11186	1.28518	2.15688	2.93815	1.48909	1.10836	1.17249	1.72309	1.06064	3.06	0.861821	0.0981065	0.0697015	0.0805664	0.498984	ENSANGG00000011451	ZC506.3	WBGene00013920	MGI:1276575	ENSG00000156471				lipid metabolic process ; GO:0006629 | inferred from electronic annotation <newline> phosphatidylserine biosynthetic process ; GO:0006659 | inferred from electronic annotation	-	CDP-diacylglycerol-serine O-phosphatidyltransferase activity ; GO:0003882 | inferred from sequence or structural similarity with UniProt:P48651
025+163	025+163 G22	1.27	3.34	658	60077	1554	16647	10.5	FBgn0037010	DRSC11757	CG4825	HDC11186	1.23902	2.20597	1.98242	1.36183	1.05775	1.13037	1.27631	0.961459	2.21349	1.5787	0.0981065	0.0697015	0.0805664	0.498984	ENSANGG00000011451	ZC506.3	WBGene00013920	MGI:1276575	ENSG00000156471				lipid metabolic process ; GO:0006629 | inferred from electronic annotation <newline> phosphatidylserine biosynthetic process ; GO:0006659 | inferred from electronic annotation	-	CDP-diacylglycerol-serine O-phosphatidyltransferase activity ; GO:0003882 | inferred from sequence or structural similarity with UniProt:P48651
024+166	024+166 K20	1.33	3.59	150	16477.5	365.5	5414	14.5	FBgn0036576	DRSC10487	CG5151	HDC10414	1.28518	2.27815	3.52268	2.8184	1.08727	1.24094	1.85814	1.89336	4.63754	4.85587	0.000762364	0.000855467	2.06857e-08	0.255986									-	-	-
024+169	024+169 K20	1.36	3.48	109.5	11683	272.5	4178.5	16	FBgn0036576	DRSC10487	CG5151	HDC10414	1.30748	2.24703	3.41889	1.98779	1.1223	1.18411	2.6831	1.40709	6.70885	3.39197	0.000762364	0.000855467	2.06857e-08	0.255986									-	-	-
028+166	028+166 D01	1.24	3.46	238.5	21250	601	5108.5	8.5	FBgn0038345	DRSC15738	CG5213	HDC13770	1.21511	2.24127	0.772636	1.22942	1.04464	1.19205	0.417321	0.911082	2.16464	2.09794	0.634285	0.669051	0.0138024	0.619208									cell proliferation ; GO:0008283 | inferred from electronic annotation <newline> histone mR 3'-end processing ; GO:0006398 | inferred from electronic annotation <newline> nuclear mR splicing, via spliceosome ; GO:0000398 | inferred from electronic annotation	-	mR binding ; GO:0003729 | inferred from sequence or structural similarity <newline> nucleotide binding ; GO:0000166 | inferred from electronic annotation
028+167	028+167 D01	1.365	4.295	424.25	34625	1361.75	12958	9.5	FBgn0038345	DRSC15738	CG5213	HDC13770	1.31115	2.45745	1.8846	2.81624	1.10281	1.2982	1.1962	1.75214	4.20505	5.4538	0.634285	0.669051	0.0138024	0.619208									cell proliferation ; GO:0008283 | inferred from electronic annotation <newline> histone mR 3'-end processing ; GO:0006398 | inferred from electronic annotation <newline> nuclear mR splicing, via spliceosome ; GO:0000398 | inferred from electronic annotation	-	mR binding ; GO:0003729 | inferred from sequence or structural similarity <newline> nucleotide binding ; GO:0000166 | inferred from electronic annotation
007+128	007+128 E17	1.29	3.82	798.5	79391.5	2248.5	22854	11	FBgn0036449	DRSC10502	CG5295	HDC10170	1.25464	2.34025	2.39449	2.89606	1.08275	1.25115	1.60927	1.86401	4.64542	3.32962	0.00399978	0.00889633	9.64493e-07	0.0927726	ENSANGG00000006578	C05D11.7	WBGene00015484	MGI:2151796		Human disease association	Drosophila_LD_proteome	Mammalian_Proteome	determition of adult life span ; GO:0008340 | inferred from mutant phenotype <newline> triacylglycerol catabolic process ; GO:0019433 | inferred from mutant phenotype <newline> triacylglycerol mobilization ; GO:0006642 | inferred from mutant phenotype <newline> lipid metabolic process ; GO:0006629 | inferred from mutant phenotype	lipid particle ; GO:0005811 | inferred from direct assay	triacylglycerol lipase activity ; GO:0004806 | inferred from direct assay
007+146	007+146 E17	1.38	3.28	254	19269.5	576	7419.5	11	FBgn0036449	DRSC10502	CG5295	HDC10170	1.32208	2.18784	3.7369	1.30268	1.16111	1.14512	2.8259	0.883178	4.73458	1.69353	0.00399978	0.00889633	9.64493e-07	0.0927726	ENSANGG00000006578	C05D11.7	WBGene00015484	MGI:2151796		Human disease association	Drosophila_LD_proteome	Mammalian_Proteome	determition of adult life span ; GO:0008340 | inferred from mutant phenotype <newline> triacylglycerol catabolic process ; GO:0019433 | inferred from mutant phenotype <newline> triacylglycerol mobilization ; GO:0006642 | inferred from mutant phenotype <newline> lipid metabolic process ; GO:0006629 | inferred from mutant phenotype	lipid particle ; GO:0005811 | inferred from direct assay	triacylglycerol lipase activity ; GO:0004806 | inferred from direct assay
007+147	007+147 E17	1.35	3.63	744	81371.5	2008.5	28690.5	13	FBgn0036449	DRSC10502	CG5295	HDC10170	1.3001	2.28923	1.27161	0.728338	1.06772	1.08198	0.601819	0.505402	3.14986	2.2624	0.00399978	0.00889633	9.64493e-07	0.0927726	ENSANGG00000006578	C05D11.7	WBGene00015484	MGI:2151796		Human disease association	Drosophila_LD_proteome	Mammalian_Proteome	determition of adult life span ; GO:0008340 | inferred from mutant phenotype <newline> triacylglycerol catabolic process ; GO:0019433 | inferred from mutant phenotype <newline> triacylglycerol mobilization ; GO:0006642 | inferred from mutant phenotype <newline> lipid metabolic process ; GO:0006629 | inferred from mutant phenotype	lipid particle ; GO:0005811 | inferred from direct assay	triacylglycerol lipase activity ; GO:0004806 | inferred from direct assay
014+157	014+157 H19	1.42	2.88	324.5	25403	729	10708.5	12.5	FBgn0032215	DRSC02854	CG5385		1.35066	2.05779	3.94932	-0.359042	1.16528	0.962764	2.67042	-0.17233	4.96933	-0.121171	0.00113181	0.00257761	9.36236e-05	0.0262554									-	-	-
014+158	014+158 H19	1.3	2.88	288	21881.5	542	6495	12	FBgn0032215	DRSC02854	CG5385		1.26236	2.05779	2.56871	0.434454	1.12821	1.09948	1.76844	0.45046	3.63817	0.584878	0.00113181	0.00257761	9.36236e-05	0.0262554									-	-	-
058+166	058+166 A22	1.19	2.62	955	83828.5	1595.5	16857.5	10	FBgn0034902	DRSC04509	CG5532	HDC04363	1.17395	1.96317	1.14739	0.674491	1.04797	1.09346	0.842579	0.408773	2.95721	1.54508	0.3308	0.478889	0.0330181	0.692938	ENSANGG00000011700			MGI:1913404	ENSG00000111843				biological_process ; GO:0008150 | no biological data available	membrane ; GO:0016020 | inferred from electronic annotation	molecular_function ; GO:0003674 | no biological data available
058+167	058+167 A22	1.18	2.67	1078.5	91635.5	1837.5	17033.5	9	FBgn0034902	DRSC04509	CG5532	HDC04363	1.16551	1.98208	2.12022	1.68884	1.0859	1.31425	1.44956	1.32362	2.9097	2.79344	0.3308	0.478889	0.0330181	0.692938	ENSANGG00000011700			MGI:1913404	ENSG00000111843				biological_process ; GO:0008150 | no biological data available	membrane ; GO:0016020 | inferred from electronic annotation	molecular_function ; GO:0003674 | no biological data available
015+187	015+187 L14	1.26	2.72	105.5	7153.5	183.5	1871.5	10	FBgn0032656	DRSC02874	CG5674	HDC03006	1.23111	2.00063	1.92432	0.50822	1.0733	1.06461	1.21152	0.35899	3.50717	1.60113	0.077351	0.0187182	0.00803659	0.25171									-	-	-
015+188	015+188 L14	1.35	2.84	108	7819.25	205.25	2790.5	14.75	FBgn0032656	DRSC02874	CG5674	HDC03006	1.3001	2.0438	3.71582	0.447462	1.13715	1.06512	1.893	0.353476	3.14505	0.0537031	0.077351	0.0187182	0.00803659	0.25171									-	-	-
030+156	030+156 O12	1.46	3.71	127	9965	339.5	4456.5	13	FBgn0039214	DRSC15875	CG5794	HDC15425	1.37844	2.31103	2.90175	1.37809	1.16957	1.20708	1.95107	1.03228	5.89787	5.42097	0.089022	0.170027	7.78783e-06	0.0601043	ENSANGG00000009331			MGI:109473	ENSG00000115464				protein metabolic process ; GO:0019538 | inferred from electronic annotation <newline> proteolysis ; GO:0006508 | inferred from electronic annotation <newline> ubiquitin-dependent protein catabolic process ; GO:0006511 | inferred from electronic annotation	-	peptidase activity ; GO:0008233 | inferred from electronic annotation <newline> binding ; GO:0005488 | inferred from electronic annotation <newline> cysteine-type endopeptidase activity ; GO:0004197 | inferred from electronic annotation <newline> ubiquitin thiolesterase activity ; GO:0004221 | inferred from electronic annotation
030+157	030+157 O12	1.33	3.47	173	14513.5	416	4774.5	11.5	FBgn0039214	DRSC15875	CG5794	HDC15425	1.28518	2.24415	1.42193	1.13081	1.09893	1.1809	1.08973	0.873782	3.61063	2.76978	0.089022	0.170027	7.78783e-06	0.0601043	ENSANGG00000009331			MGI:109473	ENSG00000115464				protein metabolic process ; GO:0019538 | inferred from electronic annotation <newline> proteolysis ; GO:0006508 | inferred from electronic annotation <newline> ubiquitin-dependent protein catabolic process ; GO:0006511 | inferred from electronic annotation	-	peptidase activity ; GO:0008233 | inferred from electronic annotation <newline> binding ; GO:0005488 | inferred from electronic annotation <newline> cysteine-type endopeptidase activity ; GO:0004197 | inferred from electronic annotation <newline> ubiquitin thiolesterase activity ; GO:0004221 | inferred from electronic annotation
027+161	027+161 J14	1.46	2.67	143	12968.5	237.5	5984.5	26	FBgn0038049	DRSC15890	CG5844	HDC13224	1.37844	1.98208	2.45408	-1.62045	1.14273	0.828675	1.50345	-1.10432	2.02455	-1.83083	0.007539	0.00549596	0.000679296	6.57094e-05	ENSANGG00000009139	F43H9.1	WBGene00001152						fatty acid beta-oxidation ; GO:0006635 | inferred from electronic annotation <newline> phagocytosis, engulfment ; GO:0006911 | inferred from mutant phenotype	-	dodecenoyl-CoA delta-isomerase activity ; GO:0004165 | inferred from sequence or structural similarity with UniProt:O35459 <newline> hydro-lyase activity ; GO:0016836 | inferred from electronic annotation <newline> oxidoreductase activity ; GO:0016491 | inferred from electronic annotation
027+162	027+162 J14	1.73	2.26	115	10634.5	144	7887.5	54.5	FBgn0038049	DRSC15890	CG5844	HDC13224	1.54812	1.81536	3.74602	-2.93873	1.28772	0.653047	2.43992	-1.92699	5.76902	-3.99022	0.007539	0.00549596	0.000679296	6.57094e-05	ENSANGG00000009139	F43H9.1	WBGene00001152						fatty acid beta-oxidation ; GO:0006635 | inferred from electronic annotation <newline> phagocytosis, engulfment ; GO:0006911 | inferred from mutant phenotype	-	dodecenoyl-CoA delta-isomerase activity ; GO:0004165 | inferred from sequence or structural similarity with UniProt:O35459 <newline> hydro-lyase activity ; GO:0016836 | inferred from electronic annotation <newline> oxidoreductase activity ; GO:0016491 | inferred from electronic annotation
015+187	015+187 P17	1.31	3.51	106	9131.5	262.5	2817.5	10.5	FBgn0032587	DRSC02914	CG5953	HDC02832	1.27003	2.25562	2.93481	2.45682	1.11221	1.3196	1.87081	1.81642	4.99194	3.39659	0.000803839	3.29873e-05	1.71715e-07	0.0186663									-	-	-
015+188	015+188 P17	1.425	3.295	45.75	3925.5	105	1614.25	16.5	FBgn0032587	DRSC02914	CG5953	HDC02832	1.35417	2.19241	5.11975	1.46298	1.19122	1.21372	2.6572	1.15719	5.72839	1.82515	0.000803839	3.29873e-05	1.71715e-07	0.0186663									-	-	-
002+161	002+161 A06	1.4	3.31	1061.5	69430	2451.5	27649	11	FBgn0032261	DRSC02927	CG6094	HDC01846	1.33647	2.19695	3.60089	1.5059	1.17561	1.20501	2.41551	1.00035	2.4815	2.10315	0.00227886	0.00415935	0.597671	0.0131277	ENSANGG00000016866	R02F2.9	WBGene00019838	MGI:1915822	ENSG00000167862				-	-	-
002+163	002+163 A06	1.51	3.28	955	58142	2180.5	29550.5	13.5	FBgn0032261	DRSC02927	CG6094	HDC01846	1.41211	2.18784	5.24626	1.48188	1.26455	1.21699	3.52259	1.01945	3.28874	0.292678	0.00227886	0.00415935	0.597671	0.0131277	ENSANGG00000016866	R02F2.9	WBGene00019838	MGI:1915822	ENSG00000167862				-	-	-
007+128	007+128 K09	1.31	3.84	802	80608.5	2288	24955	11	FBgn0036534	DRSC10597	CG6169	HDC10351	1.27003	2.34547	2.80782	2.95822	1.09813	1.25637	1.91143	1.90268	3.52567	2.8263	0.17879	0.209781	0.00911748	0.498984	ENSANGG00000010198	F52G2.1	WBGene00003582	MGI:1917890	ENSG00000172795				mR catabolic process, nonsense-mediated decay ; GO:0000184 | inferred from mutant phenotype <newline> miR-mediated gene silencing ; GO:0035195 | inferred from mutant phenotype	-	-
007+146	007+146 K09	1.24	3.05	150	12599	328	3121	11	FBgn0036534	DRSC10597	CG6169	HDC10351	1.21511	2.11514	1.31538	0.628726	1.05414	1.07242	0.945313	0.456925	2.67745	1.37709	0.17879	0.209781	0.00911748	0.498984	ENSANGG00000010198	F52G2.1	WBGene00003582	MGI:1917890	ENSG00000172795				mR catabolic process, nonsense-mediated decay ; GO:0000184 | inferred from mutant phenotype <newline> miR-mediated gene silencing ; GO:0035195 | inferred from mutant phenotype	-	-
035+162	035+162 L24	1.21	2.61	1152	95337	1858.5	19881	10.5	FBgn0030915	DRSC19973	CG6179	HDC19548	1.19062	1.95935	1.95465	1.1926	1.10096	1.26666	1.59897	0.999358	3.89014	1.17967	0.0220568	0.0226498	0.000335729	0.138251	ENSANGG00000019172	R05G6.4	WBGene00019898	MGI:1913644	ENSG00000142546				negative regulation of enzyme activity ; GO:0043086 | inferred from sequence or structural similarity with UniProtKB:Q9Y314 <newline> negative regulation of nitric-oxide synthase activity ; GO:0051001 | inferred from sequence or structural similarity with UniProtKB:Q9Y314	nucleus ; GO:0005634 | inferred from sequence or structural similarity with UniProtKB:Q9Y314 <newline> cytoplasm ; GO:0005737 | inferred from sequence or structural similarity with UniProtKB:Q9Y314	protein binding ; GO:0005515 | inferred from sequence or structural similarity with UniProtKB:Q9Y314
035+163	035+163 L24	1.22	2.72	1110	92516	1909	20020.5	10	FBgn0030915	DRSC19973	CG6179	HDC19548	1.19885	2.00063	3.59288	2.23324	1.13705	1.46813	1.98423	1.38842	4.20068	1.78889	0.0220568	0.0226498	0.000335729	0.138251	ENSANGG00000019172	R05G6.4	WBGene00019898	MGI:1913644	ENSG00000142546				negative regulation of enzyme activity ; GO:0043086 | inferred from sequence or structural similarity with UniProtKB:Q9Y314 <newline> negative regulation of nitric-oxide synthase activity ; GO:0051001 | inferred from sequence or structural similarity with UniProtKB:Q9Y314	nucleus ; GO:0005634 | inferred from sequence or structural similarity with UniProtKB:Q9Y314 <newline> cytoplasm ; GO:0005737 | inferred from sequence or structural similarity with UniProtKB:Q9Y314	protein binding ; GO:0005515 | inferred from sequence or structural similarity with UniProtKB:Q9Y314
027+161	027+161 N12	1.51	2.54	283.5	25293	447.5	13127	30	FBgn0038074	DRSC15987	CG6188	HDC13266	1.41211	1.93216	3.015	-2.08316	1.1764	0.778761	1.87088	-1.43109	3.17767	-2.88568	0.0376707	0.0274428	0.0214195	0.00191857	ENSANGG00000024753			MGI:1202304					amino acid biosynthetic process ; GO:0008652 | inferred from electronic annotation	-	glycine N-methyltransferase activity ; GO:0017174 | inferred from sequence or structural similarity with UniProt:Q29513
027+162	027+162 N12	1.56	2.45	182.5	14450.5	276	8335.5	29.5	FBgn0038074	DRSC15987	CG6188	HDC13266	1.44469	1.89609	2.42575	-2.28574	1.18428	0.73377	1.53486	-1.47102	2.94429	-3.70548	0.0376707	0.0274428	0.0214195	0.00191857	ENSANGG00000024753			MGI:1202304					amino acid biosynthetic process ; GO:0008652 | inferred from electronic annotation	-	glycine N-methyltransferase activity ; GO:0017174 | inferred from sequence or structural similarity with UniProt:Q29513
010+167	010+167 G11	1.32	3.13	163	8255	347.5	2671	8	FBgn0039464	DRSC16022	CG6330	HDC15839	1.27763	2.14103	1.82223	0.753413	1.11489	1.11095	1.2718	0.449653	2.77972	1.30546	0.191681	0.000124244	7.76781e-05	0.362672		ZK783.2	WBGene00022817	MGI:1923904	ENSG00000007001				pyrimidine base metabolic process ; GO:0006206 | inferred from electronic annotation <newline> nucleoside metabolic process ; GO:0009116 | inferred from electronic annotation <newline> nucleotide catabolic process ; GO:0009166 | inferred from electronic annotation	cytoplasm ; GO:0005737 | inferred from electronic annotation	uridine phosphorylase activity ; GO:0004850 | inferred from sequence or structural similarity with NCBI_NP:775491
010+168	010+168 G11	1.1	2.07	393.5	22555	418.5	2331	5	FBgn0039464	DRSC16022	CG6330	HDC15839	1.09531	1.72755	5.78618	2.71816	1.07479	1.51232	1.38202	1.33102	5.90133	4.92493	0.191681	0.000124244	7.76781e-05	0.362672		ZK783.2	WBGene00022817	MGI:1923904	ENSG00000007001				pyrimidine base metabolic process ; GO:0006206 | inferred from electronic annotation <newline> nucleoside metabolic process ; GO:0009116 | inferred from electronic annotation <newline> nucleotide catabolic process ; GO:0009166 | inferred from electronic annotation	cytoplasm ; GO:0005737 | inferred from electronic annotation	uridine phosphorylase activity ; GO:0004850 | inferred from sequence or structural similarity with NCBI_NP:775491
006+167	006+167 D04	1.71	3.58	758.5	23333.5	1959	16461.5	7	FBgn0027615	DRSC09672	CG6404	HDC09496	1.53649	2.27536	2.54788	1.3287	1.23157	1.20088	1.55594	0.908476	3.71733	1.85772	0.150516	0.158205	0.0316736	0.000944565	ENSANGG00000011581	C01A2.3	WBGene00007215	MGI:1916339	ENSG00000155463				cytochrome c oxidase complex assembly ; GO:0008535 | inferred from sequence or structural similarity with UniProt:Q15070 <newline> protein insertion into membrane ; GO:0051205 | inferred from electronic annotation	mitochondrial inner membrane ; GO:0005743 | inferred from sequence or structural similarity with SGD_LOCUS:OXA1; SGD:S0000956 <newline> mitochondrial envelope ; GO:0005740 | inferred from sequence or structural similarity with UniProt:Q15070 <newline> integral to membrane ; GO:0016021 | inferred from electronic annotation	protein transporter activity ; GO:0008565 | inferred from sequence or structural similarity with SGD_LOCUS:OXA1; SGD:S0000956 <newline> transmembrane transporter activity ; GO:0022857 | inferred from electronic annotation
006+168	006+168 D04	1.34	2.94	847.5	36379.5	1509.25	11380	6.5	FBgn0027615	DRSC09672	CG6404	HDC09496	1.29267	2.07841	1.83028	1.29249	1.1453	1.34782	1.23961	0.962959	2.17608	1.40183	0.150516	0.158205	0.0316736	0.000944565	ENSANGG00000011581	C01A2.3	WBGene00007215	MGI:1916339	ENSG00000155463				cytochrome c oxidase complex assembly ; GO:0008535 | inferred from sequence or structural similarity with UniProt:Q15070 <newline> protein insertion into membrane ; GO:0051205 | inferred from electronic annotation	mitochondrial inner membrane ; GO:0005743 | inferred from sequence or structural similarity with SGD_LOCUS:OXA1; SGD:S0000956 <newline> mitochondrial envelope ; GO:0005740 | inferred from sequence or structural similarity with UniProt:Q15070 <newline> integral to membrane ; GO:0016021 | inferred from electronic annotation	protein transporter activity ; GO:0008565 | inferred from sequence or structural similarity with SGD_LOCUS:OXA1; SGD:S0000956 <newline> transmembrane transporter activity ; GO:0022857 | inferred from electronic annotation
015+187	015+187 C09	1.38	3.38	395	23377.5	933.5	8946.5	9.5	FBgn0032400	DRSC02992	CG6770	HDC02119	1.32208	2.21788	4.28653	2.16841	1.16427	1.28186	2.75273	1.60071	5.1835	2.94767	0.217438	0.176884	0.0908352	0.522109									response to oxidative stress ; GO:0006979 | inferred from mutant phenotype	-	-
015+188	015+188 C09	1.3	3.46	270	17449.5	652.5	5300	8.5	FBgn0032400	DRSC02992	CG6770	HDC02119	1.26236	2.24127	2.73584	1.79689	1.09941	1.26258	1.35957	1.42146	2.67289	2.93669	0.217438	0.176884	0.0908352	0.522109									response to oxidative stress ; GO:0006979 | inferred from mutant phenotype	-	-
008+056	008+056 B21	1.56	6.14	253.5	19516	1302.5	10928.5	8.5	FBgn0037912	DRSC16115	CG6782	HDC13041	1.44469	2.81482	14.4718	2.63435	1.37943	2.36641	1.07626	1.0412	8.05159	7.71944	0.570514	4.42894e-21	1.47885e-16	8.31444e-08		K11H3.3	WBGene00010780	MGI:1345283	ENSG00000100075		Drosophila_LD_proteome		transport ; GO:0006810 | inferred from electronic annotation	lipid particle ; GO:0005811 | inferred from direct assay <newline> mitochondrial envelope ; GO:0005740 | inferred from sequence or structural similarity <newline> membrane ; GO:0016020 | inferred from electronic annotation <newline> mitochondrial inner membrane ; GO:0005743 | inferred from electronic annotation	tricarboxylate secondary active transmembrane transporter activity ; GO:0005371 | inferred from sequence or structural similarity with UniProt:P32089 <newline> binding ; GO:0005488 | inferred from electronic annotation <newline> transmembrane transporter activity ; GO:0022857 | inferred from sequence or structural similarity
008+124	008+124 B21	1.3	3.23	390.5	17646.5	875	5402.5	6	FBgn0037912	DRSC16115	CG6782	HDC13041	1.26236	2.17248	1.29496	0.324319	1.15867	1.29921	0.687585	0.398325	7.63325	5.47716	0.570514	4.42894e-21	1.47885e-16	8.31444e-08		K11H3.3	WBGene00010780	MGI:1345283	ENSG00000100075		Drosophila_LD_proteome		transport ; GO:0006810 | inferred from electronic annotation	lipid particle ; GO:0005811 | inferred from direct assay <newline> mitochondrial envelope ; GO:0005740 | inferred from sequence or structural similarity <newline> membrane ; GO:0016020 | inferred from electronic annotation <newline> mitochondrial inner membrane ; GO:0005743 | inferred from electronic annotation	tricarboxylate secondary active transmembrane transporter activity ; GO:0005371 | inferred from sequence or structural similarity with UniProt:P32089 <newline> binding ; GO:0005488 | inferred from electronic annotation <newline> transmembrane transporter activity ; GO:0022857 | inferred from sequence or structural similarity
024+166	024+166 P22	1.27	3.18	478.5	54902.5	1051.5	15079.5	14.5	FBgn0036820	DRSC10727	CG6852	HDC10879	1.23902	2.15688	1.63901	1.42316	1.04111	1.11967	0.871533	0.940509	2.04832	1.29833	0.221563	0.297187	0.0130416	0.777923	ENSANGG00000010175								-	-	-
024+169	024+169 P22	1.3	3.86	479	53951	1251	15671	12	FBgn0036820	DRSC10727	CG6852	HDC10879	1.26236	2.35067	2.18641	3.07637	1.07718	1.28775	1.68858	2.20102	4.35161	3.64631	0.221563	0.297187	0.0130416	0.777923	ENSANGG00000010175								-	-	-
101+014	101+014 A03	1.7	3.31	1068	70249	2479	48044	20	FBgn0030951	DRSC20014	CG6873	HDC19606	1.53063	2.19695	6.02856	0.128673	1.28185	1.01806	3.41136	0.124682	3.7668	-0.347205	4.98867e-08	3.8763e-10	0.00311929	3.17296e-07									cytokinesis ; GO:0000910 | inferred from electronic annotation <newline> cytoskeleton organization and biogenesis ; GO:0007010 | inferred from electronic annotation <newline> mitosis ; GO:0007067 | inferred from electronic annotation <newline> protein complex assembly ; GO:0006461 | inferred from electronic annotation	intracellular ; GO:0005622 | inferred from electronic annotation	actin binding ; GO:0003779 | inferred from sequence or structural similarity <newline> structural constituent of cytoskeleton ; GO:0005200 | inferred from electronic annotation
101+015	101+015 A03	1.61	2.78	997.5	83945	1775	51166.5	29	FBgn0030951	DRSC20014	CG6873	HDC19606	1.47623	2.02245	4.9996	-1.11515	1.2366	0.877313	3.0099	-0.663336	3.34868	-2.06815	4.98867e-08	3.8763e-10	0.00311929	3.17296e-07									cytokinesis ; GO:0000910 | inferred from electronic annotation <newline> cytoskeleton organization and biogenesis ; GO:0007010 | inferred from electronic annotation <newline> mitosis ; GO:0007067 | inferred from electronic annotation <newline> protein complex assembly ; GO:0006461 | inferred from electronic annotation	intracellular ; GO:0005622 | inferred from electronic annotation	actin binding ; GO:0003779 | inferred from sequence or structural similarity <newline> structural constituent of cytoskeleton ; GO:0005200 | inferred from electronic annotation
027+161	027+161 N11	1.48	2.91	215	20614	415.5	9803	23.5	FBgn0037955	DRSC16147	CG6950	HDC13092	1.39204	2.06815	2.68072	-0.822524	1.15633	0.91475	1.65191	-0.540841	2.11877	-1.44603	0.00892546	0.00653667	0.0101401	0.000105237	ENSANGG00000019545	R03A10.4	WBGene00010984	MGI:2677849	ENSG00000171097				amino acid biosynthetic process ; GO:0008652 | inferred from electronic annotation <newline> nitrogen compound metabolic process ; GO:0006807 | inferred from electronic annotation	-	kynurenine-oxoglutarate transamise activity ; GO:0016212 | inferred from sequence or structural similarity with UniProt:Q08415 <newline> 1-aminocyclopropane-1-carboxylate synthase activity ; GO:0016847 | inferred from electronic annotation
027+162	027+162 N11	1.69	2.79	186	14869	334	10234.5	31	FBgn0037955	DRSC16147	CG6950	HDC13092	1.52473	2.02604	3.44743	-1.23452	1.26433	0.863724	2.23523	-0.736954	4.4254	-1.83527	0.00892546	0.00653667	0.0101401	0.000105237	ENSANGG00000019545	R03A10.4	WBGene00010984	MGI:2677849	ENSG00000171097				amino acid biosynthetic process ; GO:0008652 | inferred from electronic annotation <newline> nitrogen compound metabolic process ; GO:0006807 | inferred from electronic annotation	-	kynurenine-oxoglutarate transamise activity ; GO:0016212 | inferred from sequence or structural similarity with UniProt:Q08415 <newline> 1-aminocyclopropane-1-carboxylate synthase activity ; GO:0016847 | inferred from electronic annotation
011+165	011+165 G24	1.35	4.75	579	64829	2105	24087.5	10.5	FBgn0030088	DRSC18417	CG7039	HDC18089	1.3001	2.55814	2.74303	4.87443	1.0974	1.39152	1.72565	3.15683	3.63836	5.38479	0.000676555	0.00024829	0.0424069	0.0202551	ENSANGG00000018440	Y54E10BR.2	WBGene00021841	MGI:1923938	ENSG00000101246				G-protein coupled receptor protein sigling pathway ; GO:0007186 | inferred from electronic annotation <newline> intracellular protein transport ; GO:0006886 | inferred from electronic annotation <newline> regulation of exocytosis ; GO:0017157 | inferred from electronic annotation <newline> rR processing ; GO:0006364 | inferred from electronic annotation <newline> small GTPase mediated sigl transd…	intracellular ; GO:0005622 | inferred from electronic annotation	GTPase activity ; GO:0003924 | inferred from sequence or structural similarity with UniProt:Q63055 <newline> GTP binding ; GO:0005525 | inferred from electronic annotation
011+183	011+183 G24	1.37	4.215	393.75	31273.5	1298.5	12088.5	9	FBgn0030088	DRSC18417	CG7039	HDC18089	1.31481	2.43865	3.1825	2.88003	1.13729	1.35649	2.15302	2.06319	2.61216	2.95788	0.000676555	0.00024829	0.0424069	0.0202551	ENSANGG00000018440	Y54E10BR.2	WBGene00021841	MGI:1923938	ENSG00000101246				G-protein coupled receptor protein sigling pathway ; GO:0007186 | inferred from electronic annotation <newline> intracellular protein transport ; GO:0006886 | inferred from electronic annotation <newline> regulation of exocytosis ; GO:0017157 | inferred from electronic annotation <newline> rR processing ; GO:0006364 | inferred from electronic annotation <newline> small GTPase mediated sigl transd…	intracellular ; GO:0005622 | inferred from electronic annotation	GTPase activity ; GO:0003924 | inferred from sequence or structural similarity with UniProt:Q63055 <newline> GTP binding ; GO:0005525 | inferred from electronic annotation
025+160	025+160 F21	1.35	3.26	693.5	63019.5	1603.5	22847.5	14.5	FBgn0037102	DRSC11811	CG7172	HDC11373	1.3001	2.18173	3.33243	1.70074	1.12329	1.19733	1.96271	1.21213	3.33789	0.201896	0.00230877	0.00119297	0.00266262	0.180653	ENSANGG00000016020	K07A1.10	WBGene00010616	MGI:1914947	ENSG00000179271				-	-	-
025+163	025+163 F21	1.33	3.66	764	80427.5	2044.5	26671.5	13	FBgn0037102	DRSC11811	CG7172	HDC11373	1.28518	2.29746	3.48559	2.33859	1.10392	1.22186	2.30154	1.63395	3.85002	1.80315	0.00230877	0.00119297	0.00266262	0.180653	ENSANGG00000016020	K07A1.10	WBGene00010616	MGI:1914947	ENSG00000179271				-	-	-
025+160	025+160 F15	1.35	2.97	123	13050	239	4346	18	FBgn0037098	DRSC11813	CG7177	HDC11370	1.3001	2.08856	3.33243	0.907097	1.12329	1.10417	1.96271	0.644077	5.26415	1.60865	0.0220568	0.0128591	3.94659e-05	0.323744									JNK cascade ; GO:0007254 | inferred from electronic annotation <newline> MAPKKK cascade ; GO:0000165 | inferred from electronic annotation <newline> intracellular sigling cascade ; GO:0007242 | inferred from electronic annotation <newline> protein amino acid phosphorylation ; GO:0006468 | inferred from electronic annotation <newline> protein metabolic process ; GO:0019538 | inferred from electron…	-	kise activity ; GO:0016301 | inferred from electronic annotation <newline> protein kise activity ; GO:0004672 | inferred from electronic annotation <newline> receptor sigling protein serine/threonine kise activity ; GO:0004702 | inferred from electronic annotation <newline> ATP binding ; GO:0005524 | inferred from electronic annotation
025+163	025+163 F15	1.29	3.09	247.5	23845.5	506	6999	13.5	FBgn0037098	DRSC11813	CG7177	HDC11370	1.25464	2.12817	2.49122	0.531248	1.07338	1.05257	1.62334	0.389611	3.66297	1.14433	0.0220568	0.0128591	3.94659e-05	0.323744									JNK cascade ; GO:0007254 | inferred from electronic annotation <newline> MAPKKK cascade ; GO:0000165 | inferred from electronic annotation <newline> intracellular sigling cascade ; GO:0007242 | inferred from electronic annotation <newline> protein amino acid phosphorylation ; GO:0006468 | inferred from electronic annotation <newline> protein metabolic process ; GO:0019538 | inferred from electron…	-	kise activity ; GO:0016301 | inferred from electronic annotation <newline> protein kise activity ; GO:0004672 | inferred from electronic annotation <newline> receptor sigling protein serine/threonine kise activity ; GO:0004702 | inferred from electronic annotation <newline> ATP binding ; GO:0005524 | inferred from electronic annotation
025+160	025+160 F11	1.31	3.21	452.5	41570	998.5	13171.5	13	FBgn0037097	DRSC11814	CG7181	HDC11367	1.27003	2.16627	2.5379	1.56907	1.09321	1.18188	1.47983	1.11789	5.03953	3.68498	0.00113181	0.000753389	1.28267e-09	0.181688									mitochondrial electron transport, cytochrome c to oxygen ; GO:0006123 | non-traceable author statement	mitochondrial respiratory chain complex IV ; GO:0005751 | non-traceable author statement	cytochrome-c oxidase activity ; GO:0004129 | non-traceable author statement
025+163	025+163 F11	1.37	3.5	645	68303	1647	24805.5	16	FBgn0037097	DRSC11814	CG7181	HDC11367	1.31481	2.25276	4.45049	1.86138	1.13355	1.17716	2.95965	1.30539	7.09348	2.19368	0.00113181	0.000753389	1.28267e-09	0.181688									mitochondrial electron transport, cytochrome c to oxygen ; GO:0006123 | non-traceable author statement	mitochondrial respiratory chain complex IV ; GO:0005751 | non-traceable author statement	cytochrome-c oxidase activity ; GO:0004129 | non-traceable author statement
006+167	006+167 B17	1.75	3.61	682.5	17248.5	1774.5	13050	8	FBgn0035872	DRSC10781	CG7185	HDC09064	1.55962	2.28371	2.80513	1.38701	1.2547	1.20923	1.71642	0.943598	3.883	1.63059	0.0148577	0.0155383	0.000476637	2.05172e-06	ENSANGG00000002728	D1046.1	WBGene00008362	MGI:1913948	ENSG00000111605				regulation of altertive nuclear mR splicing, via spliceosome ; GO:0000381 | inferred from mutant phenotype <newline> mR cleavage ; GO:0006379 | inferred from sequence or structural similarity with NCBI_NP:008938	nucleus ; GO:0005634 | inferred by curator from GO:0000381 <newline> mR cleavage factor complex ; GO:0005849 | inferred from sequence or structural similarity with NCBI_NP:008938	mR binding ; GO:0003729 | inferred from sequence or structural similarity <newline> nucleotide binding ; GO:0000166 | inferred from electronic annotation
006+168	006+168 B17	1.465	3.665	567.5	25250.2	1350	9172	7.5	FBgn0035872	DRSC10781	CG7185	HDC09064	1.38186	2.29883	2.92899	2.11008	1.23448	1.56824	2.00774	1.53158	4.05583	3.06156	0.0148577	0.0155383	0.000476637	2.05172e-06	ENSANGG00000002728	D1046.1	WBGene00008362	MGI:1913948	ENSG00000111605				regulation of altertive nuclear mR splicing, via spliceosome ; GO:0000381 | inferred from mutant phenotype <newline> mR cleavage ; GO:0006379 | inferred from sequence or structural similarity with NCBI_NP:008938	nucleus ; GO:0005634 | inferred by curator from GO:0000381 <newline> mR cleavage factor complex ; GO:0005849 | inferred from sequence or structural similarity with NCBI_NP:008938	mR binding ; GO:0003729 | inferred from sequence or structural similarity <newline> nucleotide binding ; GO:0000166 | inferred from electronic annotation
001+161	001+161 A10	1.525	3.415	909	63270.8	2168.25	31975.8	14.5	FBgn0031392	DRSC00696	CG7263	HDC00322	1.42199	2.22818	4.89309	1.75209	1.24677	1.19661	2.91574	1.02703	4.21886	1.15567	9.83021e-15	3.63117e-21	1.11807e-14	4.55478e-12	ENSANGG00000009179	Y56A3A.32	WBGene00006937	MGI:1349419	ENSG00000156709				D fragmentation during apoptosis ; GO:0006309 | inferred from sequence or structural similarity <newline> induction of apoptosis ; GO:0006917 | inferred from sequence or structural similarity <newline> defense response ; GO:0006952 | inferred from electronic annotation <newline> ferredoxin metabolic process ; GO:0006124 | inferred from electronic annotation <newline> oxygen and reactive oxygen sp…	mitochondrial intermembrane space ; GO:0005758 | inferred from sequence or structural similarity with UniProt:O95831 <newline> nucleus ; GO:0005634 | inferred from sequence or structural similarity with UniProt:O95831	disulfide oxidoreductase activity ; GO:0015036 | inferred from electronic annotation
001+162	001+162 A10	1.78	3.465	800.75	47636.8	1971.25	37018.2	18.75	FBgn0031392	DRSC00696	CG7263	HDC00322	1.57661	2.24271	10.8958	1.74663	1.41545	1.23873	5.55576	1.15186	10.5929	1.00917	9.83021e-15	3.63117e-21	1.11807e-14	4.55478e-12	ENSANGG00000009179	Y56A3A.32	WBGene00006937	MGI:1349419	ENSG00000156709				D fragmentation during apoptosis ; GO:0006309 | inferred from sequence or structural similarity <newline> induction of apoptosis ; GO:0006917 | inferred from sequence or structural similarity <newline> defense response ; GO:0006952 | inferred from electronic annotation <newline> ferredoxin metabolic process ; GO:0006124 | inferred from electronic annotation <newline> oxygen and reactive oxygen sp…	mitochondrial intermembrane space ; GO:0005758 | inferred from sequence or structural similarity with UniProt:O95831 <newline> nucleus ; GO:0005634 | inferred from sequence or structural similarity with UniProt:O95831	disulfide oxidoreductase activity ; GO:0015036 | inferred from electronic annotation
026+158	026+158 N21	1.39	3.5	958.5	79742	2476	32126.5	13	FBgn0037559	DRSC16256	CG7549	HDC12438	1.3293	2.25276	3.3404	2.33343	1.1193	1.19766	2.43697	1.74074	2.23226	1.01888	0.00540462	0.0172252	0.0476124	0.301973	ENSANGG00000016470								-	-	-
026+160	026+160 N21	1.34	3.53	935.5	83260	2373.5	28665.5	12	FBgn0037559	DRSC16256	CG7549	HDC12438	1.29267	2.2613	2.33972	2.10224	1.08148	1.19124	1.59589	1.60509	3.39985	2.84847	0.00540462	0.0172252	0.0476124	0.301973	ENSANGG00000016470								-	-	-
012+175	012+175 O01	1.32	3.735	560	41313	1529.25	14510	8.25	FBgn0030990	DRSC20052	CG7556	HDC19676	1.27763	2.31775	2.189	2.04931	1.08638	1.2136	1.54276	1.38604	2.12635	0.826276	0.258491	0.395845	0.177234	0.561156	ENSANGG00000009977	F54F2.9	WBGene00018836	MGI:103268					protein folding ; GO:0006457 | inferred from electronic annotation <newline> regulation of transcription ; GO:0045449 | inferred from electronic annotation	nucleus ; GO:0005634 | inferred from electronic annotation	D binding ; GO:0003677 | inferred from electronic annotation <newline> heat shock protein binding ; GO:0031072 | inferred from electronic annotation <newline> unfolded protein binding ; GO:0051082 | inferred from electronic annotation
012+176	012+176 O01	1.3	3.525	782.75	60274.2	1976.5	18877.2	8.75	FBgn0030990	DRSC20052	CG7556	HDC19676	1.26236	2.25988	1.3279	1.50257	1.06961	1.19439	0.92364	0.900675	2.54141	1.92385	0.258491	0.395845	0.177234	0.561156	ENSANGG00000009977	F54F2.9	WBGene00018836	MGI:103268					protein folding ; GO:0006457 | inferred from electronic annotation <newline> regulation of transcription ; GO:0045449 | inferred from electronic annotation	nucleus ; GO:0005634 | inferred from electronic annotation	D binding ; GO:0003677 | inferred from electronic annotation <newline> heat shock protein binding ; GO:0031072 | inferred from electronic annotation <newline> unfolded protein binding ; GO:0051082 | inferred from electronic annotation
024+166	024+166 D16	1.4	3.38	612.5	61306.5	1477	25653	17	FBgn0036728	DRSC10886	CG7580	HDC10678	1.33647	2.21788	5.61575	2.12491	1.13856	1.18066	2.95441	1.41976	7.38025	4.04297	0.000256175	3.76657e-05	3.03735e-10	0.194561	ENSANGG00000020223	R07E4.3	WBGene00019937	MGI:107807	ENSG00000164405		Drosophila_LD_proteome		mitochondrial electron transport, ubiquinol to cytochrome c ; GO:0006122 | inferred from sequence or structural similarity with UniProt:O14949	mitochondrial respiratory chain complex III ; GO:0005750 | inferred from sequence or structural similarity with UniProt:P13271 <newline> lipid particle ; GO:0005811 | inferred from direct assay	ubiquinol-cytochrome-c reductase activity ; GO:0008121 | inferred from sequence or structural similarity with UniProt:P13271 <newline> ubiquinone binding ; GO:0048039 | inferred from sequence or structural similarity with UniProt:O14949
024+169	024+169 D16	1.31	3.14	409	44819	882.5	13833.5	16	FBgn0036728	DRSC10886	CG7580	HDC10678	1.27003	2.14422	2.39572	0.907885	1.08484	1.0813	1.85748	0.619484	5.10891	1.03622	0.000256175	3.76657e-05	3.03735e-10	0.194561	ENSANGG00000020223	R07E4.3	WBGene00019937	MGI:107807	ENSG00000164405		Drosophila_LD_proteome		mitochondrial electron transport, ubiquinol to cytochrome c ; GO:0006122 | inferred from sequence or structural similarity with UniProt:O14949	mitochondrial respiratory chain complex III ; GO:0005750 | inferred from sequence or structural similarity with UniProt:P13271 <newline> lipid particle ; GO:0005811 | inferred from direct assay	ubiquinol-cytochrome-c reductase activity ; GO:0008121 | inferred from sequence or structural similarity with UniProt:P13271 <newline> ubiquinone binding ; GO:0048039 | inferred from sequence or structural similarity with UniProt:O14949
007+128	007+128 B14	1.21	3.19	729	84608.5	1590	17628	12	FBgn0037093	DRSC11836	CG7597	HDC11362	1.19062	2.16002	0.674491	0.750812	1.01873	1.07092	0.351872	0.529443	2.00396	1.86133	0.396493	0.493488	0.00361094	0.737858	ENSANGG00000008200	B0285.1	WBGene00007135	MGI:1916812	ENSG00000065883				protein amino acid phosphorylation ; GO:0006468 | inferred from sequence or structural similarity <newline> mitosis ; GO:0007067 | inferred from electronic annotation <newline> regulation of progression through cell cycle ; GO:0000074 | inferred from electronic annotation <newline> phagocytosis, engulfment ; GO:0006911 | inferred from mutant phenotype	-	cyclin-dependent protein kise activity ; GO:0004693 | inferred from sequence or structural similarity <newline> R polymerase subunit kise activity ; GO:0008353 | inferred from sequence or structural similarity with SGD_LOCUS:CTK1; SGD:S0001622 <newline> receptor sigling protein serine/threonine kise activity ; GO:0004702 | inferred from electronic annotation <newline> ATP binding ; GO:0005524 | i…
007+146	007+146 B14	1.34	3.25	142.5	11913.5	319.5	3914.5	12	FBgn0037093	DRSC11836	CG7597	HDC11362	1.29267	2.17865	3.07106	1.21751	1.1317	1.13593	2.3088	0.829306	5.0932	2.02153	0.396493	0.493488	0.00361094	0.737858	ENSANGG00000008200	B0285.1	WBGene00007135	MGI:1916812	ENSG00000065883				protein amino acid phosphorylation ; GO:0006468 | inferred from sequence or structural similarity <newline> mitosis ; GO:0007067 | inferred from electronic annotation <newline> regulation of progression through cell cycle ; GO:0000074 | inferred from electronic annotation <newline> phagocytosis, engulfment ; GO:0006911 | inferred from mutant phenotype	-	cyclin-dependent protein kise activity ; GO:0004693 | inferred from sequence or structural similarity <newline> R polymerase subunit kise activity ; GO:0008353 | inferred from sequence or structural similarity with SGD_LOCUS:CTK1; SGD:S0001622 <newline> receptor sigling protein serine/threonine kise activity ; GO:0004702 | inferred from electronic annotation <newline> ATP binding ; GO:0005524 | i…
024+166	024+166 B20	1.46	3.93	511	49436.5	1521	23363.5	15.5	FBgn0040793	DRSC10895	CG7630	HDC10669	1.37844	2.36864	7.32813	3.85948	1.18053	1.33143	3.85129	2.60434	8.80486	5.06897	2.31611e-12	9.79093e-13	7.45048e-22	0.00198162	ENSANGG00000009200						Drosophila_LD_proteome		-	lipid particle ; GO:0005811 | inferred from direct assay	-
024+169	024+169 B20	1.44	3.8	380	41230	1077	18335.5	18	FBgn0040793	DRSC10895	CG7630	HDC10669	1.36464	2.335	4.9802	2.91182	1.17946	1.27208	3.94296	2.081	9.11173	3.93608	2.31611e-12	9.79093e-13	7.45048e-22	0.00198162	ENSANGG00000009200						Drosophila_LD_proteome		-	lipid particle ; GO:0005811 | inferred from direct assay	-
026+158	026+158 L19	1.3	3.33	476	47920	1121	15044.5	12.5	FBgn0037546	DRSC16345	CG7918	HDC12405	1.26236	2.20297	1.51191	1.74798	1.05236	1.14787	1.06613	1.3026	2.87589	3.0155	0.573031	0.679557	0.0294591	0.914355	ENSANGG00000000327	C15B12.5	WBGene00001517						acetylcholine receptor sigling, muscarinic pathway ; GO:0007213 | inferred from sequence or structural similarity with mAcR-60C	integral to membrane ; GO:0016021 | inferred from sequence or structural similarity with mAcR-60C	muscarinic acetylcholine receptor activity ; GO:0004981 | inferred from sequence or structural similarity with mAcR-60C
026+160	026+160 L19	1.28	3.14	488	48024	1050	14434.5	13.5	FBgn0037546	DRSC16345	CG7918	HDC12405	1.24686	2.14422	1.08841	0.781113	1.03567	1.07416	0.694217	0.62434	3.05853	2.31234	0.573031	0.679557	0.0294591	0.914355	ENSANGG00000000327	C15B12.5	WBGene00001517						acetylcholine receptor sigling, muscarinic pathway ; GO:0007213 | inferred from sequence or structural similarity with mAcR-60C	integral to membrane ; GO:0016021 | inferred from sequence or structural similarity with mAcR-60C	muscarinic acetylcholine receptor activity ; GO:0004981 | inferred from sequence or structural similarity with mAcR-60C
026+158	026+158 H22	1.38	3.37	840	82247	1997	31486	15.5	FBgn0037610	DRSC16368	CG8043	HDC12523	1.32208	2.21491	3.14317	1.88838	1.11208	1.15981	2.28911	1.40767	3.65244	2.48662	0.000184459	0.00102512	0.000388746	0.115426	ENSANGG00000013319	F39H2.3	WBGene00009563	MGI:3041174					glycine catabolic process ; GO:0006546 | inferred from electronic annotation	cytoplasm ; GO:0005737 | inferred from electronic annotation	aminomethyltransferase activity ; GO:0004047 | inferred from electronic annotation
026+160	026+160 H22	1.41	3.56	912	86892	2351	36374	15.5	FBgn0037610	DRSC16368	CG8043	HDC12523	1.34359	2.26976	3.73063	2.19774	1.1324	1.1997	2.59815	1.67598	4.37279	2.07953	0.000184459	0.00102512	0.000388746	0.115426	ENSANGG00000013319	F39H2.3	WBGene00009563	MGI:3041174					glycine catabolic process ; GO:0006546 | inferred from electronic annotation	cytoplasm ; GO:0005737 | inferred from electronic annotation	aminomethyltransferase activity ; GO:0004047 | inferred from electronic annotation
005+166	005+166 C01	1.44	3.54	1129	51145	2868	22385	8	FBgn0034020	DRSC07091	CG8179	HDC06567	1.36464	2.26413	1.70373	2.06707	1.09308	1.28199	0.944104	1.3731	4.03319	4.47644	0.139531	0.00320061	0.000135362	0.00118498									protein amino acid phosphorylation ; GO:0006468 | non-traceable author statement	-	protein kise activity ; GO:0004672 | non-traceable author statement
056+155	056+155 F11	1.22	2.48	546	40443.5	847.5	9017	11	FBgn0034020	DRSC07091	CG8179	HDC06567	1.19885	1.90826	4.68972	-0.674491	1.12698	0.870366	1.67435	-0.379561	6.56086	-0.337771	0.139531	0.00320061	0.000135362	0.00118498									protein amino acid phosphorylation ; GO:0006468 | non-traceable author statement	-	protein kise activity ; GO:0004672 | non-traceable author statement
004+168	004+168 H16	1.5	3.36	716.5	27678	1692.5	13937.5	8.5	FBgn0033902	DRSC07142	CG8309	HDC06330	1.40547	2.21194	2.04263	1.39999	1.14272	1.21627	1.4263	0.951351	3.07893	2.66496	0.0574459	0.0663843	0.0119731	0.00846314	ENSANGG00000014101	K08F11.3	WBGene00019543	MGI:1351744	ENSG00000149100				Golgi organization and biogenesis ; GO:0007030 | inferred from mutant phenotype	Golgi apparatus ; GO:0005794 | inferred from direct assay <newline> cytosol ; GO:0005829 | inferred from direct assay	-
004+169	004+169 H16	1.525	3.66	344.75	14416.5	955.5	8114.75	8.5	FBgn0033902	DRSC07142	CG8309	HDC06330	1.42199	2.29746	2.91107	1.90284	1.18279	1.28691	1.80559	1.21009	3.3688	2.06822	0.0574459	0.0663843	0.0119731	0.00846314	ENSANGG00000014101	K08F11.3	WBGene00019543	MGI:1351744	ENSG00000149100				Golgi organization and biogenesis ; GO:0007030 | inferred from mutant phenotype	Golgi apparatus ; GO:0005794 | inferred from direct assay <newline> cytosol ; GO:0005829 | inferred from direct assay	-
011+165	011+165 L04	1.27	3.73	568	67240.5	1537	17855	12	FBgn0030696	DRSC20109	CG8509	HDC19115	1.23902	2.31641	1.08812	1.89128	1.03631	1.14979	0.625785	1.20486	2.18651	2.27045	0.796533	0.870445	0.733464	0.910049									-	-	protein tyrosine phosphatase activator activity ; GO:0008160 | inferred from sequence or structural similarity with UniProt:Q28717
011+184	011+184 L04	1.34	3.63	227.75	22386.8	671.25	7162	13.75	FBgn0030696	DRSC20109	CG8509	HDC19115	1.29267	2.28923	2.6456	1.27494	1.15176	1.33331	1.7953	1.1351	2.99241	1.21451	0.796533	0.870445	0.733464	0.910049									-	-	protein tyrosine phosphatase activator activity ; GO:0008160 | inferred from sequence or structural similarity with UniProt:Q28717
005+165	005+165 N02	1.94	3.72	1079	51259	2925.5	47735.5	16	FBgn0035315	DRSC08612	CG8960	HDC08051	1.66269	2.31372	3.72099	1.55655	1.38964	1.34382	1.91636	0.695807	2.79724	0.808539	0.0442645	0.00457319	0.0354628	1.39098e-07									-	-	-
005+166	005+166 N02	1.51	2.53	1084	55747	1667.5	28370	14	FBgn0035315	DRSC08612	CG8960	HDC08051	1.41211	1.92822	2.55845	-0.362401	1.14055	0.946088	1.43128	-0.236503	3.01709	-0.238461	0.0442645	0.00457319	0.0354628	1.39098e-07									-	-	-
063+050	063+050 F24	1.28	3.76	934	85321	2563.5	23889.5	9.5	FBgn0036398	DRSC23289	CG9007		1.24686	2.32442	2.18542	4.05222	1.08132	1.41871	1.25028	2.68376	3.22565	4.73361	0.060186	0.0493184	0.00121738	0.35792				MGI:1924825					regulation of transcription, D-dependent ; GO:0006355 | inferred from electronic annotation	-	protein binding ; GO:0005515 | inferred from electronic annotation <newline> zinc ion binding ; GO:0008270 | inferred from electronic annotation
063+056	063+056 F24	1.32	4.02	1014.5	94885.5	3052	30730	10	FBgn0036398	DRSC23289	CG9007		1.27763	2.39128	2.9365	3.26094	1.10975	1.3963	1.95861	2.35111	4.31628	3.1423	0.060186	0.0493184	0.00121738	0.35792				MGI:1924825					regulation of transcription, D-dependent ; GO:0006355 | inferred from electronic annotation	-	protein binding ; GO:0005515 | inferred from electronic annotation <newline> zinc ion binding ; GO:0008270 | inferred from electronic annotation
060+125	060+125 D03	1.215	2.59	914.25	87640.8	2292.5	27476	12.25	FBgn0030606	DRSC22135	CG9053		1.19474	1.95166	5.40213	1.4267	1.14277	1.39506	2.00749	1.08329	7.22675	2.7581	0.0185996	6.47136e-05	9.38176e-09	0.102094		K08E4.6	WBGene00010670	MGI:1921586					intracellular protein transport ; GO:0006886 | inferred from electronic annotation	integral to membrane ; GO:0016021 | inferred from electronic annotation	receptor binding ; GO:0005102 | inferred from electronic annotation
060+126	060+126 D03	1.42	3.91	1045.5	90456.5	3033.5	38483.5	12.5	FBgn0030606	DRSC22135	CG9053		1.35066	2.36354	2.42823	1.99037	1.10664	1.22013	1.64342	1.34121	4.34502	3.00712	0.0185996	6.47136e-05	9.38176e-09	0.102094		K08E4.6	WBGene00010670	MGI:1921586					intracellular protein transport ; GO:0006886 | inferred from electronic annotation	integral to membrane ; GO:0016021 | inferred from electronic annotation	receptor binding ; GO:0005102 | inferred from electronic annotation
035+162	035+162 O01	1.16	2.39	988.5	83794	1379.5	13114	9.5	FBgn0030610	DRSC20145	CG9065	HDC18972	1.14842	1.87129	1.16487	0.790571	1.05876	1.1786	0.919159	0.6764	3.04304	1.89324	0.0534404	0.0329098	0.0973421	0.206671	ENSANGG00000023169	F40G9.2	WBGene00018240	MGI:1333806	ENSG00000138495				cytochrome c oxidase complex assembly ; GO:0008535 | inferred from sequence or structural similarity with UniProt:P81045 <newline> copper ion transport ; GO:0006825 | inferred from electronic annotation	mitochondrial intermembrane space ; GO:0005758 | inferred from sequence or structural similarity with UniProt:P81045	copper chaperone activity ; GO:0016531 | inferred from sequence or structural similarity with UniProt:P81045 <newline> copper ion binding ; GO:0005507 | inferred from electronic annotation
035+163	035+163 O01	1.25	2.63	1036	89088	1691	22340.5	12	FBgn0030610	DRSC20145	CG9065	HDC18972	1.22314	1.96698	4.17452	2.08107	1.16134	1.43448	2.34375	1.28285	2.1018	-1.00435	0.0534404	0.0329098	0.0973421	0.206671	ENSANGG00000023169	F40G9.2	WBGene00018240	MGI:1333806	ENSG00000138495				cytochrome c oxidase complex assembly ; GO:0008535 | inferred from sequence or structural similarity with UniProt:P81045 <newline> copper ion transport ; GO:0006825 | inferred from electronic annotation	mitochondrial intermembrane space ; GO:0005758 | inferred from sequence or structural similarity with UniProt:P81045	copper chaperone activity ; GO:0016531 | inferred from sequence or structural similarity with UniProt:P81045 <newline> copper ion binding ; GO:0005507 | inferred from electronic annotation
001+161	001+161 L15	1.305	3.825	925.5	93149	2599	28760.8	11.25	FBgn0031771	DRSC03145	CG9140	HDC01033	1.2662	2.34156	1.8198	2.77552	1.09098	1.30999	1.05067	1.59379	2.05589	2.91872	0.0371396	0.00227471	4.94717e-06	0.0579009	ENSANGG00000009927	C09H10.3	WBGene00003831	MGI:107851	ENSG00000167792	Human disease association			mitochondrial electron transport, DH to ubiquinone ; GO:0006120 | inferred from sequence or structural similarity with UniProt:P49821	mitochondrial respiratory chain complex I ; GO:0005747 | inferred from sequence or structural similarity with EMBL:AF053070	DH dehydrogese (ubiquinone) activity ; GO:0008137 | inferred from sequence or structural similarity with EMBL:AF053070 <newline> DH dehydrogese activity ; GO:0003954 | inferred from sequence or structural similarity with UniProt:P49821 <newline> FMN binding ; GO:0010181 | inferred from electronic annotation <newline> D binding ; GO:0051287 | inferred from electronic annotation <newline> iron ion …
001+162	001+162 L15	1.405	3.485	840.25	76904	2114.75	31537.5	15	FBgn0031771	DRSC03145	CG9140	HDC01033	1.34004	2.24847	4.75273	1.78945	1.17887	1.24449	2.36	1.17891	7.60581	4.05362	0.0371396	0.00227471	4.94717e-06	0.0579009	ENSANGG00000009927	C09H10.3	WBGene00003831	MGI:107851	ENSG00000167792	Human disease association			mitochondrial electron transport, DH to ubiquinone ; GO:0006120 | inferred from sequence or structural similarity with UniProt:P49821	mitochondrial respiratory chain complex I ; GO:0005747 | inferred from sequence or structural similarity with EMBL:AF053070	DH dehydrogese (ubiquinone) activity ; GO:0008137 | inferred from sequence or structural similarity with EMBL:AF053070 <newline> DH dehydrogese activity ; GO:0003954 | inferred from sequence or structural similarity with UniProt:P49821 <newline> FMN binding ; GO:0010181 | inferred from electronic annotation <newline> D binding ; GO:0051287 | inferred from electronic annotation <newline> iron ion …
011+165	011+165 N18	1.39	3.61	375.5	40306	947.5	15728.5	16.5	FBgn0030726	DRSC20172	CG9216	HDC19159	1.3293	2.28371	3.53405	1.48774	1.1266	1.11709	2.25137	0.940816	4.32099	1.39128	0.0899781	0.0597877	0.00426839	0.366834									-	-	-
011+166	011+166 N18	1.44	3.42	1196	106902	2874.5	46726.5	16.5	FBgn0030726	DRSC20172	CG9216	HDC19159	1.36464	2.22964	2.04391	0.485347	1.07415	1.04894	1.0511	0.326712	2.92584	1.94891	0.0899781	0.0597877	0.00426839	0.366834									-	-	-
035+162	035+162 G14	1.22	2.59	1084.5	95193.5	1742	21178.5	12.5	FBgn0030669	DRSC20177	CG9240	HDC19088	1.19885	1.95166	2.10869	1.15748	1.10919	1.25896	1.73155	0.971146	2.96096	1.34221	0.0588539	0.0714522	1.88933e-05	0.239536	ENSANGG00000024860	C24H11.6	WBGene00007021	MGI:1913791	ENSG00000148950				mitochondrial protein processing ; GO:0006627 | inferred from sequence or structural similarity with SGD_LOCUS:IMP1; SGD:S0004758 <newline> proteolysis ; GO:0006508 | inferred from electronic annotation	mitochondrial envelope ; GO:0005740 | inferred from sequence or structural similarity with SGD_LOCUS:IMP1; SGD:S0004758 <newline> membrane ; GO:0016020 | inferred from electronic annotation	serine-type peptidase activity ; GO:0008236 | inferred from electronic annotation
035+163	035+163 G14	1.18	2.52	917	77029.5	1387	14004	10	FBgn0030669	DRSC20177	CG9240	HDC19088	1.16551	1.92426	2.79471	1.88785	1.10371	1.39175	1.49086	1.14881	6.23724	3.39629	0.0588539	0.0714522	1.88933e-05	0.239536	ENSANGG00000024860	C24H11.6	WBGene00007021	MGI:1913791	ENSG00000148950				mitochondrial protein processing ; GO:0006627 | inferred from sequence or structural similarity with SGD_LOCUS:IMP1; SGD:S0004758 <newline> proteolysis ; GO:0006508 | inferred from electronic annotation	mitochondrial envelope ; GO:0005740 | inferred from sequence or structural similarity with SGD_LOCUS:IMP1; SGD:S0004758 <newline> membrane ; GO:0016020 | inferred from electronic annotation	serine-type peptidase activity ; GO:0008236 | inferred from electronic annotation
025+160	025+160 I21	1.34	3.29	985.5	86539	2277	30142.5	12.5	FBgn0036895	DRSC11071	CG9392	HDC11013	1.29267	2.19089	3.13602	1.77877	1.11585	1.20649	1.84335	1.26799	2.31487	0.665307	0.019261	0.011495	0.171148	0.321648									-	-	-
025+163	025+163 I21	1.3	3.07	926.5	87742.5	1943	26713.5	13.5	FBgn0036895	DRSC11071	CG9392	HDC11013	1.26236	2.12168	2.74268	0.461924	1.0811	1.04608	1.79484	0.341882	2.38056	0.0688064	0.019261	0.011495	0.171148	0.321648									-	-	-
026+158	026+158 B16	1.32	3.15	453	46793	958.5	14917	15.5	FBgn0040529	DRSC16514	CG9603	HDC12466	1.27763	2.1474	1.92895	1.09458	1.06762	1.0923	1.37879	0.813606	5.65003	3.02445	0.0753997	0.13986	2.3153e-07	0.557377	ENSANGG00000017423				ENSG00000161281				electron transport ; GO:0006118 | inferred from sequence or structural similarity <newline> mitochondrial electron transport, cytochrome c to oxygen ; GO:0006123 | inferred from sequence or structural similarity with UniProt:P24310	mitochondrial respiratory chain complex IV ; GO:0005751 | inferred from sequence or structural similarity	cytochrome-c oxidase activity ; GO:0004129 | inferred from sequence or structural similarity <newline> electron carrier activity ; GO:0009055 | inferred from electronic annotation
026+160	026+160 B16	1.35	3.14	479.5	53536	1016.5	18763.5	18	FBgn0040529	DRSC16514	CG9603	HDC12466	1.3001	2.14422	2.54281	0.781113	1.08892	1.07416	1.74223	0.62434	4.98114	1.60061	0.0753997	0.13986	2.3153e-07	0.557377	ENSANGG00000017423				ENSG00000161281				electron transport ; GO:0006118 | inferred from sequence or structural similarity <newline> mitochondrial electron transport, cytochrome c to oxygen ; GO:0006123 | inferred from sequence or structural similarity with UniProt:P24310	mitochondrial respiratory chain complex IV ; GO:0005751 | inferred from sequence or structural similarity	cytochrome-c oxidase activity ; GO:0004129 | inferred from sequence or structural similarity <newline> electron carrier activity ; GO:0009055 | inferred from electronic annotation
028+166	028+166 I19	1.37	3.24	908.5	66628	1982.5	26275.5	12.5	FBgn0003060	DRSC16557	CG9757	HDC13431	1.31481	2.17557	2.32578	0.797409	1.14434	1.12635	1.49085	0.60702	2.61527	0.495609	0.353082	0.390118	0.0814086	0.255117									-	-	-
028+167	028+167 I19	1.315	3.38	566.5	46127.2	1287.75	14735.5	11	FBgn0003060	DRSC16557	CG9757	HDC13431	1.27384	2.21788	1.20927	0.474092	1.06549	1.05862	0.753927	0.378524	2.64831	0.945038	0.353082	0.390118	0.0814086	0.255117									-	-	-
025+160	025+160 N06	1.25	3.55	371	33701.5	947	8590	9	FBgn0037270	DRSC12328	CG9769	HDC11791	1.22314	2.26695	1.29942	2.4267	1.04632	1.28255	0.727119	1.73175	3.12916	5.61029	0.178956	0.177567	0.0146958	0.689398	ENSANGG00000008531	D2013.7	WBGene00001229	MGI:1913335					translatiol initiation ; GO:0006413 | inferred from sequence or structural similarity <newline> autophagic cell death ; GO:0048102 | inferred from expression pattern <newline> salivary gland cell autophagic cell death ; GO:0035071 | inferred from expression pattern	eukaryotic translation initiation factor 3 complex ; GO:0005852 | inferred from sequence or structural similarity	translation initiation factor activity ; GO:0003743 | inferred from sequence or structural similarity
025+163	025+163 N06	1.31	3.93	636.5	65203.5	1809	20983	11	FBgn0037270	DRSC12328	CG9769	HDC11791	1.27003	2.36864	2.9922	3.09846	1.08876	1.29304	1.96503	2.15712	3.20868	2.29372	0.178956	0.177567	0.0146958	0.689398	ENSANGG00000008531	D2013.7	WBGene00001229	MGI:1913335					translatiol initiation ; GO:0006413 | inferred from sequence or structural similarity <newline> autophagic cell death ; GO:0048102 | inferred from expression pattern <newline> salivary gland cell autophagic cell death ; GO:0035071 | inferred from expression pattern	eukaryotic translation initiation factor 3 complex ; GO:0005852 | inferred from sequence or structural similarity	translation initiation factor activity ; GO:0003743 | inferred from sequence or structural similarity
026+158	026+158 L22	1.53	3.32	447.5	45139.5	1052.5	25143.5	24	FBgn0037637	DRSC16572	CG9836	HDC12563	1.42527	2.19996	5.9617	1.71262	1.21526	1.14486	4.4022	1.27614	11.4688	2.45969	2.00932e-12	8.89656e-10	1.04671e-28	0.000506537	ENSANGG00000007951	Y45F10D.4	WBGene00012885	MGI:1913633	ENSG00000136003				nitrogen compound metabolic process ; GO:0006807 | inferred from electronic annotation <newline> nitrogen utilization ; GO:0019740 | inferred from electronic annotation	-	-
026+160	026+160 L22	1.47	3.35	510	53934	1190.5	25489.5	21	FBgn0037637	DRSC16572	CG9836	HDC12563	1.38526	2.20896	4.86894	1.51164	1.17408	1.1389	3.4184	1.16665	8.97416	2.48001	2.00932e-12	8.89656e-10	1.04671e-28	0.000506537	ENSANGG00000007951	Y45F10D.4	WBGene00012885	MGI:1913633	ENSG00000136003				nitrogen compound metabolic process ; GO:0006807 | inferred from electronic annotation <newline> nitrogen utilization ; GO:0019740 | inferred from electronic annotation	-	-
102+008	102+008 C04	1.53	3.5	1036.5	101572	2594.5	54162.5	20.5	FBgn0034649	DRSC03884	CG9865	HDC03946	1.42527	2.25276	2.8015	1.48761	1.16238	1.18219	1.69518	1.11615	3.49464	0.128767	0.0477835	0.0274015	0.00248972	0.0312123	ENSANGG00000021562	B0491.1	WBGene00007189	MGI:1914806	ENSG00000143315	Human disease association			-	-	-
102+009	102+009 C04	1.42	3.24	1043.5	103574	2332.5	43424	19	FBgn0034649	DRSC03884	CG9865	HDC03946	1.35066	2.17557	2.64447	0.371559	1.12607	1.04536	1.61828	0.30323	3.72455	-0.566513	0.0477835	0.0274015	0.00248972	0.0312123	ENSANGG00000021562	B0491.1	WBGene00007189	MGI:1914806	ENSG00000143315	Human disease association			-	-	-
033+164	033+164 N23	1.4	3.97	1090.5	98932	3237.5	39312.5	12.5	FBgn0029504	DRSC18447	CHES-1-like	HDC17864	1.33647	2.37877	2.60899	2.04561	1.08691	1.1731	1.7652	1.47916	3.06339	1.69439	0.0488222	0.0844522	0.0121521	0.524256	ENSANGG00000008820			MGI:1918625	ENSG00000053254				regulation of transcription, D-dependent ; GO:0006355 | inferred from sequence or structural similarity with EMBL:Y11741 <newline> regulation of progression through cell cycle ; GO:0000074 | inferred from electronic annotation <newline> transcription from R polymerase II promoter ; GO:0006366 | inferred from electronic annotation <newline> phagocytosis, engulfment ; GO:0006911 | inferred from mut…	nucleus ; GO:0005634 | inferred from sequence or structural similarity with EMBL:Y11741	transcription factor activity ; GO:0003700 | inferred from sequence or structural similarity with EMBL:Y11741 <newline> sequence-specific D binding ; GO:0043565 | inferred from electronic annotation
033+165	033+165 N23	1.34	3.23	1070	100922	2380.5	33783	14.5	FBgn0029504	DRSC18447	CHES-1-like	HDC17864	1.29267	2.17248	2.18829	1.57113	1.07468	1.13611	1.53837	0.855409	3.37035	2.01488	0.0488222	0.0844522	0.0121521	0.524256	ENSANGG00000008820			MGI:1918625	ENSG00000053254				regulation of transcription, D-dependent ; GO:0006355 | inferred from sequence or structural similarity with EMBL:Y11741 <newline> regulation of progression through cell cycle ; GO:0000074 | inferred from electronic annotation <newline> transcription from R polymerase II promoter ; GO:0006366 | inferred from electronic annotation <newline> phagocytosis, engulfment ; GO:0006911 | inferred from mut…	nucleus ; GO:0005634 | inferred from sequence or structural similarity with EMBL:Y11741	transcription factor activity ; GO:0003700 | inferred from sequence or structural similarity with EMBL:Y11741 <newline> sequence-specific D binding ; GO:0043565 | inferred from electronic annotation
034+162	034+162 J23	1.29	3.29	162.5	10834	371.5	3132	8	FBgn0043001	DRSC20343	Chrac-16	HDC18538	1.25464	2.19089	0.647824	0.395649	1.03827	1.0559	0.479009	0.354668	2.90812	1.46453	0.672055	0.829359	0.227319	0.857617	ENSANGG00000016629			MGI:2135796	ENSG00000104472				-	chromatin accessibility complex ; GO:0008623 | non-traceable author statement	protein heterodimerization activity ; GO:0046982 | inferred from physical interaction with Chrac-14 <newline> sequence-specific D binding ; GO:0043565 | inferred from electronic annotation
034+163	034+163 J23	1.25	3.18	182	14984	401	3730	10	FBgn0043001	DRSC20343	Chrac-16	HDC18538	1.22314	2.15688	0.407937	0.209972	1.02889	1.03525	0.364941	0.235728	2.34389	1.96146	0.672055	0.829359	0.227319	0.857617	ENSANGG00000016629			MGI:2135796	ENSG00000104472				-	chromatin accessibility complex ; GO:0008623 | non-traceable author statement	protein heterodimerization activity ; GO:0046982 | inferred from physical interaction with Chrac-14 <newline> sequence-specific D binding ; GO:0043565 | inferred from electronic annotation
060+125	060+125 M07	1.17	2.64	412.5	42225.5	1012.75	10089.2	11.25	FBgn0033313	DRSC21942	Cirl		1.157	1.97078	4.09122	1.49528	1.10503	1.41418	1.46168	1.13759	4.9148	1.64367	0.483193	0.0685313	0.00246578	0.668652	ENSANGG00000011755	B0457.1	WBGene00002251	MGI:1929461	ENSG00000150471				neurotransmitter secretion ; GO:0007269 | non-traceable author statement <newline> vesicle-mediated transport ; GO:0016192 | non-traceable author statement <newline> G-protein coupled receptor protein sigling pathway ; GO:0007186 | inferred from sequence or structural similarity <newline> neuropeptide sigling pathway ; GO:0007218 | inferred from electronic annotation	syptic vesicle ; GO:0008021 | non-traceable author statement <newline> integral to membrane ; GO:0016021 | inferred from sequence or structural similarity	latrotoxin receptor activity ; GO:0016524 | inferred from sequence or structural similarity <newline> G-protein coupled receptor activity ; GO:0004930 | inferred from electronic annotation <newline> sugar binding ; GO:0005529 | inferred from electronic annotation
060+126	060+126 M07	1.32	3.8	785.5	70580.5	2208	22335.5	10.5	FBgn0033313	DRSC21942	Cirl		1.27763	2.335	0.839895	1.73326	1.03361	1.19159	0.498214	1.16737	2.31153	4.27944	0.483193	0.0685313	0.00246578	0.668652	ENSANGG00000011755	B0457.1	WBGene00002251	MGI:1929461	ENSG00000150471				neurotransmitter secretion ; GO:0007269 | non-traceable author statement <newline> vesicle-mediated transport ; GO:0016192 | non-traceable author statement <newline> G-protein coupled receptor protein sigling pathway ; GO:0007186 | inferred from sequence or structural similarity <newline> neuropeptide sigling pathway ; GO:0007218 | inferred from electronic annotation	syptic vesicle ; GO:0008021 | non-traceable author statement <newline> integral to membrane ; GO:0016021 | inferred from sequence or structural similarity	latrotoxin receptor activity ; GO:0016524 | inferred from sequence or structural similarity <newline> G-protein coupled receptor activity ; GO:0004930 | inferred from electronic annotation <newline> sugar binding ; GO:0005529 | inferred from electronic annotation
034+162	034+162 D04	1.38	3.68	194.5	16832	530.5	6200	13	FBgn0015024	DRSC20231	CkIalpha	HDC18628	1.32208	2.30291	1.75304	1.34546	1.10572	1.16792	1.25163	0.935345	2.0516	0.955185	0.806669	0.908033	0.35931	0.956248	ENSANGG00000016730	C03C10.1	WBGene00002202	MGI:1934950	ENSG00000113712				D repair ; GO:0006281 | inferred from direct assay <newline> protein amino acid phosphorylation ; GO:0006468 | non-traceable author statement <newline> protein catabolic process ; GO:0030163 | non-traceable author statement <newline> regulation of proteolysis ; GO:0030162 | traceable author statement <newline> negative regulation of smoothened sigling pathway ; GO:0045879 | inferred from mutant p…	cytoplasm ; GO:0005737 | inferred from direct assay <newline> nucleus ; GO:0005634 | inferred from direct assay	casein kise I activity ; GO:0004681 | inferred from sequence or structural similarity <newline> protein kise activity ; GO:0004672 | inferred from direct assay <newline> protein serine/threonine kise activity ; GO:0004674 | non-traceable author statement <newline> receptor sigling protein serine/threonine kise activity ; GO:0004702 | inferred from electronic annotation <newline> ATP binding ; GO:…
034+164	034+164 D04	1.3	3.34	369.5	33425.5	851.5	10088	11.5	FBgn0015024	DRSC20231	CkIalpha	HDC18628	1.26236	2.20597	1.51457	0.573004	1.0626	1.06286	1.05509	0.425785	2.83767	0.731797	0.806669	0.908033	0.35931	0.956248	ENSANGG00000016730	C03C10.1	WBGene00002202	MGI:1934950	ENSG00000113712				D repair ; GO:0006281 | inferred from direct assay <newline> protein amino acid phosphorylation ; GO:0006468 | non-traceable author statement <newline> protein catabolic process ; GO:0030163 | non-traceable author statement <newline> regulation of proteolysis ; GO:0030162 | traceable author statement <newline> negative regulation of smoothened sigling pathway ; GO:0045879 | inferred from mutant p…	cytoplasm ; GO:0005737 | inferred from direct assay <newline> nucleus ; GO:0005634 | inferred from direct assay	casein kise I activity ; GO:0004681 | inferred from sequence or structural similarity <newline> protein kise activity ; GO:0004672 | inferred from direct assay <newline> protein serine/threonine kise activity ; GO:0004674 | non-traceable author statement <newline> receptor sigling protein serine/threonine kise activity ; GO:0004702 | inferred from electronic annotation <newline> ATP binding ; GO:…
063+050	063+050 A23	1.42	2.96	1154	65414.5	2264.5	27488	12	FBgn0000340	DRSC22980	cno		1.35066	2.08519	4.974	1.76726	1.18511	1.17948	2.90915	1.14852	2.12128	-0.000754715	0.000201001	5.09055e-05	0.122488	0.0252111	ENSANGG00000003218	W03F11.6	WBGene00021009	MGI:2443088	ENSG00000130396				JNK cascade ; GO:0007254 | non-traceable author statement <newline> dorsal closure ; GO:0007391 | traceable author statement <newline> regulation of JNK cascade ; GO:0046328 | inferred from genetic interaction with bsk AND inferred from mutant phenotype <newline> ommatidial rotation ; GO:0016318 | inferred from mutant phenotype <newline> Notch sigling pathway ; GO:0007219 | traceable author state…	adherens junction ; GO:0005912 | traceable author statement <newline> cell cortex ; GO:0005938 | inferred from direct assay <newline> zonula adherens ; GO:0005915 | traceable author statement <newline> myosin complex ; GO:0016459 | inferred from electronic annotation	actin binding ; GO:0003779 | inferred from sequence or structural similarity with EMBL:U83231 <newline> structural constituent of cytoskeleton ; GO:0005200 | inferred from electronic annotation <newline> motor activity ; GO:0003774 | inferred from electronic annotation
063+056	063+056 A23	1.32	2.71	1174.5	68805.5	2015	22116	11	FBgn0000340	DRSC22980	cno		1.27763	1.99695	2.9365	-0.0619608	1.10975	1.00197	1.95861	0.022324	2.85616	0.207407	0.000201001	5.09055e-05	0.122488	0.0252111	ENSANGG00000003218	W03F11.6	WBGene00021009	MGI:2443088	ENSG00000130396				JNK cascade ; GO:0007254 | non-traceable author statement <newline> dorsal closure ; GO:0007391 | traceable author statement <newline> regulation of JNK cascade ; GO:0046328 | inferred from genetic interaction with bsk AND inferred from mutant phenotype <newline> ommatidial rotation ; GO:0016318 | inferred from mutant phenotype <newline> Notch sigling pathway ; GO:0007219 | traceable author state…	adherens junction ; GO:0005912 | traceable author statement <newline> cell cortex ; GO:0005938 | inferred from direct assay <newline> zonula adherens ; GO:0005915 | traceable author statement <newline> myosin complex ; GO:0016459 | inferred from electronic annotation	actin binding ; GO:0003779 | inferred from sequence or structural similarity with EMBL:U83231 <newline> structural constituent of cytoskeleton ; GO:0005200 | inferred from electronic annotation <newline> motor activity ; GO:0003774 | inferred from electronic annotation
027+161	027+161 N09	1.49	3.35	258.5	25319.5	603.5	12407	20.5	FBgn0019624	DRSC16611	CoVa	HDC13091	1.39878	2.20896	2.79289	0.482782	1.16307	1.05556	1.72539	0.380949	2.08034	-0.414755	0.0534404	0.0413049	0.107015	0.00342801	ENSANGG00000019581	Y37D8A.14	WBGene00012553	MGI:88474	ENSG00000178741		Drosophila_LD_proteome		electron transport ; GO:0006118 | non-traceable author statement <newline> mitochondrial electron transport, cytochrome c to oxygen ; GO:0006123 | inferred from sequence or structural similarity with UniProt:P20674	lipid particle ; GO:0005811 | inferred from direct assay <newline> mitochondrial respiratory chain complex IV ; GO:0005751 | inferred from sequence or structural similarity with UniProt:P11240 <newline> mitochondrial inner membrane ; GO:0005743 | non-traceable author statement	cytochrome-c oxidase activity ; GO:0004129 | inferred from sequence or structural similarity with UniProt:P11240
027+162	027+162 N09	1.56	3.53	247	20427.5	623.5	11438.5	18.5	FBgn0019624	DRSC16611	CoVa	HDC13091	1.44469	2.2613	2.42575	0.668515	1.18428	1.09898	1.53486	0.591927	2.99533	0.203663	0.0534404	0.0413049	0.107015	0.00342801	ENSANGG00000019581	Y37D8A.14	WBGene00012553	MGI:88474	ENSG00000178741		Drosophila_LD_proteome		electron transport ; GO:0006118 | non-traceable author statement <newline> mitochondrial electron transport, cytochrome c to oxygen ; GO:0006123 | inferred from sequence or structural similarity with UniProt:P20674	lipid particle ; GO:0005811 | inferred from direct assay <newline> mitochondrial respiratory chain complex IV ; GO:0005751 | inferred from sequence or structural similarity with UniProt:P11240 <newline> mitochondrial inner membrane ; GO:0005743 | non-traceable author statement	cytochrome-c oxidase activity ; GO:0004129 | inferred from sequence or structural similarity with UniProt:P11240
015+187	015+187 B09	1.27	2.95	383	21172	765.5	5907	8	FBgn0028867	DRSC01953	CR15280	HDC02572	1.23902	2.08181	2.12959	1.12855	1.0812	1.14579	1.34544	0.822958	2.20446	1.82911	0.251366	0.141181	0.275824	0.506022									-	-	-
015+188	015+188 B09	1.28	2.62	405	22660	680	6388.5	9.5	FBgn0028867	DRSC01953	CR15280	HDC02572	1.24686	1.96317	2.33325	-0.103544	1.08391	0.98449	1.14043	-0.0826094	2.04701	0.879305	0.251366	0.141181	0.275824	0.506022									-	-	-
102+008	102+008 I19	1.4	3.81	915.5	90148	2538	36614.5	14.5	FBgn0053319	DRSC01826	CR33319	HDC03517	1.33647	2.33763	1.27446	2.18442	1.07359	1.26706	0.740073	1.63141	3.04905	4.5904	0.598734	0.613856	0.03134	0.60479									-	-	-
102+009	102+009 I19	1.35	3.89	926.5	94261.5	2692	33597.5	12	FBgn0053319	DRSC01826	CR33319	HDC03517	1.3001	2.35841	1.59608	2.03049	1.07552	1.22819	0.960506	1.38354	2.85044	3.38822	0.598734	0.613856	0.03134	0.60479									-	-	-
033+164	033+164 F05	1.41	3.82	899	97240.5	2523.5	39869	16	FBgn0062413	DRSC18336	Ctr1A	HDC17729	1.34359	2.34025	2.81621	1.57333	1.09403	1.13458	1.90985	1.15151	4.00059	1.96648	0.0724817	0.119537	0.000346482	0.575804	ENSANGG00000015090	F27C1.2	WBGene00017852	MGI:1333843					copper ion transport ; GO:0006825 | inferred from direct assay	plasma membrane ; GO:0005886 | non-traceable author statement <newline> integral to membrane ; GO:0016021 | inferred from electronic annotation	copper ion transmembrane transporter activity ; GO:0005375 | non-traceable author statement <newline> copper uptake transmembrane transporter activity ; GO:0015088 | inferred from mutant phenotype
033+165	033+165 F05	1.32	3.72	852.5	93808.5	2287	30331.5	13.5	FBgn0062413	DRSC18336	Ctr1A	HDC17729	1.27763	2.31372	1.764	3.08648	1.05964	1.27735	1.22688	1.77475	4.07707	4.35875	0.0724817	0.119537	0.000346482	0.575804	ENSANGG00000015090	F27C1.2	WBGene00017852	MGI:1333843					copper ion transport ; GO:0006825 | inferred from direct assay	plasma membrane ; GO:0005886 | non-traceable author statement <newline> integral to membrane ; GO:0016021 | inferred from electronic annotation	copper ion transmembrane transporter activity ; GO:0005375 | non-traceable author statement <newline> copper uptake transmembrane transporter activity ; GO:0015088 | inferred from mutant phenotype
026+158	026+158 B08	1.45	3.33	348	29941.5	820	13527	17	FBgn0062412	DRSC16245	Ctr1B	HDC12461	1.37156	2.20297	4.49475	1.74798	1.16156	1.14787	3.3024	1.3026	11.1831	3.81134	8.979e-05	0.000660523	2.24988e-19	0.0992865									copper ion transport ; GO:0006825 | inferred from direct assay <newline> response to metal ion ; GO:0010038 | inferred from mutant phenotype	plasma membrane ; GO:0005886 | non-traceable author statement <newline> integral to membrane ; GO:0016021 | inferred from electronic annotation	copper ion transmembrane transporter activity ; GO:0005375 | non-traceable author statement <newline> copper uptake transmembrane transporter activity ; GO:0015088 | inferred from mutant phenotype
026+160	026+160 B08	1.35	3.14	397.5	44949.5	856	16198	19	FBgn0062412	DRSC16245	Ctr1B	HDC12461	1.3001	2.14422	2.54281	0.781113	1.08892	1.07416	1.74223	0.62434	5.7257	1.82681	8.979e-05	0.000660523	2.24988e-19	0.0992865									copper ion transport ; GO:0006825 | inferred from direct assay <newline> response to metal ion ; GO:0010038 | inferred from mutant phenotype	plasma membrane ; GO:0005886 | non-traceable author statement <newline> integral to membrane ; GO:0016021 | inferred from electronic annotation	copper ion transmembrane transporter activity ; GO:0005375 | non-traceable author statement <newline> copper uptake transmembrane transporter activity ; GO:0015088 | inferred from mutant phenotype
015+187	015+187 B08	1.5	3.15	260	12788	582.5	6715	11.5	FBgn0000409	DRSC03310	Cyt-c-p	HDC02853	1.40547	2.1474	6.45166	1.62985	1.24765	1.21139	4.16535	1.1979	7.73015	2.285	2.84285e-06	1.50839e-07	1.94618e-06	0.00179813	ENSANGG00000017602	E04A4.7	WBGene00017121	MGI:88578					oxidative phosphorylation ; GO:0006119 | inferred from sequence or structural similarity with SGD_LOCUS:CYC1; SGD:S0003809 <newline> electron transport ; GO:0006118 | inferred from sequence or structural similarity with UniProt:P00001	mitochondrial inner membrane ; GO:0005743 | inferred from sequence or structural similarity with SGD_LOCUS:CYC1; SGD:S0003809 <newline> mitochondrion ; GO:0005739 | inferred from direct assay <newline> mitochondrial matrix ; GO:0005759 | inferred from sequence or structural similarity with UniProt:P00001	electron carrier activity ; GO:0009055 | inferred from direct assay <newline> electron transporter, transferring electrons from CoQH2-cytochrome c reductase complex and cytochrome c oxidase complex activity ; GO:0045155 | inferred from sequence or structural similarity with UniProt:P12831 <newline> oxidoreductase activity ; GO:0016491 | inferred from electronic annotation <newline> heme binding ;…
015+188	015+188 B08	1.32	3	310.5	15554.5	640	5081.5	8	FBgn0000409	DRSC03310	Cyt-c-p	HDC02853	1.27763	2.09861	3.13228	0.82201	1.11468	1.11993	1.57536	0.649905	2.24481	1.78532	2.84285e-06	1.50839e-07	1.94618e-06	0.00179813	ENSANGG00000017602	E04A4.7	WBGene00017121	MGI:88578					oxidative phosphorylation ; GO:0006119 | inferred from sequence or structural similarity with SGD_LOCUS:CYC1; SGD:S0003809 <newline> electron transport ; GO:0006118 | inferred from sequence or structural similarity with UniProt:P00001	mitochondrial inner membrane ; GO:0005743 | inferred from sequence or structural similarity with SGD_LOCUS:CYC1; SGD:S0003809 <newline> mitochondrion ; GO:0005739 | inferred from direct assay <newline> mitochondrial matrix ; GO:0005759 | inferred from sequence or structural similarity with UniProt:P00001	electron carrier activity ; GO:0009055 | inferred from direct assay <newline> electron transporter, transferring electrons from CoQH2-cytochrome c reductase complex and cytochrome c oxidase complex activity ; GO:0045155 | inferred from sequence or structural similarity with UniProt:P12831 <newline> oxidoreductase activity ; GO:0016491 | inferred from electronic annotation <newline> heme binding ;…
006+167	006+167 E08	1.76	3.21	469	11541.5	1035	8933	9	FBgn0022935	DRSC11133	D19A	HDC08730	1.56531	2.16627	2.86853	0.566501	1.26039	1.09179	1.75596	0.449334	3.14061	0.0108262	3.45414e-06	5.81683e-06	0.000205322	2.8984e-14									cell proliferation ; GO:0008283 | inferred from electronic annotation <newline> nucleobase, nucleoside, nucleotide and nucleic acid metabolic process ; GO:0006139 | inferred from electronic annotation <newline> regulation of transcription from R polymerase II promoter ; GO:0006357 | inferred from electronic annotation <newline> transcription from R polymerase II promoter ; GO:0006366 | inferred f…	nucleus ; GO:0005634 | inferred from electronic annotation	transcription regulator activity ; GO:0030528 | inferred from electronic annotation <newline> nucleic acid binding ; GO:0003676 | inferred from electronic annotation <newline> zinc ion binding ; GO:0008270 | inferred from electronic annotation
006+168	006+168 E08	1.835	3.58	411.5	15553.8	1010.5	12721	11.5	FBgn0022935	DRSC11133	D19A	HDC08730	1.60704	2.27536	5.70317	2.02304	1.45967	1.54477	3.94721	1.47105	5.15042	0.760665	3.45414e-06	5.81683e-06	0.000205322	2.8984e-14									cell proliferation ; GO:0008283 | inferred from electronic annotation <newline> nucleobase, nucleoside, nucleotide and nucleic acid metabolic process ; GO:0006139 | inferred from electronic annotation <newline> regulation of transcription from R polymerase II promoter ; GO:0006357 | inferred from electronic annotation <newline> transcription from R polymerase II promoter ; GO:0006366 | inferred f…	nucleus ; GO:0005634 | inferred from electronic annotation	transcription regulator activity ; GO:0030528 | inferred from electronic annotation <newline> nucleic acid binding ; GO:0003676 | inferred from electronic annotation <newline> zinc ion binding ; GO:0008270 | inferred from electronic annotation
004+168	004+168 O11	1.53	3.275	561.5	24857.5	1454	14914.2	9.5	FBgn0010220	DRSC07395	Dbp45A	HDC05341	1.42527	2.18632	2.32529	1.23596	1.16252	1.19064	1.62369	0.840437	3.50019	1.18382	0.220599	0.283213	0.0230456	0.075678	ENSANGG00000007484			MGI:2136689	ENSG00000105671				nucleobase, nucleoside, nucleotide and nucleic acid metabolic process ; GO:0006139 | inferred from electronic annotation <newline> regulation of altertive nuclear mR splicing, via spliceosome ; GO:0000381 | inferred from mutant phenotype	nucleus ; GO:0005634 | inferred by curator from GO:0000381	ATP-dependent R helicase activity ; GO:0004004 | inferred from sequence or structural similarity with SGD_LOCUS:DBP8; SGD:S0001212 <newline> nucleic acid binding ; GO:0003676 | inferred from electronic annotation <newline> ATP binding ; GO:0005524 | inferred from electronic annotation <newline> oxidoreductase activity ; GO:0016491 | inferred from electronic annotation
004+169	004+169 O11	1.4	3.115	657.25	31849.5	1421.5	11914.2	8	FBgn0010220	DRSC07395	Dbp45A	HDC05341	1.33647	2.13623	1.55046	0.829587	1.09727	1.12567	0.939791	0.55497	2.57994	1.81006	0.220599	0.283213	0.0230456	0.075678	ENSANGG00000007484			MGI:2136689	ENSG00000105671				nucleobase, nucleoside, nucleotide and nucleic acid metabolic process ; GO:0006139 | inferred from electronic annotation <newline> regulation of altertive nuclear mR splicing, via spliceosome ; GO:0000381 | inferred from mutant phenotype	nucleus ; GO:0005634 | inferred by curator from GO:0000381	ATP-dependent R helicase activity ; GO:0004004 | inferred from sequence or structural similarity with SGD_LOCUS:DBP8; SGD:S0001212 <newline> nucleic acid binding ; GO:0003676 | inferred from electronic annotation <newline> ATP binding ; GO:0005524 | inferred from electronic annotation <newline> oxidoreductase activity ; GO:0016491 | inferred from electronic annotation
010+167	010+167 D14	1.24	4.51	186	22101	645.5	5435	8	FBgn0028969	DRSC18760	deltaCOP	HDC17006	1.21511	2.5063	0.806094	3.07413	1.05237	1.47622	0.583058	1.71004	2.49125	4.66832	0.0316594	6.94033e-12	2.0081e-11	0.273397	ENSANGG00000015956	C13B9.3	WBGene00015734	MGI:2387591	ENSG00000095139				retrograde vesicle-mediated transport, Golgi to ER ; GO:0006890 | inferred from sequence or structural similarity <newline> exocytosis ; GO:0006887 | inferred from electronic annotation <newline> intracellular protein transport ; GO:0006886 | inferred from electronic annotation <newline> phagocytosis, engulfment ; GO:0006911 | inferred from mutant phenotype	COPI vesicle coat ; GO:0030126 | inferred from sequence or structural similarity <newline> clathrin vesicle coat ; GO:0030125 | inferred from electronic annotation	-
010+168	010+168 D14	1.19	3.69	239.5	20462	642	4000	5	FBgn0028969	DRSC18760	deltaCOP	HDC17006	1.17395	2.30563	11.1171	5.6902	1.15343	2.0904	2.88908	3.00284	10.6572	8.65353	0.0316594	6.94033e-12	2.0081e-11	0.273397	ENSANGG00000015956	C13B9.3	WBGene00015734	MGI:2387591	ENSG00000095139				retrograde vesicle-mediated transport, Golgi to ER ; GO:0006890 | inferred from sequence or structural similarity <newline> exocytosis ; GO:0006887 | inferred from electronic annotation <newline> intracellular protein transport ; GO:0006886 | inferred from electronic annotation <newline> phagocytosis, engulfment ; GO:0006911 | inferred from mutant phenotype	COPI vesicle coat ; GO:0030126 | inferred from sequence or structural similarity <newline> clathrin vesicle coat ; GO:0030125 | inferred from electronic annotation	-
026+158	026+158 K09	1.26	2.93	482.5	50139.5	928	13094.5	14	FBgn0029088	DRSC12376	disp	HDC12008	1.23111	2.075	0.658236	0.243282	1.0211	1.0199	0.426114	0.176512	3.28309	1.75963	0.929302	0.95413	0.0302389	0.989167	ENSANGG00000008811	F07C3.1	WBGene00004211	MGI:1916147	ENSG00000154309				smoothened sigling pathway ; GO:0007224 | inferred from mutant phenotype <newline> exocytosis ; GO:0006887 | traceable author statement <newline> response to oxidative stress ; GO:0006979 | inferred from electronic annotation	integral to membrane ; GO:0016021 | inferred from sequence or structural similarity <newline> membrane ; GO:0016020 | non-traceable author statement	peroxidase activity ; GO:0004601 | inferred from electronic annotation
026+160	026+160 K09	1.24	2.98	496.5	52786	965.5	13751.5	13.5	FBgn0029088	DRSC12376	disp	HDC12008	1.21511	2.09192	0.221179	0.190943	1.00393	1.02187	0.0693047	0.186222	2.63673	2.37593	0.929302	0.95413	0.0302389	0.989167	ENSANGG00000008811	F07C3.1	WBGene00004211	MGI:1916147	ENSG00000154309				smoothened sigling pathway ; GO:0007224 | inferred from mutant phenotype <newline> exocytosis ; GO:0006887 | traceable author statement <newline> response to oxidative stress ; GO:0006979 | inferred from electronic annotation	integral to membrane ; GO:0016021 | inferred from sequence or structural similarity <newline> membrane ; GO:0016020 | non-traceable author statement	peroxidase activity ; GO:0004601 | inferred from electronic annotation
005+165	005+165 J13	1.61	3.1	524	23469	1083.5	14919	15	FBgn0034537	DRSC06044	DMAP1	HDC07543	1.47623	2.1314	1.95409	0.785116	1.20318	1.1615	0.958865	0.289372	2.64092	1.57135	0.634285	0.518631	0.165549	0.0604711	ENSANGG00000015406	Y105E8A.17	WBGene00013676	MGI:1913483	ENSG00000178028				negative regulation of transcription ; GO:0016481 | inferred from electronic annotation <newline> phagocytosis, engulfment ; GO:0006911 | inferred from mutant phenotype	NuA4 histone acetyltransferase complex ; GO:0035267 | inferred from direct assay	molecular_function ; GO:0003674 | no biological data available
005+166	005+166 J13	1.4	3.2	980	40902	2134.5	16413.5	8	FBgn0034537	DRSC06044	DMAP1	HDC07543	1.33647	2.16315	1.19646	1.33676	1.06491	1.18102	0.654968	0.889247	2.08713	2.11263	0.634285	0.518631	0.165549	0.0604711	ENSANGG00000015406	Y105E8A.17	WBGene00013676	MGI:1913483	ENSG00000178028				negative regulation of transcription ; GO:0016481 | inferred from electronic annotation <newline> phagocytosis, engulfment ; GO:0006911 | inferred from mutant phenotype	NuA4 histone acetyltransferase complex ; GO:0035267 | inferred from direct assay	molecular_function ; GO:0003674 | no biological data available
017+164	017+164 D17	1.35	3.36	620	35894	1465.25	13689.5	8.75	FBgn0020129	DRSC04207	DnaJ-60	HDC04460	1.3001	2.21194	3.44174	1.73219	1.14823	1.23363	1.98983	1.03455	3.27643	1.99577	0.00135887	0.000271755	0.00301532	0.0252961	ENSANGG00000011965			MGI:1927346	ENSG00000110011				protein folding ; GO:0006457 | inferred from sequence or structural similarity with ECOGENE_G:dJ; ECOGENE:EG10240 <newline> spermatogenesis ; GO:0007283 | non-traceable author statement	-	unfolded protein binding ; GO:0051082 | inferred from sequence or structural similarity with ECOGENE_G:dJ; ECOGENE:EG10240 <newline> heat shock protein binding ; GO:0031072 | inferred from electronic annotation <newline> phosphopantetheine binding ; GO:0031177 | inferred from electronic annotation
017+165	017+165 D17	1.35	3.11	274	13844	579.5	4826.5	8.5	FBgn0020129	DRSC04207	DnaJ-60	HDC04460	1.3001	2.13462	3.9046	1.3487	1.14642	1.15365	2.4064	0.938416	3.85418	0.853434	0.00135887	0.000271755	0.00301532	0.0252961	ENSANGG00000011965			MGI:1927346	ENSG00000110011				protein folding ; GO:0006457 | inferred from sequence or structural similarity with ECOGENE_G:dJ; ECOGENE:EG10240 <newline> spermatogenesis ; GO:0007283 | non-traceable author statement	-	unfolded protein binding ; GO:0051082 | inferred from sequence or structural similarity with ECOGENE_G:dJ; ECOGENE:EG10240 <newline> heat shock protein binding ; GO:0031072 | inferred from electronic annotation <newline> phosphopantetheine binding ; GO:0031177 | inferred from electronic annotation
009+171	009+171 B05	1.26	3.56	262.5	22316.5	659	5723.5	8.5	FBgn0004493	DRSC16640	DNApol-alpha180	HDC14855	1.23111	2.26976	0.262211	-0.606679	1.00947	0.918561	0.00607641	-0.382554	2.28203	-0.56185	0.890515	0.954856	0.079877	0.914355	ENSANGG00000015894	Y47D3A.29	WBGene00012936	MGI:99660					D strand elongation during D replication ; GO:0006271 | non-traceable author statement <newline> D recombition ; GO:0006310 | inferred from electronic annotation	alpha D polymerase:primase complex ; GO:0005658 | inferred from direct assay <newline> nucleus ; GO:0005634 | inferred from direct assay	alpha D polymerase activity ; GO:0003889 | inferred from direct assay <newline> 3'-5'-exodeoxyribonuclease activity ; GO:0008296 | non-traceable author statement <newline> nucleic acid binding ; GO:0003676 | inferred from electronic annotation <newline> D binding ; GO:0003677 | inferred from electronic annotation <newline> nucleotide binding ; GO:0000166 | inferred from electronic annotation
009+174	009+174 B05	1.32	3.395	231.75	22662.8	619.5	8910.5	9.5	FBgn0004493	DRSC16640	DNApol-alpha180	HDC14855	1.27763	2.2223	0.597412	0.93554	1.07597	1.10921	0.685792	0.532552	2.99687	0.82159	0.890515	0.954856	0.079877	0.914355	ENSANGG00000015894	Y47D3A.29	WBGene00012936	MGI:99660					D strand elongation during D replication ; GO:0006271 | non-traceable author statement <newline> D recombition ; GO:0006310 | inferred from electronic annotation	alpha D polymerase:primase complex ; GO:0005658 | inferred from direct assay <newline> nucleus ; GO:0005634 | inferred from direct assay	alpha D polymerase activity ; GO:0003889 | inferred from direct assay <newline> 3'-5'-exodeoxyribonuclease activity ; GO:0008296 | non-traceable author statement <newline> nucleic acid binding ; GO:0003676 | inferred from electronic annotation <newline> D binding ; GO:0003677 | inferred from electronic annotation <newline> nucleotide binding ; GO:0000166 | inferred from electronic annotation
027+161	027+161 B10	1.57	2.24	97.5	6084.5	119	3541.5	29	FBgn0051361	DRSC14957	dpr17	HDC13145	1.45108	1.80648	3.66408	-3.24831	1.21537	0.653073	2.29607	-2.2539	4.72327	-3.68963	0.0966355	0.0728941	0.000450964	0.0172389									biological_process ; GO:0008150 | no biological data available	cellular_component ; GO:0005575 | no biological data available	molecular_function ; GO:0003674 | no biological data available
027+162	027+162 B10	1.42	3.22	173.5	11231.5	392	4822	12	FBgn0051361	DRSC14957	dpr17	HDC13145	1.35066	2.16938	1.22555	-0.0750163	1.09025	1.00706	0.712098	0.0727222	3.24113	0.429812	0.0966355	0.0728941	0.000450964	0.0172389									biological_process ; GO:0008150 | no biological data available	cellular_component ; GO:0005575 | no biological data available	molecular_function ; GO:0003674 | no biological data available
035+162	035+162 G19	1.2	2.71	1112.5	92344	1911.5	18674	9.5	FBgn0052600	DRSC19600	dpr8	HDC18884	1.18232	1.99695	1.79934	1.36426	1.09266	1.30425	1.46528	1.13725	2.27781	1.70763	0.438795	0.526832	0.0507988	0.688523	ENSANGG00000009519								-	-	-
035+163	035+163 G19	1.11	2.27	954.5	80512	1270.5	9641.5	8	FBgn0052600	DRSC19600	dpr8	HDC18884	1.10436	1.81978	1.3305	1.41535	1.04256	1.28728	0.585794	0.821034	3.31196	2.7343	0.438795	0.526832	0.0507988	0.688523	ENSANGG00000009519								-	-	-
010+168	010+168 E10	1.14	2.02	333.5	16735	311	2439	6	FBgn0000492	DRSC17002	Dr	HDC16232	1.13103	1.7031	8.20736	2.59245	1.11051	1.48787	2.0665	1.26031	7.01507	3.39682	0.872579	0.195023	0.0233809	0.986903	ENSANGG00000017760			MGI:97169	ENSG00000163132				dorsal/ventral pattern formation, imagil disc ; GO:0007450 | inferred from mutant phenotype <newline> imagil disc-derived wing morphogenesis ; GO:0007476 | inferred from mutant phenotype <newline> regulation of cell fate specification ; GO:0042659 | inferred from mutant phenotype <newline> ventral cord development ; GO:0007419 | non-traceable author statement <newline> regulation of transcription…	nucleus ; GO:0005634 | inferred from sequence or structural similarity with UniProt:Q03357	D binding ; GO:0003677 | inferred from sequence or structural similarity with MGD:Msx1; MGI:MGI:97168 <newline> transcription factor activity ; GO:0003700 | inferred from sequence or structural similarity with UniProt:Q03357 <newline> sequence-specific D binding ; GO:0043565 | inferred from electronic annotation
057+149	057+149 I04	1.13	2.18	854	77492	1010.5	10564	10	FBgn0000492	DRSC17002	Dr	HDC16232	1.12222	1.77932	0.656341	0.3641	1.0267	1.06415	0.478283	0.287142	3.73901	2.22057	0.872579	0.195023	0.0233809	0.986903	ENSANGG00000017760			MGI:97169	ENSG00000163132				dorsal/ventral pattern formation, imagil disc ; GO:0007450 | inferred from mutant phenotype <newline> imagil disc-derived wing morphogenesis ; GO:0007476 | inferred from mutant phenotype <newline> regulation of cell fate specification ; GO:0042659 | inferred from mutant phenotype <newline> ventral cord development ; GO:0007419 | non-traceable author statement <newline> regulation of transcription…	nucleus ; GO:0005634 | inferred from sequence or structural similarity with UniProt:Q03357	D binding ; GO:0003677 | inferred from sequence or structural similarity with MGD:Msx1; MGI:MGI:97168 <newline> transcription factor activity ; GO:0003700 | inferred from sequence or structural similarity with UniProt:Q03357 <newline> sequence-specific D binding ; GO:0043565 | inferred from electronic annotation
023+168	023+168 B14	1.42	3.81	235	25742.5	649.5	10787.5	17	FBgn0004926	DRSC11341	eIF-2beta	HDC09843	1.35066	2.33763	3.73297	3.61592	1.13433	1.28584	2.3916	2.2818	8.61117	7.6378	5.38765e-07	3.507e-06	2.61828e-25	0.0124083	ENSANGG00000014279	K04G2.1	WBGene00010560	MGI:1914454					translatiol initiation ; GO:0006413 | inferred from sequence or structural similarity <newline> formation of translation initiation terry complex ; GO:0001677 | non-traceable author statement <newline> regulation of translation ; GO:0006445 | inferred from electronic annotation	cytosol ; GO:0005829 | inferred from sequence or structural similarity <newline> eukaryotic translation initiation factor 2 complex ; GO:0005850 | inferred from sequence or structural similarity	translation initiation factor activity ; GO:0003743 | inferred from sequence or structural similarity <newline> GTP binding ; GO:0005525 | non-traceable author statement <newline> tR binding ; GO:0000049 | non-traceable author statement
023+172	023+172 B14	1.46	3.78	271.5	29433.5	756	13603	18	FBgn0004926	DRSC11341	eIF-2beta	HDC09843	1.37844	2.32972	4.98622	2.85854	1.18012	1.24516	3.63098	1.92672	10.6223	5.50663	5.38765e-07	3.507e-06	2.61828e-25	0.0124083	ENSANGG00000014279	K04G2.1	WBGene00010560	MGI:1914454					translatiol initiation ; GO:0006413 | inferred from sequence or structural similarity <newline> formation of translation initiation terry complex ; GO:0001677 | non-traceable author statement <newline> regulation of translation ; GO:0006445 | inferred from electronic annotation	cytosol ; GO:0005829 | inferred from sequence or structural similarity <newline> eukaryotic translation initiation factor 2 complex ; GO:0005850 | inferred from sequence or structural similarity	translation initiation factor activity ; GO:0003743 | inferred from sequence or structural similarity <newline> GTP binding ; GO:0005525 | non-traceable author statement <newline> tR binding ; GO:0000049 | non-traceable author statement
025+160	025+160 L04	1.36	3.21	218	20779.5	483	7175	15	FBgn0037249	DRSC12339	eIF3-S10	HDC11756	1.30748	2.16627	3.52738	1.56907	1.13067	1.18188	2.0812	1.11789	6.56914	4.06914	0.000751563	0.000347437	1.14436e-09	0.123095	ENSANGG00000012892	C27D11.1	WBGene00001209	MGI:95301					translatiol initiation ; GO:0006413 | inferred from sequence or structural similarity <newline> regulation of translation ; GO:0006445 | inferred from electronic annotation	cytosol ; GO:0005829 | inferred from sequence or structural similarity <newline> eukaryotic translation initiation factor 3 complex ; GO:0005852 | inferred from sequence or structural similarity	translation initiation factor activity ; GO:0003743 | inferred from sequence or structural similarity
025+163	025+163 L04	1.34	3.92	254	28173.5	718.5	9432.5	13	FBgn0037249	DRSC12339	eIF3-S10	HDC11756	1.29267	2.36609	3.72951	3.07126	1.11141	1.29049	2.4679	2.13839	5.59727	4.5184	0.000751563	0.000347437	1.14436e-09	0.123095	ENSANGG00000012892	C27D11.1	WBGene00001209	MGI:95301					translatiol initiation ; GO:0006413 | inferred from sequence or structural similarity <newline> regulation of translation ; GO:0006445 | inferred from electronic annotation	cytosol ; GO:0005829 | inferred from sequence or structural similarity <newline> eukaryotic translation initiation factor 3 complex ; GO:0005852 | inferred from sequence or structural similarity	translation initiation factor activity ; GO:0003743 | inferred from sequence or structural similarity
020+167	020+167 M22	1.81	2.775	193.5	13614.2	351	10926.2	33.5	FBgn0034258	DRSC06905	eIF3-S8	HDC06980	1.59333	2.02065	1.55886	0.238836	1.18059	1.01425	1.265	0.0582539	3.03946	-0.419116	0.0699515	0.0713587	0.0115074	0.00245992	ENSANGG00000015024	T23D8.4	WBGene00001226	MGI:1926966	ENSG00000184110				translatiol initiation ; GO:0006413 | inferred from sequence or structural similarity <newline> regulation of translation ; GO:0006445 | inferred from electronic annotation	cytosol ; GO:0005829 | inferred from sequence or structural similarity <newline> eukaryotic translation initiation factor 3 complex ; GO:0005852 | inferred from sequence or structural similarity	translation initiation factor activity ; GO:0003743 | inferred from sequence or structural similarity
020+168	020+168 M22	1.44	3.58	285.5	17691	747	8736.5	13	FBgn0034258	DRSC06905	eIF3-S8	HDC06980	1.36464	2.27536	3.34732	2.21995	1.17449	1.30521	1.88412	1.52187	3.42829	1.50768	0.0699515	0.0713587	0.0115074	0.00245992	ENSANGG00000015024	T23D8.4	WBGene00001226	MGI:1926966	ENSG00000184110				translatiol initiation ; GO:0006413 | inferred from sequence or structural similarity <newline> regulation of translation ; GO:0006445 | inferred from electronic annotation	cytosol ; GO:0005829 | inferred from sequence or structural similarity <newline> eukaryotic translation initiation factor 3 complex ; GO:0005852 | inferred from sequence or structural similarity	translation initiation factor activity ; GO:0003743 | inferred from sequence or structural similarity
013+179	013+179 J17	1.26	2.775	502.25	34465.2	905	10687.8	9	FBgn0001942	DRSC03526	eIF-4a	HDC01014	1.23111	2.02065	1.57263	0.559457	1.106	1.14551	1.19875	0.512515	3.14717	1.39162	0.0096759	0.00697779	0.000867528	0.0108264		F57B9.6	WBGene00002083	MGI:106906	ENSG00000156976				dorsal/ventral axis specification ; GO:0009950 | inferred from mutant phenotype <newline> translatiol initiation ; GO:0006413 | inferred from sequence or structural similarity with SGD_LOCUS:TIF1; SGD:S0001767 <newline> imagil disc growth ; GO:0007446 | traceable author statement <newline> instar larval development ; GO:0002168 | traceable author statement <newline> D unwinding during replication…	eukaryotic translation initiation factor 4F complex ; GO:0016281 | inferred from sequence or structural similarity with SGD_LOCUS:TIF1; SGD:S0001767 <newline> cytosol ; GO:0005829 | non-traceable author statement <newline> nucleus ; GO:0005634 | inferred by curator from GO:0000381	R helicase activity ; GO:0003724 | inferred from sequence or structural similarity <newline> translation initiation factor activity ; GO:0003743 | inferred from sequence or structural similarity with SGD_LOCUS:TIF1; SGD:S0001767 <newline> R cap binding ; GO:0000339 | non-traceable author statement <newline> mR binding ; GO:0003729 | non-traceable author statement <newline> single-stranded D-depen…
013+180	013+180 J17	1.42	3.31	452	36862.5	999	16439.5	11.5	FBgn0001942	DRSC03526	eIF-4a	HDC01014	1.35066	2.19695	4.52756	1.37621	1.21255	1.22457	2.65984	0.832312	4.5361	1.1956	0.0096759	0.00697779	0.000867528	0.0108264		F57B9.6	WBGene00002083	MGI:106906	ENSG00000156976				dorsal/ventral axis specification ; GO:0009950 | inferred from mutant phenotype <newline> translatiol initiation ; GO:0006413 | inferred from sequence or structural similarity with SGD_LOCUS:TIF1; SGD:S0001767 <newline> imagil disc growth ; GO:0007446 | traceable author statement <newline> instar larval development ; GO:0002168 | traceable author statement <newline> D unwinding during replication…	eukaryotic translation initiation factor 4F complex ; GO:0016281 | inferred from sequence or structural similarity with SGD_LOCUS:TIF1; SGD:S0001767 <newline> cytosol ; GO:0005829 | non-traceable author statement <newline> nucleus ; GO:0005634 | inferred by curator from GO:0000381	R helicase activity ; GO:0003724 | inferred from sequence or structural similarity <newline> translation initiation factor activity ; GO:0003743 | inferred from sequence or structural similarity with SGD_LOCUS:TIF1; SGD:S0001767 <newline> R cap binding ; GO:0000339 | non-traceable author statement <newline> mR binding ; GO:0003729 | non-traceable author statement <newline> single-stranded D-depen…
010+167	010+167 L05	1.57	3.75	75.5	4026	207	2075.5	10	FBgn0023213	DRSC17218	eIF-4G	HDC16759	1.45108	2.32176	4.6412	1.90164	1.28833	1.29168	3.18252	1.07326	6.40036	1.9272	0.00274298	6.68456e-07	5.95333e-09	0.00384088	ENSANGG00000019376			MGI:2384784	ENSG00000114867				translatiol initiation ; GO:0006413 | inferred from sequence or structural similarity <newline> regulation of translation ; GO:0006445 | inferred from electronic annotation <newline> regulation of translatiol initiation ; GO:0006446 | inferred from electronic annotation	cytosol ; GO:0005829 | inferred from sequence or structural similarity <newline> eukaryotic translation initiation factor 4F complex ; GO:0016281 | inferred from sequence or structural similarity	translation initiation factor activity ; GO:0003743 | inferred from sequence or structural similarity
010+168	010+168 L05	1.08	2.38	109.5	7168.5	144.5	549.5	4	FBgn0023213	DRSC17218	eIF-4G	HDC16759	1.07696	1.8671	4.54237	3.43563	1.05644	1.65188	1.0304	1.73461	5.32068	7.08845	0.00274298	6.68456e-07	5.95333e-09	0.00384088	ENSANGG00000019376			MGI:2384784	ENSG00000114867				translatiol initiation ; GO:0006413 | inferred from sequence or structural similarity <newline> regulation of translation ; GO:0006445 | inferred from electronic annotation <newline> regulation of translatiol initiation ; GO:0006446 | inferred from electronic annotation	cytosol ; GO:0005829 | inferred from sequence or structural similarity <newline> eukaryotic translation initiation factor 4F complex ; GO:0016281 | inferred from sequence or structural similarity	translation initiation factor activity ; GO:0003743 | inferred from sequence or structural similarity
015+187	015+187 P14	1.23	3.52	222.5	21209	581	5178.5	8.5	FBgn0000636	DRSC03326	Fas3	HDC03058	1.20701	2.25846	1.29859	2.47856	1.0492	1.32244	0.803266	1.83268	3.71277	4.57456	0.635041	0.568256	0.0230028	0.822274	ENSANGG00000015626								axon guidance ; GO:0007411 | inferred from expression pattern <newline> syptic target recognition ; GO:0008039 | inferred from direct assay <newline> ovarian follicle cell development ; GO:0030707 | traceable author statement <newline> axol fasciculation ; GO:0007413 | traceable author statement <newline> homophilic cell adhesion ; GO:0007156 | traceable author statement <newline> syptic target a…	lateral plasma membrane ; GO:0016328 | traceable author statement <newline> septate junction ; GO:0005918 | traceable author statement <newline> basolateral plasma membrane ; GO:0016323 | non-traceable author statement <newline> plasma membrane ; GO:0005886 | traceable author statement <newline> integral to membrane ; GO:0016021 | non-traceable author statement	-
015+188	015+188 P14	1.25	3.49	361.5	26868.5	874	6709	8	FBgn0000636	DRSC03326	Fas3	HDC03058	1.22314	2.2499	1.71741	1.85589	1.06019	1.27122	0.805217	1.46815	2.36946	3.00793	0.635041	0.568256	0.0230028	0.822274	ENSANGG00000015626								axon guidance ; GO:0007411 | inferred from expression pattern <newline> syptic target recognition ; GO:0008039 | inferred from direct assay <newline> ovarian follicle cell development ; GO:0030707 | traceable author statement <newline> axol fasciculation ; GO:0007413 | traceable author statement <newline> homophilic cell adhesion ; GO:0007156 | traceable author statement <newline> syptic target a…	lateral plasma membrane ; GO:0016328 | traceable author statement <newline> septate junction ; GO:0005918 | traceable author statement <newline> basolateral plasma membrane ; GO:0016323 | non-traceable author statement <newline> plasma membrane ; GO:0005886 | traceable author statement <newline> integral to membrane ; GO:0016021 | non-traceable author statement	-
103+008	103+008 L05	1.55	2.41	958.5	93895	1349.5	52043	38.5	FBgn0020439	DRSC12816	fau	HDC12908	1.43825	1.87963	2.14283	-2.26974	1.13358	0.753691	1.31042	-1.59391	2.24421	-3.86679	0.139531	0.128067	0.102705	0.0390282	ENSANGG00000012394				ENSG00000123106				biological_process ; GO:0008150 | no biological data available	cellular_component ; GO:0005575 | no biological data available	molecular_function ; GO:0003674 | no biological data available
103+009	103+009 L05	1.52	3.33	1031.5	88407.5	2405	46161.5	19.5	FBgn0020439	DRSC12816	fau	HDC12908	1.41871	2.20297	2.38942	0.574183	1.14762	1.06257	1.53006	0.395336	2.86226	-0.364779	0.139531	0.128067	0.102705	0.0390282	ENSANGG00000012394				ENSG00000123106				biological_process ; GO:0008150 | no biological data available	cellular_component ; GO:0005575 | no biological data available	molecular_function ; GO:0003674 | no biological data available
060+125	060+125 I01	1.09	2.385	1073.25	96186	2507	21041.5	8.25	FBgn0051774	DRSC21906	fred		1.08618	1.8692	1.63106	1.13094	1.03421	1.3126	0.437371	0.849116	2.43476	1.68975	0.327709	0.161097	0.149158	0.568165									negative regulation of epidermal growth factor receptor sigling pathway ; GO:0042059 | non-traceable author statement <newline> adult chitin-based cuticle pattern formation ; GO:0035018 | inferred from mutant phenotype <newline> compound eye morphogenesis ; GO:0001745 | inferred from mutant phenotype <newline> sensory organ development ; GO:0007423 | inferred from mutant phenotype <newline> cell-…	cellular_component ; GO:0005575 | no biological data available	molecular_function ; GO:0003674 | no biological data available
060+126	060+126 I01	1.44	4.39	1077	97940.5	3649	43230	12	FBgn0051774	DRSC21906	fred		1.36464	2.47933	2.73244	3.03364	1.12062	1.33592	1.86275	2.04662	2.38583	2.41551	0.327709	0.161097	0.149158	0.568165									negative regulation of epidermal growth factor receptor sigling pathway ; GO:0042059 | non-traceable author statement <newline> adult chitin-based cuticle pattern formation ; GO:0035018 | inferred from mutant phenotype <newline> compound eye morphogenesis ; GO:0001745 | inferred from mutant phenotype <newline> sensory organ development ; GO:0007423 | inferred from mutant phenotype <newline> cell-…	cellular_component ; GO:0005575 | no biological data available	molecular_function ; GO:0003674 | no biological data available
003+158	003+158 A11	1.65	3.05	997	51880	2039.5	33805.5	19	FBgn0000986	DRSC03328	Fs(2)Ket	HDC03477	1.50078	2.11514	8.48391	0.734851	1.31531	1.07374	4.73012	0.49116	7.3158	0.0157994	4.57081e-22	1.27271e-25	5.11557e-24	4.2424e-11	ENSANGG00000010771	F28B3.8	WBGene00002075	MGI:107532	ENSG00000108424		Drosophila_LD_proteome		chorion-containing eggshell formation ; GO:0007304 | inferred from mutant phenotype <newline> protein import into nucleus ; GO:0006606 | inferred from genetic interaction with Pen <newline> NLS-bearing substrate import into nucleus ; GO:0006607 | inferred from direct assay <newline> protein import into nucleus, docking ; GO:0000059 | inferred from direct assay <newline> actin filament organizatio…	nuclear pore ; GO:0005643 | inferred from sequence or structural similarity with EMBL:L38951; protein_id:AAC41763 <newline> cytoplasm ; GO:0005737 | inferred from direct assay <newline> nuclear envelope ; GO:0005635 | inferred from direct assay <newline> lipid particle ; GO:0005811 | inferred from direct assay	protein carrier activity ; GO:0008320 | inferred from sequence or structural similarity with EMBL:L38951
003+176	003+176 A11	1.65	3.15	868	36183.5	1852	23755	13	FBgn0000986	DRSC03328	Fs(2)Ket	HDC03477	1.50078	2.1474	8.85382	2.0722	1.32139	1.17725	5.52815	1.30001	11.4377	1.60956	4.57081e-22	1.27271e-25	5.11557e-24	4.2424e-11	ENSANGG00000010771	F28B3.8	WBGene00002075	MGI:107532	ENSG00000108424		Drosophila_LD_proteome		chorion-containing eggshell formation ; GO:0007304 | inferred from mutant phenotype <newline> protein import into nucleus ; GO:0006606 | inferred from genetic interaction with Pen <newline> NLS-bearing substrate import into nucleus ; GO:0006607 | inferred from direct assay <newline> protein import into nucleus, docking ; GO:0000059 | inferred from direct assay <newline> actin filament organizatio…	nuclear pore ; GO:0005643 | inferred from sequence or structural similarity with EMBL:L38951; protein_id:AAC41763 <newline> cytoplasm ; GO:0005737 | inferred from direct assay <newline> nuclear envelope ; GO:0005635 | inferred from direct assay <newline> lipid particle ; GO:0005811 | inferred from direct assay	protein carrier activity ; GO:0008320 | inferred from sequence or structural similarity with EMBL:L38951
032+156	032+156 A19	1.56	4.6	478.5	51710.5	1762.5	29385	16	FBgn0028968	DRSC16955	gammaCop	HDC16589	1.44469	2.52606	2.86636	3.20366	1.20581	1.40063	2.22764	2.26137	6.68013	6.66416	0.00103185	0.0176933	3.29208e-09	0.00127324	ENSANGG00000015869	T14G10.5	WBGene00011775	MGI:1858696	ENSG00000181789			Mammalian_Proteome	retrograde vesicle-mediated transport, Golgi to ER ; GO:0006890 | non-traceable author statement <newline> cytokinesis ; GO:0000910 | inferred from mutant phenotype <newline> intracellular protein transport ; GO:0006886 | inferred from electronic annotation <newline> phagocytosis, engulfment ; GO:0006911 | inferred from mutant phenotype	COPI vesicle coat ; GO:0030126 | non-traceable author statement	binding ; GO:0005488 | inferred from electronic annotation
032+157	032+157 A19	1.53	4.49	469.5	42572	1652	23542	14.5	FBgn0028968	DRSC16955	gammaCop	HDC16589	1.42527	2.50185	2.8015	3.76829	1.16471	1.3382	2.23488	2.60593	5.19926	4.70644	0.00103185	0.0176933	3.29208e-09	0.00127324	ENSANGG00000015869	T14G10.5	WBGene00011775	MGI:1858696	ENSG00000181789			Mammalian_Proteome	retrograde vesicle-mediated transport, Golgi to ER ; GO:0006890 | non-traceable author statement <newline> cytokinesis ; GO:0000910 | inferred from mutant phenotype <newline> intracellular protein transport ; GO:0006886 | inferred from electronic annotation <newline> phagocytosis, engulfment ; GO:0006911 | inferred from mutant phenotype	COPI vesicle coat ; GO:0030126 | non-traceable author statement	binding ; GO:0005488 | inferred from electronic annotation
017+164	017+164 N14	1.355	3.74	262.5	21668.2	622.25	7155	11.25	FBgn0033081	DRSC04984	geminin	HDC04850	1.3038	2.31909	3.52562	2.53961	1.15193	1.34078	2.03931	1.4733	3.94949	2.78315	0.00142611	0.000280654	0.000105322	0.0252961	ENSANGG00000016986			MGI:1927344					regulation of progression through cell cycle ; GO:0000074 | inferred from sequence or structural similarity <newline> negative regulation of D replication ; GO:0008156 | non-traceable author statement <newline> eggshell chorion gene amplification ; GO:0007307 | traceable author statement	nucleus ; GO:0005634 | inferred from direct assay	D binding ; GO:0003677 | non-traceable author statement
017+165	017+165 N14	1.345	3.635	252.25	24097	661	9302.5	13	FBgn0033081	DRSC04984	geminin	HDC04850	1.29639	2.29061	3.80909	2.69472	1.14271	1.30964	2.34456	1.90362	4.6067	2.81392	0.00142611	0.000280654	0.000105322	0.0252961	ENSANGG00000016986			MGI:1927344					regulation of progression through cell cycle ; GO:0000074 | inferred from sequence or structural similarity <newline> negative regulation of D replication ; GO:0008156 | non-traceable author statement <newline> eggshell chorion gene amplification ; GO:0007307 | traceable author statement	nucleus ; GO:0005634 | inferred from direct assay	D binding ; GO:0003677 | non-traceable author statement
010+167	010+167 M21	1.36	3.55	57.5	4225	154	1569	9	FBgn0039580	DRSC14598	Gfat2	HDC16049	1.30748	2.26695	2.30743	1.55341	1.14474	1.23687	1.60067	0.884136	2.62917	1.64856	1.5601e-39	3.86384e-179	4.23143e-151	2.16882e-16	ENSANGG00000015936			MGI:1338883	ENSG00000198380				monosaccharide metabolic process ; GO:0005996 | inferred from electronic annotation <newline> carbohydrate biosynthetic process ; GO:0016051 | inferred from electronic annotation	cytoplasm ; GO:0005737 | inferred from electronic annotation	glutamine-fructose-6-phosphate transamise (isomerizing) activity ; GO:0004360 | inferred from sequence or structural similarity with SGD_LOCUS:GFA1; SGD:S0001587 <newline> sugar binding ; GO:0005529 | inferred from electronic annotation
010+168	010+168 M21	1.91	10.19	186.5	13644.5	1351.5	9998.5	1	FBgn0039580	DRSC14598	Gfat2	HDC16049	1.6471	3.32141	43.1899	10.9126	1.62658	3.10618	11.9562	5.94049	43.7055	19.3718	1.5601e-39	3.86384e-179	4.23143e-151	2.16882e-16	ENSANGG00000015936			MGI:1338883	ENSG00000198380				monosaccharide metabolic process ; GO:0005996 | inferred from electronic annotation <newline> carbohydrate biosynthetic process ; GO:0016051 | inferred from electronic annotation	cytoplasm ; GO:0005737 | inferred from electronic annotation	glutamine-fructose-6-phosphate transamise (isomerizing) activity ; GO:0004360 | inferred from sequence or structural similarity with SGD_LOCUS:GFA1; SGD:S0001587 <newline> sugar binding ; GO:0005529 | inferred from electronic annotation
058+166	058+166 F04	1.18	3.01	770	68453.5	1561.5	12923	8.5	FBgn0039520	DRSC14719	Gr98a	HDC15936	1.16551	2.10194	0.951894	1.57004	1.03953	1.23222	0.695113	1.03761	2.01456	1.95827	0.794579	0.883878	0.155755	0.956248									sensory perception of taste ; GO:0050909 | inferred from sequence or structural similarity	integral to membrane ; GO:0016021 | non-traceable author statement	taste receptor activity ; GO:0008527 | inferred from sequence or structural similarity
058+167	058+167 F04	1.11	2.42	940.5	84661	1403	9985.5	7	FBgn0039520	DRSC14719	Gr98a	HDC15936	1.10436	1.88377	0.656009	1.1605	1.02475	1.21594	0.393072	0.913158	2.76976	3.89172	0.794579	0.883878	0.155755	0.956248									sensory perception of taste ; GO:0050909 | inferred from sequence or structural similarity	integral to membrane ; GO:0016021 | non-traceable author statement	taste receptor activity ; GO:0008527 | inferred from sequence or structural similarity
016+159	016+159 N21	1.44	4.38	327.5	21772.5	964.5	8341.5	8.5	FBgn0001133	DRSC04691	grau	HDC03810	1.36464	2.47705	2.91435	2.53658	1.23398	1.62882	2.19253	1.86233	4.72794	3.49101	0.077033	0.0966002	0.00595884	0.0125495									cellularization ; GO:0007349 | inferred from mutant phenotype <newline> pole cell formation ; GO:0007279 | inferred from mutant phenotype <newline> female meiosis ; GO:0007143 | inferred from mutant phenotype <newline> homologous chromosome segregation ; GO:0045143 | traceable author statement <newline> regulation of transcription from R polymerase II promoter ; GO:0006357 | traceable author stat…	nucleus ; GO:0005634 | non-traceable author statement	specific R polymerase II transcription factor activity ; GO:0003704 | non-traceable author statement <newline> nucleic acid binding ; GO:0003676 | inferred from electronic annotation <newline> zinc ion binding ; GO:0008270 | inferred from electronic annotation
016+160	016+160 N21	1.29	3.19	708.5	59402.5	1258	17348.5	13.5	FBgn0001133	DRSC04691	grau	HDC03810	1.25464	2.16002	1.80331	1.41468	1.08018	1.18185	0.917818	0.982234	2.07493	0.690772	0.077033	0.0966002	0.00595884	0.0125495									cellularization ; GO:0007349 | inferred from mutant phenotype <newline> pole cell formation ; GO:0007279 | inferred from mutant phenotype <newline> female meiosis ; GO:0007143 | inferred from mutant phenotype <newline> homologous chromosome segregation ; GO:0045143 | traceable author statement <newline> regulation of transcription from R polymerase II promoter ; GO:0006357 | traceable author stat…	nucleus ; GO:0005634 | non-traceable author statement	specific R polymerase II transcription factor activity ; GO:0003704 | non-traceable author statement <newline> nucleic acid binding ; GO:0003676 | inferred from electronic annotation <newline> zinc ion binding ; GO:0008270 | inferred from electronic annotation
011+165	011+165 D01	1.23	3.51	366	44441	939.5	10212	11	FBgn0010391	DRSC20251	Gtp-bp	HDC18384	1.20701	2.25562	0.221149	1.14107	1.00431	1.08899	0.0495855	0.713982	2.10342	2.61586	0.422465	0.420255	0.0398748	0.587148	ENSANGG00000009897	F38A1.8	WBGene00009521	MGI:1914648			Drosophila_LD_proteome		axonogenesis ; GO:0007409 | inferred from expression pattern <newline> regulation of protein secretion ; GO:0050708 | inferred from expression pattern <newline> protein targeting ; GO:0006605 | inferred from electronic annotation <newline> SRP-dependent cotranslatiol protein targeting to membrane ; GO:0006614 | inferred from electronic annotation	endoplasmic reticulum membrane ; GO:0005789 | inferred from direct assay <newline> sigl recognition particle receptor complex ; GO:0005785 | inferred from sequence or structural similarity with NCBI_gi:4507223 <newline> sigl recognition particle, endoplasmic reticulum targeting ; GO:0005786 | inferred from electronic annotation <newline> lipid particle ; GO:0005811 | inferred from direct assay	GTP binding ; GO:0005525 | non-traceable author statement <newline> mR binding ; GO:0003729 | non-traceable author statement <newline> sigl recognition particle binding ; GO:0005047 | inferred from sequence or structural similarity with NCBI_gi:4507223 <newline> receptor activity ; GO:0004872 | inferred from electronic annotation <newline> GTPase activity ; GO:0003924 | inferred from electronic a…
011+183	011+183 D01	1.295	3.23	536.5	45231.8	1230.75	14401.5	11.25	FBgn0010391	DRSC20251	Gtp-bp	HDC18384	1.25851	2.17248	1.91047	0.674491	1.08099	1.09032	1.26936	0.548608	3.14686	1.53099	0.422465	0.420255	0.0398748	0.587148	ENSANGG00000009897	F38A1.8	WBGene00009521	MGI:1914648			Drosophila_LD_proteome		axonogenesis ; GO:0007409 | inferred from expression pattern <newline> regulation of protein secretion ; GO:0050708 | inferred from expression pattern <newline> protein targeting ; GO:0006605 | inferred from electronic annotation <newline> SRP-dependent cotranslatiol protein targeting to membrane ; GO:0006614 | inferred from electronic annotation	endoplasmic reticulum membrane ; GO:0005789 | inferred from direct assay <newline> sigl recognition particle receptor complex ; GO:0005785 | inferred from sequence or structural similarity with NCBI_gi:4507223 <newline> sigl recognition particle, endoplasmic reticulum targeting ; GO:0005786 | inferred from electronic annotation <newline> lipid particle ; GO:0005811 | inferred from direct assay	GTP binding ; GO:0005525 | non-traceable author statement <newline> mR binding ; GO:0003729 | non-traceable author statement <newline> sigl recognition particle binding ; GO:0005047 | inferred from sequence or structural similarity with NCBI_gi:4507223 <newline> receptor activity ; GO:0004872 | inferred from electronic annotation <newline> GTPase activity ; GO:0003924 | inferred from electronic a…
013+179	013+179 M16	1.26	3.32	347.5	30520	842	10921	8	FBgn0014857	DRSC03343	His3.3A	HDC00860	1.23111	2.19996	1.57263	1.32698	1.106	1.32482	1.19875	0.924773	2.97332	2.65277	0.0873724	0.104868	0.0437448	0.0927726	ENSANGG00000016007	F45E1.6	WBGene00001945	MGI:1101768					cell adhesion ; GO:0007155 | inferred from mutant phenotype <newline> regulation of cell shape ; GO:0008360 | inferred from mutant phenotype <newline> chromatin assembly or disassembly ; GO:0006333 | inferred from sequence or structural similarity with NCBI_gi:484530 <newline> nucleosome assembly ; GO:0006334 | inferred from electronic annotation	nucleosome ; GO:0000786 | inferred from sequence or structural similarity with NCBI_gi:484530 <newline> nucleus ; GO:0005634 | inferred from electronic annotation	D binding ; GO:0003677 | inferred from sequence or structural similarity with NCBI_gi:484530
013+180	013+180 M16	1.33	3.34	109.5	10920.8	260.5	3811	13	FBgn0014857	DRSC03343	His3.3A	HDC00860	1.28518	2.20597	3.09233	1.43555	1.14707	1.2336	1.85137	0.860272	2.71376	0.372584	0.0873724	0.104868	0.0437448	0.0927726	ENSANGG00000016007	F45E1.6	WBGene00001945	MGI:1101768					cell adhesion ; GO:0007155 | inferred from mutant phenotype <newline> regulation of cell shape ; GO:0008360 | inferred from mutant phenotype <newline> chromatin assembly or disassembly ; GO:0006333 | inferred from sequence or structural similarity with NCBI_gi:484530 <newline> nucleosome assembly ; GO:0006334 | inferred from electronic annotation	nucleosome ; GO:0000786 | inferred from sequence or structural similarity with NCBI_gi:484530 <newline> nucleus ; GO:0005634 | inferred from electronic annotation	D binding ; GO:0003677 | inferred from sequence or structural similarity with NCBI_gi:484530
101+014	101+014 N19	1.44	2.93	328	34249	629	15391	25	FBgn0051613	DRSC21267	His3:CG31613		1.36464	2.075	2.50226	-0.902212	1.11586	0.896114	1.3893	-0.565317	2.99563	-1.42758	0.316292	0.223283	0.0486751	0.35792									nucleosome assembly ; GO:0006334 | inferred from sequence or structural similarity with UniProt:P16106	nucleosome ; GO:0000786 | inferred from sequence or structural similarity with UniProt:P16106	D binding ; GO:0003677 | inferred from sequence or structural similarity with UniProt:P16106
101+015	101+015 N19	1.37	2.5	133.5	13429	207.5	5385	25	FBgn0051613	DRSC21267	His3:CG31613		1.31481	1.91629	1.59743	-2.08733	1.07518	0.771153	0.933288	-1.25711	2.6234	-3.51919	0.316292	0.223283	0.0486751	0.35792									nucleosome assembly ; GO:0006334 | inferred from sequence or structural similarity with UniProt:P16106	nucleosome ; GO:0000786 | inferred from sequence or structural similarity with UniProt:P16106	D binding ; GO:0003677 | inferred from sequence or structural similarity with UniProt:P16106
028+166	028+166 G12	1.35	3.3	216.5	21752.5	491	7746.5	15.5	FBgn0013981	DRSC16703	His4r	HDC13612	1.3001	2.19392	2.09669	0.918073	1.12964	1.1447	1.3325	0.691947	3.35979	1.89752	0.108152	0.109955	0.0408786	0.0601673							Drosophila_LD_proteome		chromatin assembly or disassembly ; GO:0006333 | non-traceable author statement <newline> nucleosome assembly ; GO:0006334 | inferred from electronic annotation	lipid particle ; GO:0005811 | inferred from direct assay <newline> nucleosome ; GO:0000786 | non-traceable author statement <newline> nucleus ; GO:0005634 | inferred from electronic annotation	D binding ; GO:0003677 | non-traceable author statement
028+167	028+167 G12	1.415	3.08	165.75	18041.5	350.75	7530.5	22.25	FBgn0013981	DRSC16703	His4r	HDC13612	1.34713	2.12493	2.53563	-0.434571	1.13878	0.965675	1.62257	-0.154385	2.3719	-0.967095	0.108152	0.109955	0.0408786	0.0601673							Drosophila_LD_proteome		chromatin assembly or disassembly ; GO:0006333 | non-traceable author statement <newline> nucleosome assembly ; GO:0006334 | inferred from electronic annotation	lipid particle ; GO:0005811 | inferred from direct assay <newline> nucleosome ; GO:0000786 | non-traceable author statement <newline> nucleus ; GO:0005634 | inferred from electronic annotation	D binding ; GO:0003677 | non-traceable author statement
060+125	060+125 I04	1.1	2.69	172.5	21614.5	482.25	5314.5	11.5	FBgn0051754	DRSC22051	His-Psi:CR31754		1.09531	1.98954	1.94828	1.56258	1.04334	1.43294	0.569448	1.19087	3.88856	4.07305	0.416732	0.194923	7.46715e-06	0.646663									-	-	-
060+126	060+126 I04	1.41	3.37	415.5	51927.5	999	21190	22	FBgn0051754	DRSC22051	His-Psi:CR31754		1.34359	2.21491	2.27452	0.651277	1.09957	1.0715	1.53259	0.435798	5.63551	1.36239	0.416732	0.194923	7.46715e-06	0.646663									-	-	-
014+157	014+157 K16	1.27	3.285	263.25	21315.2	614.5	6353	9.25	FBgn0015393	DRSC03546	hoip	HDC01649	1.23902	2.18937	1.33013	0.691243	1.05364	1.09434	0.876774	0.559943	2.48569	2.24446	0.272401	0.367623	0.116739	0.49849	ENSANGG00000008011	M28.5	WBGene00010896	MGI:3646416	ENSG00000100138				nuclear mR splicing, via spliceosome ; GO:0000398 | inferred from sequence or structural similarity with NCBI_NP:004999 AND inferred from sequence or structural similarity with SGD_LOCUS:SNU13; SGD:S0000752 <newline> nervous system development ; GO:0007399 | inferred from mutant phenotype <newline> peripheral nervous system development ; GO:0007422 | traceable author statement <newline> ribosome …	small nuclear ribonucleoprotein complex ; GO:0030532 | inferred from sequence or structural similarity with NCBI_NP:004999 AND inferred from sequence or structural similarity with SGD_LOCUS:SNU13; SGD:S0000752 <newline> spliceosome ; GO:0005681 | inferred from sequence or structural similarity with NCBI_NP:004999 <newline> nucleus ; GO:0005634 | non-traceable author statement	mR binding ; GO:0003729 | inferred from sequence or structural similarity with HGNC_gene:NHP2L1; HGNC:7819; OMIM:6013040 <newline> structural constituent of ribosome ; GO:0003735 | inferred from electronic annotation
014+158	014+158 K16	1.28	3.44	177	16996.5	439.5	4893.5	11	FBgn0015393	DRSC03546	hoip	HDC01649	1.24686	2.23547	2.26547	1.3834	1.1127	1.27716	1.5535	1.15158	2.524	1.82761	0.272401	0.367623	0.116739	0.49849	ENSANGG00000008011	M28.5	WBGene00010896	MGI:3646416	ENSG00000100138				nuclear mR splicing, via spliceosome ; GO:0000398 | inferred from sequence or structural similarity with NCBI_NP:004999 AND inferred from sequence or structural similarity with SGD_LOCUS:SNU13; SGD:S0000752 <newline> nervous system development ; GO:0007399 | inferred from mutant phenotype <newline> peripheral nervous system development ; GO:0007422 | traceable author statement <newline> ribosome …	small nuclear ribonucleoprotein complex ; GO:0030532 | inferred from sequence or structural similarity with NCBI_NP:004999 AND inferred from sequence or structural similarity with SGD_LOCUS:SNU13; SGD:S0000752 <newline> spliceosome ; GO:0005681 | inferred from sequence or structural similarity with NCBI_NP:004999 <newline> nucleus ; GO:0005634 | non-traceable author statement	mR binding ; GO:0003729 | inferred from sequence or structural similarity with HGNC_gene:NHP2L1; HGNC:7819; OMIM:6013040 <newline> structural constituent of ribosome ; GO:0003735 | inferred from electronic annotation
029+167	029+167 J18	1.36	3.57	177	14059.8	464.25	4835.25	11	FBgn0017397	DRSC16966	how	HDC14935	1.30748	2.27257	2.19797	1.3543	1.10261	1.14879	0.893699	0.959259	3.32664	1.83579	0.322588	0.107349	0.00430205	0.110265	ENSANGG00000004925	T21G5.5	WBGene00006423	MGI:97837	ENSG00000112531				somatic muscle development ; GO:0007525 | inferred from mutant phenotype <newline> apposition of dorsal and ventral imagil disc-derived wing surfaces ; GO:0007475 | inferred from mutant phenotype <newline> embryonic development ; GO:0009790 | inferred from mutant phenotype <newline> mesoderm development ; GO:0007498 | inferred from expression pattern <newline> cell differentiation ; GO:0030154 | …	nucleus ; GO:0005634 | inferred from direct assay <newline> cytoplasm ; GO:0005737 | non-traceable author statement	mR binding ; GO:0003729 | inferred from direct assay
029+168	029+168 J18	1.44	3.14	723	52387	1506	24197.5	15	FBgn0017397	DRSC16966	how	HDC14935	1.36464	2.14422	2.4505	0.878727	1.1437	1.10583	1.41534	0.579007	3.63469	1.80977	0.322588	0.107349	0.00430205	0.110265	ENSANGG00000004925	T21G5.5	WBGene00006423	MGI:97837	ENSG00000112531				somatic muscle development ; GO:0007525 | inferred from mutant phenotype <newline> apposition of dorsal and ventral imagil disc-derived wing surfaces ; GO:0007475 | inferred from mutant phenotype <newline> embryonic development ; GO:0009790 | inferred from mutant phenotype <newline> mesoderm development ; GO:0007498 | inferred from expression pattern <newline> cell differentiation ; GO:0030154 | …	nucleus ; GO:0005634 | inferred from direct assay <newline> cytoplasm ; GO:0005737 | non-traceable author statement	mR binding ; GO:0003729 | inferred from direct assay
023+168	023+168 P20	1.42	3.94	331.5	35280	957.5	15453.5	16	FBgn0001216	DRSC11185	Hsc70-1	HDC10071	1.35066	2.37118	3.73297	4.02882	1.13433	1.31939	2.3916	2.54967	4.99601	5.10675	1.15828e-05	4.56304e-05	2.8857e-09	0.0332919							Drosophila_LD_proteome		protein folding ; GO:0006457 | inferred from sequence or structural similarity with MGD:Hspa8; MGI:MGI:105384 <newline> response to heat ; GO:0009408 | non-traceable author statement <newline> defense response ; GO:0006952 | inferred from electronic annotation <newline> protein complex assembly ; GO:0006461 | inferred from electronic annotation	lipid particle ; GO:0005811 | inferred from direct assay <newline> mitochondrion ; GO:0005739 | inferred from sequence or structural similarity with UniProt:P38646	ATPase activity ; GO:0016887 | non-traceable author statement <newline> unfolded protein binding ; GO:0051082 | inferred from sequence or structural similarity with MGD:Hspa8; MGI:MGI:105384 <newline> ATP binding ; GO:0005524 | inferred from electronic annotation
023+172	023+172 P20	1.42	4.1	291.5	31179.5	908.5	13004	15	FBgn0001216	DRSC11185	Hsc70-1	HDC10071	1.35066	2.41099	4.21492	3.81507	1.15234	1.32642	3.06917	2.56296	6.92154	3.93231	1.15828e-05	4.56304e-05	2.8857e-09	0.0332919							Drosophila_LD_proteome		protein folding ; GO:0006457 | inferred from sequence or structural similarity with MGD:Hspa8; MGI:MGI:105384 <newline> response to heat ; GO:0009408 | non-traceable author statement <newline> defense response ; GO:0006952 | inferred from electronic annotation <newline> protein complex assembly ; GO:0006461 | inferred from electronic annotation	lipid particle ; GO:0005811 | inferred from direct assay <newline> mitochondrion ; GO:0005739 | inferred from sequence or structural similarity with UniProt:P38646	ATPase activity ; GO:0016887 | non-traceable author statement <newline> unfolded protein binding ; GO:0051082 | inferred from sequence or structural similarity with MGD:Hspa8; MGI:MGI:105384 <newline> ATP binding ; GO:0005524 | inferred from electronic annotation
028+166	028+166 C11	1.29	3.27	312.5	25889.5	685	7238	10	FBgn0001217	DRSC16710	Hsc70-2	HDC13334	1.25464	2.18479	1.38846	0.858018	1.08417	1.13557	0.842976	0.649678	2.22672	1.78127	0.806669	0.864928	0.167707	0.855562									protein folding ; GO:0006457 | inferred from sequence or structural similarity with MGD:Hspa8; MGI:MGI:105384 <newline> response to heat ; GO:0009408 | non-traceable author statement <newline> defense response ; GO:0006952 | inferred from electronic annotation <newline> protein complex assembly ; GO:0006461 | inferred from electronic annotation	mitochondrion ; GO:0005739 | inferred from sequence or structural similarity with UniProt:P38646	unfolded protein binding ; GO:0051082 | inferred from sequence or structural similarity with UniProt:P38646 <newline> ATP binding ; GO:0005524 | inferred from electronic annotation <newline> hydrolase activity ; GO:0016787 | inferred from electronic annotation
028+167	028+167 C11	1.255	3.355	230	18501.2	551.25	4899.75	8.5	FBgn0001217	DRSC16710	Hsc70-2	HDC13334	1.22714	2.21045	0.364132	0.401514	1.01879	1.0512	0.200442	0.335958	2.49011	1.14441	0.806669	0.864928	0.167707	0.855562									protein folding ; GO:0006457 | inferred from sequence or structural similarity with MGD:Hspa8; MGI:MGI:105384 <newline> response to heat ; GO:0009408 | non-traceable author statement <newline> defense response ; GO:0006952 | inferred from electronic annotation <newline> protein complex assembly ; GO:0006461 | inferred from electronic annotation	mitochondrion ; GO:0005739 | inferred from sequence or structural similarity with UniProt:P38646	unfolded protein binding ; GO:0051082 | inferred from sequence or structural similarity with UniProt:P38646 <newline> ATP binding ; GO:0005524 | inferred from electronic annotation <newline> hydrolase activity ; GO:0016787 | inferred from electronic annotation
034+162	034+162 H07	1.48	3.48	130.5	11733.5	322.5	5618.5	19	FBgn0001218	DRSC20253	Hsc70-3	HDC18501	1.39204	2.24703	2.89951	0.871675	1.17567	1.11204	2.05309	0.645692	3.3231	0.00627388	6.68117e-13	2.64888e-10	2.55458e-11	3.13678e-09	ENSANGG00000010404	C15H9.6	WBGene00002007	MGI:95835			Drosophila_LD_proteome	Mammalian_Proteome	sleep ; GO:0030431 | traceable author statement <newline> response to heat ; GO:0009408 | inferred from sequence or structural similarity with UniProt:Q90593 <newline> defense response ; GO:0006952 | inferred from electronic annotation <newline> protein complex assembly ; GO:0006461 | inferred from electronic annotation <newline> protein folding ; GO:0006457 | inferred from electronic annotation …	lipid particle ; GO:0005811 | inferred from direct assay <newline> endoplasmic reticulum ; GO:0005783 | non-traceable author statement	ATPase activity ; GO:0016887 | non-traceable author statement <newline> ATP binding ; GO:0005524 | inferred from electronic annotation
034+163	034+163 H07	1.62	2.97	156.5	12813.5	316	7853	34	FBgn0001218	DRSC20253	Hsc70-3	HDC18501	1.48243	2.08856	4.76196	-0.319474	1.28817	0.966934	3.40424	-0.087405	4.57689	-1.63665	6.68117e-13	2.64888e-10	2.55458e-11	3.13678e-09	ENSANGG00000010404	C15H9.6	WBGene00002007	MGI:95835			Drosophila_LD_proteome	Mammalian_Proteome	sleep ; GO:0030431 | traceable author statement <newline> response to heat ; GO:0009408 | inferred from sequence or structural similarity with UniProt:Q90593 <newline> defense response ; GO:0006952 | inferred from electronic annotation <newline> protein complex assembly ; GO:0006461 | inferred from electronic annotation <newline> protein folding ; GO:0006457 | inferred from electronic annotation …	lipid particle ; GO:0005811 | inferred from direct assay <newline> endoplasmic reticulum ; GO:0005783 | non-traceable author statement	ATPase activity ; GO:0016887 | non-traceable author statement <newline> ATP binding ; GO:0005524 | inferred from electronic annotation
034+164	034+164 H07	1.57	3.83	292	39817	811.5	22597	27.5	FBgn0001218	DRSC20253	Hsc70-3	HDC18501	1.45108	2.34286	6.01467	1.87694	1.25131	1.19975	4.29662	1.35205	8.16	2.44944	6.68117e-13	2.64888e-10	2.55458e-11	3.13678e-09	ENSANGG00000010404	C15H9.6	WBGene00002007	MGI:95835			Drosophila_LD_proteome	Mammalian_Proteome	sleep ; GO:0030431 | traceable author statement <newline> response to heat ; GO:0009408 | inferred from sequence or structural similarity with UniProt:Q90593 <newline> defense response ; GO:0006952 | inferred from electronic annotation <newline> protein complex assembly ; GO:0006461 | inferred from electronic annotation <newline> protein folding ; GO:0006457 | inferred from electronic annotation …	lipid particle ; GO:0005811 | inferred from direct assay <newline> endoplasmic reticulum ; GO:0005783 | non-traceable author statement	ATPase activity ; GO:0016887 | non-traceable author statement <newline> ATP binding ; GO:0005524 | inferred from electronic annotation
101+014	101+014 D17	1.46	4.52	586	64854	1994.5	31492	15	FBgn0013275, FBgn0013276	DRSC21246	Hsp70Aa, Hsp70Ab		1.37844	2.50851	2.7953	2.76252	1.12966	1.32962	1.55734	1.88759	3.80325	3.8305	0.0589231	0.0209846	0.000806296	0.0722686									heat shock-mediated polytene chromosome puffing ; GO:0035080 | inferred from mutant phenotype <newline> response to heat ; GO:0009408 | inferred from mutant phenotype <newline> defense response ; GO:0006952 | inferred from electronic annotation <newline> protein complex assembly ; GO:0006461 | inferred from electronic annotation <newline> protein folding ; GO:0006457 | inferred from electronic an…	-	ATP binding ; GO:0005524 | inferred from electronic annotation
101+015	101+015 D17	1.45	4.7	587	63110.5	2166	28929	13.5	FBgn0013275, FBgn0013276	DRSC21246	Hsp70Aa, Hsp70Ab		1.37156	2.54756	2.79356	3.69366	1.13193	1.40242	1.66338	2.27369	3.91409	5.3412	0.0589231	0.0209846	0.000806296	0.0722686									heat shock-mediated polytene chromosome puffing ; GO:0035080 | inferred from mutant phenotype <newline> response to heat ; GO:0009408 | inferred from mutant phenotype <newline> defense response ; GO:0006952 | inferred from electronic annotation <newline> protein complex assembly ; GO:0006461 | inferred from electronic annotation <newline> protein folding ; GO:0006457 | inferred from electronic an…	-	ATP binding ; GO:0005524 | inferred from electronic annotation
027+161	027+161 P01	1.53	2.93	609	51869.5	1139.5	28610.5	24	FBgn0013277, FBgn0013278, FBgn0013275, FBgn0013279, FBgn0013276, FBgn0051354	DRSC15380	Hsp70Ba, Hsp70Bb, Hsp70Aa, Hsp70Bc, Hsp70Ab, Hsp70Bbb	HDC13113	1.42527	2.075	3.23418	-0.759029	1.18956	0.921599	2.01446	-0.496002	2.95944	-0.759925	0.0034716	0.00250326	4.95791e-05	3.52078e-05									heat shock-mediated polytene chromosome puffing ; GO:0035080 | inferred from mutant phenotype <newline> response to heat ; GO:0009408 | inferred from mutant phenotype <newline> defense response ; GO:0006952 | inferred from electronic annotation <newline> protein complex assembly ; GO:0006461 | inferred from electronic annotation <newline> protein folding ; GO:0006457 | inferred from electronic an…	-	ATP binding ; GO:0005524 | inferred from electronic annotation
027+162	027+162 P01	1.67	4.14	409.5	25862	1267.5	17520	14.5	FBgn0013277, FBgn0013278, FBgn0013275, FBgn0013279, FBgn0013276, FBgn0051354	DRSC15380	Hsp70Ba, Hsp70Bb, Hsp70Aa, Hsp70Bc, Hsp70Ab, Hsp70Bbb	HDC13113	1.51282	2.4207	3.29547	1.95792	1.25242	1.25838	2.13107	1.49231	5.88633	3.1955	0.0034716	0.00250326	4.95791e-05	3.52078e-05									heat shock-mediated polytene chromosome puffing ; GO:0035080 | inferred from mutant phenotype <newline> response to heat ; GO:0009408 | inferred from mutant phenotype <newline> defense response ; GO:0006952 | inferred from electronic annotation <newline> protein complex assembly ; GO:0006461 | inferred from electronic annotation <newline> protein folding ; GO:0006457 | inferred from electronic an…	-	ATP binding ; GO:0005524 | inferred from electronic annotation
101+014	101+014 H17	1.38	4.01	582	63167.5	1728	24148	13.5	FBgn0013277, FBgn0013278, FBgn0013279, FBgn0051354	DRSC21248	Hsp70Ba, Hsp70Bb, Hsp70Bc, Hsp70Bbb		1.32208	2.38879	1.5981	1.75044	1.0733	1.2099	0.870838	1.21018	3.04044	3.28726	0.634135	0.612314	0.0501359	0.692938									heat shock-mediated polytene chromosome puffing ; GO:0035080 | inferred from mutant phenotype <newline> response to heat ; GO:0009408 | inferred from mutant phenotype <newline> defense response ; GO:0006952 | inferred from electronic annotation <newline> protein complex assembly ; GO:0006461 | inferred from electronic annotation <newline> protein folding ; GO:0006457 | inferred from electronic an…	-	ATP binding ; GO:0005524 | inferred from electronic annotation
101+014	101+014 F17	1.46	4.57	638	70342.5	2268.5	33563	14.5	FBgn0013277, FBgn0013278, FBgn0013279, FBgn0051354	DRSC21247	Hsp70Ba, Hsp70Bb, Hsp70Bc, Hsp70Bbb		1.37844	2.51951	2.7953	2.85552	1.12966	1.34062	1.55734	1.94984	4.65202	4.69235	0.0229795	0.00602569	1.76001e-05	0.0308167									heat shock-mediated polytene chromosome puffing ; GO:0035080 | inferred from mutant phenotype <newline> response to heat ; GO:0009408 | inferred from mutant phenotype <newline> defense response ; GO:0006952 | inferred from electronic annotation <newline> protein complex assembly ; GO:0006461 | inferred from electronic annotation <newline> protein folding ; GO:0006457 | inferred from electronic an…	-	ATP binding ; GO:0005524 | inferred from electronic annotation
101+015	101+015 F17	1.49	4.71	585.5	69642	2174	34159.5	15.5	FBgn0013277, FBgn0013278, FBgn0013279, FBgn0051354	DRSC21247	Hsp70Ba, Hsp70Bb, Hsp70Bc, Hsp70Bbb		1.39878	2.54969	3.36709	3.71313	1.15915	1.40455	2.01345	2.28558	4.5707	5.64328	0.0229795	0.00602569	1.76001e-05	0.0308167									heat shock-mediated polytene chromosome puffing ; GO:0035080 | inferred from mutant phenotype <newline> response to heat ; GO:0009408 | inferred from mutant phenotype <newline> defense response ; GO:0006952 | inferred from electronic annotation <newline> protein complex assembly ; GO:0006461 | inferred from electronic annotation <newline> protein folding ; GO:0006457 | inferred from electronic an…	-	ATP binding ; GO:0005524 | inferred from electronic annotation
101+015	101+015 H17	1.35	4.05	522	53722	1595.5	18951.5	12	FBgn0013277, FBgn0013278, FBgn0013279, FBgn0051354	DRSC21248	Hsp70Ba, Hsp70Bb, Hsp70Bc, Hsp70Bbb		1.3001	2.39872	1.28749	2.33058	1.06047	1.25358	0.744102	1.44118	2.56186	3.63848	0.634135	0.612314	0.0501359	0.692938									heat shock-mediated polytene chromosome puffing ; GO:0035080 | inferred from mutant phenotype <newline> response to heat ; GO:0009408 | inferred from mutant phenotype <newline> defense response ; GO:0006952 | inferred from electronic annotation <newline> protein complex assembly ; GO:0006461 | inferred from electronic annotation <newline> protein folding ; GO:0006457 | inferred from electronic an…	-	ATP binding ; GO:0005524 | inferred from electronic annotation
027+161	027+161 L08	1.46	3.72	236	20537	646	9580	15	FBgn0013279	DRSC16053	Hsp70Bc	HDC13235	1.37844	2.31372	2.45408	1.45395	1.14273	1.16032	1.50345	1.06678	2.34767	1.08115	0.261178	0.239815	0.1476	0.0740061									heat shock-mediated polytene chromosome puffing ; GO:0035080 | inferred from mutant phenotype <newline> response to heat ; GO:0009408 | inferred from mutant phenotype <newline> defense response ; GO:0006952 | inferred from electronic annotation <newline> protein complex assembly ; GO:0006461 | inferred from electronic annotation <newline> protein folding ; GO:0006457 | inferred from electronic an…	-	ATP binding ; GO:0005524 | inferred from electronic annotation
027+162	027+162 L08	1.46	3.71	258	19952.5	713.5	9258.5	13.5	FBgn0013279	DRSC16053	Hsp70Bc	HDC13235	1.37844	2.31103	1.58013	1.07082	1.11803	1.14871	0.955171	0.872857	2.48279	0.867375	0.261178	0.239815	0.1476	0.0740061									heat shock-mediated polytene chromosome puffing ; GO:0035080 | inferred from mutant phenotype <newline> response to heat ; GO:0009408 | inferred from mutant phenotype <newline> defense response ; GO:0006952 | inferred from electronic annotation <newline> protein complex assembly ; GO:0006461 | inferred from electronic annotation <newline> protein folding ; GO:0006457 | inferred from electronic an…	-	ATP binding ; GO:0005524 | inferred from electronic annotation
024+166	024+166 L07	1.3	3.73	313	36721.5	822.5	10337	12.5	FBgn0025582	DRSC11199	Int6	HDC10566	1.26236	2.31641	2.59171	3.25855	1.06445	1.2792	1.37053	2.19395	3.24748	6.35055	0.174095	0.16244	0.00438422	0.741529	ENSANGG00000019251	B0511.10	WBGene00001228	MGI:99257	ENSG00000104408				translatiol initiation ; GO:0006413 | inferred from sequence or structural similarity with EMBL:AL035216; protein_id:CAA22813 <newline> regulation of translation ; GO:0006445 | inferred from electronic annotation <newline> phagocytosis, engulfment ; GO:0006911 | inferred from mutant phenotype	eukaryotic translation initiation factor 3 complex ; GO:0005852 | inferred from sequence or structural similarity with EMBL:AL035216; protein_id:CAA22813 <newline> cytosol ; GO:0005829 | non-traceable author statement	translation initiation factor activity ; GO:0003743 | inferred from sequence or structural similarity with EMBL:AL035216; protein_id:CAA22813
024+169	024+169 L07	1.28	3.74	282.5	32013.5	756.5	8877.5	11.5	FBgn0025582	DRSC11199	Int6	HDC10566	1.24686	2.31909	1.7629	2.74464	1.06167	1.25617	1.34684	1.95908	3.7032	4.26099	0.174095	0.16244	0.00438422	0.741529	ENSANGG00000019251	B0511.10	WBGene00001228	MGI:99257	ENSG00000104408				translatiol initiation ; GO:0006413 | inferred from sequence or structural similarity with EMBL:AL035216; protein_id:CAA22813 <newline> regulation of translation ; GO:0006445 | inferred from electronic annotation <newline> phagocytosis, engulfment ; GO:0006911 | inferred from mutant phenotype	eukaryotic translation initiation factor 3 complex ; GO:0005852 | inferred from sequence or structural similarity with EMBL:AL035216; protein_id:CAA22813 <newline> cytosol ; GO:0005829 | non-traceable author statement	translation initiation factor activity ; GO:0003743 | inferred from sequence or structural similarity with EMBL:AL035216; protein_id:CAA22813
024+166	024+166 F12	1.3	3.29	703	57764	1646.5	18372	10.5	FBgn0052179	DRSC11202	Krn	HDC10709	1.26236	2.19089	2.59171	1.81441	1.06445	1.15368	1.37053	1.2077	3.7062	3.3984	0.0850177	0.0869363	0.000134341	0.655495									MAPKKK cascade ; GO:0000165 | inferred from direct assay <newline> positive regulation of epidermal growth factor receptor activity ; GO:0045741 | inferred from genetic interaction with Egfr AND inferred from mutant phenotype <newline> ommatidial rotation ; GO:0016318 | inferred from mutant phenotype <newline> epidermal growth factor receptor sigling pathway ; GO:0007173 | non-traceable author st…	plasma membrane ; GO:0005886 | inferred from sequence or structural similarity	epidermal growth factor receptor binding ; GO:0005154 | inferred from sequence or structural similarity <newline> growth factor activity ; GO:0008083 | inferred from sequence or structural similarity with EMBL:U02316; protein_id:AAA19941
024+169	024+169 F12	1.3	2.96	603.5	49552	1185	16368	13	FBgn0052179	DRSC11202	Krn	HDC10709	1.26236	2.08519	2.18641	0.287798	1.07718	1.02227	1.68858	0.167239	4.75235	1.40645	0.0850177	0.0869363	0.000134341	0.655495									MAPKKK cascade ; GO:0000165 | inferred from direct assay <newline> positive regulation of epidermal growth factor receptor activity ; GO:0045741 | inferred from genetic interaction with Egfr AND inferred from mutant phenotype <newline> ommatidial rotation ; GO:0016318 | inferred from mutant phenotype <newline> epidermal growth factor receptor sigling pathway ; GO:0007173 | non-traceable author st…	plasma membrane ; GO:0005886 | inferred from sequence or structural similarity	epidermal growth factor receptor binding ; GO:0005154 | inferred from sequence or structural similarity <newline> growth factor activity ; GO:0008083 | inferred from sequence or structural similarity with EMBL:U02316; protein_id:AAA19941
011+165	011+165 E11	1.27	3.75	506	54906.5	1380	15054.5	11	FBgn0027321	DRSC18281	l(1)G0060	HDC17562	1.23902	2.32176	1.08812	1.95727	1.03631	1.15513	0.625785	1.24805	3.09339	2.44008	0.202494	0.189533	0.0348457	0.375036		F08B4.1	WBGene00000994	MGI:1202397	ENSG00000102786				cell adhesion ; GO:0007155 | inferred from electronic annotation	-	-
011+184	011+184 E11	1.295	3.375	303.25	24761	698.75	7239	9.75	FBgn0027321	DRSC18281	l(1)G0060	HDC17562	1.25851	2.2164	2.07096	0.979832	1.11761	1.26047	1.38125	0.895849	2.42949	1.10199	0.202494	0.189533	0.0348457	0.375036		F08B4.1	WBGene00000994	MGI:1202397	ENSG00000102786				cell adhesion ; GO:0007155 | inferred from electronic annotation	-	-
035+162	035+162 I02	1.15	2.92	730	68398	1378	10324	7.5	FBgn0026666	DRSC20092	l(1)G0136	HDC19094	1.13976	2.07158	1.00283	1.70501	1.05011	1.37889	0.779686	1.41099	4.06091	5.1241	0.791777	0.846893	0.00031181	0.944153	ENSANGG00000002223	Y39B6A.3	WBGene00012666	MGI:1916296	ENSG00000135070				-	-	-
035+163	035+163 I02	1.09	2.56	498.5	51248	750	4301	6	FBgn0026666	DRSC20092	l(1)G0136	HDC19094	1.08618	1.94001	0.895164	1.95907	1.02438	1.4075	0.316702	1.19822	4.06196	5.17729	0.791777	0.846893	0.00031181	0.944153	ENSANGG00000002223	Y39B6A.3	WBGene00012666	MGI:1916296	ENSG00000135070				-	-	-
014+157	014+157 H08	1.305	3.595	329	24679.2	852.25	7588.25	9	FBgn0010612	DRSC02928	l(2)06225	HDC01940	1.2662	2.27954	1.96795	1.41107	1.08082	1.18452	1.31356	1.06181	2.45929	2.2773	0.782012	0.775704	0.648453	0.949597	ENSANGG00000008590	C53B7.4	WBGene00000210	MGI:1351597	ENSG00000167283		Drosophila_LD_proteome		proton transport ; GO:0015992 | inferred from sequence or structural similarity with UniProt:O75964 <newline> electron transport ; GO:0006118 | inferred from electronic annotation <newline> oxidative phosphorylation ; GO:0006119 | inferred from electronic annotation <newline> ATP synthesis coupled proton transport ; GO:0015986 | inferred from electronic annotation	lipid particle ; GO:0005811 | inferred from direct assay <newline> mitochondrial proton-transporting ATP synthase complex, coupling factor F(o) ; GO:0000276 | inferred from sequence or structural similarity with UniProt:O75964	hydrogen-exporting ATPase activity, phosphorylative mechanism ; GO:0008553 | inferred from sequence or structural similarity with UniProt:Q28852 <newline> hydrogen ion transporting ATP synthase activity, rotatiol mechanism ; GO:0046933 | inferred from electronic annotation <newline> hydrogen ion transporting ATPase activity, rotatiol mechanism ; GO:0046961 | inferred from electronic annotation
014+158	014+158 H08	1.2	3.16	269	20084.5	560	3802	6	FBgn0010612	DRSC02928	l(2)06225	HDC01940	1.18232	2.15057	1.00321	0.929976	1.04817	1.19226	0.658789	0.816573	2.51562	3.10956	0.782012	0.775704	0.648453	0.949597	ENSANGG00000008590	C53B7.4	WBGene00000210	MGI:1351597	ENSG00000167283		Drosophila_LD_proteome		proton transport ; GO:0015992 | inferred from sequence or structural similarity with UniProt:O75964 <newline> electron transport ; GO:0006118 | inferred from electronic annotation <newline> oxidative phosphorylation ; GO:0006119 | inferred from electronic annotation <newline> ATP synthesis coupled proton transport ; GO:0015986 | inferred from electronic annotation	lipid particle ; GO:0005811 | inferred from direct assay <newline> mitochondrial proton-transporting ATP synthase complex, coupling factor F(o) ; GO:0000276 | inferred from sequence or structural similarity with UniProt:O75964	hydrogen-exporting ATPase activity, phosphorylative mechanism ; GO:0008553 | inferred from sequence or structural similarity with UniProt:Q28852 <newline> hydrogen ion transporting ATP synthase activity, rotatiol mechanism ; GO:0046933 | inferred from electronic annotation <newline> hydrogen ion transporting ATPase activity, rotatiol mechanism ; GO:0046961 | inferred from electronic annotation
062+126	062+126 A23	1.345	3.65	1078	92264	2861.25	31699.2	11	FBgn0021848	DRSC22860	l(2)k14708		1.29639	2.29473	3.52393	2.5946	1.1338	1.32867	2.06461	1.58196	3.73415	1.78859	0.0390568	0.0271487	0.00386195	0.285542	ENSANGG00000018233
062+127	062+127 A23	1.32	3.19	1070.5	94248.5	2350	30527.5	13	FBgn0021848	DRSC22860	l(2)k14708		1.27763	2.16002	1.92895	1.43744	1.06982	1.12868	1.32498	0.923519	3.27712	2.46032	0.0390568	0.0271487	0.00386195	0.285542	ENSANGG00000018233
003+158	003+158 F10	1.36	4.33	632	77363.5	2097	27813	14	FBgn0033029	DRSC04908	l(2)NC136	HDC04735	1.30748	2.46557	3.33447	4.3446	1.12202	1.42417	1.81036	2.82273	4.85666	5.37933	0.000559248	4.81071e-05	2.9814e-13	0.0335389	ENSANGG00000022379	Y56A3A.1	WBGene00003826	MGI:2385261	ENSG00000088038				transcription ; GO:0006350 | inferred from sequence or structural similarity with SGD_LOCUS:NOT3; SGD:S0001300 <newline> regulation of transcription from R polymerase II promoter ; GO:0006357 | inferred from electronic annotation	nucleus ; GO:0005634 | inferred from electronic annotation	transcription regulator activity ; GO:0030528 | inferred from electronic annotation
003+176	003+176 F10	1.41	4.35	595	69529.5	1945.5	29132.5	14.5	FBgn0033029	DRSC04908	l(2)NC136	HDC04735	1.34359	2.47018	4.59556	5.77942	1.1642	1.50002	2.81663	3.70104	9.25014	8.14895	0.000559248	4.81071e-05	2.9814e-13	0.0335389	ENSANGG00000022379	Y56A3A.1	WBGene00003826	MGI:2385261	ENSG00000088038				transcription ; GO:0006350 | inferred from sequence or structural similarity with SGD_LOCUS:NOT3; SGD:S0001300 <newline> regulation of transcription from R polymerase II promoter ; GO:0006357 | inferred from electronic annotation	nucleus ; GO:0005634 | inferred from electronic annotation	transcription regulator activity ; GO:0030528 | inferred from electronic annotation
031+160	031+160 L18	1.37	3.05	312.5	24503.5	672.5	9467.5	14	FBgn0010808	DRSC16981	l(3)03670	HDC16506	1.31481	2.11514	2.12834	0.489747	1.15232	1.09633	1.56885	0.436925	3.13296	0.846331	0.0488222	0.177567	0.061785	0.000564151					ENSG00000159685				-	-	-
031+161	031+161 L18	1.43	3.13	600	40097	1299	17250	14	FBgn0010808	DRSC16981	l(3)03670	HDC16506	1.35767	2.14103	2.16286	0.810631	1.23461	1.24365	1.7363	0.713329	2.30903	0.0523995	0.0488222	0.177567	0.061785	0.000564151					ENSG00000159685				-	-	-
016+159	016+159 G23	1.485	3.545	259.75	14242.8	659.25	7098.5	10.5	FBgn0002023	DRSC03363	Lim3	HDC03178	1.39541	2.26554	3.29823	1.68656	1.26476	1.41731	2.48789	1.25284	4.51511	1.35918	9.74032e-06	6.1684e-06	9.38176e-09	3.74532e-07	ENSANGG00000004030	F46C8.5	WBGene00000438	MGI:102673					regulation of transcription, D-dependent ; GO:0006355 | inferred from sequence or structural similarity with UniProt:P36200 <newline> nervous system development ; GO:0007399 | traceable author statement <newline> motor axon guidance ; GO:0008045 | inferred from mutant phenotype <newline> ectoderm development ; GO:0007398 | inferred from electronic annotation <newline> regulation of transcription …	nucleus ; GO:0005634 | inferred from sequence or structural similarity with UniProt:P36200	transcription factor activity ; GO:0003700 | inferred from sequence or structural similarity with UniProt:P36200 <newline> specific R polymerase II transcription factor activity ; GO:0003704 | non-traceable author statement <newline> sequence-specific D binding ; GO:0043565 | inferred from electronic annotation <newline> zinc ion binding ; GO:0008270 | inferred from electronic annotation
016+160	016+160 G23	1.53	3.76	301	18435.5	831.5	9842	12	FBgn0002023	DRSC03363	Lim3	HDC03178	1.42527	2.32442	5.25555	2.6687	1.2508	1.34625	3.01158	1.87806	7.06081	3.27623	9.74032e-06	6.1684e-06	9.38176e-09	3.74532e-07	ENSANGG00000004030	F46C8.5	WBGene00000438	MGI:102673					regulation of transcription, D-dependent ; GO:0006355 | inferred from sequence or structural similarity with UniProt:P36200 <newline> nervous system development ; GO:0007399 | traceable author statement <newline> motor axon guidance ; GO:0008045 | inferred from mutant phenotype <newline> ectoderm development ; GO:0007398 | inferred from electronic annotation <newline> regulation of transcription …	nucleus ; GO:0005634 | inferred from sequence or structural similarity with UniProt:P36200	transcription factor activity ; GO:0003700 | inferred from sequence or structural similarity with UniProt:P36200 <newline> specific R polymerase II transcription factor activity ; GO:0003704 | non-traceable author statement <newline> sequence-specific D binding ; GO:0043565 | inferred from electronic annotation <newline> zinc ion binding ; GO:0008270 | inferred from electronic annotation
060+125	060+125 J07	1.13	2.465	144.5	14958.5	331.75	3352.25	10.75	FBgn0002023	DRSC22183	Lim3		1.12222	1.90219	2.88291	1.24928	1.07025	1.34559	0.95859	0.942812	3.47854	1.67143	0.553125	0.196069	0.0242684	0.740515	ENSANGG00000004030	F46C8.5	WBGene00000438	MGI:102673					regulation of transcription, D-dependent ; GO:0006355 | inferred from sequence or structural similarity with UniProt:P36200 <newline> nervous system development ; GO:0007399 | traceable author statement <newline> motor axon guidance ; GO:0008045 | inferred from mutant phenotype <newline> ectoderm development ; GO:0007398 | inferred from electronic annotation <newline> regulation of transcription …	nucleus ; GO:0005634 | inferred from sequence or structural similarity with UniProt:P36200	transcription factor activity ; GO:0003700 | inferred from sequence or structural similarity with UniProt:P36200 <newline> specific R polymerase II transcription factor activity ; GO:0003704 | non-traceable author statement <newline> sequence-specific D binding ; GO:0043565 | inferred from electronic annotation <newline> zinc ion binding ; GO:0008270 | inferred from electronic annotation
060+126	060+126 J07	1.35	3.15	362.5	30935.5	863.5	12376.5	14	FBgn0002023	DRSC22183	Lim3		1.3001	2.1474	1.32869	0.0430181	1.05608	1.00399	0.85064	0.0245269	2.5695	0.187083	0.553125	0.196069	0.0242684	0.740515	ENSANGG00000004030	F46C8.5	WBGene00000438	MGI:102673					regulation of transcription, D-dependent ; GO:0006355 | inferred from sequence or structural similarity with UniProt:P36200 <newline> nervous system development ; GO:0007399 | traceable author statement <newline> motor axon guidance ; GO:0008045 | inferred from mutant phenotype <newline> ectoderm development ; GO:0007398 | inferred from electronic annotation <newline> regulation of transcription …	nucleus ; GO:0005634 | inferred from sequence or structural similarity with UniProt:P36200	transcription factor activity ; GO:0003700 | inferred from sequence or structural similarity with UniProt:P36200 <newline> specific R polymerase II transcription factor activity ; GO:0003704 | non-traceable author statement <newline> sequence-specific D binding ; GO:0043565 | inferred from electronic annotation <newline> zinc ion binding ; GO:0008270 | inferred from electronic annotation
018+168	018+168 L02	1.325	3.82	401.25	29483.5	1190.5	10565.2	8.5	FBgn0005630	DRSC06742	lola	HDC05615	1.28141	2.34025	2.19233	2.94912	1.10739	1.36672	1.40931	1.69774	2.57674	1.86422	0.0521009	0.0336815	0.0180445	0.196556					ENSG00000185670				axon guidance ; GO:0007411 | inferred from mutant phenotype <newline> axonogenesis ; GO:0007409 | inferred from mutant phenotype <newline> positive regulation of transcription, D-dependent ; GO:0045893 | inferred from sequence or structural similarity with UniProt:Q08605 <newline> axon midline choice point recognition ; GO:0016199 | inferred from genetic interaction with robo AND inferred from ge…	nucleus ; GO:0005634 | inferred from direct assay <newline> flagellin-based flagellum ; GO:0009288 | inferred from electronic annotation	specific R polymerase II transcription factor activity ; GO:0003704 | inferred from sequence or structural similarity with ttk AND inferred from sequence or structural similarity with HGNC_gene:ZBTB25; HGNC:13112; OMIM:194541 <newline> transcription activator activity ; GO:0016563 | inferred from sequence or structural similarity with UniProt:Q08605 <newline> protein binding ; GO:0005515 | inferr…
018+169	018+169 L02	1.32	3.36	331.25	24701.5	887.5	9555.75	10	FBgn0005630	DRSC06742	lola	HDC05615	1.27763	2.21194	3.13228	1.99126	1.11555	1.22508	1.87008	1.2244	3.64648	1.57508	0.0521009	0.0336815	0.0180445	0.196556					ENSG00000185670				axon guidance ; GO:0007411 | inferred from mutant phenotype <newline> axonogenesis ; GO:0007409 | inferred from mutant phenotype <newline> positive regulation of transcription, D-dependent ; GO:0045893 | inferred from sequence or structural similarity with UniProt:Q08605 <newline> axon midline choice point recognition ; GO:0016199 | inferred from genetic interaction with robo AND inferred from ge…	nucleus ; GO:0005634 | inferred from direct assay <newline> flagellin-based flagellum ; GO:0009288 | inferred from electronic annotation	specific R polymerase II transcription factor activity ; GO:0003704 | inferred from sequence or structural similarity with ttk AND inferred from sequence or structural similarity with HGNC_gene:ZBTB25; HGNC:13112; OMIM:194541 <newline> transcription activator activity ; GO:0016563 | inferred from sequence or structural similarity with UniProt:Q08605 <newline> protein binding ; GO:0005515 | inferr…
063+050	063+050 C01	1.32	3.16	1108	96707	2393.5	30539.5	13	FBgn0038760	DRSC22981	MED25		1.27763	2.15057	3.01212	2.39175	1.11209	1.24486	1.74207	1.56811	2.14366	0.821338	0.0700953	0.0475983	0.200497	0.35792				MGI:1922863	ENSG00000104973				transcription initiation from R polymerase II promoter ; GO:0006367 | inferred from sequence or structural similarity	mediator complex ; GO:0000119 | inferred from sequence or structural similarity	R polymerase II transcription mediator activity ; GO:0016455 | inferred from sequence or structural similarity
063+056	063+056 C01	1.28	2.79	1079.5	86546.5	1928	23940	12.5	FBgn0038760	DRSC22981	MED25		1.24686	2.02604	2.13055	0.183195	1.07898	1.03106	1.40559	0.194136	2.4193	0.299353	0.0700953	0.0475983	0.200497	0.35792				MGI:1922863	ENSG00000104973				transcription initiation from R polymerase II promoter ; GO:0006367 | inferred from sequence or structural similarity	mediator complex ; GO:0000119 | inferred from sequence or structural similarity	R polymerase II transcription mediator activity ; GO:0016455 | inferred from sequence or structural similarity
008+056	008+056 K16	1.24	2.97	297.5	19646	568.5	4799.5	8.5	FBgn0024330	DRSC16500	MED6	HDC12735	1.21511	2.08856	6.65235	1.27363	1.14985	1.64014	0.207129	0.300905	3.04738	4.21667	0.872579	7.84198e-05	4.69503e-06	0.0347023	ENSANGG00000009353	Y57E12AL.5	WBGene00003164	MGI:1917042	ENSG00000133997				transcription from R polymerase II promoter ; GO:0006366 | inferred from sequence or structural similarity <newline> transcription initiation from R polymerase II promoter ; GO:0006367 | inferred from sequence or structural similarity <newline> regulation of transcription ; GO:0045449 | inferred from electronic annotation <newline> regulation of transcription from R polymerase II promoter ; GO:00…	mediator complex ; GO:0000119 | inferred from sequence or structural similarity <newline> nucleus ; GO:0005634 | inferred from sequence or structural similarity with EMBL:AF074723	R polymerase II transcription mediator activity ; GO:0016455 | inferred from sequence or structural similarity <newline> transcription cofactor activity ; GO:0003712 | inferred from electronic annotation <newline> transcription coactivator activity ; GO:0003713 | inferred from direct assay
008+124	008+124 K16	1.27	3.35	256	16835.5	588.5	4483.5	7.5	FBgn0024330	DRSC16500	MED6	HDC12735	1.23902	2.20896	1.11398	0.368081	1.13532	1.33568	0.561086	0.443687	6.6351	5.15203	0.872579	7.84198e-05	4.69503e-06	0.0347023	ENSANGG00000009353	Y57E12AL.5	WBGene00003164	MGI:1917042	ENSG00000133997				transcription from R polymerase II promoter ; GO:0006366 | inferred from sequence or structural similarity <newline> transcription initiation from R polymerase II promoter ; GO:0006367 | inferred from sequence or structural similarity <newline> regulation of transcription ; GO:0045449 | inferred from electronic annotation <newline> regulation of transcription from R polymerase II promoter ; GO:00…	mediator complex ; GO:0000119 | inferred from sequence or structural similarity <newline> nucleus ; GO:0005634 | inferred from sequence or structural similarity with EMBL:AF074723	R polymerase II transcription mediator activity ; GO:0016455 | inferred from sequence or structural similarity <newline> transcription cofactor activity ; GO:0003712 | inferred from electronic annotation <newline> transcription coactivator activity ; GO:0003713 | inferred from direct assay
007+147	007+147 J10	1.38	3.8	439.5	45486.5	1193	17220	15	FBgn0037207	DRSC11632	Mes2	HDC11601	1.32208	2.335	1.63476	1.14361	1.0897	1.12775	0.826642	0.788201	2.23286	2.19586	0.731578	0.706097	0.847932	0.694711									embryonic development via the syncytial blastoderm ; GO:0001700 | inferred from mutant phenotype <newline> imagil disc development ; GO:0007444 | inferred from mutant phenotype	nucleus ; GO:0005634 | non-traceable author statement	molecular_function ; GO:0003674 | no biological data available
056+157	056+157 J15	1.345	4.285	486.75	35484	1317	10483.2	8	FBgn0037207	DRSC11632	Mes2	HDC11601	1.29639	2.45512	2.56187	2.63323	1.15849	1.56288	1.94921	1.46255	3.85812	4.57784	0.731578	0.706097	0.847932	0.694711									embryonic development via the syncytial blastoderm ; GO:0001700 | inferred from mutant phenotype <newline> imagil disc development ; GO:0007444 | inferred from mutant phenotype	nucleus ; GO:0005634 | non-traceable author statement	molecular_function ; GO:0003674 | no biological data available
015+187	015+187 B22	1.4	3.44	255.5	16489.5	624.5	6543	11	FBgn0002741	DRSC03367	Mhc	HDC02870	1.33647	2.23547	4.66016	2.30288	1.17866	1.29945	2.9965	1.70128	5.12222	2.92161	2.7043e-07	1.74769e-09	2.12666e-06	0.00023615		F11C3.3	WBGene00006789	MGI:2155600	ENSG00000197616
015+188	015+188 B22	1.475	3.26	256.5	14006.2	577.25	6777	11.5	FBgn0002741	DRSC03367	Mhc	HDC02870	1.38866	2.18173	6.01523	1.39	1.22571	1.20304	3.14463	1.09943	4.81915	2.13442	2.7043e-07	1.74769e-09	2.12666e-06	0.00023615		F11C3.3	WBGene00006789	MGI:2155600	ENSG00000197616
005+165	005+165 A01	1.96	3.77	856.5	42378	2362.5	40626	19	midway_control	Control	midway_control		1.67294	2.32708	3.81818	1.61305	1.39989	1.35717	1.96903	0.72557	3.41396	0.831246	0.00230621	0.0194328	2.96219e-47	0.00943649
010+168	010+168 A01	1.19	2.28	336.5	18718.5	325	2445.5	11	midway_control	Control	midway_control		1.17395	1.82418	11.1171	3.21494	1.15343	1.60895	2.88908	1.61047	10.6538	4.57814	0.00230621	0.0194328	2.96219e-47	0.00943649
022+167	022+167 A01	1.72	2.665	252.75	16088	437.5	12354	28.5	midway_control	Control	midway_control		1.54232	1.9802	2.3408	-0.494789	1.23329	0.931307	1.52298	-0.441985	2.61437	-0.342187	0.00230621	0.0194328	2.96219e-47	0.00943649
030+156	030+156 A01	1.37	3.42	518.5	35685.5	1205	13280	11	midway_control	Control	midway_control		1.31481	2.22964	1.82472	0.833009	1.10594	1.12569	1.21052	0.628692	2.01995	0.404639	0.00230621	0.0194328	2.96219e-47	0.00943649
018+168	018+168 B15	1.29	3.12	329.5	23088	685.5	6602.5	9.5	FBgn0033341	DRSC06417	MrgBP	HDC05298	1.25464	2.13783	1.64617	1.28245	1.08062	1.16431	1.06593	0.789545	2.78889	2.60056	0.0850177	0.0643873	0.0428937	0.284835	ENSANGG00000006752								-	-	-
018+169	018+169 B15	1.33	3.14	375.5	21798.5	800.5	6806	8.5	FBgn0033341	DRSC06417	MrgBP	HDC05298	1.28518	2.14422	3.32825	1.40463	1.1231	1.15736	1.9929	0.860005	2.91131	2.0711	0.0850177	0.0643873	0.0428937	0.284835	ENSANGG00000006752								-	-	-
026+158	026+158 P13	1.25	2.97	434.5	49300.5	790	12920	14.5	FBgn0037566	DRSC16251	mRpL1	HDC12452	1.22314	2.08856	0.440582	0.402718	1.01314	1.03346	0.262935	0.295831	2.02525	0.763278	0.929316	0.95413	0.214872	0.989167	ENSANGG00000009093	F33D4.5	WBGene00017997	MGI:2137202	ENSG00000169288				translation ; GO:0006412 | inferred from sequence or structural similarity with EMBL:AB049632	mitochondrial large ribosomal subunit ; GO:0005762 | inferred from sequence or structural similarity with EMBL:AB049632	structural constituent of ribosome ; GO:0003735 | inferred from sequence or structural similarity with EMBL:AB049632
026+160	026+160 P13	1.25	2.97	567.5	59672	1078.5	15477	14	FBgn0037566	DRSC16251	mRpL1	HDC12452	1.22314	2.08856	0.440582	0.153012	1.01196	1.0185	0.227403	0.158064	2.46427	2.05979	0.929316	0.95413	0.214872	0.989167	ENSANGG00000009093	F33D4.5	WBGene00017997	MGI:2137202	ENSG00000169288				translation ; GO:0006412 | inferred from sequence or structural similarity with EMBL:AB049632	mitochondrial large ribosomal subunit ; GO:0005762 | inferred from sequence or structural similarity with EMBL:AB049632	structural constituent of ribosome ; GO:0003735 | inferred from sequence or structural similarity with EMBL:AB049632
007+128	007+128 J19	1.25	3.66	886.5	96689.5	2358.5	24218.5	10	FBgn0036990	DRSC11771	mRpL15	HDC11164	1.22314	2.29746	1.54825	2.38677	1.05125	1.20836	0.990631	1.54718	2.53561	1.98725	0.0762603	0.0602626	0.151055	0.122755	ENSANGG00000012796	Y92H12BR.8	WBGene00022373	MGI:1351639	ENSG00000137547				translation ; GO:0006412 | inferred from sequence or structural similarity with EMBL:AA128556	mitochondrial large ribosomal subunit ; GO:0005762 | inferred from sequence or structural similarity with EMBL:AA128556	structural constituent of ribosome ; GO:0003735 | inferred from sequence or structural similarity with EMBL:AA128556
007+147	007+147 J19	1.53	4.18	836	83272.5	2665	43346	19	FBgn0036990	DRSC11771	mRpL15	HDC11164	1.42527	2.43031	3.33964	2.00839	1.19289	1.22306	1.88212	1.37712	3.01317	1.59975	0.0762603	0.0602626	0.151055	0.122755	ENSANGG00000012796	Y92H12BR.8	WBGene00022373	MGI:1351639	ENSG00000137547				translation ; GO:0006412 | inferred from sequence or structural similarity with EMBL:AA128556	mitochondrial large ribosomal subunit ; GO:0005762 | inferred from sequence or structural similarity with EMBL:AA128556	structural constituent of ribosome ; GO:0003735 | inferred from sequence or structural similarity with EMBL:AA128556
019+171	019+171 O02	1.32	3.17	232	14333.5	510.5	4830.5	9.5	FBgn0026741	DRSC06142	mRpL18	HDC06057	1.27763	2.15373	-0.636997	0.262205	0.940573	1.0396	-0.427792	0.293484	2.19043	1.26554	0.946149	0.973503	0.0312262	0.956248	ENSANGG00000022081	D2007.4	WBGene00017044	MGI:1914931					-	mitochondrial large ribosomal subunit ; GO:0005762 | inferred from sequence or structural similarity with UniProt:Q9H0U6	structural constituent of ribosome ; GO:0003735 | inferred from sequence or structural similarity with UniProt:Q9H0U6
019+172	019+172 O02	1.61	2.58	184	13523	294.5	8974	28.5	FBgn0026741	DRSC06142	mRpL18	HDC06057	1.47623	1.94779	1.21621	-0.731756	1.12609	0.895645	0.811184	-0.531471	3.7126	-1.95613	0.946149	0.973503	0.0312262	0.956248	ENSANGG00000022081	D2007.4	WBGene00017044	MGI:1914931					-	mitochondrial large ribosomal subunit ; GO:0005762 | inferred from sequence or structural similarity with UniProt:Q9H0U6	structural constituent of ribosome ; GO:0003735 | inferred from sequence or structural similarity with UniProt:Q9H0U6
023+168	023+168 I10	1.38	3.21	702	64933.5	1512.5	25490	16.5	FBgn0036135	DRSC10896	mRpL2	HDC09562	1.32208	2.16627	2.94605	1.50712	1.10576	1.11448	1.87938	0.913687	3.1745	1.6531	0.019931	0.032755	0.0612328	0.350701	ENSANGG00000020098	F56B3.8	WBGene00018932	MGI:1351622	ENSG00000112651				translation ; GO:0006412 | inferred from sequence or structural similarity with EMBL:AI313184	mitochondrial large ribosomal subunit ; GO:0005762 | inferred from sequence or structural similarity with EMBL:AI313184	structural constituent of ribosome ; GO:0003735 | inferred from sequence or structural similarity with EMBL:AI313184 <newline> nucleic acid binding ; GO:0003676 | inferred from electronic annotation
023+172	023+172 I10	1.33	3.38	628	59628.5	1521.5	22365	13.5	FBgn0036135	DRSC10896	mRpL2	HDC09562	1.28518	2.21788	2.39691	1.54199	1.08687	1.13331	1.74497	1.05102	2.27807	1.47207	0.019931	0.032755	0.0612328	0.350701	ENSANGG00000020098	F56B3.8	WBGene00018932	MGI:1351622	ENSG00000112651				translation ; GO:0006412 | inferred from sequence or structural similarity with EMBL:AI313184	mitochondrial large ribosomal subunit ; GO:0005762 | inferred from sequence or structural similarity with EMBL:AI313184	structural constituent of ribosome ; GO:0003735 | inferred from sequence or structural similarity with EMBL:AI313184 <newline> nucleic acid binding ; GO:0003676 | inferred from electronic annotation
024+166	024+166 I19	1.35	3.08	801.5	71965	1581	25606	15.5	FBgn0036462	DRSC10255	mRpL39	HDC10197	1.3001	2.12493	4.13174	1.05555	1.10219	1.08772	2.17714	0.689458	4.28492	1.1634	0.00946761	0.00415935	0.000687725	0.424441	ENSANGG00000014245			MGI:1351620	ENSG00000154719				translation ; GO:0006412 | inferred from sequence or structural similarity with EMBL:AL353983 <newline> threonyl-tR aminoacylation ; GO:0006435 | inferred from sequence or structural similarity with NCBI_gi:4507367	mitochondrial large ribosomal subunit ; GO:0005762 | inferred from sequence or structural similarity with EMBL:AL353983	structural constituent of ribosome ; GO:0003735 | inferred from sequence or structural similarity with EMBL:AL353983 <newline> threonine-tR ligase activity ; GO:0004829 | inferred from sequence or structural similarity with NCBI_gi:4507367
024+169	024+169 I19	1.3	3.59	665	66750.5	1751	21350	11.5	FBgn0036462	DRSC10255	mRpL39	HDC10197	1.26236	2.27815	2.18641	2.31468	1.07718	1.21523	1.68858	1.64549	3.50187	2.58758	0.00946761	0.00415935	0.000687725	0.424441	ENSANGG00000014245			MGI:1351620	ENSG00000154719				translation ; GO:0006412 | inferred from sequence or structural similarity with EMBL:AL353983 <newline> threonyl-tR aminoacylation ; GO:0006435 | inferred from sequence or structural similarity with NCBI_gi:4507367	mitochondrial large ribosomal subunit ; GO:0005762 | inferred from sequence or structural similarity with EMBL:AL353983	structural constituent of ribosome ; GO:0003735 | inferred from sequence or structural similarity with EMBL:AL353983 <newline> threonine-tR ligase activity ; GO:0004829 | inferred from sequence or structural similarity with NCBI_gi:4507367
030+156	030+156 C03	1.4	4.07	303.5	23889.5	922	9199	10	FBgn0038996	DRSC16146	mRpL45	HDC15044	1.33647	2.40364	2.1914	1.99832	1.1276	1.29969	1.46264	1.49151	2.3731	2.52635	0.291657	0.430848	0.072837	0.246783	ENSANGG00000012535	Y119D3B.16	WBGene00022493	MGI:1914286	ENSG00000174100				translation ; GO:0006412 | inferred from sequence or structural similarity with UniProt:Q9BRJ2 <newline> intracellular protein transport ; GO:0006886 | inferred from electronic annotation	mitochondrial large ribosomal subunit ; GO:0005762 | inferred from sequence or structural similarity with UniProt:Q9BRJ2 <newline> mitochondrion ; GO:0005739 | inferred from sequence or structural similarity with UniProt:Q9BRJ2 <newline> mitochondrial inner membrane presequence translocase complex ; GO:0005744 | inferred from electronic annotation	structural constituent of ribosome ; GO:0003735 | inferred from sequence or structural similarity with UniProt:Q9BRJ2 <newline> protein transmembrane transporter activity ; GO:0015450 | inferred from electronic annotation
030+157	030+157 C03	1.31	3.61	255.5	22140.5	660.5	7039	10.5	FBgn0038996	DRSC16146	mRpL45	HDC15044	1.27003	2.28371	1.21247	1.38494	1.08377	1.22046	0.919427	1.06095	2.96572	3.64276	0.291657	0.430848	0.072837	0.246783	ENSANGG00000012535	Y119D3B.16	WBGene00022493	MGI:1914286	ENSG00000174100				translation ; GO:0006412 | inferred from sequence or structural similarity with UniProt:Q9BRJ2 <newline> intracellular protein transport ; GO:0006886 | inferred from electronic annotation	mitochondrial large ribosomal subunit ; GO:0005762 | inferred from sequence or structural similarity with UniProt:Q9BRJ2 <newline> mitochondrion ; GO:0005739 | inferred from sequence or structural similarity with UniProt:Q9BRJ2 <newline> mitochondrial inner membrane presequence translocase complex ; GO:0005744 | inferred from electronic annotation	structural constituent of ribosome ; GO:0003735 | inferred from sequence or structural similarity with UniProt:Q9BRJ2 <newline> protein transmembrane transporter activity ; GO:0015450 | inferred from electronic annotation
002+161	002+161 A07	1.47	3.63	946	55853.5	2489.5	26521.5	10.5	FBgn0032053	DRSC02200	mRpL51	HDC01491	1.38526	2.28923	4.57983	2.21379	1.2244	1.29729	3.09288	1.42955	3.814	2.5327	5.36869e-11	4.80754e-10	1.62796e-05	4.3749e-08	ENSANGG00000012827	T12G3.5	WBGene00011740	MGI:1913743	ENSG00000111639				translation ; GO:0006412 | inferred from sequence or structural similarity with UniProtKB:P0C2B6	mitochondrial large ribosomal subunit ; GO:0005762 | inferred from sequence or structural similarity with UniProt:Q9P0N7	structural constituent of ribosome ; GO:0003735 | inferred from sequence or structural similarity with UniProt:Q9P0N7
002+163	002+163 A07	1.6	3.72	866	50497.5	2354.5	30423.5	13	FBgn0032053	DRSC02200	mRpL51	HDC01491	1.47	2.31372	6.39809	2.32648	1.32244	1.34287	4.30113	1.5991	5.43859	1.33068	5.36869e-11	4.80754e-10	1.62796e-05	4.3749e-08	ENSANGG00000012827	T12G3.5	WBGene00011740	MGI:1913743	ENSG00000111639				translation ; GO:0006412 | inferred from sequence or structural similarity with UniProtKB:P0C2B6	mitochondrial large ribosomal subunit ; GO:0005762 | inferred from sequence or structural similarity with UniProt:Q9P0N7	structural constituent of ribosome ; GO:0003735 | inferred from sequence or structural similarity with UniProt:Q9P0N7
003+158	003+158 K13	1.35	3.35	968	93167.5	2279	32339.5	15	FBgn0034579	DRSC04545	mRpL54	HDC03820	1.3001	2.20896	3.13785	1.70128	1.11464	1.16756	1.69888	1.11539	4.10382	2.63559	0.102544	0.0336815	0.00177621	0.36218		F25H5.6	WBGene00009128	MGI:1913297	ENSG00000183617				-	mitochondrial large ribosomal subunit ; GO:0005762 | inferred from sequence or structural similarity with EMBL:AK004194; protein_id:BAB23216	structural constituent of ribosome ; GO:0003735 | inferred from sequence or structural similarity with EMBL:AK004194; protein_id:BAB23216
003+176	003+176 K13	1.29	3.12	904.5	90421.5	1915	26807.5	13.5	FBgn0034579	DRSC04545	mRpL54	HDC03820	1.25464	2.13783	2.18591	1.96229	1.07526	1.16768	1.28225	1.22883	3.27154	3.09147	0.102544	0.0336815	0.00177621	0.36218		F25H5.6	WBGene00009128	MGI:1913297	ENSG00000183617				-	mitochondrial large ribosomal subunit ; GO:0005762 | inferred from sequence or structural similarity with EMBL:AK004194; protein_id:BAB23216	structural constituent of ribosome ; GO:0003735 | inferred from sequence or structural similarity with EMBL:AK004194; protein_id:BAB23216
026+158	026+158 F16	1.33	3.07	860	80904	1760	26661.5	15	FBgn0051450	DRSC14369	mRpS18A	HDC12501	1.28518	2.12168	2.13511	0.792098	1.07517	1.06657	1.53335	0.587236	4.44626	2.04545	0.00988483	0.0260826	1.28889e-05	0.346887	ENSANGG00000020626	ZC262.8	WBGene00022583	MGI:1915815					translation ; GO:0006412 | inferred from sequence or structural similarity with UniProt:Q9NVS2	mitochondrial small ribosomal subunit ; GO:0005763 | inferred from sequence or structural similarity with UniProt:Q9NVS2	structural constituent of ribosome ; GO:0003735 | inferred from sequence or structural similarity with UniProt:Q9NVS2
026+160	026+160 F16	1.39	3.24	770.5	69076	1680	27378.5	16	FBgn0051450	DRSC14369	mRpS18A	HDC12501	1.3293	2.17557	3.3404	1.13489	1.11812	1.10552	2.31696	0.886966	4.88727	1.40222	0.00988483	0.0260826	1.28889e-05	0.346887	ENSANGG00000020626	ZC262.8	WBGene00022583	MGI:1915815					translation ; GO:0006412 | inferred from sequence or structural similarity with UniProt:Q9NVS2	mitochondrial small ribosomal subunit ; GO:0005763 | inferred from sequence or structural similarity with UniProt:Q9NVS2	structural constituent of ribosome ; GO:0003735 | inferred from sequence or structural similarity with UniProt:Q9NVS2
011+165	011+165 J22	1.34	4.07	907	101782	2784.5	34563	12.5	FBgn0030692	DRSC20107	mRpS30	HDC19110	1.29267	2.40364	2.54161	2.9678	1.08997	1.23702	1.59179	1.90926	2.56125	2.70114	0.147596	0.103337	0.404531	0.447537	ENSANGG00000009539			MGI:1926237	ENSG00000112996				translation ; GO:0006412 | inferred from sequence or structural similarity with UniProt:Q9NP92	mitochondrial small ribosomal subunit ; GO:0005763 | inferred from sequence or structural similarity with UniProt:Q9NP92	structural constituent of ribosome ; GO:0003735 | inferred from sequence or structural similarity with UniProt:Q9NP92
011+166	011+166 J22	1.44	3.52	1053.5	107028	2655.5	47164.5	18	FBgn0030692	DRSC20107	mRpS30	HDC19110	1.36464	2.25846	2.04391	0.777289	1.07415	1.07776	1.0511	0.527738	2.00813	1.47275	0.147596	0.103337	0.404531	0.447537	ENSANGG00000009539			MGI:1926237	ENSG00000112996				translation ; GO:0006412 | inferred from sequence or structural similarity with UniProt:Q9NP92	mitochondrial small ribosomal subunit ; GO:0005763 | inferred from sequence or structural similarity with UniProt:Q9NP92	structural constituent of ribosome ; GO:0003735 | inferred from sequence or structural similarity with UniProt:Q9NP92
024+166	024+166 D17	1.28	3.22	576	57638	1276	17006	13.5	FBgn0036613	DRSC09918	mRpS34	HDC10476	1.24686	2.16938	1.95905	1.56697	1.04895	1.13217	1.03916	1.03873	2.6386	2.7029	0.443251	0.471872	0.170263	0.886974	ENSANGG00000019355	M88.2	WBGene00010905						translation ; GO:0006412 | inferred from sequence or structural similarity with UniProt:P82930	mitochondrial small ribosomal subunit ; GO:0005763 | inferred from sequence or structural similarity with UniProt:P82930	structural constituent of ribosome ; GO:0003735 | inferred from sequence or structural similarity with UniProt:P82930
024+169	024+169 D17	1.26	3.12	479.5	50363.5	1094	14391	13.5	FBgn0036613	DRSC09918	mRpS34	HDC10476	1.23111	2.13783	1.33273	0.840767	1.04593	1.07491	0.999722	0.570533	2.06279	0.677007	0.443251	0.471872	0.170263	0.886974	ENSANGG00000019355	M88.2	WBGene00010905						translation ; GO:0006412 | inferred from sequence or structural similarity with UniProt:P82930	mitochondrial small ribosomal subunit ; GO:0005763 | inferred from sequence or structural similarity with UniProt:P82930	structural constituent of ribosome ; GO:0003735 | inferred from sequence or structural similarity with UniProt:P82930
026+158	026+158 J07	1.33	3.33	853.5	85794.5	1983	28580.5	14.5	FBgn0037529	DRSC15456	mRpS9	HDC12367	1.28518	2.20297	2.13511	1.74798	1.07517	1.14787	1.53335	1.3026	2.9821	1.88193	0.589053	0.625846	0.473337	0.930819	ENSANGG00000011852	F09G8.3	WBGene00017319	MGI:1916777	ENSG00000135972				translation ; GO:0006412 | inferred from sequence or structural similarity with UniProt:P82933	mitochondrial small ribosomal subunit ; GO:0005763 | inferred from sequence or structural similarity with UniProt:P82933	structural constituent of ribosome ; GO:0003735 | inferred from sequence or structural similarity with UniProt:P82933 <newline> nucleic acid binding ; GO:0003676 | inferred from electronic annotation
057+148	057+148 E03	1.09	2.28	1095.5	96583.5	1402	8539.5	6.5	FBgn0037529	DRSC15456	mRpS9	HDC12367	1.08618	1.82418	1.98576	1.49533	1.04494	1.33293	1.02414	1.07714	2.0533	0.774523	0.589053	0.625846	0.473337	0.930819	ENSANGG00000011852	F09G8.3	WBGene00017319	MGI:1916777	ENSG00000135972				translation ; GO:0006412 | inferred from sequence or structural similarity with UniProt:P82933	mitochondrial small ribosomal subunit ; GO:0005763 | inferred from sequence or structural similarity with UniProt:P82933	structural constituent of ribosome ; GO:0003735 | inferred from sequence or structural similarity with UniProt:P82933 <newline> nucleic acid binding ; GO:0003676 | inferred from electronic annotation
006+167	006+167 D09	1.61	3.59	107	3260.5	276.5	2043	7	FBgn0010431	DRSC10322	mtrm	HDC09091	1.47623	2.27815	1.87745	1.34819	1.17131	1.20367	1.13773	0.920216	2.02886	0.717781	4.41883e-06	1.08311e-05	4.19304e-06	2.29834e-13									cell cycle arrest ; GO:0007050 | non-traceable author statement <newline> female meiosis chromosome segregation ; GO:0016321 | inferred from mutant phenotype <newline> distributive segregation ; GO:0032837 | inferred from mutant phenotype	nucleus ; GO:0005634 | non-traceable author statement	molecular_function ; GO:0003674 | no biological data available
006+168	006+168 D09	1.96	3.06	365.5	16482.5	648	16453.5	15	FBgn0010431	DRSC10322	mtrm	HDC09091	1.67294	2.11841	6.51502	1.44088	1.52557	1.38783	4.51478	1.06616	7.69138	1.43502	4.41883e-06	1.08311e-05	4.19304e-06	2.29834e-13									cell cycle arrest ; GO:0007050 | non-traceable author statement <newline> female meiosis chromosome segregation ; GO:0016321 | inferred from mutant phenotype <newline> distributive segregation ; GO:0032837 | inferred from mutant phenotype	nucleus ; GO:0005634 | non-traceable author statement	molecular_function ; GO:0003674 | no biological data available
015+187	015+187 M18	1.21	2.96	215.5	18716.5	423	3903	9.5	FBgn0028530	DRSC01909	mTTF	HDC02505	1.19062	2.08519	0.872904	1.15441	1.03281	1.14917	0.525528	0.842301	2.25329	1.4009	0.753424	0.734492	0.272004	0.915153	ENSANGG00000011508								R transcription termition from mitochondrial promoter ; GO:0006393 | non-traceable author statement	mitochondrion ; GO:0005739 | non-traceable author statement	transcription termition factor activity ; GO:0003715 | non-traceable author statement <newline> D binding ; GO:0003677 | inferred from direct assay
015+188	015+188 M18	1.24	3.28	189	17057.5	429	4037.5	9.5	FBgn0028530	DRSC01909	mTTF	HDC02505	1.21511	2.18784	1.50885	1.4318	1.05216	1.20916	0.691689	1.13251	2.01581	2.25103	0.753424	0.734492	0.272004	0.915153	ENSANGG00000011508								R transcription termition from mitochondrial promoter ; GO:0006393 | non-traceable author statement	mitochondrion ; GO:0005739 | non-traceable author statement	transcription termition factor activity ; GO:0003715 | non-traceable author statement <newline> D binding ; GO:0003677 | inferred from direct assay
004+168	004+168 O19	1.47	3.74	354.75	15986	1129.25	9278.5	7	FBgn0033379	DRSC07067	Mys45A	HDC05350	1.38526	2.31909	1.75426	2.0859	1.12252	1.32341	1.22493	1.41515	2.16931	2.08089	0.357724	0.425886	0.0728539	0.181155	ENSANGG00000010654	Y39B6A.14	WBGene00012676	MGI:2140779					ribosome biogenesis and assembly ; GO:0042254 | inferred from sequence or structural similarity with UniProtKB:P53313	nucleolus ; GO:0005730 | inferred from sequence or structural similarity with UniProtKB:Q9NVU7	molecular_function ; GO:0003674 | no biological data available
004+169	004+169 O19	1.41	3.46	585.5	32200	1211	9481.5	8	FBgn0033379	DRSC07067	Mys45A	HDC05350	1.34359	2.24127	1.6637	1.52878	1.10439	1.23071	1.01185	0.98176	3.1685	2.97466	0.357724	0.425886	0.0728539	0.181155	ENSANGG00000010654	Y39B6A.14	WBGene00012676	MGI:2140779					ribosome biogenesis and assembly ; GO:0042254 | inferred from sequence or structural similarity with UniProtKB:P53313	nucleolus ; GO:0005730 | inferred from sequence or structural similarity with UniProtKB:Q9NVU7	molecular_function ; GO:0003674 | no biological data available
004+168	004+168 N09	1.61	3.515	828.75	51379.8	2040.75	25084.8	9.5	FBgn0017565	DRSC07477	Nacalpha	HDC06060	1.47623	2.25704	3.05279	1.6887	1.21349	1.26136	2.1317	1.14657	3.36247	1.50655	0.00937661	0.0119155	0.0248572	0.000501831	ENSANGG00000017834	Y65B4BR.5	WBGene00022042	MGI:3647386	ENSG00000196531
004+169	004+169 N09	1.515	3.46	883.75	53698.2	1905.25	19640	9	FBgn0017565	DRSC07477	Nacalpha	HDC06060	1.41542	2.24127	2.80641	1.52878	1.17621	1.23071	1.73898	0.98176	2.6721	0.959605	0.00937661	0.0119155	0.0248572	0.000501831	ENSANGG00000017834	Y65B4BR.5	WBGene00022042	MGI:3647386	ENSG00000196531
024+166	024+166 N17	1.26	2.92	814	72888.5	1558.5	19493.5	12.5	FBgn0010352	DRSC09855	Nc73EF	HDC10597	1.23111	2.07158	1.31643	0.44179	1.0332	1.03437	0.702579	0.270306	2.14772	0.995033	0.438795	0.547575	0.139773	0.886974	ENSANGG00000010544	T22B11.5	WBGene00020679	MGI:1098267	ENSG00000105953		Drosophila_LD_proteome		tricarboxylic acid cycle ; GO:0006099 | inferred from sequence or structural similarity with UniProt:Q02218 <newline> glycolysis ; GO:0006096 | inferred from electronic annotation	mitochondrial oxoglutarate dehydrogese complex ; GO:0009353 | inferred from sequence or structural similarity with UniProt:Q02218	oxoglutarate dehydrogese (succinyl-transferring) activity ; GO:0004591 | inferred from sequence or structural similarity with SGD_LOCUS:KGD1; SGD:S0001387 AND inferred from sequence or structural similarity with UniProt:Q02218 <newline> thiamin pyrophosphate binding ; GO:0030976 | inferred from electronic annotation
024+169	024+169 N17	1.28	3.47	724	69280	1780.5	19532	11	FBgn0010352	DRSC09855	Nc73EF	HDC10597	1.24686	2.24415	1.7629	1.95757	1.06167	1.18124	1.34684	1.38504	2.72111	2.74978	0.438795	0.547575	0.139773	0.886974	ENSANGG00000010544	T22B11.5	WBGene00020679	MGI:1098267	ENSG00000105953		Drosophila_LD_proteome		tricarboxylic acid cycle ; GO:0006099 | inferred from sequence or structural similarity with UniProt:Q02218 <newline> glycolysis ; GO:0006096 | inferred from electronic annotation	mitochondrial oxoglutarate dehydrogese complex ; GO:0009353 | inferred from sequence or structural similarity with UniProt:Q02218	oxoglutarate dehydrogese (succinyl-transferring) activity ; GO:0004591 | inferred from sequence or structural similarity with SGD_LOCUS:KGD1; SGD:S0001387 AND inferred from sequence or structural similarity with UniProt:Q02218 <newline> thiamin pyrophosphate binding ; GO:0030976 | inferred from electronic annotation
033+164	033+164 J02	1.48	4.05	1017.5	93430	3102.5	44686	14.5	FBgn0017566	DRSC18686	ND75	HDC17970	1.39204	2.39872	4.22686	2.29024	1.14248	1.19305	2.89456	1.64888	5.44308	2.61679	8.979e-05	0.000358988	1.09118e-05	0.109984	ENSANGG00000019681	Y45G12B.1	WBGene00021562	MGI:2443241	ENSG00000023228	Human disease association			mitochondrial electron transport, DH to ubiquinone ; GO:0006120 | inferred from sequence or structural similarity with UniProt:P28331	mitochondrial respiratory chain complex I ; GO:0005747 | inferred from sequence or structural similarity with UniProt:P15690 <newline> mitochondrion ; GO:0005739 | inferred from sequence or structural similarity with HGNC_gene:no biological data availableUFS1; HGNC:7707	DH dehydrogese (ubiquinone) activity ; GO:0008137 | inferred from sequence or structural similarity with UniProt:P15690 <newline> DH dehydrogese activity ; GO:0003954 | inferred from sequence or structural similarity with UniProt:P28331 <newline> iron ion binding ; GO:0005506 | inferred from electronic annotation <newline> transferase activity ; GO:0016740 | inferred from electronic annotation
033+165	033+165 J02	1.38	3.77	1004.5	100952	2783.5	38484	13.5	FBgn0017566	DRSC18686	ND75	HDC17970	1.32208	2.32708	3.0182	3.22973	1.10409	1.2907	2.14764	1.86165	3.95058	4.1406	8.979e-05	0.000358988	1.09118e-05	0.109984	ENSANGG00000019681	Y45G12B.1	WBGene00021562	MGI:2443241	ENSG00000023228	Human disease association			mitochondrial electron transport, DH to ubiquinone ; GO:0006120 | inferred from sequence or structural similarity with UniProt:P28331	mitochondrial respiratory chain complex I ; GO:0005747 | inferred from sequence or structural similarity with UniProt:P15690 <newline> mitochondrion ; GO:0005739 | inferred from sequence or structural similarity with HGNC_gene:no biological data availableUFS1; HGNC:7707	DH dehydrogese (ubiquinone) activity ; GO:0008137 | inferred from sequence or structural similarity with UniProt:P15690 <newline> DH dehydrogese activity ; GO:0003954 | inferred from sequence or structural similarity with UniProt:P28331 <newline> iron ion binding ; GO:0005506 | inferred from electronic annotation <newline> transferase activity ; GO:0016740 | inferred from electronic annotation
011+166	011+166 D16	1.46	3.37	1040.5	108810	2458.5	50047	20.5	FBgn0015774	DRSC20262	NetB	HDC18920	1.37844	2.21491	2.39869	0.336159	1.08794	1.03421	1.25282	0.223984	2.6543	0.989146	0.652038	0.636064	0.560439	0.764602		F41C6.1	WBGene00006746						axon guidance ; GO:0007411 | inferred from sequence or structural similarity <newline> motor axon guidance ; GO:0008045 | inferred from mutant phenotype <newline> salivary gland boundary specification ; GO:0007432 | inferred from mutant phenotype <newline> syptic target attraction ; GO:0016200 | traceable author statement <newline> cell-cell adhesion ; GO:0016337 | inferred from electronic annota…	extracellular region ; GO:0005576 | inferred from sequence or structural similarity with WB:unc-6; WP:CE04538 <newline> proteiceous extracellular matrix ; GO:0005578 | inferred from sequence or structural similarity	structural molecule activity ; GO:0005198 | inferred from electronic annotation
011+183	011+183 D16	1.295	2.88	411	30831.2	748.25	9234	11.25	FBgn0015774	DRSC20262	NetB	HDC18920	1.25851	2.05779	1.91047	-0.275878	1.08099	0.975629	1.26936	-0.104026	2.18586	0.332752	0.652038	0.636064	0.560439	0.764602		F41C6.1	WBGene00006746						axon guidance ; GO:0007411 | inferred from sequence or structural similarity <newline> motor axon guidance ; GO:0008045 | inferred from mutant phenotype <newline> salivary gland boundary specification ; GO:0007432 | inferred from mutant phenotype <newline> syptic target attraction ; GO:0016200 | traceable author statement <newline> cell-cell adhesion ; GO:0016337 | inferred from electronic annota…	extracellular region ; GO:0005576 | inferred from sequence or structural similarity with WB:unc-6; WP:CE04538 <newline> proteiceous extracellular matrix ; GO:0005578 | inferred from sequence or structural similarity	structural molecule activity ; GO:0005198 | inferred from electronic annotation
009+171	009+171 P24	1.66	3.99	412.5	25453.5	1231.5	16851	13.5	FBgn0039302	DRSC14410	Nup358	HDC15553	1.50682	2.38379	4.78043	0.307049	1.28517	1.03259	2.52578	0.216502	5.22492	0.795441	0.00885411	0.00513369	0.00149711	3.02345e-05	ENSANGG00000008423	F59A2.1	WBGene00003795		ENSG00000153201		Drosophila_LD_proteome		intracellular protein transport ; GO:0006886 | inferred from electronic annotation <newline> protein targeting ; GO:0006605 | inferred from electronic annotation	nuclear pore ; GO:0005643 | inferred from sequence or structural similarity with UniProt:P48820 <newline> lipid particle ; GO:0005811 | inferred from direct assay	Ran GTPase binding ; GO:0008536 | inferred from sequence or structural similarity with UniProt:P48820 <newline> small GTPase regulator activity ; GO:0005083 | inferred from electronic annotation <newline> zinc ion binding ; GO:0008270 | inferred from electronic annotation
009+174	009+174 P24	1.435	3.53	152.25	8403	353.75	3151.25	8.25	FBgn0039302	DRSC14410	Nup358	HDC15553	1.36116	2.2613	1.45052	1.33333	1.1595	1.1482	1.36495	0.678926	2.2201	1.2087	0.00885411	0.00513369	0.00149711	3.02345e-05	ENSANGG00000008423	F59A2.1	WBGene00003795		ENSG00000153201		Drosophila_LD_proteome		intracellular protein transport ; GO:0006886 | inferred from electronic annotation <newline> protein targeting ; GO:0006605 | inferred from electronic annotation	nuclear pore ; GO:0005643 | inferred from sequence or structural similarity with UniProt:P48820 <newline> lipid particle ; GO:0005811 | inferred from direct assay	Ran GTPase binding ; GO:0008536 | inferred from sequence or structural similarity with UniProt:P48820 <newline> small GTPase regulator activity ; GO:0005083 | inferred from electronic annotation <newline> zinc ion binding ; GO:0008270 | inferred from electronic annotation
026+158	026+158 C04	1.25	2.97	599.5	57529.5	1196.5	15444	12.5	FBgn0037429	DRSC12569	Osi19	HDC12091	1.22314	2.08856	0.440582	0.402718	1.01314	1.03346	0.262935	0.295831	2.76781	1.79943	0.868176	0.908033	0.093426	0.984626	ENSANGG00000013012								-	-	-
026+160	026+160 C04	1.27	3.19	737	71473	1630	20524.5	12	FBgn0037429	DRSC12569	Osi19	HDC12091	1.23902	2.16002	0.87417	0.959386	1.02783	1.08996	0.539839	0.756682	2.40336	0.981896	0.868176	0.908033	0.093426	0.984626	ENSANGG00000013012								-	-	-
026+158	026+158 O23	1.32	3.29	756	70728	1771	23909	13	FBgn0037415	DRSC12277	Osi8	HDC12074	1.27763	2.19089	1.92895	1.60588	1.06762	1.13578	1.37879	1.19626	2.67335	0.733701	0.497381	0.630325	0.113546	0.886974	ENSANGG00000017938								-	-	-
026+160	026+160 O23	1.27	3.01	688.5	69446	1326.5	19312.5	14	FBgn0037415	DRSC12277	Osi8	HDC12074	1.23902	2.10194	0.87417	0.303976	1.02783	1.03188	0.539839	0.270134	2.35822	1.0264	0.497381	0.630325	0.113546	0.886974	ENSANGG00000017938								-	-	-
005+165	005+165 I16	1.65	4.25	310.5	20524	964.5	13729.5	14	FBgn0003031	DRSC07659	pAbp	HDC07082	1.50078	2.44692	2.18665	2.12013	1.22772	1.47702	1.08489	0.992729	2.30448	3.64465	0.0118605	0.000758824	4.13404e-05	1.67067e-06	ENSANGG00000019791	Y106G6H.2	WBGene00003902	MGI:2385206			Drosophila_LD_proteome		syptic transmission ; GO:0007268 | inferred from mutant phenotype <newline> histone mR 3'-end processing ; GO:0006398 | inferred from electronic annotation <newline> positive regulation of protein biosynthetic process ; GO:0045727 | traceable author statement	cytoplasm ; GO:0005737 | inferred from direct assay <newline> lipid particle ; GO:0005811 | inferred from direct assay	poly(A) binding ; GO:0008143 | inferred from sequence or structural similarity with SGD_LOCUS:PAB1; SGD:S0000967 <newline> protein binding ; GO:0005515 | inferred from physical interaction with Paip2 <newline> mR binding ; GO:0003729 | inferred from sequence or structural similarity <newline> nucleotide binding ; GO:0000166 | inferred from electronic annotation
005+166	005+166 I16	1.71	3.62	251	15376.5	634	10187	15	FBgn0003031	DRSC07659	pAbp	HDC07082	1.53649	2.28647	4.7982	2.2287	1.26493	1.30434	2.70792	1.48019	6.60582	3.17235	0.0118605	0.000758824	4.13404e-05	1.67067e-06	ENSANGG00000019791	Y106G6H.2	WBGene00003902	MGI:2385206			Drosophila_LD_proteome		syptic transmission ; GO:0007268 | inferred from mutant phenotype <newline> histone mR 3'-end processing ; GO:0006398 | inferred from electronic annotation <newline> positive regulation of protein biosynthetic process ; GO:0045727 | traceable author statement	cytoplasm ; GO:0005737 | inferred from direct assay <newline> lipid particle ; GO:0005811 | inferred from direct assay	poly(A) binding ; GO:0008143 | inferred from sequence or structural similarity with SGD_LOCUS:PAB1; SGD:S0000967 <newline> protein binding ; GO:0005515 | inferred from physical interaction with Paip2 <newline> mR binding ; GO:0003729 | inferred from sequence or structural similarity <newline> nucleotide binding ; GO:0000166 | inferred from electronic annotation
018+168	018+168 G06	1.61	4.355	332	23369.8	1041.5	12453.2	11.5	FBgn0005648	DRSC07501	Pabp2	HDC05151	1.47623	2.47132	6.16698	4.02836	1.30222	1.4978	3.90826	2.28583	7.99489	4.89628	1.14851e-05	2.59706e-06	2.05823e-09	0.000314135	ENSANGG00000020345	C17E4.5	WBGene00003904	MGI:1859158	ENSG00000100836				mR polyadenylation ; GO:0006378 | inferred from sequence or structural similarity	nucleus ; GO:0005634 | inferred from sequence or structural similarity <newline> cytoplasm ; GO:0005737 | inferred from direct assay	poly(A) binding ; GO:0008143 | inferred from sequence or structural similarity with EMBL:U93050 <newline> mR binding ; GO:0003729 | inferred from sequence or structural similarity <newline> nucleotide binding ; GO:0000166 | inferred from electronic annotation <newline> R binding ; GO:0003723 | inferred from direct assay
018+169	018+169 G06	1.295	4.065	324.5	32662	962	9666	10	FBgn0005648	DRSC07501	Pabp2	HDC05151	1.25851	2.40241	2.63577	3.64129	1.09643	1.41555	1.55891	2.24933	4.01775	4.56853	1.14851e-05	2.59706e-06	2.05823e-09	0.000314135	ENSANGG00000020345	C17E4.5	WBGene00003904	MGI:1859158	ENSG00000100836				mR polyadenylation ; GO:0006378 | inferred from sequence or structural similarity	nucleus ; GO:0005634 | inferred from sequence or structural similarity <newline> cytoplasm ; GO:0005737 | inferred from direct assay	poly(A) binding ; GO:0008143 | inferred from sequence or structural similarity with EMBL:U93050 <newline> mR binding ; GO:0003729 | inferred from sequence or structural similarity <newline> nucleotide binding ; GO:0000166 | inferred from electronic annotation <newline> R binding ; GO:0003723 | inferred from direct assay
063+050	063+050 A09	1.46	3.41	986	58246.5	2383.5	26745.5	11.5	FBgn0016694	DRSC22973	Pdp1		1.37844	2.22671	5.72032	3.11899	1.21289	1.321	3.35312	2.05673	3.71612	2.74601	0.000578408	0.000111621	0.0103056	0.0356533	ENSANGG00000010512	F17A9.3	WBGene00017535	MGI:96108	ENSG00000108924				transcription ; GO:0006350 | traceable author statement <newline> circadian rhythm ; GO:0007623 | inferred from direct assay AND inferred from genetic interaction with vri AND inferred from mutant phenotype <newline> mesoderm development ; GO:0007498 | inferred from electronic annotation <newline> regulation of transcription from R polymerase II promoter ; GO:0006357 | inferred from electronic an…	nucleus ; GO:0005634 | inferred from direct assay	D binding ; GO:0003677 | inferred from physical interaction with Tm1 <newline> transcription factor activity ; GO:0003700 | traceable author statement <newline> protein homodimerization activity ; GO:0042803 | inferred from sequence or structural similarity <newline> sequence-specific D binding ; GO:0043565 | inferred from electronic annotation
063+056	063+056 A09	1.27	3.02	987.5	55930.5	1993.5	15156	7.5	FBgn0016694	DRSC22973	Pdp1		1.23902	2.10526	1.92512	0.850713	1.07114	1.11028	1.26464	0.661951	2.8182	2.95139	0.000578408	0.000111621	0.0103056	0.0356533	ENSANGG00000010512	F17A9.3	WBGene00017535	MGI:96108	ENSG00000108924				transcription ; GO:0006350 | traceable author statement <newline> circadian rhythm ; GO:0007623 | inferred from direct assay AND inferred from genetic interaction with vri AND inferred from mutant phenotype <newline> mesoderm development ; GO:0007498 | inferred from electronic annotation <newline> regulation of transcription from R polymerase II promoter ; GO:0006357 | inferred from electronic an…	nucleus ; GO:0005634 | inferred from direct assay	D binding ; GO:0003677 | inferred from physical interaction with Tm1 <newline> transcription factor activity ; GO:0003700 | traceable author statement <newline> protein homodimerization activity ; GO:0042803 | inferred from sequence or structural similarity <newline> sequence-specific D binding ; GO:0043565 | inferred from electronic annotation
023+168	023+168 A13	1.3	3.06	902.5	86589	1874	25946	13.5	FBgn0035976	DRSC10416	PGRP-LC	HDC09256	1.26236	2.11841	1.30136	0.918189	1.04604	1.06663	0.808804	0.531608	2.94359	1.45661	0.564989	0.673546	0.120743	0.886974	ENSANGG00000007834								detection of bacterium ; GO:0016045 | non-traceable author statement <newline> immune response ; GO:0006955 | inferred from sequence or structural similarity with UniProt:O76537 <newline> defense response ; GO:0006952 | non-traceable author statement <newline> positive regulation of antibacterial peptide biosynthetic process ; GO:0006963 | inferred from mutant phenotype <newline> antimicrobial hu…	integral to membrane ; GO:0016021 | inferred from sequence or structural similarity <newline> integral to plasma membrane ; GO:0005887 | non-traceable author statement <newline> intracellular ; GO:0005622 | inferred from electronic annotation	peptidoglycan receptor activity ; GO:0016019 | non-traceable author statement <newline> peptidoglycan binding ; GO:0042834 | inferred from sequence or structural similarity with UniProt:O76537 <newline> Gram-negative bacterial binding ; GO:0008368 | inferred from direct assay <newline> pattern recognition receptor activity ; GO:0008329 | traceable author statement <newline> N-acetylmuramoyl-L-ala…
023+172	023+172 A13	1.28	3.1	958	87786.5	2035	24694.5	12	FBgn0035976	DRSC10416	PGRP-LC	HDC09256	1.24686	2.1314	1.33298	0.524116	1.04855	1.04683	0.970027	0.373986	2.0459	0.627263	0.564989	0.673546	0.120743	0.886974	ENSANGG00000007834								detection of bacterium ; GO:0016045 | non-traceable author statement <newline> immune response ; GO:0006955 | inferred from sequence or structural similarity with UniProt:O76537 <newline> defense response ; GO:0006952 | non-traceable author statement <newline> positive regulation of antibacterial peptide biosynthetic process ; GO:0006963 | inferred from mutant phenotype <newline> antimicrobial hu…	integral to membrane ; GO:0016021 | inferred from sequence or structural similarity <newline> integral to plasma membrane ; GO:0005887 | non-traceable author statement <newline> intracellular ; GO:0005622 | inferred from electronic annotation	peptidoglycan receptor activity ; GO:0016019 | non-traceable author statement <newline> peptidoglycan binding ; GO:0042834 | inferred from sequence or structural similarity with UniProt:O76537 <newline> Gram-negative bacterial binding ; GO:0008368 | inferred from direct assay <newline> pattern recognition receptor activity ; GO:0008329 | traceable author statement <newline> N-acetylmuramoyl-L-ala…
021+171	021+171 G23	1.66	2.58	482	28955.5	745.5	21614.5	27.5	FBgn0020386	DRSC08682	Pk61C	HDC07692	1.50682	1.94779	1.65182	-0.479089	1.13572	0.92809	1.27864	-0.457677	2.37255	-0.578916	0.0559673	0.0728941	5.46593e-05	0.00993229	ENSANGG00000009186	H42K12.1	WBGene00003965	MGI:1338068	ENSG00000140992				protein amino acid phosphorylation ; GO:0006468 | inferred from sequence or structural similarity <newline> sex differentiation ; GO:0007548 | traceable author statement <newline> spermatogenesis ; GO:0007283 | traceable author statement <newline> anti-apoptosis ; GO:0006916 | inferred from mutant phenotype <newline> cell surface receptor linked sigl transduction ; GO:0007166 | inferred from gene…	cytoplasm ; GO:0005737 | inferred from sequence or structural similarity with UniProt:O15530 <newline> plasma membrane ; GO:0005886 | inferred from sequence or structural similarity with UniProt:O15530 <newline> voltage-gated potassium channel complex ; GO:0008076 | inferred from electronic annotation	protein serine/threonine kise activity ; GO:0004674 | inferred from sequence or structural similarity <newline> protein kise activity ; GO:0004672 | non-traceable author statement <newline> receptor sigling protein serine/threonine kise activity ; GO:0004702 | inferred from electronic annotation <newline> ATP binding ; GO:0005524 | inferred from electronic annotation <newline> voltage-gated potas…
021+172	021+172 G23	1.54	3.24	263.5	23848	588	12829.5	22	FBgn0020386	DRSC08682	Pk61C	HDC07692	1.43178	2.17557	3.23703	0.39575	1.18574	1.04867	1.96421	0.29862	6.43913	1.04433	0.0559673	0.0728941	5.46593e-05	0.00993229	ENSANGG00000009186	H42K12.1	WBGene00003965	MGI:1338068	ENSG00000140992				protein amino acid phosphorylation ; GO:0006468 | inferred from sequence or structural similarity <newline> sex differentiation ; GO:0007548 | traceable author statement <newline> spermatogenesis ; GO:0007283 | traceable author statement <newline> anti-apoptosis ; GO:0006916 | inferred from mutant phenotype <newline> cell surface receptor linked sigl transduction ; GO:0007166 | inferred from gene…	cytoplasm ; GO:0005737 | inferred from sequence or structural similarity with UniProt:O15530 <newline> plasma membrane ; GO:0005886 | inferred from sequence or structural similarity with UniProt:O15530 <newline> voltage-gated potassium channel complex ; GO:0008076 | inferred from electronic annotation	protein serine/threonine kise activity ; GO:0004674 | inferred from sequence or structural similarity <newline> protein kise activity ; GO:0004672 | non-traceable author statement <newline> receptor sigling protein serine/threonine kise activity ; GO:0004702 | inferred from electronic annotation <newline> ATP binding ; GO:0005524 | inferred from electronic annotation <newline> voltage-gated potas…
029+167	029+167 A11	1.505	3.84	238.5	21497.8	579.75	11248.8	17.75	FBgn0038538	DRSC17040	pxt	HDC14187	1.40879	2.34547	4.24773	2.02309	1.20392	1.22169	1.89368	1.42555	2.20541	1.70596	0.0275466	0.00066076	0.0614275	0.00137527	ENSANGG00000008468								defense response ; GO:0006952 | inferred from electronic annotation <newline> oxygen and reactive oxygen species metabolic process ; GO:0006800 | inferred from electronic annotation	-	peroxidase activity ; GO:0004601 | inferred from sequence or structural similarity with UniProt:Q26059
029+168	029+168 A11	1.47	3.83	856	60086	2287	29086.5	12.5	FBgn0038538	DRSC17040	pxt	HDC14187	1.38526	2.34286	2.7884	2.45073	1.16432	1.30447	1.62735	1.70979	3.24234	2.53339	0.0275466	0.00066076	0.0614275	0.00137527	ENSANGG00000008468								defense response ; GO:0006952 | inferred from electronic annotation <newline> oxygen and reactive oxygen species metabolic process ; GO:0006800 | inferred from electronic annotation	-	peroxidase activity ; GO:0004601 | inferred from sequence or structural similarity with UniProt:Q26059
025+160	025+160 F22	1.47	3.43	431.5	43950.5	1046	20535.5	20	FBgn0024733	DRSC11947	Qm	HDC11655	1.38526	2.23256	5.58197	2.13377	1.20844	1.24817	3.32991	1.52208	7.19364	1.16387	4.51959e-08	9.62657e-09	1.67313e-11	0.00318331		F10B5.1	WBGene00004421	MGI:3647985	ENSG00000147403		Drosophila_LD_proteome		translation ; GO:0006412 | inferred from sequence or structural similarity with NCBI_gi:5174431	lipid particle ; GO:0005811 | inferred from direct assay <newline> cytosolic large ribosomal subunit (sensu Eukaryota) ; GO:0005842 | inferred from sequence or structural similarity with NCBI_gi:5174431 <newline> ribosome ; GO:0005840 | non-traceable author statement <newline> intracellular ; GO:0005622 | IEA with InterPro:IPR001197	structural constituent of ribosome ; GO:0003735 | inferred from sequence or structural similarity with NCBI_gi:5174431 <newline> nucleic acid binding ; GO:0003676 | inferred from electronic annotation
025+163	025+163 F22	1.38	3.26	478	52155	1063	18962.5	18	FBgn0024733	DRSC11947	Qm	HDC11655	1.32208	2.18173	4.68731	1.10301	1.14082	1.10613	3.12117	0.783262	5.99838	-0.0963222	4.51959e-08	9.62657e-09	1.67313e-11	0.00318331		F10B5.1	WBGene00004421	MGI:3647985	ENSG00000147403		Drosophila_LD_proteome		translation ; GO:0006412 | inferred from sequence or structural similarity with NCBI_gi:5174431	lipid particle ; GO:0005811 | inferred from direct assay <newline> cytosolic large ribosomal subunit (sensu Eukaryota) ; GO:0005842 | inferred from sequence or structural similarity with NCBI_gi:5174431 <newline> ribosome ; GO:0005840 | non-traceable author statement <newline> intracellular ; GO:0005622 | IEA with InterPro:IPR001197	structural constituent of ribosome ; GO:0003735 | inferred from sequence or structural similarity with NCBI_gi:5174431 <newline> nucleic acid binding ; GO:0003676 | inferred from electronic annotation
014+157	014+157 A06	1.28	3.885	241.5	18472.5	683.5	5157.5	7.5	FBgn0003209	DRSC03600	raw	HDC01510	1.24686	2.35712	1.51414	2.03033	1.06148	1.2621	1.00278	1.49357	2.52701	1.80587	0.565622	0.662658	0.185157	0.779555	ENSANGG00000007803								autophagic cell death ; GO:0048102 | inferred from expression pattern <newline> salivary gland cell autophagic cell death ; GO:0035071 | inferred from expression pattern <newline> Malpighian tubule morphogenesis ; GO:0007443 | inferred from mutant phenotype <newline> central nervous system development ; GO:0007417 | inferred from mutant phenotype <newline> regulation of Malpighian tubule diameter…	-	-
014+158	014+158 A06	1.21	3.06	338.5	21332	725.5	4652	6	FBgn0003209	DRSC03600	raw	HDC01510	1.19062	2.11841	1.16552	0.758234	1.05646	1.1601	0.773837	0.689683	2.10246	1.67673	0.565622	0.662658	0.185157	0.779555	ENSANGG00000007803								autophagic cell death ; GO:0048102 | inferred from expression pattern <newline> salivary gland cell autophagic cell death ; GO:0035071 | inferred from expression pattern <newline> Malpighian tubule morphogenesis ; GO:0007443 | inferred from mutant phenotype <newline> central nervous system development ; GO:0007417 | inferred from mutant phenotype <newline> regulation of Malpighian tubule diameter…	-	-
029+167	029+167 G17	1.31	3.52	239.75	18270.5	606.5	5627	9.5	FBgn0011701	DRSC16369	repo	HDC14270	1.27003	2.25846	1.4401	1.22492	1.06515	1.13468	0.523968	0.869051	2.73546	2.63172	0.842639	0.774556	0.139773	0.840166	ENSANGG00000008876				ENSG00000052850				regulation of transcription from R polymerase II promoter ; GO:0006357 | non-traceable author statement <newline> glial cell differentiation ; GO:0010001 | non-traceable author statement <newline> visual perception ; GO:0007601 | inferred from electronic annotation	nucleus ; GO:0005634 | non-traceable author statement	R polymerase II transcription factor activity ; GO:0003702 | non-traceable author statement <newline> sequence-specific D binding ; GO:0043565 | inferred from electronic annotation <newline> transcription factor activity ; GO:0003700 | inferred from electronic annotation
029+168	029+168 G17	1.3	3.29	742.5	56526.5	1725.5	17615.5	10	FBgn0011701	DRSC16369	repo	HDC14270	1.26236	2.19089	0.774371	1.24802	1.04142	1.15249	0.363691	0.844651	2.13577	3.3282	0.842639	0.774556	0.139773	0.840166	ENSANGG00000008876				ENSG00000052850				regulation of transcription from R polymerase II promoter ; GO:0006357 | non-traceable author statement <newline> glial cell differentiation ; GO:0010001 | non-traceable author statement <newline> visual perception ; GO:0007601 | inferred from electronic annotation	nucleus ; GO:0005634 | non-traceable author statement	R polymerase II transcription factor activity ; GO:0003702 | non-traceable author statement <newline> sequence-specific D binding ; GO:0043565 | inferred from electronic annotation <newline> transcription factor activity ; GO:0003700 | inferred from electronic annotation
005+165	005+165 G09	1.6	3.65	276.5	17892.5	729	10452	14	FBgn0014020	DRSC07530	Rho1	HDC06678	1.47	2.29473	1.89505	1.47618	1.19695	1.32482	0.92687	0.653459	3.72621	3.40583	0.405036	0.31491	0.33718	0.199488		Y51H4A.3	WBGene00004357	MGI:1096342	ENSG00000155366			Mammalian_Proteome	gastrulation involving germ band extension ; GO:0010004 | inferred from mutant phenotype <newline> germ-band extension ; GO:0007377 | inferred from mutant phenotype <newline> posterior midgut invagition ; GO:0007374 | inferred from mutant phenotype <newline> ventral furrow formation ; GO:0007370 | inferred from mutant phenotype <newline> JNK cascade ; GO:0007254 | non-traceable author statement <…	cell cortex ; GO:0005938 | inferred from direct assay <newline> intracellular ; GO:0005622 | inferred from electronic annotation	GTPase activity ; GO:0003924 | inferred from sequence or structural similarity with EMBL:AF014371 <newline> protein binding ; GO:0005515 | inferred from physical interaction with rok <newline> GTP binding ; GO:0005525 | inferred from electronic annotation <newline> kise binding ; GO:0019900 | inferred from physical interaction with rok
061+128	061+128 A01	1.5	4.13	960	76452.5	3005	38452.5	12.5	FBgn0014020	DRSC07530	Rho1	HDC06678	1.40547	2.41828	4.044	2.78828	1.19424	1.372	3.14468	2.13181	6.37722	3.05518	0.405036	0.31491	0.33718	0.199488		Y51H4A.3	WBGene00004357	MGI:1096342	ENSG00000155366			Mammalian_Proteome	gastrulation involving germ band extension ; GO:0010004 | inferred from mutant phenotype <newline> germ-band extension ; GO:0007377 | inferred from mutant phenotype <newline> posterior midgut invagition ; GO:0007374 | inferred from mutant phenotype <newline> ventral furrow formation ; GO:0007370 | inferred from mutant phenotype <newline> JNK cascade ; GO:0007254 | non-traceable author statement <…	cell cortex ; GO:0005938 | inferred from direct assay <newline> intracellular ; GO:0005622 | inferred from electronic annotation	GTPase activity ; GO:0003924 | inferred from sequence or structural similarity with EMBL:AF014371 <newline> protein binding ; GO:0005515 | inferred from physical interaction with rok <newline> GTP binding ; GO:0005525 | inferred from electronic annotation <newline> kise binding ; GO:0019900 | inferred from physical interaction with rok
104+007	104+007 D13	1.44	3.74	910.5	98134	2510	44243.5	17.5	FBgn0014020	DRSC07530	Rho1	HDC06678	1.36464	2.31909	2.50226	1.24936	1.11434	1.12757	1.41277	0.91222	4.07221	4.28515	0.405036	0.31491	0.33718	0.199488		Y51H4A.3	WBGene00004357	MGI:1096342	ENSG00000155366			Mammalian_Proteome	gastrulation involving germ band extension ; GO:0010004 | inferred from mutant phenotype <newline> germ-band extension ; GO:0007377 | inferred from mutant phenotype <newline> posterior midgut invagition ; GO:0007374 | inferred from mutant phenotype <newline> ventral furrow formation ; GO:0007370 | inferred from mutant phenotype <newline> JNK cascade ; GO:0007254 | non-traceable author statement <…	cell cortex ; GO:0005938 | inferred from direct assay <newline> intracellular ; GO:0005622 | inferred from electronic annotation	GTPase activity ; GO:0003924 | inferred from sequence or structural similarity with EMBL:AF014371 <newline> protein binding ; GO:0005515 | inferred from physical interaction with rok <newline> GTP binding ; GO:0005525 | inferred from electronic annotation <newline> kise binding ; GO:0019900 | inferred from physical interaction with rok
028+166	028+166 K03	1.26	3.38	78	5065.5	181	1348	7.5	FBgn0015778	DRSC17045	rin	HDC13438	1.23111	2.21788	1.02189	1.07559	1.06064	1.16866	0.589608	0.802811	3.20583	3.19728	0.390978	0.406727	0.00228344	0.328669	ENSANGG00000005646	K08F4.2	WBGene00010677	MGI:2442040	ENSG00000145907		Drosophila_LD_proteome		Ras protein sigl transduction ; GO:0007265 | inferred from genetic interaction with Rho1 <newline> ommatidial rotation ; GO:0016318 | inferred from mutant phenotype <newline> regulation of translation ; GO:0006445 | inferred from electronic annotation <newline> compound eye photoreceptor fate commitment ; GO:0001752 | inferred from mutant phenotype	cytosol ; GO:0005829 | inferred from direct assay <newline> lipid particle ; GO:0005811 | inferred from direct assay	mR binding ; GO:0003729 | inferred from sequence or structural similarity <newline> protein binding ; GO:0005515 | inferred from sequence or structural similarity with EMBL:AF053535; protein_id:AAC95292.1 AND inferred from sequence or structural similarity with EMBL:U32519; protein_id:AAB07787.1 <newline> SH3 domain binding ; GO:0017124 | inferred from sequence or structural similarity with EMBL:…
028+167	028+167 K03	1.41	3.525	241.25	16660.5	632.25	7249	12.25	FBgn0015778	DRSC17045	rin	HDC13438	1.34359	2.25988	2.47157	0.884741	1.13524	1.10063	1.58062	0.619359	4.05583	0.46706	0.390978	0.406727	0.00228344	0.328669	ENSANGG00000005646	K08F4.2	WBGene00010677	MGI:2442040	ENSG00000145907		Drosophila_LD_proteome		Ras protein sigl transduction ; GO:0007265 | inferred from genetic interaction with Rho1 <newline> ommatidial rotation ; GO:0016318 | inferred from mutant phenotype <newline> regulation of translation ; GO:0006445 | inferred from electronic annotation <newline> compound eye photoreceptor fate commitment ; GO:0001752 | inferred from mutant phenotype	cytosol ; GO:0005829 | inferred from direct assay <newline> lipid particle ; GO:0005811 | inferred from direct assay	mR binding ; GO:0003729 | inferred from sequence or structural similarity <newline> protein binding ; GO:0005515 | inferred from sequence or structural similarity with EMBL:AF053535; protein_id:AAC95292.1 AND inferred from sequence or structural similarity with EMBL:U32519; protein_id:AAB07787.1 <newline> SH3 domain binding ; GO:0017124 | inferred from sequence or structural similarity with EMBL:…
018+168	018+168 C10	1.38	3.63	498.5	33159.5	1300.5	12520.5	10	FBgn0023171	DRSC07673	rnh1	HDC05098	1.32208	2.28923	3.02208	2.52905	1.14806	1.31571	1.93099	1.46883	3.76416	3.3583	0.00795832	0.00385799	0.000482532	0.0552325	ENSANGG00000009123		WBGene00019088	MGI:1335073	ENSG00000171865				R catabolic process ; GO:0006401 | inferred from electronic annotation	-	nucleic acid binding ; GO:0003676 | inferred from electronic annotation <newline> ribonuclease H activity ; GO:0004523 | inferred from direct assay
018+169	018+169 C10	1.33	3.69	424	29471	1159	10367	8.5	FBgn0023171	DRSC07673	rnh1	HDC05098	1.28518	2.30563	3.32825	2.80284	1.1231	1.31877	1.9929	1.72852	4.16484	4.06922	0.00795832	0.00385799	0.000482532	0.0552325	ENSANGG00000009123		WBGene00019088	MGI:1335073	ENSG00000171865				R catabolic process ; GO:0006401 | inferred from electronic annotation	-	nucleic acid binding ; GO:0003676 | inferred from electronic annotation <newline> ribonuclease H activity ; GO:0004523 | inferred from direct assay
011+183	011+183 F01	1.265	3.76	433.25	46745.8	1183.25	13403.8	11.25	FBgn0003277	DRSC20280	RpII215	HDC18459	1.23507	2.32442	1.3809	1.93348	1.05755	1.24226	0.901476	1.41318	2.78177	3.40417	0.681379	0.782653	0.665043	0.765905	ENSANGG00000007816	F36A4.7	WBGene00000123	MGI:98086	ENSG00000181222				transcription from R polymerase II promoter ; GO:0006366 | inferred from sequence or structural similarity with HGNC_gene:POLR2A; HGNC:9187; OMIM:180660 AND inferred from sequence or structural similarity with SGD_LOCUS:RPO21; SGD:S0002299 AND inferred from sequence or structural similarity with WB:ama-1; WP:CE28300 <newline> mR transcription ; GO:0009299 | inferred from electronic annotation	D-directed R polymerase II, core complex ; GO:0005665 | inferred from sequence or structural similarity with HGNC_gene:POLR2A; HGNC:9187; OMIM:180660 AND inferred from sequence or structural similarity with SGD_LOCUS:RPO21; SGD:S0002299 AND inferred from sequence or structural similarity with WB:ama-1; WP:CE28300	D-directed R polymerase activity ; GO:0003899 | inferred from sequence or structural similarity with HGNC_gene:POLR2A; HGNC:9187; OMIM:180660 AND inferred from sequence or structural similarity with SGD_LOCUS:RPO21; SGD:S0002299 AND inferred from sequence or structural similarity with WB:ama-1; WP:CE28300 <newline> nucleic acid binding ; GO:0003676 | inferred from electronic annotation <newline> …
011+184	011+184 F01	1.37	4.29	274.25	23011.5	875.5	8375	9	FBgn0003277	DRSC20280	RpII215	HDC18459	1.31481	2.45629	3.01807	1.95179	1.17391	1.50036	2.06369	1.68383	3.44408	2.1066	0.681379	0.782653	0.665043	0.765905	ENSANGG00000007816	F36A4.7	WBGene00000123	MGI:98086	ENSG00000181222				transcription from R polymerase II promoter ; GO:0006366 | inferred from sequence or structural similarity with HGNC_gene:POLR2A; HGNC:9187; OMIM:180660 AND inferred from sequence or structural similarity with SGD_LOCUS:RPO21; SGD:S0002299 AND inferred from sequence or structural similarity with WB:ama-1; WP:CE28300 <newline> mR transcription ; GO:0009299 | inferred from electronic annotation	D-directed R polymerase II, core complex ; GO:0005665 | inferred from sequence or structural similarity with HGNC_gene:POLR2A; HGNC:9187; OMIM:180660 AND inferred from sequence or structural similarity with SGD_LOCUS:RPO21; SGD:S0002299 AND inferred from sequence or structural similarity with WB:ama-1; WP:CE28300	D-directed R polymerase activity ; GO:0003899 | inferred from sequence or structural similarity with HGNC_gene:POLR2A; HGNC:9187; OMIM:180660 AND inferred from sequence or structural similarity with SGD_LOCUS:RPO21; SGD:S0002299 AND inferred from sequence or structural similarity with WB:ama-1; WP:CE28300 <newline> nucleic acid binding ; GO:0003676 | inferred from electronic annotation <newline> …
028+166	028+166 K08	1.26	3.81	353.5	32552	933	7795	8	FBgn0038281	DRSC15518	RpL10Aa	HDC13674	1.23111	2.33763	1.02189	1.86308	1.06064	1.28841	0.589608	1.35707	3.61111	4.87096	0.425065	0.444461	0.00372814	0.366834									translation ; GO:0006412 | inferred from sequence or structural similarity with UniProt:P52859 <newline> phagocytosis, engulfment ; GO:0006911 | inferred from mutant phenotype	cytosolic large ribosomal subunit (sensu Eukaryota) ; GO:0005842 | inferred from sequence or structural similarity with UniProt:P52859	structural constituent of ribosome ; GO:0003735 | inferred from sequence or structural similarity with UniProt:P52859 <newline> nucleic acid binding ; GO:0003676 | inferred from electronic annotation
028+167	028+167 K08	1.4	3.935	403.5	34999.2	1175.25	14207.8	12.25	FBgn0038281	DRSC15518	RpL10Aa	HDC13674	1.33647	2.36991	2.34277	1.96042	1.12813	1.21066	1.49626	1.25022	3.42038	2.21706	0.425065	0.444461	0.00372814	0.366834									translation ; GO:0006412 | inferred from sequence or structural similarity with UniProt:P52859 <newline> phagocytosis, engulfment ; GO:0006911 | inferred from mutant phenotype	cytosolic large ribosomal subunit (sensu Eukaryota) ; GO:0005842 | inferred from sequence or structural similarity with UniProt:P52859	structural constituent of ribosome ; GO:0003735 | inferred from sequence or structural similarity with UniProt:P52859 <newline> nucleic acid binding ; GO:0003676 | inferred from electronic annotation
023+168	023+168 F05	1.32	3.66	323	42573.5	822	13983	16.5	FBgn0036213	DRSC10798	RpL10Ab	HDC09699	1.27763	2.29746	1.72183	3.12162	1.06131	1.24568	1.0825	1.96112	3.17896	4.42575	0.0361687	0.0675655	2.56651e-05	0.434407	ENSANGG00000012530	Y71F9AL.13	WBGene00004412	MGI:1343877	ENSG00000198755		Drosophila_LD_proteome		translation ; GO:0006412 | inferred from sequence or structural similarity with UniProt:P52859	lipid particle ; GO:0005811 | inferred from direct assay <newline> cytosolic large ribosomal subunit (sensu Eukaryota) ; GO:0005842 | inferred from sequence or structural similarity with UniProt:P52859	structural constituent of ribosome ; GO:0003735 | inferred from sequence or structural similarity with UniProt:P52859 <newline> nucleic acid binding ; GO:0003676 | inferred from electronic annotation
023+172	023+172 F05	1.37	3.84	468	60003.5	1296	21663.5	16.5	FBgn0036213	DRSC10798	RpL10Ab	HDC09699	1.31481	2.34547	3.21965	3.04391	1.1165	1.2609	2.34424	2.05002	5.90655	4.20514	0.0361687	0.0675655	2.56651e-05	0.434407	ENSANGG00000012530	Y71F9AL.13	WBGene00004412	MGI:1343877	ENSG00000198755		Drosophila_LD_proteome		translation ; GO:0006412 | inferred from sequence or structural similarity with UniProt:P52859	lipid particle ; GO:0005811 | inferred from direct assay <newline> cytosolic large ribosomal subunit (sensu Eukaryota) ; GO:0005842 | inferred from sequence or structural similarity with UniProt:P52859	structural constituent of ribosome ; GO:0003735 | inferred from sequence or structural similarity with UniProt:P52859 <newline> nucleic acid binding ; GO:0003676 | inferred from electronic annotation
005+165	005+165 D21	2.06	4.63	147.5	7231	539.5	7564.5	13	FBgn0013325	DRSC07537	RpL11	HDC07326	1.72271	2.53256	4.28974	2.48248	1.44966	1.56265	2.22457	1.18363	5.56561	3.25188	0.000450993	4.26859e-06	2.04918e-08	3.66048e-13		F07D10.1	WBGene00004423	MGI:1914275			Drosophila_LD_proteome		translation ; GO:0006412 | inferred from sequence or structural similarity with UniProt:P25121	lipid particle ; GO:0005811 | inferred from direct assay <newline> cytosolic large ribosomal subunit (sensu Eukaryota) ; GO:0005842 | inferred from sequence or structural similarity with UniProt:P25121 <newline> ribosome ; GO:0005840 | non-traceable author statement	structural constituent of ribosome ; GO:0003735 | inferred from sequence or structural similarity with UniProt:P25121 <newline> protein binding ; GO:0005515 | inferred from physical interaction with Fmr1 <newline> nucleic acid binding ; GO:0003676 | inferred from electronic annotation
005+166	005+166 D21	1.67	4.47	468	23836.5	1612	15329.5	10	FBgn0013325	DRSC07537	RpL11	HDC07326	1.51282	2.49739	4.37199	3.75415	1.24126	1.51526	2.46498	2.49085	5.79082	4.66186	0.000450993	4.26859e-06	2.04918e-08	3.66048e-13		F07D10.1	WBGene00004423	MGI:1914275			Drosophila_LD_proteome		translation ; GO:0006412 | inferred from sequence or structural similarity with UniProt:P25121	lipid particle ; GO:0005811 | inferred from direct assay <newline> cytosolic large ribosomal subunit (sensu Eukaryota) ; GO:0005842 | inferred from sequence or structural similarity with UniProt:P25121 <newline> ribosome ; GO:0005840 | non-traceable author statement	structural constituent of ribosome ; GO:0003735 | inferred from sequence or structural similarity with UniProt:P25121 <newline> protein binding ; GO:0005515 | inferred from physical interaction with Fmr1 <newline> nucleic acid binding ; GO:0003676 | inferred from electronic annotation
017+164	017+164 B21	1.53	3.9	142	10081.5	412	5316.5	12.5	FBgn0034968	DRSC04344	RpL12	HDC04441	1.42527	2.36098	6.28171	2.85529	1.2734	1.38267	3.66533	1.64484	7.68663	2.72932	2.35922e-16	5.26012e-18	1.10368e-20	1.97385e-09							Drosophila_LD_proteome		translation ; GO:0006412 | inferred from sequence or structural similarity with UniProt:P23358	cytosolic large ribosomal subunit (sensu Eukaryota) ; GO:0005842 | inferred from sequence or structural similarity with UniProt:P23358 <newline> lipid particle ; GO:0005811 | inferred from direct assay	structural constituent of ribosome ; GO:0003735 | inferred from sequence or structural similarity with UniProt:P23358 <newline> nucleic acid binding ; GO:0003676 | inferred from electronic annotation
017+165	017+165 B21	1.6	3.765	215.75	11687.2	583.75	7589	12.25	FBgn0034968	DRSC04344	RpL12	HDC04441	1.47	2.32575	8.27807	2.99793	1.31631	1.34478	5.23812	2.12105	9.76494	3.50587	2.35922e-16	5.26012e-18	1.10368e-20	1.97385e-09							Drosophila_LD_proteome		translation ; GO:0006412 | inferred from sequence or structural similarity with UniProt:P23358	cytosolic large ribosomal subunit (sensu Eukaryota) ; GO:0005842 | inferred from sequence or structural similarity with UniProt:P23358 <newline> lipid particle ; GO:0005811 | inferred from direct assay	structural constituent of ribosome ; GO:0003735 | inferred from sequence or structural similarity with UniProt:P23358 <newline> nucleic acid binding ; GO:0003676 | inferred from electronic annotation
058+166	058+166 I14	1.2	3.35	410.5	38671.5	931.5	7881.5	8.5	FBgn0011272	DRSC03416	RpL13	HDC01714	1.18232	2.20896	1.34126	2.26071	1.05634	1.33924	0.98881	1.5226	4.00861	4.16739	0.533917	0.673546	0.00543192	0.832857	ENSANGG00000016012	C32E8.2	WBGene00004425	MGI:105922	ENSG00000167526		Drosophila_LD_proteome		translation ; GO:0006412 | inferred from sequence or structural similarity with UniProt:P41123	cytosolic large ribosomal subunit (sensu Eukaryota) ; GO:0005842 | inferred from sequence or structural similarity with UniProt:P41123 <newline> ribosome ; GO:0005840 | non-traceable author statement <newline> lipid particle ; GO:0005811 | inferred from direct assay	structural constituent of ribosome ; GO:0003735 | inferred from sequence or structural similarity with UniProt:P41123 <newline> nucleic acid binding ; GO:0003676 | inferred from electronic annotation
058+167	058+167 I14	1.14	2.91	403.5	43266.5	766	5998	8	FBgn0011272	DRSC03416	RpL13	HDC01714	1.13103	2.06815	1.29452	2.15142	1.05141	1.40032	0.853785	1.683	2.84207	4.44936	0.533917	0.673546	0.00543192	0.832857	ENSANGG00000016012	C32E8.2	WBGene00004425	MGI:105922	ENSG00000167526		Drosophila_LD_proteome		translation ; GO:0006412 | inferred from sequence or structural similarity with UniProt:P41123	cytosolic large ribosomal subunit (sensu Eukaryota) ; GO:0005842 | inferred from sequence or structural similarity with UniProt:P41123 <newline> ribosome ; GO:0005840 | non-traceable author statement <newline> lipid particle ; GO:0005811 | inferred from direct assay	structural constituent of ribosome ; GO:0003735 | inferred from sequence or structural similarity with UniProt:P41123 <newline> nucleic acid binding ; GO:0003676 | inferred from electronic annotation
022+166	022+166 H12	1.72	3.89	486.5	26945.5	1350.5	19621.5	14	FBgn0017579	DRSC11269	RpL14	HDC09122	1.54232	2.35841	2.55043	1.5508	1.227	1.21719	1.99814	1.24314	5.20087	4.58275	0.0499951	0.121277	2.78029e-06	7.45835e-05	ENSANGG00000008307	C04F12.4	WBGene00004426	MGI:1914365	ENSG00000139239		Drosophila_LD_proteome		translation ; GO:0006412 | non-traceable author statement <newline> negative regulation of neuron apoptosis ; GO:0043524 | inferred from mutant phenotype	lipid particle ; GO:0005811 | inferred from direct assay <newline> cytosolic large ribosomal subunit (sensu Eukaryota) ; GO:0005842 | non-traceable author statement <newline> ribosome ; GO:0005840 | non-traceable author statement <newline> cytosolic ribosome (sensu Eukaryota) ; GO:0005830 | inferred from sequence or structural similarity	structural constituent of ribosome ; GO:0003735 | non-traceable author statement <newline> nucleic acid binding ; GO:0003676 | inferred from electronic annotation
022+167	022+167 H12	1.665	3.455	109.75	9152.75	285.5	5768.25	25.25	FBgn0017579	DRSC11269	RpL14	HDC09122	1.50983	2.23982	2.02186	1.7424	1.20079	1.19093	1.29599	1.18944	4.65234	2.38582	0.0499951	0.121277	2.78029e-06	7.45835e-05	ENSANGG00000008307	C04F12.4	WBGene00004426	MGI:1914365	ENSG00000139239		Drosophila_LD_proteome		translation ; GO:0006412 | non-traceable author statement <newline> negative regulation of neuron apoptosis ; GO:0043524 | inferred from mutant phenotype	lipid particle ; GO:0005811 | inferred from direct assay <newline> cytosolic large ribosomal subunit (sensu Eukaryota) ; GO:0005842 | non-traceable author statement <newline> ribosome ; GO:0005840 | non-traceable author statement <newline> cytosolic ribosome (sensu Eukaryota) ; GO:0005830 | inferred from sequence or structural similarity	structural constituent of ribosome ; GO:0003735 | non-traceable author statement <newline> nucleic acid binding ; GO:0003676 | inferred from electronic annotation
011+165	011+165 K15	1.38	3.84	398	48359.5	1120.5	17981.5	16.5	FBgn0029897	DRSC18293	RpL17	HDC17743	1.32208	2.34547	3.33845	2.24994	1.11938	1.17885	2.12138	1.43955	7.56325	3.69442	0.286901	0.29219	0.00573723	0.524836		Y48G8AL.8	WBGene00004429	MGI:2448270					translation ; GO:0006412 | inferred from sequence or structural similarity with UniProt:P24049	cytosolic large ribosomal subunit (sensu Eukaryota) ; GO:0005842 | inferred from sequence or structural similarity with UniProt:P24049	structural constituent of ribosome ; GO:0003735 | inferred from sequence or structural similarity with UniProt:P24049 <newline> nucleic acid binding ; GO:0003676 | inferred from electronic annotation
011+184	011+184 K15	1.285	3.44	238.5	18072.2	600.25	6187	8.5	FBgn0029897	DRSC18293	RpL17	HDC17743	1.25076	2.23547	1.94055	1.05712	1.10985	1.27955	1.28728	0.958509	2.20965	1.40525	0.286901	0.29219	0.00573723	0.524836		Y48G8AL.8	WBGene00004429	MGI:2448270					translation ; GO:0006412 | inferred from sequence or structural similarity with UniProt:P24049	cytosolic large ribosomal subunit (sensu Eukaryota) ; GO:0005842 | inferred from sequence or structural similarity with UniProt:P24049	structural constituent of ribosome ; GO:0003735 | inferred from sequence or structural similarity with UniProt:P24049 <newline> nucleic acid binding ; GO:0003676 | inferred from electronic annotation
060+125	060+125 J12	1.155	2.94	744.5	87731	2213.5	21949.2	10	FBgn0035753	DRSC22323	RpL18		1.1441	2.07841	3.64301	1.88132	1.09213	1.52181	1.27506	1.44325	4.53999	3.06204	0.11904	0.00741405	3.35548e-07	0.311278	ENSANGG00000008466	Y45F10D.12	WBGene00004430	MGI:98003	ENSG00000063177		Drosophila_LD_proteome		translation ; GO:0006412 | inferred from sequence or structural similarity with UniProt:P12001	cytosolic large ribosomal subunit (sensu Eukaryota) ; GO:0005842 | inferred from sequence or structural similarity with UniProt:P12001	structural constituent of ribosome ; GO:0003735 | inferred from sequence or structural similarity with UniProt:P12001 <newline> nucleic acid binding ; GO:0003676 | inferred from electronic annotation
060+126	060+126 J12	1.42	3.86	807.5	78565	2289.5	32865	14.5	FBgn0035753	DRSC22323	RpL18		1.35066	2.35067	2.42823	1.87441	1.10664	1.20726	1.64342	1.26281	5.98505	4.59638	0.11904	0.00741405	3.35548e-07	0.311278	ENSANGG00000008466	Y45F10D.12	WBGene00004430	MGI:98003	ENSG00000063177		Drosophila_LD_proteome		translation ; GO:0006412 | inferred from sequence or structural similarity with UniProt:P12001	cytosolic large ribosomal subunit (sensu Eukaryota) ; GO:0005842 | inferred from sequence or structural similarity with UniProt:P12001	structural constituent of ribosome ; GO:0003735 | inferred from sequence or structural similarity with UniProt:P12001 <newline> nucleic acid binding ; GO:0003676 | inferred from electronic annotation
020+167	020+167 K12	1.865	2.6	195	13980.2	281	13126.2	43.25	FBgn0010409	DRSC07538	RpL18A	HDC06954	1.62326	1.95551	1.8261	-0.27664	1.21053	0.949115	1.46354	-0.330005	3.02977	-0.0206759	0.00937661	0.00716979	0.0008074	5.95877e-05	ENSANGG00000014130	E04A4.8	WBGene00004432	MGI:1924058	ENSG00000105640		Drosophila_LD_proteome		translation ; GO:0006412 | inferred from sequence or structural similarity with UniProt:P11249	cytosolic large ribosomal subunit (sensu Eukaryota) ; GO:0005842 | inferred from sequence or structural similarity with UniProt:P11249 <newline> ribosome ; GO:0005840 | non-traceable author statement	structural constituent of ribosome ; GO:0003735 | inferred from sequence or structural similarity with UniProt:P11249 <newline> nucleic acid binding ; GO:0003676 | inferred from electronic annotation
020+168	020+168 K12	1.51	3.62	440.5	24435	1132	13415.5	13	FBgn0010409	DRSC07538	RpL18A	HDC06954	1.41211	2.28647	4.26033	2.30094	1.22196	1.31632	2.4075	1.57616	4.68457	3.07229	0.00937661	0.00716979	0.0008074	5.95877e-05	ENSANGG00000014130	E04A4.8	WBGene00004432	MGI:1924058	ENSG00000105640		Drosophila_LD_proteome		translation ; GO:0006412 | inferred from sequence or structural similarity with UniProt:P11249	cytosolic large ribosomal subunit (sensu Eukaryota) ; GO:0005842 | inferred from sequence or structural similarity with UniProt:P11249 <newline> ribosome ; GO:0005840 | non-traceable author statement	structural constituent of ribosome ; GO:0003735 | inferred from sequence or structural similarity with UniProt:P11249 <newline> nucleic acid binding ; GO:0003676 | inferred from electronic annotation
003+158	003+158 B22	1.33	4.75	528	57802.5	1997	19506.5	10	FBgn0002607	DRSC04649	RpL19	HDC04594	1.28518	2.55814	2.74022	5.29824	1.09971	1.51674	1.47342	3.4387	5.23024	8.18196	0.558589	0.42633	0.000397355	0.777433	ENSANGG00000015127	C09D4.5	WBGene00004431	MGI:98020	ENSG00000108298				translation ; GO:0006412 | inferred from sequence or structural similarity with MGD:Rpl19; MGI:MGI:98020	cytosolic large ribosomal subunit (sensu Eukaryota) ; GO:0005842 | inferred from sequence or structural similarity with MGD:Rpl19; MGI:MGI:98020 <newline> ribosome ; GO:0005840 | non-traceable author statement	structural constituent of ribosome ; GO:0003735 | inferred from sequence or structural similarity with MGD:Rpl19; MGI:MGI:98020 <newline> nucleic acid binding ; GO:0003676 | inferred from electronic annotation
003+176	003+176 B22	1.22	4.44	444	52746.5	1520.5	11928	7.5	FBgn0002607	DRSC04649	RpL19	HDC04594	1.19885	2.49065	0.674491	6.01463	1.01946	1.5205	0.319821	3.85338	2.78365	8.80937	0.558589	0.42633	0.000397355	0.777433	ENSANGG00000015127	C09D4.5	WBGene00004431	MGI:98020	ENSG00000108298				translation ; GO:0006412 | inferred from sequence or structural similarity with MGD:Rpl19; MGI:MGI:98020	cytosolic large ribosomal subunit (sensu Eukaryota) ; GO:0005842 | inferred from sequence or structural similarity with MGD:Rpl19; MGI:MGI:98020 <newline> ribosome ; GO:0005840 | non-traceable author statement	structural constituent of ribosome ; GO:0003735 | inferred from sequence or structural similarity with MGD:Rpl19; MGI:MGI:98020 <newline> nucleic acid binding ; GO:0003676 | inferred from electronic annotation
016+159	016+159 F23	1.36	4.36	239.5	17950	809.5	6404	8	FBgn0032987	DRSC03704	RpL21	HDC03680	1.30748	2.47247	2.2013	2.51818	1.17683	1.62424	1.6439	1.84914	2.59124	2.8055	8.35774e-07	1.49487e-07	2.82597e-10	1.14101e-07	ENSANGG00000011565	C14B9.7	WBGene00004433	MGI:3645365			Drosophila_LD_proteome		translation ; GO:0006412 | inferred from sequence or structural similarity	cytosolic large ribosomal subunit (sensu Eukaryota) ; GO:0005842 | inferred from sequence or structural similarity with UniProt:P20280 <newline> lipid particle ; GO:0005811 | inferred from direct assay <newline> intracellular ; GO:0005622 | IEA with InterPro:IPR001147 <newline> ribosome ; GO:0005840 | IEA with InterPro:IPR001147	structural constituent of ribosome ; GO:0003735 | inferred from electronic annotation <newline> nucleic acid binding ; GO:0003676 | inferred from electronic annotation
016+160	016+160 F23	1.7	4.44	292.5	17520	1008	12151	12	FBgn0032987	DRSC03704	RpL21	HDC03680	1.53063	2.49065	7.38729	3.93673	1.35616	1.51248	4.30447	2.78391	9.92379	4.32321	8.35774e-07	1.49487e-07	2.82597e-10	1.14101e-07	ENSANGG00000011565	C14B9.7	WBGene00004433	MGI:3645365			Drosophila_LD_proteome		translation ; GO:0006412 | inferred from sequence or structural similarity	cytosolic large ribosomal subunit (sensu Eukaryota) ; GO:0005842 | inferred from sequence or structural similarity with UniProt:P20280 <newline> lipid particle ; GO:0005811 | inferred from direct assay <newline> intracellular ; GO:0005622 | IEA with InterPro:IPR001147 <newline> ribosome ; GO:0005840 | IEA with InterPro:IPR001147	structural constituent of ribosome ; GO:0003735 | inferred from electronic annotation <newline> nucleic acid binding ; GO:0003676 | inferred from electronic annotation
062+126	062+126 I09	1.25	3.525	641	74967	1628.75	19025.8	11.75	FBgn0015288	DRSC22819	RpL22		1.22314	2.25988	1.61364	2.3122	1.06054	1.29382	0.923482	1.41826	2.56231	3.53421	0.610544	0.651492	0.106541	0.868312	ENSANGG00000019373	C27A2.2	WBGene00004434	MGI:99262	ENSG00000116251		Drosophila_LD_proteome		translation ; GO:0006412 | inferred from sequence or structural similarity with UniProt:P50886	lipid particle ; GO:0005811 | inferred from direct assay <newline> cytosolic large ribosomal subunit (sensu Eukaryota) ; GO:0005842 | inferred from sequence or structural similarity with UniProt:P50886 <newline> ribosome ; GO:0005840 | non-traceable author statement	structural constituent of ribosome ; GO:0003735 | inferred from sequence or structural similarity with UniProt:P50886 <newline> nucleic acid binding ; GO:0003676 | inferred from electronic annotation
062+127	062+127 I09	1.28	3.52	822	92044.5	2062.5	25755	12	FBgn0015288	DRSC22819	RpL22		1.24686	2.25846	1.08841	2.49358	1.03905	1.22712	0.745401	1.63696	2.51745	5.45677	0.610544	0.651492	0.106541	0.868312	ENSANGG00000019373	C27A2.2	WBGene00004434	MGI:99262	ENSG00000116251		Drosophila_LD_proteome		translation ; GO:0006412 | inferred from sequence or structural similarity with UniProt:P50886	lipid particle ; GO:0005811 | inferred from direct assay <newline> cytosolic large ribosomal subunit (sensu Eukaryota) ; GO:0005842 | inferred from sequence or structural similarity with UniProt:P50886 <newline> ribosome ; GO:0005840 | non-traceable author statement	structural constituent of ribosome ; GO:0003735 | inferred from sequence or structural similarity with UniProt:P50886 <newline> nucleic acid binding ; GO:0003676 | inferred from electronic annotation
017+164	017+164 K05	1.4	4.68	203.5	18162.5	746.5	7372	10	FBgn0010078	DRSC04648	RpL23	HDC04171	1.33647	2.5433	4.26693	4.22923	1.1846	1.56499	2.47666	2.39142	5.58318	5.58192	0.000558552	7.35192e-05	3.48233e-07	0.0117072	ENSANGG00000011941	B0336.10	WBGene00004435	MGI:1929455	ENSG00000125691				translation ; GO:0006412 | non-traceable author statement	cytosolic large ribosomal subunit (sensu Eukaryota) ; GO:0005842 | non-traceable author statement <newline> ribosome ; GO:0005840 | non-traceable author statement	structural constituent of ribosome ; GO:0003735 | non-traceable author statement <newline> nucleic acid binding ; GO:0003676 | inferred from electronic annotation
017+165	017+165 K05	1.33	4.6	223	23848.5	795.5	8437.5	10	FBgn0010078	DRSC04648	RpL23	HDC04171	1.28518	2.52606	3.52039	4.72641	1.13149	1.54508	2.15763	3.36051	4.92792	5.36331	0.000558552	7.35192e-05	3.48233e-07	0.0117072	ENSANGG00000011941	B0336.10	WBGene00004435	MGI:1929455	ENSG00000125691				translation ; GO:0006412 | non-traceable author statement	cytosolic large ribosomal subunit (sensu Eukaryota) ; GO:0005842 | non-traceable author statement <newline> ribosome ; GO:0005840 | non-traceable author statement	structural constituent of ribosome ; GO:0003735 | non-traceable author statement <newline> nucleic acid binding ; GO:0003676 | inferred from electronic annotation
015+187	015+187 C10	1.67	3.04	219	13363	440	8937.5	20	FBgn0032518	DRSC03185	RpL24	HDC02345	1.51282	2.11186	9.23937	1.35821	1.35501	1.17584	5.98417	0.994731	12.5269	2.23335	1.35939e-20	9.3345e-24	2.75192e-27	4.2424e-11	ENSANGG00000009758	D1007.12	WBGene00004436	MGI:1915443	ENSG00000114391		Drosophila_LD_proteome		translation ; GO:0006412 | inferred from sequence or structural similarity with EMBL:Z81317	lipid particle ; GO:0005811 | inferred from direct assay <newline> cytosolic large ribosomal subunit (sensu Eukaryota) ; GO:0005842 | inferred from sequence or structural similarity with EMBL:Z81317	structural constituent of ribosome ; GO:0003735 | inferred from sequence or structural similarity with EMBL:Z81317 <newline> nucleic acid binding ; GO:0003676 | inferred from electronic annotation
015+188	015+188 C10	1.56	3.06	262	15728.5	530.5	8799	16.5	FBgn0032518	DRSC03185	RpL24	HDC02345	1.44469	2.11841	7.47008	0.957337	1.28173	1.13973	3.93654	0.757008	7.41711	1.81344	1.35939e-20	9.3345e-24	2.75192e-27	4.2424e-11	ENSANGG00000009758	D1007.12	WBGene00004436	MGI:1915443	ENSG00000114391		Drosophila_LD_proteome		translation ; GO:0006412 | inferred from sequence or structural similarity with EMBL:Z81317	lipid particle ; GO:0005811 | inferred from direct assay <newline> cytosolic large ribosomal subunit (sensu Eukaryota) ; GO:0005842 | inferred from sequence or structural similarity with EMBL:Z81317	structural constituent of ribosome ; GO:0003735 | inferred from sequence or structural similarity with EMBL:Z81317 <newline> nucleic acid binding ; GO:0003676 | inferred from electronic annotation
025+160	025+160 A05	1.28	3.72	277	33491	747.5	9717	12.5	FBgn0036825	DRSC10726	RpL26	HDC10887	1.24686	2.31372	1.92591	2.82517	1.07004	1.32933	1.10788	2.01696	2.71344	4.10031	0.29129	0.276413	0.039696	0.733232	ENSANGG00000019633	F28C6.7	WBGene00004440	MGI:106022	ENSG00000161970				translation ; GO:0006412 | inferred from sequence or structural similarity with UniProt:P12749	cytosolic large ribosomal subunit (sensu Eukaryota) ; GO:0005842 | inferred from sequence or structural similarity with UniProt:P12749	structural constituent of ribosome ; GO:0003735 | inferred from sequence or structural similarity with UniProt:P12749 <newline> nucleic acid binding ; GO:0003676 | inferred from electronic annotation
025+163	025+163 A05	1.27	3.88	435.5	58194	1235.5	16182.5	12.5	FBgn0036825	DRSC10726	RpL26	HDC10887	1.23902	2.35584	1.98242	2.96176	1.05775	1.28024	1.27631	2.063	3.03674	4.10749	0.29129	0.276413	0.039696	0.733232	ENSANGG00000019633	F28C6.7	WBGene00004440	MGI:106022	ENSG00000161970				translation ; GO:0006412 | inferred from sequence or structural similarity with UniProt:P12749	cytosolic large ribosomal subunit (sensu Eukaryota) ; GO:0005842 | inferred from sequence or structural similarity with UniProt:P12749	structural constituent of ribosome ; GO:0003735 | inferred from sequence or structural similarity with UniProt:P12749 <newline> nucleic acid binding ; GO:0003676 | inferred from electronic annotation
030+156	030+156 D12	1.45	3.66	255	16374.5	664	7328.5	10.5	FBgn0039359	DRSC15638	RpL27	HDC15636	1.37156	2.29746	2.78541	1.28722	1.1627	1.19351	1.87108	0.965001	4.0752	3.51647	0.345708	0.450826	0.000985228	0.307061	ENSANGG00000024696	C53H9.1	WBGene00004441	MGI:3646174					translation ; GO:0006412 | inferred from sequence or structural similarity with SGD_LOCUS:RPL27A; SGD:S0001052	cytosolic large ribosomal subunit (sensu Eukaryota) ; GO:0005842 | inferred from sequence or structural similarity with SGD_LOCUS:RPL27A; SGD:S0001052	structural constituent of ribosome ; GO:0003735 | inferred from sequence or structural similarity with SGD_LOCUS:RPL27A; SGD:S0001052 <newline> nucleic acid binding ; GO:0003676 | inferred from electronic annotation
030+157	030+157 D12	1.25	3.67	258.5	20740.5	675.5	5259.5	8	FBgn0039359	DRSC15638	RpL27	HDC15636	1.22314	2.30019	0.564336	1.49085	1.03689	1.23694	0.392451	1.13896	3.55351	4.77879	0.345708	0.450826	0.000985228	0.307061	ENSANGG00000024696	C53H9.1	WBGene00004441	MGI:3646174					translation ; GO:0006412 | inferred from sequence or structural similarity with SGD_LOCUS:RPL27A; SGD:S0001052	cytosolic large ribosomal subunit (sensu Eukaryota) ; GO:0005842 | inferred from sequence or structural similarity with SGD_LOCUS:RPL27A; SGD:S0001052	structural constituent of ribosome ; GO:0003735 | inferred from sequence or structural similarity with SGD_LOCUS:RPL27A; SGD:S0001052 <newline> nucleic acid binding ; GO:0003676 | inferred from electronic annotation
013+179	013+179 C20	1.375	4.14	311.75	21707	965.5	8965.25	8	FBgn0010410	DRSC00781	RpL27A	HDC00744	1.31845	2.4207	2.94506	2.27179	1.19334	1.54555	2.13822	1.43225	2.36698	1.58459	0.00870102	0.0115994	0.0345654	0.00633683	ENSANGG00000015498	Y37E3.8	WBGene00021350	MGI:3645137	ENSG00000166441				translation ; GO:0006412 | inferred from sequence or structural similarity with UniProt:P18445	cytosolic large ribosomal subunit (sensu Eukaryota) ; GO:0005842 | inferred from sequence or structural similarity with UniProt:P18445 <newline> ribosome ; GO:0005840 | non-traceable author statement	structural constituent of ribosome ; GO:0003735 | inferred from sequence or structural similarity with UniProt:P18445 <newline> nucleic acid binding ; GO:0003676 | inferred from electronic annotation
013+180	013+180 C20	1.32	4.125	244.5	19011.2	748.25	6234.5	7.5	FBgn0010410	DRSC00781	RpL27A	HDC00744	1.27763	2.41707	2.9269	2.82378	1.13953	1.44469	1.75818	1.51443	3.46718	3.27111	0.00870102	0.0115994	0.0345654	0.00633683	ENSANGG00000015498	Y37E3.8	WBGene00021350	MGI:3645137	ENSG00000166441				translation ; GO:0006412 | inferred from sequence or structural similarity with UniProt:P18445	cytosolic large ribosomal subunit (sensu Eukaryota) ; GO:0005842 | inferred from sequence or structural similarity with UniProt:P18445 <newline> ribosome ; GO:0005840 | non-traceable author statement	structural constituent of ribosome ; GO:0003735 | inferred from sequence or structural similarity with UniProt:P18445 <newline> nucleic acid binding ; GO:0003676 | inferred from electronic annotation
021+171	021+171 B10	1.8	2.54	256.5	16761.5	482	11392	41	FBgn0035422	DRSC08293	RpL28	HDC08226	1.58779	1.93216	2.64067	-0.590088	1.21669	0.912465	2.03096	-0.554777	2.01261	-0.000167267	0.108108	0.180598	0.275824	0.0164282	ENSANGG00000011776	R11D1.8	WBGene00004442	MGI:101839	ENSG00000108107				translation ; GO:0006412 | inferred from sequence or structural similarity with UniProt:P17702	cytosolic large ribosomal subunit (sensu Eukaryota) ; GO:0005842 | inferred from sequence or structural similarity with UniProt:P17702	structural constituent of ribosome ; GO:0003735 | inferred from electronic annotation <newline> nucleic acid binding ; GO:0003676 | inferred from electronic annotation
021+172	021+172 B10	1.4	3.72	154.5	10292	420	4094	10	FBgn0035422	DRSC08293	RpL28	HDC08226	1.33647	2.31372	1.63652	1.54914	1.09043	1.18682	0.925001	1.16637	2.23745	3.4798	0.108108	0.180598	0.275824	0.0164282	ENSANGG00000011776	R11D1.8	WBGene00004442	MGI:101839	ENSG00000108107				translation ; GO:0006412 | inferred from sequence or structural similarity with UniProt:P17702	cytosolic large ribosomal subunit (sensu Eukaryota) ; GO:0005842 | inferred from sequence or structural similarity with UniProt:P17702	structural constituent of ribosome ; GO:0003735 | inferred from electronic annotation <newline> nucleic acid binding ; GO:0003676 | inferred from electronic annotation
027+161	027+161 D11	1.31	4.09	172	16633	529	5195	9.5	FBgn0020910	DRSC16834	RpL3	HDC12988	1.27003	2.40854	0.648239	2.33296	1.03432	1.25514	0.320521	1.68752	2.35009	4.43849	0.86997	0.890757	0.0902332	0.885896	ENSANGG00000008539	F13B10.2	WBGene00004414	MGI:1351605	ENSG00000100316				translation ; GO:0006412 | non-traceable author statement	cytosolic large ribosomal subunit (sensu Eukaryota) ; GO:0005842 | non-traceable author statement <newline> cytosolic ribosome (sensu Eukaryota) ; GO:0005830 | non-traceable author statement	structural constituent of ribosome ; GO:0003735 | non-traceable author statement <newline> nucleic acid binding ; GO:0003676 | inferred from electronic annotation
027+162	027+162 D11	1.38	3.93	309.5	25941	897	10301.5	11	FBgn0020910	DRSC16834	RpL3	HDC12988	1.32208	2.36864	0.860832	1.53682	1.06168	1.20632	0.462079	1.19826	2.84419	4.20105	0.86997	0.890757	0.0902332	0.885896	ENSANGG00000008539	F13B10.2	WBGene00004414	MGI:1351605	ENSG00000100316				translation ; GO:0006412 | non-traceable author statement	cytosolic large ribosomal subunit (sensu Eukaryota) ; GO:0005842 | non-traceable author statement <newline> cytosolic ribosome (sensu Eukaryota) ; GO:0005830 | non-traceable author statement	structural constituent of ribosome ; GO:0003735 | non-traceable author statement <newline> nucleic acid binding ; GO:0003676 | inferred from electronic annotation
016+159	016+159 E23	1.54	4.42	428	27476.5	1468	14845.5	10	FBgn0015745	DRSC02087	RpL30	HDC03154	1.43178	2.48614	3.75192	2.57311	1.30112	1.63791	2.83697	1.88853	4.49648	2.28429	2.4097e-07	1.8374e-07	7.48668e-09	4.56152e-09	ENSANGG00000016420	Y106G6H.3	WBGene00004444	MGI:3643509	ENSG00000156482
016+160	016+160 E23	1.57	4.37	370	22319	1256.5	12826.5	10.5	FBgn0015745	DRSC02087	RpL30	HDC03154	1.45108	2.47476	5.77772	3.81551	1.27661	1.49659	3.32827	2.69731	7.15683	4.2995	2.4097e-07	1.8374e-07	7.48668e-09	4.56152e-09	ENSANGG00000016420	Y106G6H.3	WBGene00004444	MGI:3643509	ENSG00000156482
018+168	018+168 N03	1.26	3.99	190.5	20711	570	5298	9.5	FBgn0025286	DRSC06716	RpL31	HDC05432	1.23111	2.38379	1.16612	3.30763	1.05709	1.41026	0.764112	1.89309	3.21158	5.17392	0.00630466	0.00292191	2.26228e-05	0.0845804	ENSANGG00000018788	W09C5.6	WBGene00004445	MGI:2149632	ENSG00000071082				translation ; GO:0006412 | inferred from sequence or structural similarity with NCBI_gi:4506633	cytosolic large ribosomal subunit (sensu Eukaryota) ; GO:0005842 | inferred from sequence or structural similarity with NCBI_gi:4506633	structural constituent of ribosome ; GO:0003735 | inferred from sequence or structural similarity with NCBI_gi:4506633 <newline> nucleic acid binding ; GO:0003676 | inferred from electronic annotation
018+169	018+169 N03	1.435	4.225	426.5	38487.5	1306.25	18511.8	13	FBgn0025286	DRSC06716	RpL31	HDC05432	1.36116	2.44102	5.30134	3.97573	1.19908	1.45416	3.22947	2.45707	5.92423	3.82173	0.00630466	0.00292191	2.26228e-05	0.0845804	ENSANGG00000018788	W09C5.6	WBGene00004445	MGI:2149632	ENSG00000071082				translation ; GO:0006412 | inferred from sequence or structural similarity with NCBI_gi:4506633	cytosolic large ribosomal subunit (sensu Eukaryota) ; GO:0005842 | inferred from sequence or structural similarity with NCBI_gi:4506633	structural constituent of ribosome ; GO:0003735 | inferred from sequence or structural similarity with NCBI_gi:4506633 <newline> nucleic acid binding ; GO:0003676 | inferred from electronic annotation
014+157	014+157 G07	1.335	3.53	265.5	22859	665.5	8119.75	9.5	FBgn0031980	DRSC03055	RpL36A	HDC01383	1.28893	2.2613	2.50117	1.26542	1.10355	1.16627	1.67871	0.960267	2.71883	0.884265	0.263503	0.345718	0.0596443	0.531537		C09H10.2	WBGene00004454	MGI:1201789	ENSG00000165502				translation ; GO:0006412 | inferred from sequence or structural similarity with NCBI_gi:4506651	cytosolic large ribosomal subunit (sensu Eukaryota) ; GO:0005842 | inferred from sequence or structural similarity with NCBI_gi:4506651	structural constituent of ribosome ; GO:0003735 | inferred from sequence or structural similarity with NCBI_gi:4506651 <newline> nucleic acid binding ; GO:0003676 | inferred from electronic annotation
014+158	014+158 G07	1.21	3.27	342	23583	774.5	4953.5	6	FBgn0031980	DRSC03055	RpL36A	HDC01383	1.19062	2.18479	1.16552	1.11272	1.05646	1.22648	0.773837	0.951596	2.75231	3.3137	0.263503	0.345718	0.0596443	0.531537		C09H10.2	WBGene00004454	MGI:1201789	ENSG00000165502				translation ; GO:0006412 | inferred from sequence or structural similarity with NCBI_gi:4506651	cytosolic large ribosomal subunit (sensu Eukaryota) ; GO:0005842 | inferred from sequence or structural similarity with NCBI_gi:4506651	structural constituent of ribosome ; GO:0003735 | inferred from sequence or structural similarity with NCBI_gi:4506651 <newline> nucleic acid binding ; GO:0003676 | inferred from electronic annotation
021+171	021+171 G11	1.88	2.6	199	15567.5	267.5	13756.5	44	FBgn0040007	DRSC07818	RpL38		1.63127	1.95551	3.17175	-0.424233	1.26017	0.935812	2.435	-0.40969	4.11597	0.0933203	0.0219547	0.0456107	2.79064e-05	0.00121139	ENSANGG00000010093	C06B8.8	WBGene00004452	MGI:3646625	ENSG00000172809				translation ; GO:0006412 | inferred from sequence or structural similarity with NCBI_gi:4506645	cytosolic large ribosomal subunit (sensu Eukaryota) ; GO:0005842 | inferred from sequence or structural similarity with NCBI_gi:4506645 <newline> intracellular ; GO:0005622 | IEA with InterPro:IPR002675 <newline> ribosome ; GO:0005840 | IEA with InterPro:IPR002675	structural constituent of ribosome ; GO:0003735 | inferred from sequence or structural similarity with NCBI_gi:4506645 <newline> nucleic acid binding ; GO:0003676 | inferred from electronic annotation
021+172	021+172 G11	1.43	3.93	135	13347	396	5700	14.5	FBgn0040007	DRSC07818	RpL38		1.35767	2.36864	1.99256	2.00761	1.11163	1.24174	1.15618	1.5113	4.93506	4.80617	0.0219547	0.0456107	2.79064e-05	0.00121139	ENSANGG00000010093	C06B8.8	WBGene00004452	MGI:3646625	ENSG00000172809				translation ; GO:0006412 | inferred from sequence or structural similarity with NCBI_gi:4506645	cytosolic large ribosomal subunit (sensu Eukaryota) ; GO:0005842 | inferred from sequence or structural similarity with NCBI_gi:4506645 <newline> intracellular ; GO:0005622 | IEA with InterPro:IPR002675 <newline> ribosome ; GO:0005840 | IEA with InterPro:IPR002675	structural constituent of ribosome ; GO:0003735 | inferred from sequence or structural similarity with NCBI_gi:4506645 <newline> nucleic acid binding ; GO:0003676 | inferred from electronic annotation
017+164	017+164 B23	1.31	4.06	241	23280	738.5	7136.5	9.5	FBgn0023170	DRSC04651	RpL39	HDC04442	1.27003	2.40118	2.75928	3.15828	1.11815	1.42287	1.58719	1.80948	2.8864	3.23173	0.000233129	4.3583e-05	2.11081e-05	0.0121026	ENSANGG00000017731	C26F1.9	WBGene00004453	MGI:1914498	ENSG00000114019				translation ; GO:0006412 | inferred from sequence or structural similarity with SGD_LOCUS:RPL46; SGD:S0003725	cytosolic large ribosomal subunit (sensu Eukaryota) ; GO:0005842 | inferred from sequence or structural similarity with SGD_LOCUS:RPL46; SGD:S0003725 <newline> ribosome ; GO:0005840 | non-traceable author statement	structural constituent of ribosome ; GO:0003735 | inferred from sequence or structural similarity with SGD_LOCUS:RPL46; SGD:S0003725 <newline> nucleic acid binding ; GO:0003676 | inferred from electronic annotation
017+165	017+165 B23	1.42	3.9	154	11102	451.5	4704	10.5	FBgn0023170	DRSC04651	RpL39	HDC04442	1.35066	2.36098	5.2059	3.30192	1.19697	1.38	3.24896	2.33904	6.27415	4.0739	0.000233129	4.3583e-05	2.11081e-05	0.0121026	ENSANGG00000017731	C26F1.9	WBGene00004453	MGI:1914498	ENSG00000114019				translation ; GO:0006412 | inferred from sequence or structural similarity with SGD_LOCUS:RPL46; SGD:S0003725	cytosolic large ribosomal subunit (sensu Eukaryota) ; GO:0005842 | inferred from sequence or structural similarity with SGD_LOCUS:RPL46; SGD:S0003725 <newline> ribosome ; GO:0005840 | non-traceable author statement	structural constituent of ribosome ; GO:0003735 | inferred from sequence or structural similarity with SGD_LOCUS:RPL46; SGD:S0003725 <newline> nucleic acid binding ; GO:0003676 | inferred from electronic annotation
010+167	010+167 M07	1.37	4.25	36.5	2735	119.5	1007	11	FBgn0003279	DRSC16833	RpL4	HDC15989	1.31481	2.44692	2.4265	2.69687	1.15207	1.41684	1.68138	1.50515	3.12398	2.93773	0.175589	0.000792499	0.000330181	0.259308	ENSANGG00000018173	B0041.4	WBGene00004415	MGI:1915141	ENSG00000174444		Drosophila_LD_proteome		translation ; GO:0006412 | inferred from sequence or structural similarity with UniProt:P50878	lipid particle ; GO:0005811 | inferred from direct assay <newline> cytosolic large ribosomal subunit (sensu Eukaryota) ; GO:0005842 | inferred from sequence or structural similarity with UniProt:P50878	structural constituent of ribosome ; GO:0003735 | inferred from sequence or structural similarity with UniProt:P50878 <newline> nucleic acid binding ; GO:0003676 | inferred from electronic annotation
010+168	010+168 M07	1.08	2.96	60.5	5473	68	255	4	FBgn0003279	DRSC16833	RpL4	HDC15989	1.07696	2.08519	4.54237	4.55688	1.05644	1.86996	1.0304	2.36533	4.97673	8.79431	0.175589	0.000792499	0.000330181	0.259308	ENSANGG00000018173	B0041.4	WBGene00004415	MGI:1915141	ENSG00000174444		Drosophila_LD_proteome		translation ; GO:0006412 | inferred from sequence or structural similarity with UniProt:P50878	lipid particle ; GO:0005811 | inferred from direct assay <newline> cytosolic large ribosomal subunit (sensu Eukaryota) ; GO:0005842 | inferred from sequence or structural similarity with UniProt:P50878	structural constituent of ribosome ; GO:0003735 | inferred from sequence or structural similarity with UniProt:P50878 <newline> nucleic acid binding ; GO:0003676 | inferred from electronic annotation
013+179	013+179 A06	1.52	3.45	215.5	16896.5	509	9323	17.5	FBgn0003941	DRSC00782	RpL40	HDC00707	1.41871	2.23837	4.52041	1.49139	1.2936	1.36323	3.2166	1.01308	7.80649	3.06617	5.98119e-08	3.4023e-08	2.03846e-18	4.22367e-08	ENSANGG00000007669	ZK1010.1	WBGene00006728	MGI:3643360			Drosophila_LD_proteome		translation ; GO:0006412 | traceable author statement <newline> protein modification process ; GO:0006464 | inferred from sequence or structural similarity <newline> ubiquitin cycle ; GO:0006512 | inferred from sequence or structural similarity <newline> ubiquitin-dependent protein catabolic process ; GO:0006511 | inferred from sequence or structural similarity <newline> ATP-dependent proteolysis…	lipid particle ; GO:0005811 | inferred from direct assay <newline> cytosolic large ribosomal subunit (sensu Eukaryota) ; GO:0005842 | inferred from direct assay <newline> ribosome ; GO:0005840 | non-traceable author statement <newline> cytoplasm ; GO:0005737 | non-traceable author statement <newline> nucleus ; GO:0005634 | non-traceable author statement	protein binding ; GO:0005515 | inferred from sequence or structural similarity <newline> structural constituent of ribosome ; GO:0003735 | traceable author statement <newline> nucleic acid binding ; GO:0003676 | inferred from electronic annotation
013+180	013+180 A06	1.48	3.36	245	18130	605.5	9400.5	17	FBgn0003941	DRSC00782	RpL40	HDC00707	1.39204	2.21194	5.43469	1.47481	1.25394	1.23957	3.17083	0.878773	8.69787	2.91975	5.98119e-08	3.4023e-08	2.03846e-18	4.22367e-08	ENSANGG00000007669	ZK1010.1	WBGene00006728	MGI:3643360			Drosophila_LD_proteome		translation ; GO:0006412 | traceable author statement <newline> protein modification process ; GO:0006464 | inferred from sequence or structural similarity <newline> ubiquitin cycle ; GO:0006512 | inferred from sequence or structural similarity <newline> ubiquitin-dependent protein catabolic process ; GO:0006511 | inferred from sequence or structural similarity <newline> ATP-dependent proteolysis…	lipid particle ; GO:0005811 | inferred from direct assay <newline> cytosolic large ribosomal subunit (sensu Eukaryota) ; GO:0005842 | inferred from direct assay <newline> ribosome ; GO:0005840 | non-traceable author statement <newline> cytoplasm ; GO:0005737 | non-traceable author statement <newline> nucleus ; GO:0005634 | non-traceable author statement	protein binding ; GO:0005515 | inferred from sequence or structural similarity <newline> structural constituent of ribosome ; GO:0003735 | traceable author statement <newline> nucleic acid binding ; GO:0003676 | inferred from electronic annotation
032+156	032+156 C01	1.4	3.75	398.5	32171	1093.5	12802.5	12	FBgn0039857	DRSC14323	RpL6	HDC16594	1.33647	2.32176	1.35821	1.55869	1.0976	1.19633	1.06924	1.12211	2.44108	0.507736	0.555886	0.763376	0.0375049	0.587148	ENSANGG00000018324	R151.3	WBGene00004417	MGI:108057	ENSG00000089009		Drosophila_LD_proteome		translation ; GO:0006412 | inferred from electronic annotation	lipid particle ; GO:0005811 | inferred from direct assay <newline> cytosolic large ribosomal subunit (sensu Eukaryota) ; GO:0005842 | inferred from sequence or structural similarity with UniProt:Q02878	nucleic acid binding ; GO:0003676 | inferred from electronic annotation <newline> structural constituent of ribosome ; GO:0003735 | inferred from electronic annotation
032+157	032+157 C01	1.37	3.7	417	34660	1105	12890.5	12	FBgn0039857	DRSC14323	RpL6	HDC16594	1.31481	2.30833	0.901938	1.61525	1.05425	1.14468	0.734362	1.12355	3.34302	2.81948	0.555886	0.763376	0.0375049	0.587148	ENSANGG00000018324	R151.3	WBGene00004417	MGI:108057	ENSG00000089009		Drosophila_LD_proteome		translation ; GO:0006412 | inferred from electronic annotation	lipid particle ; GO:0005811 | inferred from direct assay <newline> cytosolic large ribosomal subunit (sensu Eukaryota) ; GO:0005842 | inferred from sequence or structural similarity with UniProt:Q02878	nucleic acid binding ; GO:0003676 | inferred from electronic annotation <newline> structural constituent of ribosome ; GO:0003735 | inferred from electronic annotation
014+157	014+157 D21	1.39	3.705	213.5	18838.2	576	7521.25	15.25	FBgn0005593	DRSC03417	RpL7	HDC01758	1.3293	2.30968	3.44835	1.65165	1.14392	1.21466	2.32735	1.22955	4.4108	2.23078	0.000832745	0.00206777	0.000476637	0.0192579		F53G12.10	WBGene00004418	MGI:98073	ENSG00000169216		Drosophila_LD_proteome		translation ; GO:0006412 | inferred from sequence or structural similarity with UniProt:P05426 <newline> regulation of translation ; GO:0006445 | inferred from electronic annotation <newline> proteolysis ; GO:0006508 | inferred from electronic annotation	cytosolic large ribosomal subunit (sensu Eukaryota) ; GO:0005842 | inferred from sequence or structural similarity with UniProt:P05426 <newline> ribosome ; GO:0005840 | non-traceable author statement	structural constituent of ribosome ; GO:0003735 | inferred from sequence or structural similarity with UniProt:P05426 <newline> mR binding ; GO:0003729 | non-traceable author statement <newline> rR binding ; GO:0019843 | non-traceable author statement <newline> cysteine-type endopeptidase activity ; GO:0004197 | inferred from electronic annotation <newline> transcription regulator activity ; GO:0…
014+158	014+158 D21	1.34	3.84	296	24620	829	8715.5	8	FBgn0005593	DRSC03417	RpL7	HDC01758	1.29267	2.34547	3.16143	1.97089	1.15851	1.38716	2.18857	1.58564	3.52976	3.03264	0.000832745	0.00206777	0.000476637	0.0192579		F53G12.10	WBGene00004418	MGI:98073	ENSG00000169216		Drosophila_LD_proteome		translation ; GO:0006412 | inferred from sequence or structural similarity with UniProt:P05426 <newline> regulation of translation ; GO:0006445 | inferred from electronic annotation <newline> proteolysis ; GO:0006508 | inferred from electronic annotation	cytosolic large ribosomal subunit (sensu Eukaryota) ; GO:0005842 | inferred from sequence or structural similarity with UniProt:P05426 <newline> ribosome ; GO:0005840 | non-traceable author statement	structural constituent of ribosome ; GO:0003735 | inferred from sequence or structural similarity with UniProt:P05426 <newline> mR binding ; GO:0003729 | non-traceable author statement <newline> rR binding ; GO:0019843 | non-traceable author statement <newline> cysteine-type endopeptidase activity ; GO:0004197 | inferred from electronic annotation <newline> transcription regulator activity ; GO:0…
021+171	021+171 J07	1.69	2.53	203.5	22447	294	12753.5	52.5	FBgn0024939	DRSC08695	RpL8	HDC08110	1.52473	1.92822	1.87056	-0.618111	1.15363	0.90852	1.44506	-0.579291	2.33747	-1.3325	0.3308	0.437156	0.246129	0.141852	ENSANGG00000007927	B0250.1	WBGene00004413	MGI:1350927	ENSG00000161016				translation ; GO:0006412 | inferred from sequence or structural similarity	cytosolic large ribosomal subunit (sensu Eukaryota) ; GO:0005842 | inferred from sequence or structural similarity	structural constituent of ribosome ; GO:0003735 | inferred from sequence or structural similarity <newline> mR binding ; GO:0003729 | inferred from electronic annotation
021+172	021+172 J07	1.39	4.06	105	13069	321	5067.5	16	FBgn0024939	DRSC08695	RpL8	HDC08110	1.3293	2.40118	1.51615	2.27931	1.08326	1.27428	0.84684	1.71571	2.01985	3.74904	0.3308	0.437156	0.246129	0.141852	ENSANGG00000007927	B0250.1	WBGene00004413	MGI:1350927	ENSG00000161016				translation ; GO:0006412 | inferred from sequence or structural similarity	cytosolic large ribosomal subunit (sensu Eukaryota) ; GO:0005842 | inferred from sequence or structural similarity	structural constituent of ribosome ; GO:0003735 | inferred from sequence or structural similarity <newline> mR binding ; GO:0003729 | inferred from electronic annotation
014+157	014+157 H14	1.39	3.53	195.5	21557	590	8115	9.5	FBgn0015756	DRSC03418	RpL9	HDC01946	1.3293	2.2613	3.44835	1.26542	1.14392	1.16627	2.32735	0.960267	5.85744	2.99466	0.00127318	0.00294143	1.97848e-07	0.0251786	ENSANGG00000008529	R13A5.8	WBGene00004420	MGI:1298373	ENSG00000163682				translation ; GO:0006412 | inferred from sequence or structural similarity with UniProt:P17077	cytosolic large ribosomal subunit (sensu Eukaryota) ; GO:0005842 | inferred from sequence or structural similarity with UniProt:P17077 <newline> ribosome ; GO:0005840 | non-traceable author statement	structural constituent of ribosome ; GO:0003735 | inferred from sequence or structural similarity with UniProt:P17077 <newline> nucleic acid binding ; GO:0003676 | inferred from electronic annotation
014+158	014+158 H14	1.33	3.54	212	16863	538	5640.5	9	FBgn0015756	DRSC03418	RpL9	HDC01946	1.28518	2.26413	3.01492	1.53644	1.15102	1.30581	2.08472	1.26465	4.82054	3.32235	0.00127318	0.00294143	1.97848e-07	0.0251786	ENSANGG00000008529	R13A5.8	WBGene00004420	MGI:1298373	ENSG00000163682				translation ; GO:0006412 | inferred from sequence or structural similarity with UniProt:P17077	cytosolic large ribosomal subunit (sensu Eukaryota) ; GO:0005842 | inferred from sequence or structural similarity with UniProt:P17077 <newline> ribosome ; GO:0005840 | non-traceable author statement	structural constituent of ribosome ; GO:0003735 | inferred from sequence or structural similarity with UniProt:P17077 <newline> nucleic acid binding ; GO:0003676 | inferred from electronic annotation
[truncated: 842 more rows]
