# Supplementary material for: COPI Complex Is a Regulator of Lipid Homeostasis
Source: PLoS Biol. 2008 Nov 25;6(11):e292. doi: 10.1371/journal.pbio.0060292 (PMC2586367; doi:10.1371/journal.pbio.0060292)
Supplement: Table S10 — (848 KB XLS) [file pbio.0060292.st010.xls]

## Sheet: Table S6
Drosophila secondary screen
Flybase_id	DRSC Amplicon	Gene	Well	Plate	Nuclei Count	Nuclei TotalArea	LD Count	LD TotalArea	LD Average Size	LD_Area_per_Nuclei_Area_log2	LD_Count_per_Nuclei_Count_log2	Median normalized LD_Area_per_Nuclei_Area_log2	Median normalized LD_Count_per_Nuclei_Count_log2
FBgn0052132	DRSC23128	CG32132	a01	VA1A	3240	52.184	4568	15.14	0	-1.78524	0.495569	0.284981	0.62237
FBgn0032104	DRSC26019	CG17009	a02	VA1A	2613	24.02	4042	15.33	0	-0.647878	0.629362	1.42235	0.756163
FBgn0033721	DRSC28093	CG13159	a03	VA1A	3359	51.605	4420	18.04	0	-1.51631	0.396015	0.553912	0.522815
FBgn0028490	DRSC30647	CG31705	a04	VA1A	3505	55.088	3540	14.97	0	-1.87966	0.0143349	0.19056	0.141136
FBgn0033425	DRSC30776	CG1884	a05	VA1A	3241	52.362	4790	21.52	0	-1.28284	0.563587	0.787381	0.690388
FBgn0020386	DRSC30826	Pk61C	a06	VA1A	3513	50.744	3011	9.71	0	-2.38569	-0.222461	-0.315471	-0.09566
FBgn0016061	DRSC30954	side	a07	VA1A	3657	49.608	2806	9.24	0	-2.42461	-0.382146	-0.354385	-0.255345
FBgn0000382	DRSC31059	csw	a08	VA1A	3612	53.602	3135	11.91	0	-2.17011	-0.204332	-0.0998899	-0.0775316
FBgn0028509	DRSC31187	cenG1A	a09	VA1A	2318	19.645	2882	10.11	0	-0.958379	0.31419	1.11184	0.440991
FBgn0014001	DRSC31373	Pak	a10	VA1A	3865	53.703	2645	9.68	0	-2.47192	-0.547201	-0.4017	-0.4204
FBgn0011571	DRSC31434	caz	a11	VA1A	3280	45.864	2259	7.8	0	-2.55582	-0.538012	-0.485593	-0.411211
FBgn0038947	DRSC31665	sar1	a12	VA1A	3271	48.015	3148	14.65	0	-1.71258	-0.0552962	0.357639	0.0715047
FBgn0030150	DRSC25087	CG15321	b01	VA1A	3394	51.507	3753	13.23	0	-1.96096	0.145058	0.109268	0.271859
FBgn0016672	DRSC26058	Ipp	b02	VA1A	2076	32.177	2691	9.71	0	-1.72849	0.374336	0.341737	0.501137
FBgn0011787	DRSC28525	mRpL12	b03	VA1A	3201	43.518	3134	10.08	0	-2.11012	-0.0305175	-0.0398931	0.0962834
FBgn0028490	DRSC30648	CG31705	b04	VA1A	3225	53.299	4107	18.45	0	-1.53049	0.348786	0.539736	0.475587
FBgn0004638	DRSC30805	drk	b05	VA1A	3498	50.512	3344	12.93	0	-1.9659	-0.0649554	0.10432	0.0618454
FBgn0014073	DRSC30829	Tie	b06	VA1A	3344	48.191	2572	8.39	0	-2.52202	-0.378684	-0.451798	-0.251883
FBgn0051158	DRSC30963	CG31158	b07	VA1A	3379	46.3	2535	7.92	0	-2.54744	-0.414611	-0.477216	-0.28781
FBgn0000382	DRSC31060	csw	b08	VA1A	3362	49.807	2829	9.03	0	-2.46355	-0.249028	-0.393327	-0.122227
FBgn0028509	DRSC31188	cenG1A	b09	VA1A	3822	52.321	2581	8.32	0	-2.65273	-0.566398	-0.582511	-0.439597
FBgn0014001	DRSC31374	Pak	b10	VA1A	3760	50.998	2757	10.13	0	-2.33181	-0.447633	-0.261583	-0.320833
FBgn0011571	DRSC31435	caz	b11	VA1A	3356	49.018	2511	8.88	0	-2.46468	-0.418481	-0.394457	-0.29168
FBgn0038947	DRSC31666	sar1	b12	VA1A	3412	37.939	2400	8.65	0	-2.13291	-0.507583	-0.0626861	-0.380782
FBgn0030903	DRSC25283	CG15060	c01	VA1A	3450	54.13	4422	17.48	0	-1.63072	0.358103	0.4395	0.484904
FBgn0033945	DRSC26377	CG12868	c02	VA1A	3497	49.65	3797	13.57	0	-1.87137	0.118742	0.19885	0.245543
FBgn0038225	DRSC28682	CG8489	c03	VA1A	3199	45.63	3466	12.43	0	-1.87616	0.115651	0.194067	0.242452
FBgn0032400	DRSC30667	CG6770	c04	VA1A	3525	48.158	3465	13.62	0	-1.82205	-0.0247679	0.248175	0.102033
FBgn0004638	DRSC30806	drk	c05	VA1A	3507	48.475	2832	9.58	0	-2.33914	-0.308416	-0.26892	-0.181615
FBgn0014073	DRSC30830	Tie	c06	VA1A	3430	45.197	2316	7.32	0	-2.62631	-0.566573	-0.556088	-0.439772
FBgn0051158	DRSC30964	CG31158	c07	VA1A	3441	45.755	2957	9.92	0	-2.20552	-0.218694	-0.135294	-0.0918928
FBgn0000709	DRSC31111	fliI	c08	VA1A	3534	46.332	2251	7.05	0	-2.71631	-0.650736	-0.64609	-0.523935
FBgn0086357	DRSC31245	Sec61alpha	c09	VA1A	3802	50.12	4431	11.04	0	-2.18265	0.220874	-0.112423	0.347675
FBgn0015279	DRSC31379	Pi3K92E	c10	VA1A	3752	50.442	2573	9.84	0	-2.3579	-0.544208	-0.287672	-0.417407
FBgn0027571	DRSC31576	CG3523	c11	VA1A	3063	48.685	2625	8.61	0	-2.49939	-0.222628	-0.429169	-0.0958271
FBgn0034948	DRSC32067	CG3825	c12	VA1A	3233	32.746	2064	7.6	0	-2.10725	-0.647431	-0.0370239	-0.52063
FBgn0039284	DRSC25284	CG13652	d01	VA1A	3468	50.552	4297	14.4	0	-1.8117	0.309226	0.258524	0.436027
FBgn0030341	DRSC26718	CG1967	d02	VA1A	3294	51.859	3360	16.33	0	-1.66707	0.0286207	0.403154	0.155422
FBgn0033644	DRSC28985	CG8234	d03	VA1A	3629	50.141	3732	15.1	0	-1.73144	0.0403769	0.338781	0.167178
FBgn0011708	DRSC30695	Syx5	d04	VA1A	3646	52.331	3840	15.72	0	-1.73506	0.0747917	0.335159	0.201593
FBgn0003031	DRSC30807	pAbp	d05	VA1A	1719	32.685	2701	18.75	0.01	-0.801738	0.651924	1.26849	0.778725
FBgn0025725	DRSC30831	alphaCop	d06	VA1A	2547	24.621	5319	24.17	0	-0.0266719	1.06236	2.04355	1.18916
FBgn0051302	DRSC30969	CG31302	d07	VA1A	3603	47.403	2332	7.04	0	-2.75133	-0.627631	-0.681108	-0.50083
FBgn0000709	DRSC31112	fliI	d08	VA1A	3688	50.601	2475	8.95	0	-2.49921	-0.57541	-0.428983	-0.448609
FBgn0086357	DRSC31246	Sec61alpha	d09	VA1A	4280	55.446	2156	6.62	0	-3.06618	-0.989254	-0.995957	-0.862453
FBgn0015279	DRSC31380	Pi3K92E	d10	VA1A	3929	52.522	2429	9.09	0	-2.53057	-0.6938	-0.460346	-0.566999
FBgn0027571	DRSC31577	CG3523	d11	VA1A	2595	41.174	1364	4.75	0	-3.11573	-0.927891	-1.04551	-0.80109
FBgn0034948	DRSC32068	CG3825	d12	VA1A	2711	40.086	2569	7.3	0	-2.45713	-0.0776182	-0.386907	0.0491827
FBgn0033691	DRSC25286	CG8860	e01	VA1A	3495	52.531	3725	13.99	0	-1.90877	0.091948	0.16145	0.218749
FBgn0039832	DRSC27442	CG15563	e02	VA1A	3679	53.223	3652	14.01	0	-1.92559	-0.0106269	0.144631	0.116174
FBgn0040794	DRSC29419	CG13056	e03	VA1A	3512	48.673	3574	14.31	0	-1.7661	0.0252468	0.304125	0.152048
FBgn0011708	DRSC30696	Syx5	e04	VA1A	3676	52.198	3184	13.67	0	-1.93298	-0.207296	0.137242	-0.0804956
FBgn0003031	DRSC30808	pAbp	e05	VA1A	2546	40.421	3632	15.63	0	-1.37079	0.512532	0.699436	0.639333
FBgn0025725	DRSC30832	alphaCop	e06	VA1A	3436	51.113	5845	27.29	0	-0.905318	0.766473	1.16491	0.893274
FBgn0051302	DRSC30970	CG31302	e07	VA1A	3597	49.372	2962	9.77	0	-2.33726	-0.280223	-0.267039	-0.153422
FBgn0040950	DRSC31141	CG13990	e08	VA1A	3609	51.123	2424	8.32	0	-2.61932	-0.574209	-0.549094	-0.447409
FBgn0013749	DRSC31253	Arf102F	e09	VA1A	3493	48.119	2463	7.47	0	-2.68743	-0.50405	-0.617203	-0.377249
FBgn0003501	DRSC31405	Src64B	e10	VA1A	3634	48.545	2774	9.18	0	-2.40276	-0.389591	-0.332533	-0.26279
FBgn0000340	DRSC31599	cno	e11	VA1A	878	7.972	2526	8.21	0	0.0424405	1.52456	2.11266	1.65136
FBgn0033379	DRSC32155	Mys45A	e12	VA1A	1218	14.318	1831	9.78	0.01	-0.549924	0.588118	1.5203	0.714919
FBgn0050035	DRSC25701	CG30035	f01	VA1A	3370	51.949	4295	16.31	0	-1.67134	0.34991	0.398884	0.47671
FBgn0039766	DRSC27663	CG15536	f02	VA1A	3647	55.924	3949	16.18	0	-1.78926	0.114777	0.280968	0.241578
FBgn0036541	DRSC29802	CG12486	f03	VA1A	3729	56.553	3937	18.55	0	-1.60818	0.0783079	0.462039	0.205109
FBgn0033029	DRSC30745	l(2)NC136	f04	VA1A	3997	57.916	3538	15.59	0	-1.89334	-0.175984	0.176882	-0.0491827
FBgn0004378	DRSC30823	Klp61F	f05	VA1A	2258	35.936	3054	12.93	0	-1.47471	0.435655	0.595516	0.562455
FBgn0053207	DRSC30938	pxb	f06	VA1A	3661	48.969	2683	8.84	0	-2.46975	-0.448391	-0.399527	-0.32159
FBgn0015790	DRSC31008	Rab11	f07	VA1A	3632	51.425	2921	12.15	0	-2.08151	-0.314302	-0.0112901	-0.187501
FBgn0040950	DRSC31142	CG13990	f08	VA1A	3802	55.186	3013	11.6	0	-2.25018	-0.335558	-0.179954	-0.208757
FBgn0013749	DRSC31254	Arf102F	f09	VA1A	3887	51.388	1693	4.84	0	-3.40835	-1.19908	-1.33813	-1.07227
FBgn0003501	DRSC31406	Src64B	f10	VA1A	3796	54.525	2505	8.61	0	-2.66283	-0.599669	-0.592609	-0.472869
FBgn0000340	DRSC31600	cno	f11	VA1A	3496	50.324	2252	8.58	0	-2.5522	-0.634498	-0.481974	-0.507697
FBgn0033379	DRSC32156	Mys45A	f12	VA1A	1908	29.447	2108	8.03	0	-1.87465	0.143814	0.195575	0.270615
FBgn0038034	DRSC25711	Cyp9f3Psi	g01	VA1A	3635	56.782	3903	18	0	-1.65744	0.102628	0.412787	0.229429
FBgn0037433	DRSC27860	CG17919	g02	VA1A	3655	53.4	3601	13.45	0	-1.98923	-0.0214738	0.0809899	0.105327
FBgn0086758	DRSC30626	CG31666	g03	VA1A	3563	57.013	3804	17.73	0	-1.6851	0.0944248	0.385125	0.221226
FBgn0033029	DRSC30746	l(2)NC136	g04	VA1A	4090	61.889	4179	18.77	0	-1.72125	0.0310569	0.348969	0.157858
FBgn0004378	DRSC30824	Klp61F	g05	VA1A	2512	39.334	3475	13.32	0	-1.56218	0.468177	0.508041	0.594977
FBgn0053207	DRSC30939	pxb	g06	VA1A	3663	48.921	2966	9.63	0	-2.34485	-0.304507	-0.274623	-0.177706
FBgn0003886	DRSC31014	alphaTub85E	g07	VA1A	4023	50.804	2928	8.42	0	-2.59305	-0.458356	-0.522826	-0.331555
FBgn0003177	DRSC31181	pyd	g08	VA1A	3200	41.837	2140	5.88	0	-2.83089	-0.580461	-0.760668	-0.45366
FBgn0010247	DRSC31320	Parp	g09	VA1A	3700	55.233	2642	10.41	0	-2.40756	-0.485895	-0.337337	-0.359094
FBgn0010348	DRSC31426	Arf79F	g10	VA1A	2918	43.996	5469	22.92	0	-0.940765	0.906297	1.12946	1.0331
FBgn0027049	DRSC31603	DDB1	g11	VA1A	3099	40.434	2136	6.82	0	-2.56773	-0.536891	-0.497502	-0.41009
FBgn0003963	DRSC32226	ush	g12	VA1A	3143	44.545	2118	6.81	0	-2.70954	-0.56944	-0.639313	-0.442639
FBgn0000083	DRSC25715	AnnIX	h01	VA1A	3137	43.983	4197	16.33	0	-1.42942	0.419973	0.640802	0.546774
FBgn0036610	DRSC27898	CG13058	h02	VA1A	3746	55.255	4326	16.77	0	-1.72022	0.207683	0.350001	0.334484
FBgn0086758	DRSC30627	CG31666	h03	VA1A	3609	58.98	3831	16.26	0	-1.8589	0.0861219	0.211325	0.212923
FBgn0033425	DRSC30775	CG1884	h04	VA1A	3687	59.367	4386	23.15	0.01	-1.35865	0.250458	0.711574	0.377259
FBgn0020386	DRSC30825	Pk61C	h05	VA1A	3377	48.353	3210	13.04	0	-1.89066	-0.0731689	0.179562	0.053632
FBgn0016061	DRSC30953	side	h06	VA1A	3472	48.067	2837	9.17	0	-2.39005	-0.291401	-0.31983	-0.1646
FBgn0003651	DRSC31025	svp	h07	VA1A	3635	53.243	2974	11.31	0	-2.23499	-0.289551	-0.164769	-0.16275
FBgn0003177	DRSC31182	pyd	h08	VA1A	3171	48.418	2692	11.62	0	-2.05893	-0.236259	0.0112901	-0.109459
FBgn0010247	DRSC31321	Parp	h09	VA1A	3616	54.515	2378	11.46	0	-2.25005	-0.604646	-0.179823	-0.477845
FBgn0010348	DRSC31427	Arf79F	h10	VA1A	3881	55.411	4356	14.97	0	-1.8881	0.166576	0.182125	0.293376
FBgn0027049	DRSC31604	DDB1	h11	VA1A	3160	31.524	1979	5.24	0	-2.58881	-0.675153	-0.518588	-0.548352
FBgn0003963	DRSC32227	ush	h12	VA1A	3283	43.549	2366	6.77	0	-2.68541	-0.472565	-0.615188	-0.345764
FBgn0052132	DRSC23128	CG32132	a01	VA1B	3039	45.012	3660	14.18	0	-1.66645	0.268247	0.286553	0.324642
FBgn0032104	DRSC26019	CG17009	a02	VA1B	3168	45.651	3587	13.08	0	-1.80328	0.179205	0.149721	0.2356
FBgn0033721	DRSC28093	CG13159	a03	VA1B	3053	44.315	4337	13.42	0	-1.72341	0.50647	0.229595	0.562864
FBgn0028490	DRSC30647	CG31705	a04	VA1B	3617	57.29	3873	15.35	0	-1.90004	0.0986579	0.0529606	0.155052
FBgn0033425	DRSC30776	CG1884	a05	VA1B	3088	50.665	4386	19.95	0	-1.3446	0.506233	0.608405	0.562628
FBgn0020386	DRSC30826	Pk61C	a06	VA1B	3217	46.748	3577	12.58	0	-1.89377	0.153034	0.0592325	0.209429
FBgn0016061	DRSC30954	side	a07	VA1B	3499	52.317	3084	10.01	0	-2.38584	-0.18214	-0.432833	-0.125745
FBgn0000382	DRSC31059	csw	a08	VA1B	3230	46.153	2645	8.6	0	-2.42402	-0.288266	-0.471011	-0.231872
FBgn0028509	DRSC31187	cenG1A	a09	VA1B	3366	48.126	2740	8.97	0	-2.42364	-0.296859	-0.470631	-0.240465
FBgn0014001	DRSC31373	Pak	a10	VA1B	3419	46.951	2369	7.01	0	-2.74367	-0.529296	-0.790664	-0.472902
FBgn0011571	DRSC31434	caz	a11	VA1B	3170	45.969	2032	8.82	0	-2.38181	-0.641582	-0.428805	-0.585188
FBgn0038947	DRSC31665	sar1	a12	VA1B	3337	49.07	3416	16.27	0	-1.59263	0.0337563	0.360378	0.0901509
FBgn0030150	DRSC25087	CG15321	b01	VA1B	3015	43.261	3257	11.57	0	-1.90268	0.111386	0.0503271	0.16778
FBgn0016672	DRSC26058	Ipp	b02	VA1B	1958	31.61	2155	7.38	0	-2.09869	0.138307	-0.145683	0.194702
FBgn0011787	DRSC28525	mRpL12	b03	VA1B	3349	48.935	3773	13.94	0	-1.81164	0.171982	0.141369	0.228376
FBgn0028490	DRSC30648	CG31705	b04	VA1B	2861	28.651	3652	15.24	0	-0.910723	0.352167	1.04228	0.408562
FBgn0004638	DRSC30805	drk	b05	VA1B	3494	51.339	3825	14.05	0	-1.86949	0.13058	0.0835202	0.186975
FBgn0014073	DRSC30829	Tie	b06	VA1B	3417	48.169	3090	10.52	0	-2.19497	-0.145123	-0.241965	-0.0887288
FBgn0051158	DRSC30963	CG31158	b07	VA1B	3076	41.853	2663	7.57	0	-2.46697	-0.208003	-0.513961	-0.151609
FBgn0000382	DRSC31060	csw	b08	VA1B	3318	45.769	2758	7.6	0	-2.5903	-0.266691	-0.637294	-0.210297
FBgn0028509	DRSC31188	cenG1A	b09	VA1B	3353	45.29	2338	6.71	0	-2.75481	-0.520178	-0.801803	-0.463783
FBgn0014001	DRSC31374	Pak	b10	VA1B	3560	48.913	2508	7.93	0	-2.62483	-0.50534	-0.67182	-0.448945
FBgn0011571	DRSC31435	caz	b11	VA1B	2948	41.555	2185	7.95	0	-2.386	-0.432103	-0.43299	-0.375709
FBgn0038947	DRSC31666	sar1	b12	VA1B	3132	43.255	1624	5.4	0	-3.00184	-0.947533	-1.04883	-0.891138
FBgn0030903	DRSC25283	CG15060	c01	VA1B	3173	43.82	3053	11.21	0	-1.9668	-0.0556199	-0.0137979	0.000774637
FBgn0033945	DRSC26377	CG12868	c02	VA1B	3324	46.14	4113	14.7	0	-1.6502	0.307271	0.302803	0.363665
FBgn0038225	DRSC28682	CG8489	c03	VA1B	3531	50.264	3824	15.43	0	-1.70379	0.115006	0.249218	0.1714
FBgn0032400	DRSC30667	CG6770	c04	VA1B	3717	52.534	3486	13.09	0	-2.00479	-0.0925661	-0.0517811	-0.0361716
FBgn0004638	DRSC30806	drk	c05	VA1B	3697	55.453	3556	13.96	0	-1.98997	-0.0560997	-0.0369613	0.000294849
FBgn0014073	DRSC30830	Tie	c06	VA1B	3607	54.002	3244	13.42	0	-2.00863	-0.153026	-0.0556229	-0.096631
FBgn0051158	DRSC30964	CG31158	c07	VA1B	3430	46.854	3010	10.49	0	-2.15916	-0.188445	-0.206152	-0.132051
FBgn0000709	DRSC31111	fliI	c08	VA1B	3577	49.201	2688	9.19	0	-2.42055	-0.412217	-0.467546	-0.355822
FBgn0086357	DRSC31245	Sec61alpha	c09	VA1B	3076	31.096	3885	9.7	0	-1.68067	0.336859	0.272333	0.393254
FBgn0015279	DRSC31379	Pi3K92E	c10	VA1B	3452	44.831	1981	5.93	0	-2.91839	-0.801204	-0.965387	-0.744809
FBgn0027571	DRSC31576	CG3523	c11	VA1B	2740	41.508	3134	10.51	0	-1.98163	0.193829	-0.0286215	0.250224
FBgn0034948	DRSC32067	CG3825	c12	VA1B	3050	43.136	2040	6.43	0	-2.746	-0.58024	-0.792996	-0.523846
FBgn0039284	DRSC25284	CG13652	d01	VA1B	3391	46.542	3354	12.18	0	-1.93402	-0.0158281	0.0189862	0.0405665
FBgn0030341	DRSC26718	CG1967	d02	VA1B	2940	42.948	3473	13.47	0	-1.67284	0.240366	0.280164	0.296761
FBgn0033644	DRSC28985	CG8234	d03	VA1B	2169	18.815	3605	13.05	0	-0.527833	0.732969	1.42517	0.789364
FBgn0011708	DRSC30695	Syx5	d04	VA1B	3464	48.805	3408	14.06	0	-1.79543	-0.0235136	0.157573	0.032881
FBgn0003031	DRSC30807	pAbp	d05	VA1B	2848	50.218	4525	22.03	0	-1.18874	0.667969	0.76427	0.724363
FBgn0025725	DRSC30831	alphaCop	d06	VA1B	3738	53.298	6989	26.6	0	-1.00266	0.902819	0.95035	0.959214
FBgn0051302	DRSC30969	CG31302	d07	VA1B	3769	51.772	2581	9.96	0	-2.37795	-0.546252	-0.424949	-0.489857
FBgn0000709	DRSC31112	fliI	d08	VA1B	3571	48.413	2597	9.44	0	-2.35854	-0.459482	-0.40553	-0.403088
FBgn0086357	DRSC31246	Sec61alpha	d09	VA1B	4153	55.184	3838	10.38	0	-2.41044	-0.113799	-0.457438	-0.0574046
FBgn0015279	DRSC31380	Pi3K92E	d10	VA1B	3632	50.241	2413	9.18	0	-2.4523	-0.589936	-0.499294	-0.533542
FBgn0027571	DRSC31577	CG3523	d11	VA1B	2511	39.881	3443	13.14	0	-1.60174	0.455404	0.351269	0.511799
FBgn0034948	DRSC32068	CG3825	d12	VA1B	2396	37.684	1891	8.23	0	-2.19499	-0.341479	-0.241983	-0.285084
FBgn0033691	DRSC25286	CG8860	e01	VA1B	3505	49.81	3943	14.29	0	-1.80143	0.169879	0.151576	0.226274
FBgn0039832	DRSC27442	CG15563	e02	VA1B	3552	48.962	3547	12.38	0	-1.98365	-0.00203225	-0.0306459	0.0543623
FBgn0040794	DRSC29419	CG13056	e03	VA1B	3262	47.284	3715	14.36	0	-1.7193	0.187605	0.233709	0.244
FBgn0011708	DRSC30696	Syx5	e04	VA1B	3371	48.58	3601	14.65	0	-1.72946	0.095221	0.223543	0.151616
FBgn0003031	DRSC30808	pAbp	e05	VA1B	2042	18.938	4211	16.6	0	-0.190101	1.04418	1.7629	1.10057
FBgn0025725	DRSC30832	alphaCop	e06	VA1B	2556	39.382	4834	21.96	0	-0.842658	0.91933	1.11035	0.975724
FBgn0051302	DRSC30970	CG31302	e07	VA1B	2385	21.122	2564	9.69	0	-1.12418	0.104407	0.828827	0.160802
FBgn0040950	DRSC31141	CG13990	e08	VA1B	3551	47.213	2309	7.66	0	-2.62377	-0.620957	-0.670763	-0.564563
FBgn0013749	DRSC31253	Arf102F	e09	VA1B	3272	46.156	2092	7.42	0	-2.63703	-0.64529	-0.684022	-0.588895
FBgn0003501	DRSC31405	Src64B	e10	VA1B	3516	47.53	2062	6.68	0	-2.83092	-0.769891	-0.877913	-0.713496
FBgn0000340	DRSC31599	cno	e11	VA1B	3542	47.256	2102	7.49	0	-2.65746	-0.752802	-0.704455	-0.696407
FBgn0033379	DRSC32155	Mys45A	e12	VA1B	1691	26.615	1772	8.05	0	-1.72518	0.0675019	0.227826	0.123897
FBgn0050035	DRSC25701	CG30035	f01	VA1B	3543	52.673	3901	14.73	0	-1.83831	0.138873	0.114699	0.195267
FBgn0039766	DRSC27663	CG15536	f02	VA1B	3485	49.466	3768	16.26	0	-1.60511	0.11264	0.347895	0.169035
FBgn0036541	DRSC29802	CG12486	f03	VA1B	3367	48.161	3730	14.5	0	-1.73181	0.147712	0.221193	0.204106
FBgn0033029	DRSC30745	l(2)NC136	f04	VA1B	3815	52.852	3668	14.14	0	-1.90218	-0.0566894	0.0508293	-0.000294849
FBgn0004378	DRSC30823	Klp61F	f05	VA1B	2725	43.4	3705	16.25	0	-1.41726	0.443217	0.53575	0.499612
FBgn0053207	DRSC30938	pxb	f06	VA1B	3468	47.195	2948	11.9	0	-1.98767	-0.234367	-0.0346672	-0.177973
FBgn0015790	DRSC31008	Rab11	f07	VA1B	3708	50.975	2667	11.59	0	-2.13691	-0.475423	-0.183904	-0.419029
FBgn0040950	DRSC31142	CG13990	f08	VA1B	3653	50.327	3012	10.9	0	-2.207	-0.27836	-0.253999	-0.221965
FBgn0013749	DRSC31254	Arf102F	f09	VA1B	3811	48.126	2704	8.32	0	-2.53216	-0.495074	-0.579156	-0.43868
FBgn0003501	DRSC31406	Src64B	f10	VA1B	3380	43.666	2183	7.74	0	-2.4961	-0.630711	-0.5431	-0.574317
FBgn0000340	DRSC31600	cno	f11	VA1B	3438	48.33	1524	5.94	0	-3.02438	-1.17371	-1.07138	-1.11731
FBgn0033379	DRSC32156	Mys45A	f12	VA1B	1672	26.33	1548	11.86	0.01	-1.1506	-0.111169	0.802402	-0.0547748
FBgn0038034	DRSC25711	Cyp9f3Psi	g01	VA1B	3800	52.356	3342	13.4	0	-1.96612	-0.185288	-0.0131166	-0.128893
FBgn0037433	DRSC27860	CG17919	g02	VA1B	3674	51.873	3589	13.52	0	-1.93989	-0.0337697	0.0131166	0.0226249
FBgn0086758	DRSC30626	CG31666	g03	VA1B	3407	52.905	3657	14.58	0	-1.85941	0.102159	0.0935919	0.158553
FBgn0033029	DRSC30746	l(2)NC136	g04	VA1B	3583	51.389	4055	15.28	0	-1.74982	0.178534	0.20319	0.234928
FBgn0004378	DRSC30824	Klp61F	g05	VA1B	2530	41.33	3896	17.34	0	-1.25309	0.622856	0.69992	0.679251
FBgn0053207	DRSC30939	pxb	g06	VA1B	3782	52.982	2831	11.84	0	-2.16183	-0.417838	-0.208828	-0.361443
FBgn0003886	DRSC31014	alphaTub85E	g07	VA1B	3924	48.994	2613	9.42	0	-2.37881	-0.586618	-0.425801	-0.530223
FBgn0003177	DRSC31181	pyd	g08	VA1B	3671	48.195	2633	9.66	0	-2.31879	-0.479466	-0.365783	-0.423071
FBgn0010247	DRSC31320	Parp	g09	VA1B	3395	45.486	2555	9.13	0	-2.31674	-0.410088	-0.363731	-0.353694
FBgn0010348	DRSC31426	Arf79F	g10	VA1B	2403	35.499	4666	23.77	0.01	-0.578636	0.95735	1.37437	1.01374
FBgn0027049	DRSC31603	DDB1	g11	VA1B	3038	41.401	1767	11.57	0.01	-1.83928	-0.78182	0.113729	-0.725425
FBgn0003963	DRSC32226	ush	g12	VA1B	2472	23.986	1632	8.68	0.01	-1.46643	-0.599038	0.48658	-0.542643
FBgn0000083	DRSC25715	AnnIX	h01	VA1B	2801	40.685	3605	12.15	0	-1.74354	0.364057	0.209465	0.420452
FBgn0036610	DRSC27898	CG13058	h02	VA1B	3526	46.869	3709	15.2	0	-1.62456	0.0729978	0.328443	0.129392
FBgn0086758	DRSC30627	CG31666	h03	VA1B	3079	29.944	3667	15.58	0	-0.942572	0.252138	1.01043	0.308533
FBgn0033425	DRSC30775	CG1884	h04	VA1B	3351	50.791	3673	19.45	0.01	-1.3848	0.132367	0.568203	0.188762
FBgn0020386	DRSC30825	Pk61C	h05	VA1B	3579	52.393	3086	12.19	0	-2.10368	-0.213818	-0.150671	-0.157424
FBgn0016061	DRSC30953	side	h06	VA1B	3691	51.865	3303	12.82	0	-2.01637	-0.160235	-0.0633598	-0.10384
FBgn0003651	DRSC31025	svp	h07	VA1B	3535	50.899	3083	11.63	0	-2.12979	-0.197375	-0.176781	-0.140981
FBgn0003177	DRSC31182	pyd	h08	VA1B	2795	25.826	2647	10.1	0	-1.35447	-0.0784901	0.598536	-0.0220955
FBgn0010247	DRSC31321	Parp	h09	VA1B	1703	16.336	2436	11.99	0	-0.446223	0.516436	1.50678	0.57283
FBgn0010348	DRSC31427	Arf79F	h10	VA1B	3555	48.034	3801	18.87	0	-1.34796	0.0965295	0.605044	0.152924
FBgn0027049	DRSC31604	DDB1	h11	VA1B	2843	39.256	1544	8.2	0.01	-2.25922	-0.880741	-0.306212	-0.824347
FBgn0003963	DRSC32227	ush	h12	VA1B	2680	37.97	1611	6.16	0	-2.62386	-0.734277	-0.670852	-0.677882
FBgn0052029	DRSC32380	CG32029	a01	VA2A	2953	50.283	3722	13.32	0	-1.91648	0.333897	0.064398	0.410298
FBgn0003279	DRSC32561	RpL4	a02	VA2A	2020	35.58	3877	12.56	0	-1.50223	0.940585	0.478645	1.01699
FBgn0005630	DRSC32750	lola	a03	VA2A	3294	54.81	4544	20.36	0	-1.4287	0.464122	0.552173	0.540523
FBgn0040010	DRSC33260	CG17493	a04	VA2A	3524	58.395	3977	17.53	0	-1.73602	0.174467	0.244856	0.250868
FBgn0039084	DRSC33544	CG10175	a05	VA2A	3305	56.071	3530	14.6	0	-1.94129	0.0950179	0.0395882	0.171419
FBgn0037207	DRSC34281	Mes2	a06	VA2A	3339	56.589	3605	13.57	0	-2.0601	0.110583	-0.0792263	0.186984
FBgn0037346	DRSC34425	eIF-5C	a07	VA2A	3295	47.754	3256	13.17	0	-1.85837	-0.0171778	0.122508	0.0592233
FBgn0050069	DRSC34630	CG30069	a08	VA2A	3505	56.483	2872	11.59	0	-2.28494	-0.287359	-0.304062	-0.210958
FBgn0034802	DRSC35300	CG3800	a09	VA2A	3430	55.443	2822	11.3	0	-2.29468	-0.281491	-0.313808	-0.20509
FBgn0029176	DRSC35716	Ef1gamma	a10	VA2A	3227	46.755	1815	5.98	0	-2.9669	-0.830224	-0.986029	-0.753823
FBgn0037153	DRSC35909	olf413	a11	VA2A	2668	37.55	1105	3.66	0	-3.3589	-1.27171	-1.37802	-1.19531
FBgn0030342	DRSC36158	CG10347	a12	VA2A	2414	37.212	1225	5.4	0	-2.78474	-0.978644	-0.803862	-0.902243
FBgn0052029	DRSC32381	CG32029	b01	VA2A	3105	57.198	4352	17.09	0	-1.74281	0.487085	0.238062	0.563486
FBgn0086897	DRSC32625	sqd	b02	VA2A	3305	54.773	4084	17.92	0	-1.61189	0.305333	0.36898	0.381734
FBgn0013269	DRSC33029	FK506-bp1	b03	VA2A	3328	54.843	4173	17.29	0	-1.66537	0.326429	0.315505	0.402831
FBgn0001218	DRSC33319	Hsc70-3	b04	VA2A	3316	54.523	4007	18.19	0	-1.58372	0.273079	0.397155	0.34948
FBgn0039312	DRSC33579	CG10514	b05	VA2A	3414	54.717	3615	15.02	0	-1.8651	0.0825326	0.11577	0.158934
FBgn0005648	DRSC34288	Pabp2	b06	VA2A	3476	56.759	3293	13.04	0	-2.12191	-0.0780256	-0.141031	-0.00162455
FBgn0011716	DRSC34480	spdo	b07	VA2A	3298	56.951	3326	13.43	0	-2.08426	0.0121968	-0.103387	0.0885978
FBgn0050069	DRSC34631	CG30069	b08	VA2A	3379	52.415	2974	11.05	0	-2.24593	-0.184192	-0.265059	-0.107791
FBgn0028888	DRSC35319	CG4168	b09	VA2A	3205	46.912	1786	5.66	0	-3.05108	-0.843592	-1.07021	-0.767191
FBgn0016081	DRSC35742	fry	b10	VA2A	2925	46.999	1823	5.49	0	-3.09775	-0.682122	-1.11688	-0.605721
FBgn0033988	DRSC35939	pcs	b11	VA2A	2483	39.162	1342	4.54	0	-3.10869	-0.8877	-1.12782	-0.811299
FBgn0038718	DRSC36215	CG17752	b12	VA2A	2009	33.16	1039	3.13	0	-3.40521	-0.951282	-1.42433	-0.874881
FBgn0052676	DRSC32394	CG32676	c01	VA2A	3237	56.71	3611	15.72	0	-1.851	0.157741	0.129873	0.234142
FBgn0086897	DRSC32626	sqd	c02	VA2A	3478	55.1	3639	14.72	0	-1.90427	0.0652841	0.0766	0.141685
FBgn0013269	DRSC33030	FK506-bp1	c03	VA2A	3182	52.164	4141	16.73	0	-1.64062	0.380045	0.340258	0.456446
FBgn0001218	DRSC33320	Hsc70-3	c04	VA2A	3377	55.587	3812	17.17	0	-1.69486	0.174806	0.286017	0.251207
FBgn0029779	DRSC33700	CG11473	c05	VA2A	3460	55.924	3687	16.67	0	-1.74621	0.0916754	0.234661	0.168076
FBgn0005648	DRSC34289	Pabp2	c06	VA2A	2868	42.282	2951	10.39	0	-2.02485	0.0411589	-0.0439734	0.11756
FBgn0011716	DRSC34481	spdo	c07	VA2A	3509	57.502	3822	17.36	0	-1.72785	0.123268	0.253029	0.199669
FBgn0039443	DRSC34731	CG14242	c08	VA2A	3303	50.425	2601	10.19	0	-2.30699	-0.344711	-0.326111	-0.26831
FBgn0039336	DRSC35330	CG4553	c09	VA2A	3410	49.245	2382	9.48	0	-2.37702	-0.517598	-0.396144	-0.441197
FBgn0028622	DRSC35813	l(2)05510	c10	VA2A	3086	46.459	1758	6.3	0	-2.88253	-0.811803	-0.90166	-0.735402
FBgn0032661	DRSC35944	PFE	c11	VA2A	2922	44.353	1473	6.11	0	-2.85979	-0.988199	-0.878913	-0.911798
FBgn0033269	DRSC36285	CG8709	c12	VA2A	2523	40.038	1010	4.37	0	-3.19566	-1.32078	-1.21479	-1.24438
FBgn0052676	DRSC32395	CG32676	d01	VA2A	3390	59.991	3736	15.73	0	-1.93123	0.140209	0.0496472	0.21661
FBgn0005355	DRSC32635	Su(fu)	d02	VA2A	3147	51.661	3358	14.29	0	-1.85407	0.0936251	0.126805	0.170026
FBgn0015542	DRSC33100	sima	d03	VA2A	3456	51.945	3765	14.87	0	-1.80458	0.123547	0.176294	0.199948
FBgn0003041	DRSC33335	pbl	d04	VA2A	3030	49.166	3280	14.37	0	-1.7746	0.114378	0.206274	0.190779
FBgn0037489	DRSC33796	CG1234	d05	VA2A	3524	53.301	3346	15.24	0	-1.8063	-0.0747765	0.174575	0.00162455
FBgn0016977	DRSC34301	spen	d06	VA2A	3701	55.986	3473	15.81	0	-1.82423	-0.0917327	0.156646	-0.0153317
FBgn0027868	DRSC34578	Nup170	d07	VA2A	3751	55.846	2760	11.7	0	-2.25495	-0.442607	-0.274071	-0.366206
FBgn0039443	DRSC34732	CG14242	d08	VA2A	3626	56.208	2578	12.44	0	-2.17579	-0.492127	-0.194914	-0.415726
FBgn0038056	DRSC35404	CG5961	d09	VA2A	3019	43.715	1793	6.71	0	-2.70374	-0.751695	-0.722869	-0.675294
FBgn0026411	DRSC35823	Lim1	d10	VA2A	2823	40.802	1862	6.46	0	-2.65903	-0.600376	-0.678159	-0.523975
FBgn0028407	DRSC35983	Rep3	d11	VA2A	2585	38.689	1221	4.45	0	-3.12005	-1.0821	-1.13917	-1.0057
FBgn0034004	DRSC36365	Fs	d12	VA2A	2776	45.247	1246	6.82	0.01	-2.72998	-1.1557	-0.749104	-1.0793
FBgn0005585	DRSC32447	Crc	e01	VA2A	2511	22.834	4074	17.39	0	-0.392926	0.698184	1.58795	0.774585
FBgn0005355	DRSC32636	Su(fu)	e02	VA2A	3302	56.271	3575	17.33	0	-1.69912	0.114603	0.281755	0.191004
FBgn0015542	DRSC33101	sima	e03	VA2A	3136	48.978	3384	12.51	0	-1.96905	0.109804	0.0118225	0.186205
FBgn0003041	DRSC33336	pbl	e04	VA2A	1917	42.039	2492	12.14	0	-1.79196	0.378454	0.188915	0.454855
FBgn0034394	DRSC34103	CG15096	e05	VA2A	3640	55.033	3519	14.38	0	-1.93623	-0.0487729	0.0446413	0.0276281
FBgn0016977	DRSC34302	spen	e06	VA2A	3267	48.657	3170	12.88	0	-1.91751	-0.0434836	0.0633598	0.0329174
FBgn0027868	DRSC34579	Nup170	e07	VA2A	3738	54.769	2701	10.5	0	-2.38297	-0.468773	-0.402096	-0.392372
FBgn0025617	DRSC34813	CG7359	e08	VA2A	3709	54.934	2734	10.2	0	-2.42913	-0.440017	-0.448256	-0.363616
FBgn0038129	DRSC35550	CG8449	e09	VA2A	3240	45.392	2735	9.19	0	-2.3043	-0.244453	-0.323427	-0.168052
FBgn0025743	DRSC35833	mbt	e10	VA2A	2910	41.198	1938	6.09	0	-2.75806	-0.586451	-0.777186	-0.51005
FBgn0036257	DRSC35989	RhoGAP68F	e11	VA2A	2254	36.086	1437	6.06	0	-2.57405	-0.649427	-0.593175	-0.573026
FBgn0035202	DRSC36388	CG9139	e12	VA2A	1853	29.011	791	4.96	0.01	-2.54819	-1.22811	-0.567313	-1.15171
FBgn0005585	DRSC32448	Crc	f01	VA2A	3332	51.83	3336	10.86	0	-2.25476	0.00173089	-0.273889	0.0781319
FBgn0050089	DRSC32688	CG30089	f02	VA2A	2925	27.399	3246	12.48	0	-1.13451	0.150226	0.846369	0.226627
FBgn0003885	DRSC33234	alphaTub84D	f03	VA2A	3539	52.613	3195	13.22	0	-1.9927	-0.147526	-0.0118225	-0.0711248
FBgn0016700	DRSC33339	Rab1	f04	VA2A	3522	54.05	4704	16.28	0	-1.73119	0.417493	0.249681	0.493894
FBgn0036811	DRSC34276	MED11	f05	VA2A	3287	53.09	3303	16.06	0	-1.72497	0.00700551	0.255906	0.0834065
FBgn0025676	DRSC34420	CkIIalpha-i3	f06	VA2A	3720	58.614	3569	16.8	0	-1.80278	-0.0597827	0.178091	0.0166183
FBgn0003360	DRSC34592	sesB	f07	VA2A	3488	55.421	4010	18.33	0	-1.59623	0.201202	0.384649	0.277603
FBgn0000339	DRSC34903	cni	f08	VA2A	3415	47.868	2440	9.39	0	-2.34986	-0.485004	-0.36899	-0.408603
FBgn0038235	DRSC35552	CG8461	f09	VA2A	3250	43.338	2430	7.49	0	-2.53259	-0.419483	-0.55172	-0.343082
FBgn0002719	DRSC35846	Men	f10	VA2A	3206	47.179	2233	9.57	0	-2.30155	-0.521791	-0.320679	-0.44539
FBgn0031079	DRSC36098	CG11940	f11	VA2A	1631	26.325	959	5.75	0.01	-2.1948	-0.766154	-0.213925	-0.689753
FBgn0035947	DRSC36443	CG5064	f12	VA2A	2210	35.21	1170	5.86	0.01	-2.58701	-0.917538	-0.606138	-0.841137
FBgn0017579	DRSC32542	RpL14	g01	VA2A	2111	32.474	3459	13.33	0	-1.28461	0.712428	0.696266	0.788829
FBgn0050089	DRSC32689	CG30089	g02	VA2A	3281	49.993	3316	12.82	0	-1.96333	0.0153084	0.0175448	0.0917094
FBgn0003885	DRSC33235	alphaTub84D	g03	VA2A	3775	61.232	3004	13.48	0	-2.18347	-0.329592	-0.202591	-0.253191
FBgn0016700	DRSC33340	Rab1	g04	VA2A	3670	52.813	6153	21.78	0	-1.27789	0.74551	0.702985	0.821911
FBgn0036811	DRSC34277	MED11	g05	VA2A	2434	37.451	3266	12.75	0	-1.55451	0.424196	0.426368	0.500597
FBgn0025676	DRSC34421	CkIIalpha-i3	g06	VA2A	4002	62.7	3279	16.11	0	-1.96051	-0.287465	0.0203657	-0.211064
FBgn0032843	DRSC34613	CG10730	g07	VA2A	3887	54.613	4088	18.91	0	-1.5301	0.0727381	0.45078	0.149139
FBgn0051872	DRSC35181	CG31872	g08	VA2A	3492	52.448	2605	9.64	0	-2.44378	-0.42277	-0.462908	-0.346369
FBgn0038235	DRSC35553	CG8461	g09	VA2A	3270	48.086	2265	7.76	0	-2.63149	-0.52978	-0.650614	-0.453379
FBgn0002777	DRSC35856	mnb	g10	VA2A	3408	50.907	2116	12.24	0.01	-2.05626	-0.687586	-0.0753859	-0.611185
FBgn0031140	DRSC36136	NPC1b	g11	VA2A	2191	32.798	1185	5.5	0	-2.5761	-0.886702	-0.59523	-0.810301
FBgn0030088	DRSC36449	CG7039	g12	VA2A	1666	25.146	913	3.58	0	-2.8123	-0.867702	-0.831423	-0.791301
FBgn0003279	DRSC32560	RpL4	h01	VA2A	1751	29.799	3144	12.85	0	-1.2135	0.844422	0.767379	0.920823
FBgn0005630	DRSC32749	lola	h02	VA2A	3754	39.898	4766	20.78	0	-0.941121	0.34435	1.03975	0.420751
FBgn0040010	DRSC33259	CG17493	h03	VA2A	2435	27.245	3379	15.89	0	-0.777872	0.472675	1.203	0.549076
FBgn0025781	DRSC33520	cdc16	h04	VA2A	3730	54.864	3975	16.51	0	-1.73252	0.0917792	0.248355	0.16818
FBgn0037207	DRSC34280	Mes2	h05	VA2A	2972	44.533	2917	12.22	0	-1.86563	-0.0269487	0.115244	0.0494523
FBgn0037346	DRSC34424	eIF-5C	h06	VA2A	3608	49.961	3262	13.65	0	-1.8719	-0.145443	0.108973	-0.0690415
FBgn0032843	DRSC34614	CG10730	h07	VA2A	3721	51.824	1179	4.81	0	-3.42951	-1.65813	-1.44864	-1.58173
FBgn0052158	DRSC35198	CG32158	h08	VA2A	3704	52.452	2211	9.34	0	-2.4895	-0.744385	-0.508629	-0.667984
FBgn0051361	DRSC35704	dpr17	h09	VA2A	2972	42.998	2147	12.06	0.01	-1.83404	-0.469112	0.146835	-0.392711
FBgn0037960	DRSC35874	mthl5	h10	VA2A	3171	45.768	1977	10.22	0.01	-2.16294	-0.681625	-0.182069	-0.605224
FBgn0000253	DRSC36150	Cam	h11	VA2A	1333	21.219	1299	5.57	0	-1.92961	-0.0372754	0.0512672	0.0391257
	control	control	h12	VA2A	1513	23.75	1106	5.4	0	-2.1369	-0.452061	-0.156022	-0.37566
FBgn0052029	DRSC32380	CG32029	a01	VA2B	3149	51.086	4108	15.99	0	-1.67576	0.383542	0.56813	0.573897
FBgn0003279	DRSC32561	RpL4	a02	VA2B	2180	31.257	3978	11.59	0	-1.4313	0.867715	0.81259	1.05807
FBgn0005630	DRSC32750	lola	a03	VA2B	3213	50.911	4218	14.99	0	-1.76398	0.392638	0.479911	0.582993
FBgn0040010	DRSC33260	CG17493	a04	VA2B	3332	53.655	3665	14.11	0	-1.92699	0.137425	0.316894	0.327779
FBgn0039084	DRSC33544	CG10175	a05	VA2B	3391	54.075	4122	17.67	0	-1.61366	0.281634	0.630229	0.471988
FBgn0037207	DRSC34281	Mes2	a06	VA2B	3131	51.556	3055	9.7	0	-2.41008	-0.0354511	-0.166195	0.154903
FBgn0037346	DRSC34425	eIF-5C	a07	VA2B	3328	45.534	2819	8.97	0	-2.34376	-0.239472	-0.0998759	-0.0491175
FBgn0050069	DRSC34630	CG30069	a08	VA2B	3450	48.237	2912	9.89	0	-2.2861	-0.244586	-0.0422093	-0.0542315
FBgn0034802	DRSC35300	CG3800	a09	VA2B	3549	54.459	3031	11.03	0	-2.30374	-0.227619	-0.0598493	-0.0372643
FBgn0029176	DRSC35716	Ef1gamma	a10	VA2B	3400	45.593	2813	9.94	0	-2.19749	-0.273425	0.0463938	-0.0830707
FBgn0037153	DRSC35909	olf413	a11	VA2B	3806	54.89	2828	10.45	0	-2.39304	-0.428493	-0.149152	-0.238139
FBgn0030342	DRSC36158	CG10347	a12	VA2B	3410	53.532	2926	13.03	0	-2.03856	-0.220842	0.205324	-0.0304875
FBgn0052029	DRSC32381	CG32029	b01	VA2B	2865	46.584	4287	15.42	0	-1.59503	0.581433	0.648857	0.771788
FBgn0086897	DRSC32625	sqd	b02	VA2B	3446	53.231	3922	14.53	0	-1.87323	0.186667	0.370656	0.377021
FBgn0013269	DRSC33029	FK506-bp1	b03	VA2B	3224	45.6	2990	9.17	0	-2.31404	-0.108706	-0.0701518	0.0816482
FBgn0001218	DRSC33319	Hsc70-3	b04	VA2B	3493	54.305	3476	14	0	-1.95566	-0.00703856	0.28823	0.183316
FBgn0039312	DRSC33579	CG10514	b05	VA2B	3473	56.076	4435	16.32	0	-1.78074	0.352752	0.463146	0.543106
FBgn0005648	DRSC34288	Pabp2	b06	VA2B	3536	51.468	2856	9.63	0	-2.41807	-0.308122	-0.17418	-0.117768
FBgn0011716	DRSC34480	spdo	b07	VA2B	2640	29.622	2505	8.73	0	-1.76262	-0.0757273	0.481273	0.114627
FBgn0050069	DRSC34631	CG30069	b08	VA2B	3529	51.309	3100	11	0	-2.22171	-0.186991	0.02218	0.00336324
FBgn0028888	DRSC35319	CG4168	b09	VA2B	3598	51.299	2900	10.41	0	-2.30096	-0.311142	-0.0570722	-0.120788
FBgn0016081	DRSC35742	fry	b10	VA2B	3772	52.42	2660	9.09	0	-2.52777	-0.503903	-0.283877	-0.313549
FBgn0033988	DRSC35939	pcs	b11	VA2B	3661	52.876	2421	8.88	0	-2.57398	-0.596635	-0.330093	-0.40628
FBgn0038718	DRSC36215	CG17752	b12	VA2B	3707	53.88	2629	10.76	0	-2.32407	-0.495738	-0.0801834	-0.305384
FBgn0052676	DRSC32394	CG32676	c01	VA2B	3373	55.441	4087	17.23	0	-1.68603	0.27701	0.557858	0.467364
FBgn0086897	DRSC32626	sqd	c02	VA2B	3242	51.777	4051	16.38	0	-1.66038	0.321394	0.583512	0.511748
FBgn0013269	DRSC33030	FK506-bp1	c03	VA2B	3116	43.9	3254	9.84	0	-2.15749	0.062519	0.0863977	0.252873
FBgn0001218	DRSC33320	Hsc70-3	c04	VA2B	3505	51.012	2885	9.95	0	-2.35807	-0.280843	-0.11418	-0.0904887
FBgn0029779	DRSC33700	CG11473	c05	VA2B	3658	54.466	3720	13.27	0	-2.03719	0.0242475	0.206701	0.214602
FBgn0005648	DRSC34289	Pabp2	c06	VA2B	3007	43.755	2713	8.48	0	-2.36731	-0.148436	-0.123423	0.0419186
FBgn0011716	DRSC34481	spdo	c07	VA2B	3405	48.662	2753	9.7	0	-2.32674	-0.30665	-0.0828505	-0.116296
FBgn0039443	DRSC34731	CG14242	c08	VA2B	2396	20.535	2791	9.3	0	-1.14278	0.220154	1.10111	0.410509
FBgn0039336	DRSC35330	CG4553	c09	VA2B	3555	49.969	2552	9.22	0	-2.43819	-0.478221	-0.194306	-0.287867
FBgn0028622	DRSC35813	l(2)05510	c10	VA2B	3621	50.607	2915	10.76	0	-2.23366	-0.312892	0.0102295	-0.122538
FBgn0032661	DRSC35944	PFE	c11	VA2B	3474	46.652	2249	6.83	0	-2.77198	-0.627314	-0.528093	-0.43696
FBgn0033269	DRSC36285	CG8709	c12	VA2B	3524	50.081	2453	9.78	0	-2.35636	-0.522667	-0.112469	-0.332312
FBgn0052676	DRSC32395	CG32676	d01	VA2B	3220	52.587	3971	15.83	0	-1.73204	0.302442	0.511843	0.492796
FBgn0005355	DRSC32635	Su(fu)	d02	VA2B	3370	48.641	2799	8.79	0	-2.46824	-0.267837	-0.224349	-0.0774826
FBgn0015542	DRSC33100	sima	d03	VA2B	3550	47.857	2840	9.75	0	-2.29526	-0.321928	-0.0513674	-0.131574
FBgn0003041	DRSC33335	pbl	d04	VA2B	2984	48.464	2710	10.04	0	-2.27115	-0.138955	-0.0272658	0.0513998
FBgn0037489	DRSC33796	CG1234	d05	VA2B	3691	52.647	3238	13.47	0	-1.9666	-0.188909	0.277287	0.00144571
FBgn0016977	DRSC34301	spen	d06	VA2B	3640	50.917	3288	13.24	0	-1.94324	-0.146728	0.300644	0.0436263
FBgn0027868	DRSC34578	Nup170	d07	VA2B	3379	49.719	2549	9.51	0	-2.38628	-0.406665	-0.142392	-0.216311
FBgn0039443	DRSC34732	CG14242	d08	VA2B	3465	46.263	2447	8.76	0	-2.40086	-0.501841	-0.156968	-0.311487
FBgn0038056	DRSC35404	CG5961	d09	VA2B	3393	46.692	2625	8.45	0	-2.46615	-0.370244	-0.222264	-0.17989
FBgn0026411	DRSC35823	Lim1	d10	VA2B	3230	44.908	2520	8.29	0	-2.43753	-0.35811	-0.19364	-0.167756
FBgn0028407	DRSC35983	Rep3	d11	VA2B	3405	50.997	2789	10.88	0	-2.22873	-0.287907	0.0151546	-0.0975524
FBgn0034004	DRSC36365	Fs	d12	VA2B	2714	42.784	2038	7.36	0	-2.53929	-0.413267	-0.295405	-0.222912
FBgn0005585	DRSC32447	Crc	e01	VA2B	2542	22.978	3374	12.26	0	-0.906294	0.408496	1.33759	0.59885
FBgn0005355	DRSC32636	Su(fu)	e02	VA2B	3514	49.272	2995	12.16	0	-2.01862	-0.230558	0.225264	-0.0402037
FBgn0015542	DRSC33101	sima	e03	VA2B	3627	50.161	2993	10.33	0	-2.27973	-0.277184	-0.0358374	-0.08683
FBgn0003041	DRSC33336	pbl	e04	VA2B	1977	42.008	2056	8.13	0	-2.36934	0.0565274	-0.125448	0.246882
FBgn0034394	DRSC34103	CG15096	e05	VA2B	3709	52.557	3002	11.83	0	-2.15143	-0.305106	0.0924556	-0.114752
FBgn0016977	DRSC34302	spen	e06	VA2B	2911	26.353	3475	13.55	0	-0.959674	0.255498	1.28421	0.445853
FBgn0027868	DRSC34579	Nup170	e07	VA2B	3447	46.682	2236	6.41	0	-2.86447	-0.624421	-0.620582	-0.434067
FBgn0025617	DRSC34813	CG7359	e08	VA2B	3634	49.835	2575	8.19	0	-2.60522	-0.496986	-0.361336	-0.306632
FBgn0038129	DRSC35550	CG8449	e09	VA2B	3335	45.857	2381	7.74	0	-2.56674	-0.486119	-0.322848	-0.295765
FBgn0025743	DRSC35833	mbt	e10	VA2B	3491	47.03	2521	7.73	0	-2.60504	-0.469644	-0.361153	-0.27929
FBgn0036257	DRSC35989	RhoGAP68F	e11	VA2B	3945	57.35	2337	8.03	0	-2.83632	-0.755368	-0.592433	-0.565013
FBgn0035202	DRSC36388	CG9139	e12	VA2B	2671	39.786	1803	6.02	0	-2.72443	-0.566981	-0.480537	-0.376626
FBgn0005585	DRSC32448	Crc	f01	VA2B	3911	59.779	3939	16.49	0	-1.85805	0.0102919	0.385841	0.200646
FBgn0050089	DRSC32688	CG30089	f02	VA2B	3663	57.35	3570	15.56	0	-1.88195	-0.0371016	0.361937	0.153253
FBgn0003885	DRSC33234	alphaTub84D	f03	VA2B	3498	46.873	2740	9.46	0	-2.30885	-0.352354	-0.0649566	-0.162
FBgn0016700	DRSC33339	Rab1	f04	VA2B	3644	56.731	3155	13.36	0	-2.08622	-0.207883	0.157671	-0.0175285
FBgn0036811	DRSC34276	MED11	f05	VA2B	3351	56.648	3991	18.26	0	-1.63334	0.252159	0.61055	0.442513
FBgn0025676	DRSC34420	CkIIalpha-i3	f06	VA2B	3706	55.843	3473	12.1	0	-2.20637	-0.0936805	0.037519	0.096674
FBgn0003360	DRSC34592	sesB	f07	VA2B	3036	32.044	2976	9.59	0	-1.74045	-0.0287973	0.503437	0.161557
FBgn0000339	DRSC34903	cni	f08	VA2B	3407	45.77	3411	11.12	0	-2.04125	0.00169281	0.202643	0.192047
FBgn0038235	DRSC35552	CG8461	f09	VA2B	3177	42.637	2201	6.84	0	-2.64004	-0.529506	-0.396149	-0.339151
FBgn0002719	DRSC35846	Men	f10	VA2B	3530	35.999	3215	11.19	0	-1.68575	-0.134849	0.558142	0.055505
FBgn0031079	DRSC36098	CG11940	f11	VA2B	3550	52.783	2254	8.83	0	-2.57959	-0.655332	-0.3357	-0.464977
FBgn0035947	DRSC36443	CG5064	f12	VA2B	3740	55.451	2994	9.98	0	-2.4741	-0.320964	-0.230213	-0.13061
FBgn0017579	DRSC32542	RpL14	g01	VA2B	2491	33.717	4184	13.96	0	-1.27218	0.748158	0.971711	0.938512
FBgn0050089	DRSC32689	CG30089	g02	VA2B	3592	52.619	3632	13.53	0	-1.95942	0.0159769	0.284466	0.206331
FBgn0003885	DRSC33235	alphaTub84D	g03	VA2B	3672	55.53	3402	13.29	0	-2.06293	-0.110183	0.180962	0.0801715
FBgn0016700	DRSC33340	Rab1	g04	VA2B	2992	27.861	5541	18.93	0	-0.557573	0.889036	1.68632	1.07939
FBgn0036811	DRSC34277	MED11	g05	VA2B	2665	42.519	3744	13.74	0	-1.62973	0.490445	0.614163	0.680799
FBgn0025676	DRSC34421	CkIIalpha-i3	g06	VA2B	3537	49.683	3161	11.41	0	-2.12245	-0.162145	0.121435	0.0282093
FBgn0032843	DRSC34613	CG10730	g07	VA2B	3401	44.842	3091	9.4	0	-2.25412	-0.137885	-0.0102295	0.0524691
FBgn0051872	DRSC35181	CG31872	g08	VA2B	3472	45.927	2787	8.54	0	-2.42703	-0.317054	-0.183146	-0.126699
FBgn0038235	DRSC35553	CG8461	g09	VA2B	3473	49.633	2505	8.99	0	-2.46491	-0.471372	-0.221018	-0.281017
FBgn0002777	DRSC35856	mnb	g10	VA2B	3577	60.532	3910	18.64	0	-1.6993	0.128418	0.544592	0.318773
FBgn0031140	DRSC36136	NPC1b	g11	VA2B	2466	25.312	3193	10.48	0	-1.27218	0.37274	0.971706	0.563094
FBgn0030088	DRSC36449	CG7039	g12	VA2B	3700	53.487	3552	12.23	0	-2.12876	-0.0588937	0.115125	0.131461
FBgn0003279	DRSC32560	RpL4	h01	VA2B	1982	27.833	3792	12.32	0	-1.17579	0.936002	1.06809	1.12636
FBgn0005630	DRSC32749	lola	h02	VA2B	3803	59.162	5330	23.6	0	-1.32588	0.486998	0.918004	0.677352
FBgn0040010	DRSC33259	CG17493	h03	VA2B	3532	52.142	2728	9.23	0	-2.49804	-0.372642	-0.254155	-0.182287
FBgn0025781	DRSC33520	cdc16	h04	VA2B	3459	49.914	3980	14.06	0	-1.82785	0.202413	0.41604	0.392768
FBgn0037207	DRSC34280	Mes2	h05	VA2B	2813	41.658	1666	6.03	0	-2.78836	-0.755721	-0.544475	-0.565367
FBgn0037346	DRSC34424	eIF-5C	h06	VA2B	3285	45.705	3031	11.99	0	-1.93052	-0.1161	0.313368	0.0742549
FBgn0032843	DRSC34614	CG10730	h07	VA2B	3686	47.513	3068	8.41	0	-2.49814	-0.264758	-0.254256	-0.0744031
FBgn0052158	DRSC35198	CG32158	h08	VA2B	3384	43.575	2684	8.45	0	-2.36648	-0.334345	-0.122589	-0.14399
FBgn0051361	DRSC35704	dpr17	h09	VA2B	3847	58.809	2605	11.32	0	-2.37716	-0.56245	-0.133275	-0.372096
FBgn0037960	DRSC35874	mthl5	h10	VA2B	3748	53.401	3357	10.97	0	-2.2833	-0.158948	-0.0394148	0.031406
FBgn0000253	DRSC36150	Cam	h11	VA2B	3414	45.694	2989	9.4	0	-2.28127	-0.1918	-0.0373837	-0.00144571
	control	control	h12	VA2B	3342	48.623	2783	9.8	0	-2.31079	-0.264071	-0.0668968	-0.0737164
FBgn0039015	DRSC36951	Takl2	a01	VA3A	2593	41.455	3529	11.8	0	-1.81276	0.444637	0.483743	0.80594
FBgn0034488	DRSC37107	CG11208	a02	VA3A	3381	53.671	3915	14.52	0	-1.8861	0.211562	0.410401	0.572865
FBgn0004368	DRSC37115	Ptp4E	a03	VA3A	3351	51.372	3768	12.55	0	-2.03329	0.169207	0.263207	0.53051
FBgn0019644	DRSC37123	ATPsyn-b	a04	VA3A	3130	43.689	2956	10.24	0	-2.09305	-0.0825164	0.203448	0.278787
FBgn0036728	DRSC37131	CG7580	a05	VA3A	3632	54.908	3665	13.42	0	-2.03263	0.013049	0.26387	0.374352
FBgn0051810	DRSC37139	CG31810	a06	VA3A	3439	49.124	2915	9.06	0	-2.43885	-0.238493	-0.142343	0.12281
FBgn0028394	DRSC37147	CG17834	a07	VA3A	3169	46.405	2427	7.64	0	-2.60264	-0.384854	-0.306134	-0.0235507
FBgn0039114	DRSC37155	Lsd-1	a08	VA3A	3391	47.547	2337	9.26	0	-2.36027	-0.537053	-0.0637682	-0.17575
FBgn0004839	DRSC37163	otk	a09	VA3A	3354	47.458	2455	8.81	0	-2.42944	-0.45016	-0.132935	-0.0888568
FBgn0036053	DRSC37171	CG6718	a10	VA3A	3510	48.239	3049	10.81	0	-2.15783	-0.203135	0.138669	0.158168
FBgn0001301	DRSC37179	kel	a11	VA3A	3696	51.691	2524	9.83	0	-2.39465	-0.550253	-0.0981478	-0.18895
FBgn0010426	DRSC37187	Vha14	a12	VA3A	3938	53.704	3438	14.27	0	-1.91204	-0.195894	0.384458	0.165409
FBgn0039471	DRSC37100	CG6295	b01	VA3A	3168	46.364	3180	10.71	0	-2.11405	0.00545443	0.182455	0.366757
FBgn0028479	DRSC37108	CG4389	b02	VA3A	2972	41.619	3523	12.15	0	-1.77629	0.24537	0.520216	0.606673
FBgn0032880	DRSC37116	CG9318	b03	VA3A	3376	48.026	2740	7.62	0	-2.65595	-0.301139	-0.359451	0.0601639
FBgn0016120	DRSC37124	ATPsyn-d	b04	VA3A	1455	12.305	2714	8.62	0	-0.513485	0.899402	1.78302	1.2607
FBgn0035158	DRSC37132	CG13895	b05	VA3A	3358	44.619	2631	6.97	0	-2.67843	-0.351991	-0.381926	0.00931192
FBgn0038820	DRSC37140	CG4000	b06	VA3A	2353	24.129	2411	6.71	0	-1.84638	0.0351303	0.450119	0.396433
FBgn0028470	DRSC37148	CG5208	b07	VA3A	3191	44.556	2641	7.86	0	-2.50302	-0.272924	-0.206516	0.0883786
FBgn0030608	DRSC37156	Lsd-2	b08	VA3A	3129	41.658	2280	8.1	0	-2.3626	-0.456668	-0.0660978	-0.0953649
FBgn0027569	DRSC37164	CG7207	b09	VA3A	3153	41.745	2707	8.51	0	-2.29437	-0.22003	0.00212963	0.141273
FBgn0015584	DRSC37172	Acp53Ea	b10	VA3A	3571	47.794	2762	8.94	0	-2.41848	-0.370615	-0.121981	-0.00931192
FBgn0030897	DRSC37180	Frq1	b11	VA3A	3780	51.315	2459	8.81	0	-2.54217	-0.620314	-0.245665	-0.259012
FBgn0010426	DRSC37188	Vha14	b12	VA3A	3136	33.229	2926	10.75	0	-1.62811	-0.0999958	0.668396	0.261307
FBgn0039471	DRSC37101	CG6295	c01	VA3A	3210	44.952	3041	9.83	0	-2.19312	-0.0780275	0.10338	0.283275
FBgn0028519	DRSC37109	CG4500	c02	VA3A	3410	48.941	3716	13.45	0	-1.86344	0.123979	0.433065	0.485282
FBgn0028582	DRSC37117	lqf	c03	VA3A	3246	41.007	2683	6.83	0	-2.58591	-0.274816	-0.289411	0.086487
FBgn0016120	DRSC37125	ATPsyn-d	c04	VA3A	2754	33.869	3110	8.58	0	-1.98092	0.175386	0.315586	0.536689
FBgn0030086	DRSC37133	CG7033	c05	VA3A	3104	37.987	2393	6.69	0	-2.50543	-0.375308	-0.208926	-0.0140053
FBgn0011280	DRSC37141	Pbprp2	c06	VA3A	3262	42.105	2085	5.66	0	-2.89512	-0.645709	-0.598616	-0.284407
FBgn0028506	DRSC37149	CG4455	c07	VA3A	3193	42.049	2124	6.31	0	-2.73636	-0.588129	-0.439858	-0.226826
FBgn0004797	DRSC37157	mdy	c08	VA3A	3763	48.148	5031	12.41	0	-1.95597	0.418962	0.340529	0.780265
FBgn0033674	DRSC37165	CG8964	c09	VA3A	3383	36.218	2550	8.29	0	-2.12726	-0.407806	0.169239	-0.046503
FBgn0015584	DRSC37173	Acp53Ea	c10	VA3A	3478	46.602	2662	9.64	0	-2.27329	-0.385747	0.0232152	-0.0244445
FBgn0025638	DRSC37181	Roc1a	c11	VA3A	3390	42.685	1540	4.77	0	-3.16167	-1.13835	-0.865166	-0.777052
FBgn0026576	DRSC37189	CG5991	c12	VA3A	3476	47.053	5578	20.68	0	-1.18605	0.68232	1.11045	1.04362
FBgn0053174	DRSC37102	CG33174	d01	VA3A	2997	44.901	3684	11.29	0	-1.9917	0.297754	0.3048	0.659057
FBgn0036115	DRSC37110	CG6327	d02	VA3A	2999	40.637	2699	7.69	0	-2.40174	-0.152057	-0.105236	0.209246
FBgn0033339	DRSC37118	sec31	d03	VA3A	3387	44.878	2502	8.77	0	-2.35536	-0.436926	-0.0588576	-0.0756233
FBgn0003312	DRSC37126	sad	d04	VA3A	1916	18.564	2157	6.38	0	-1.54088	0.170929	0.755623	0.532232
FBgn0030520	DRSC37134	CG10990	d05	VA3A	3312	41.898	2198	6.6	0	-2.66634	-0.591511	-0.369841	-0.230208
FBgn0022343	DRSC37142	CG3760	d06	VA3A	3361	44.427	2282	7.45	0	-2.57612	-0.558592	-0.279622	-0.197289
FBgn0086685	DRSC37150	CG2095	d07	VA3A	3536	45.631	2533	8.12	0	-2.49046	-0.481271	-0.193961	-0.119968
FBgn0020440	DRSC37158	Fak56D	d08	VA3A	3430	43.955	2281	7.35	0	-2.58021	-0.588542	-0.283709	-0.227239
FBgn0032626	DRSC37166	CG12620	d09	VA3A	3425	44.513	2505	7.17	0	-2.63418	-0.451293	-0.33768	-0.0899905
FBgn0036713	DRSC37174	Mip	d10	VA3A	3614	46.444	2608	7.89	0	-2.5574	-0.470653	-0.260893	-0.10935
FBgn0033710	DRSC37182	CG17739	d11	VA3A	3536	44.844	2203	6.94	0	-2.69191	-0.682649	-0.395405	-0.321346
FBgn0051217	DRSC37190	CG31217	d12	VA3A	3796	57.513	2220	13.33	0.01	-2.10921	-0.77392	0.187291	-0.412617
FBgn0036449	DRSC37103	CG5295	e01	VA3A	3579	49.041	5506	19.09	0	-1.36117	0.621448	0.935331	0.982751
FBgn0030941	DRSC37111	wgn	e02	VA3A	3233	44.129	2792	9.79	0	-2.17235	-0.211575	0.124156	0.149728
FBgn0013813	DRSC37119	Dhc98D	e03	VA3A	3507	46.079	2370	6.72	0	-2.77758	-0.56535	-0.481074	-0.204047
FBgn0035476	DRSC37127	CG12766	e04	VA3A	3662	48.988	2258	7.63	0	-2.68267	-0.697586	-0.386171	-0.336283
FBgn0031231	DRSC37135	mRpL10	e05	VA3A	2868	36.911	2307	6.69	0	-2.46397	-0.314027	-0.167471	0.0472759
FBgn0038147	DRSC37143	CG14375	e06	VA3A	3291	41.312	2196	6.13	0	-2.7526	-0.583648	-0.4561	-0.222345
FBgn0052600	DRSC37151	dpr8	e07	VA3A	3134	40.452	2191	6.03	0	-2.74598	-0.516416	-0.449479	-0.155113
FBgn0030869	DRSC37159	Socs16D	e08	VA3A	2994	28.941	2361	7.59	0	-1.93094	-0.342676	0.365559	0.0186267
FBgn0032626	DRSC37167	CG12620	e09	VA3A	3277	41.328	2038	5.8	0	-2.83299	-0.685222	-0.536493	-0.323919
FBgn0034153	DRSC37175	Acp53C14b	e10	VA3A	3561	45.424	2468	7.33	0	-2.63157	-0.52894	-0.335068	-0.167637
FBgn0038349	DRSC37183	CG6045	e11	VA3A	3473	47.423	1902	9.81	0.01	-2.27326	-0.868665	0.0232401	-0.507362
FBgn0039086	DRSC37191	CG16732	e12	VA3A	3954	57.343	2264	12.57	0.01	-2.18963	-0.804439	0.106869	-0.443136
FBgn0004047	DRSC37104	Yp3	f01	VA3A	3353	48.39	3474	12.79	0	-1.91969	0.0511453	0.376809	0.412448
FBgn0046697	DRSC37112	Ppr-Y	f02	VA3A	3723	51.221	2987	10.07	0	-2.34667	-0.317768	-0.0501697	0.0435345
FBgn0037386	DRSC37120	CG1208	f03	VA3A	2894	27.396	2978	10.61	0	-1.36854	0.0412788	0.927961	0.402582
FBgn0019624	DRSC37128	CoVa	f04	VA3A	2213	33.641	3483	12.35	0	-1.44571	0.654327	0.850792	1.01563
FBgn0031231	DRSC37136	mRpL10	f05	VA3A	3106	37.502	2150	5.37	0	-2.80397	-0.530721	-0.507472	-0.169418
FBgn0039650	DRSC37144	CG11900	f06	VA3A	3278	41.405	2347	6.95	0	-2.57472	-0.481998	-0.278218	-0.120695
FBgn0039205	DRSC37152	CG13623	f07	VA3A	3389	42.9	2175	6.84	0	-2.64891	-0.639844	-0.352407	-0.278541
FBgn0026317	DRSC37160	Tsc1	f08	VA3A	3181	42.757	2301	6.83	0	-2.6462	-0.467219	-0.349701	-0.105916
FBgn0037188	DRSC37168	CG7369	f09	VA3A	3152	41.526	2352	6.97	0	-2.57478	-0.422379	-0.278282	-0.0610766
FBgn0034153	DRSC37176	Acp53C14b	f10	VA3A	3591	48.698	2552	8.29	0	-2.55442	-0.492757	-0.257917	-0.131454
FBgn0029958	DRSC37184	CG12151	f11	VA3A	3346	44.002	2464	9.51	0	-2.21005	-0.441435	0.0864502	-0.0801323
FBgn0033584	DRSC37192	CG7737	f12	VA3A	3395	47.557	2412	9.34	0	-2.34816	-0.493182	-0.0516613	-0.131879
FBgn0034491	DRSC37105	CG11055	g01	VA3A	3191	43.84	3783	15.72	0	-1.47965	0.245522	0.816855	0.606825
FBgn0037341	DRSC37113	CG12746	g02	VA3A	3230	42.166	2420	7.78	0	-2.43824	-0.416527	-0.141736	-0.0552242
FBgn0034089	DRSC37121	CG8446	g03	VA3A	2556	23.69	2324	7.31	0	-1.69633	-0.137278	0.600167	0.224025
FBgn0019624	DRSC37129	CoVa	g04	VA3A	2429	34.428	2858	10.13	0	-1.76495	0.234643	0.531554	0.595946
FBgn0032120	DRSC37137	CG33298	g05	VA3A	2949	35.96	2054	5.8	0	-2.63227	-0.52179	-0.335766	-0.160487
FBgn0039650	DRSC37145	CG11900	g06	VA3A	3614	46.425	2705	8.47	0	-2.45447	-0.417968	-0.157966	-0.056665
FBgn0033810	DRSC37153	CG4646	g07	VA3A	3651	46.284	2528	7.23	0	-2.67845	-0.530295	-0.381944	-0.168992
FBgn0044048	DRSC37161	Ilp5	g08	VA3A	3383	44.317	2375	7.72	0	-2.52119	-0.510376	-0.224685	-0.149073
FBgn0086372	DRSC37169	lap	g09	VA3A	3519	47.242	2508	10.47	0	-2.17381	-0.488628	0.122693	-0.127325
FBgn0028963	DRSC37177	Or49b	g10	VA3A	3234	43.921	1967	8.88	0	-2.30628	-0.717323	-0.00977732	-0.35602
FBgn0038006	DRSC37185	Cyp313a2	g11	VA3A	3688	48.465	2643	9.8	0	-2.30609	-0.480662	-0.00958759	-0.119359
FBgn0037643	DRSC37193	CG11963	g12	VA3A	3654	49.344	2934	11.49	0	-2.1025	-0.316608	0.194006	0.0446951
FBgn0030519	DRSC37106	CG11151	h01	VA3A	3258	51.235	3830	16.2	0	-1.66114	0.233358	0.635366	0.594661
FBgn0022768	DRSC37114	Pp2C1	h02	VA3A	3208	49.546	3288	14.15	0	-1.80797	0.0355362	0.488535	0.396839
FBgn0019644	DRSC37122	ATPsyn-b	h03	VA3A	2925	41.108	3548	13.45	0	-1.61181	0.278569	0.684689	0.639872
FBgn0032833	DRSC37130	CG10664	h04	VA3A	3242	44.574	2986	12.72	0	-1.8091	-0.11867	0.487398	0.242633
FBgn0031408	DRSC37138	CG10882	h05	VA3A	3050	43.965	2718	9.6	0	-2.19525	-0.166264	0.101253	0.195039
FBgn0037336	DRSC37146	CG2519	h06	VA3A	3628	54.07	3320	13.84	0	-1.96598	-0.127991	0.330518	0.233312
FBgn0033810	DRSC37154	CG4646	h07	VA3A	3381	43.246	2593	8.79	0	-2.29863	-0.382828	-0.00212963	-0.0215249
FBgn0031294	DRSC37162	ia2	h08	VA3A	3150	46.38	1957	10.34	0.01	-2.16527	-0.686708	0.131235	-0.325405
FBgn0034158	DRSC37170	CG5522	h09	VA3A	3339	34.138	2663	10.72	0	-1.67107	-0.326364	0.625428	0.0349392
FBgn0041626	DRSC37178	Or19a	h10	VA3A	2850	40.765	2419	9.67	0	-2.07574	-0.236551	0.220759	0.124752
FBgn0033980	DRSC37186	Cyp6a20	h11	VA3A	3334	43.845	2710	9.09	0	-2.27006	-0.298961	0.0264419	0.0623416
FBgn0014018	DRSC37194	Rel	h12	VA3A	3235	46.114	2938	10.83	0	-2.09017	-0.138931	0.20633	0.222372
FBgn0039015	DRSC36951	Takl2	a01	VA3B	3329	60.257	4936	21.02	0	-1.51937	0.568254	0.272232	0.53231
FBgn0034488	DRSC37107	CG11208	a02	VA3B	3382	59.563	4412	18.01	0	-1.72562	0.383556	0.0659802	0.347613
FBgn0004368	DRSC37115	Ptp4E	a03	VA3B	3478	60.628	4423	18.33	0	-1.72578	0.346767	0.065821	0.310824
FBgn0019644	DRSC37123	ATPsyn-b	a04	VA3B	3321	59.089	4702	20.76	0	-1.50908	0.501657	0.282515	0.465713
FBgn0036728	DRSC37131	CG7580	a05	VA3B	3572	65.841	4967	22.97	0	-1.51924	0.475643	0.272363	0.439699
FBgn0051810	DRSC37139	CG31810	a06	VA3B	3629	60.649	4007	18.05	0	-1.74849	0.14295	0.0431134	0.107007
FBgn0028394	DRSC37147	CG17834	a07	VA3B	2978	29.009	4015	18.49	0	-0.649755	0.431056	1.14184	0.395113
FBgn0039114	DRSC37155	Lsd-1	a08	VA3B	2559	48.165	2548	11.77	0	-2.03287	-0.00621487	-0.241272	-0.0421585
FBgn0004839	DRSC37163	otk	a09	VA3B	2632	44.282	2016	7.82	0	-2.50148	-0.384664	-0.709881	-0.420607
FBgn0036053	DRSC37171	CG6718	a10	VA3B	2602	48.329	3149	12.51	0	-1.94981	0.275273	-0.158209	0.239329
FBgn0001301	DRSC37179	kel	a11	VA3B	3112	56.507	3483	15.61	0	-1.85596	0.162488	-0.0643606	0.126545
FBgn0010426	DRSC37187	Vha14	a12	VA3B	3464	38.192	3403	14.07	0	-1.44065	-0.0256318	0.35095	-0.0615754
FBgn0039471	DRSC37100	CG6295	b01	VA3B	3557	62.22	4320	18.16	0	-1.77661	0.28037	0.0149842	0.244427
FBgn0028479	DRSC37108	CG4389	b02	VA3B	3480	59.191	4842	22.19	0	-1.41547	0.476516	0.37613	0.440572
FBgn0032880	DRSC37116	CG9318	b03	VA3B	3534	64.534	3992	19.13	0	-1.75422	0.17581	0.0373759	0.139866
FBgn0016120	DRSC37124	ATPsyn-d	b04	VA3B	3344	62.466	5021	26.1	0.01	-1.25902	0.5864	0.532577	0.550456
FBgn0035158	DRSC37132	CG13895	b05	VA3B	3608	66.106	4935	23.27	0	-1.50631	0.451851	0.285288	0.415907
FBgn0038820	DRSC37140	CG4000	b06	VA3B	3166	54.746	3133	13.14	0	-2.05879	-0.0151165	-0.26719	-0.0510601
FBgn0028470	DRSC37148	CG5208	b07	VA3B	2910	53.983	2597	12.17	0	-2.14918	-0.164173	-0.357578	-0.200117
FBgn0030608	DRSC37156	Lsd-2	b08	VA3B	3373	57.867	3511	14.65	0	-1.98184	0.0578497	-0.190242	0.0219061
FBgn0027569	DRSC37164	CG7207	b09	VA3B	2733	48.609	2688	12.12	0	-2.00383	-0.0239523	-0.212235	-0.0598959
FBgn0015584	DRSC37172	Acp53Ea	b10	VA3B	3609	61.682	3024	13.6	0	-2.18124	-0.255141	-0.389644	-0.291085
FBgn0030897	DRSC37180	Frq1	b11	VA3B	2810	53.184	3222	15.15	0	-1.81167	0.197386	-0.0200761	0.161443
FBgn0010426	DRSC37188	Vha14	b12	VA3B	3621	58.964	3262	13.23	0	-2.15602	-0.150631	-0.364423	-0.186575
FBgn0039471	DRSC37101	CG6295	c01	VA3B	3318	63.149	4243	19.14	0	-1.72217	0.354771	0.0694294	0.318827
FBgn0028519	DRSC37109	CG4500	c02	VA3B	3303	55.787	3702	14.56	0	-1.93792	0.164528	-0.14632	0.128584
FBgn0028582	DRSC37117	lqf	c03	VA3B	3587	65.616	3685	18.98	0.01	-1.78957	0.0388869	0.00203078	0.00294328
FBgn0016120	DRSC37125	ATPsyn-d	c04	VA3B	3390	65.509	4245	22.84	0.01	-1.52013	0.324479	0.271468	0.288536
FBgn0030086	DRSC37133	CG7033	c05	VA3B	3507	62.76	4727	22.18	0	-1.50059	0.430687	0.291012	0.394744
FBgn0011280	DRSC37141	Pbprp2	c06	VA3B	3472	58.866	3072	15	0	-1.97247	-0.176589	-0.180874	-0.212532
FBgn0028506	DRSC37149	CG4455	c07	VA3B	3567	65.82	3477	16.7	0	-1.97868	-0.0368681	-0.187079	-0.0728117
FBgn0004797	DRSC37157	mdy	c08	VA3B	3313	33.809	5726	18.36	0	-0.880841	0.789389	0.910757	0.753446
FBgn0033674	DRSC37165	CG8964	c09	VA3B	3291	54.598	2694	11.49	0	-2.24847	-0.288776	-0.456871	-0.32472
FBgn0015584	DRSC37173	Acp53Ea	c10	VA3B	3032	51.907	2364	10.66	0	-2.28372	-0.35904	-0.492123	-0.394983
FBgn0025638	DRSC37181	Roc1a	c11	VA3B	3421	58.771	2787	11.69	0	-2.32983	-0.295705	-0.538231	-0.331649
FBgn0026576	DRSC37189	CG5991	c12	VA3B	3363	60.445	5309	22.86	0	-1.4028	0.658691	0.388801	0.622748
FBgn0053174	DRSC37102	CG33174	d01	VA3B	3556	64.897	4614	19.67	0	-1.72215	0.375763	0.0694436	0.339819
FBgn0036115	DRSC37110	CG6327	d02	VA3B	3412	59.305	3976	18.33	0	-1.69395	0.2207	0.0976515	0.184757
FBgn0033339	DRSC37118	sec31	d03	VA3B	3582	58.073	3419	16.26	0	-1.83654	-0.0671909	-0.0449419	-0.103135
FBgn0003312	DRSC37126	sad	d04	VA3B	897	7.659	4414	22.33	0.01	1.54376	2.29891	3.33535	2.26296
FBgn0030520	DRSC37134	CG10990	d05	VA3B	3637	64.377	4246	21.3	0.01	-1.59569	0.223355	0.195907	0.187412
FBgn0022343	DRSC37142	CG3760	d06	VA3B	3641	63.162	3289	16.16	0	-1.96663	-0.146686	-0.175031	-0.182629
FBgn0086685	DRSC37150	CG2095	d07	VA3B	3789	61.63	2866	12.47	0	-2.30517	-0.402779	-0.513573	-0.438722
FBgn0020440	DRSC37158	Fak56D	d08	VA3B	3617	59.297	3404	15.22	0	-1.96199	-0.0875626	-0.170392	-0.123506
FBgn0032626	DRSC37166	CG12620	d09	VA3B	3667	60.481	3047	12.94	0	-2.22464	-0.267211	-0.433046	-0.303154
FBgn0036713	DRSC37174	Mip	d10	VA3B	3318	58.754	2663	12.92	0	-2.18508	-0.317261	-0.393483	-0.353205
FBgn0033710	DRSC37182	CG17739	d11	VA3B	3459	59.334	2894	13.12	0	-2.17709	-0.25729	-0.385493	-0.293234
FBgn0051217	DRSC37190	CG31217	d12	VA3B	3568	59.167	2536	10.66	0	-2.47259	-0.492561	-0.680987	-0.528504
FBgn0036449	DRSC37103	CG5295	e01	VA3B	3353	56.706	5346	20.65	0	-1.45736	0.673007	0.334239	0.637064
FBgn0030941	DRSC37111	wgn	e02	VA3B	3727	61.625	3934	18.01	0	-1.77472	0.0779821	0.0168809	0.0420385
FBgn0013813	DRSC37119	Dhc98D	e03	VA3B	3736	59.833	3879	16.74	0	-1.83764	0.0541903	-0.0460434	0.0182467
FBgn0035476	DRSC37127	CG12766	e04	VA3B	3611	64.514	4633	24.22	0.01	-1.41341	0.359548	0.378185	0.323605
FBgn0031231	DRSC37135	mRpL10	e05	VA3B	3550	56.772	4602	23.76	0.01	-1.25664	0.374442	0.534954	0.338498
FBgn0038147	DRSC37143	CG14375	e06	VA3B	3507	63.543	4004	22.82	0.01	-1.47743	0.191205	0.314164	0.155261
FBgn0052600	DRSC37151	dpr8	e07	VA3B	2340	45.782	2606	12.03	0	-1.92814	0.155329	-0.136545	0.119385
FBgn0030869	DRSC37159	Socs16D	e08	VA3B	3300	53.869	3364	15.05	0	-1.83969	0.0277117	-0.0480934	-0.00823192
FBgn0032626	DRSC37167	CG12620	e09	VA3B	3106	50.503	2622	10.69	0	-2.24011	-0.24439	-0.448509	-0.280334
FBgn0034153	DRSC37175	Acp53C14b	e10	VA3B	2834	48.213	2240	10.03	0	-2.2651	-0.339341	-0.473502	-0.375285
FBgn0038349	DRSC37183	CG6045	e11	VA3B	3517	59.22	2979	18.83	0.01	-1.65305	-0.239517	0.138547	-0.275461
FBgn0039086	DRSC37191	CG16732	e12	VA3B	3578	55.673	2945	17.08	0.01	-1.70467	-0.280886	0.0869286	-0.316829
FBgn0004047	DRSC37104	Yp3	f01	VA3B	3358	62.403	3864	19.41	0.01	-1.68482	0.202493	0.106783	0.166549
FBgn0046697	DRSC37112	Ppr-Y	f02	VA3B	3445	65.331	4075	21.7	0.01	-1.59007	0.242296	0.201526	0.206352
FBgn0037386	DRSC37120	CG1208	f03	VA3B	3761	59.433	3537	15.5	0	-1.939	-0.0885901	-0.147398	-0.124534
FBgn0019624	DRSC37128	CoVa	f04	VA3B	3667	59.388	3994	20.45	0.01	-1.53807	0.123234	0.253528	0.0872905
FBgn0031231	DRSC37136	mRpL10	f05	VA3B	3769	69.155	3767	22.47	0.01	-1.62183	-0.000765762	0.169765	-0.0367094
FBgn0039650	DRSC37144	CG11900	f06	VA3B	3732	65.944	3763	19.26	0.01	-1.77563	0.0119343	0.0159647	-0.0240093
FBgn0039205	DRSC37152	CG13623	f07	VA3B	3530	60.046	3454	17.32	0.01	-1.79363	-0.0314001	-0.00203078	-0.0673437
FBgn0026317	DRSC37160	Tsc1	f08	VA3B	3733	62.942	3170	16.1	0.01	-1.96696	-0.235853	-0.175364	-0.271796
FBgn0037188	DRSC37168	CG7369	f09	VA3B	3333	53.53	2493	9.69	0	-2.46578	-0.418938	-0.674181	-0.454882
FBgn0034153	DRSC37176	Acp53C14b	f10	VA3B	3029	49.963	1847	10.34	0.01	-2.27262	-0.713658	-0.481025	-0.749601
FBgn0029958	DRSC37184	CG12151	f11	VA3B	3168	58.22	2316	13.61	0.01	-2.09685	-0.451937	-0.305249	-0.487881
FBgn0033584	DRSC37192	CG7737	f12	VA3B	2710	46.199	2227	10.05	0	-2.20067	-0.283191	-0.409068	-0.319135
FBgn0034491	DRSC37105	CG11055	g01	VA3B	3345	53.674	4409	20.22	0	-1.40844	0.398445	0.383158	0.362502
FBgn0037341	DRSC37113	CG12746	g02	VA3B	3422	61.653	4073	18.49	0	-1.73743	0.251252	0.0541726	0.215308
FBgn0034089	DRSC37121	CG8446	g03	VA3B	3644	59.816	3497	17.45	0	-1.7773	-0.0594052	0.014294	-0.0953488
FBgn0019624	DRSC37129	CoVa	g04	VA3B	3662	64.471	3565	21.43	0.01	-1.58902	-0.0387297	0.20258	-0.0746733
FBgn0032120	DRSC37137	CG33298	g05	VA3B	3363	57.513	4357	19.51	0	-1.55967	0.373586	0.231924	0.337643
FBgn0039650	DRSC37145	CG11900	g06	VA3B	3757	58.287	3065	14.15	0	-2.04237	-0.293694	-0.250774	-0.329638
FBgn0033810	DRSC37153	CG4646	g07	VA3B	3614	53.576	2100	8.51	0	-2.65436	-0.783207	-0.862757	-0.819151
FBgn0044048	DRSC37161	Ilp5	g08	VA3B	2672	46.043	2622	13.62	0.01	-1.75726	-0.0272523	0.0343433	-0.0631959
FBgn0086372	DRSC37169	lap	g09	VA3B	3490	63.991	2701	16.22	0.01	-1.9801	-0.369733	-0.188497	-0.405677
FBgn0028963	DRSC37177	Or49b	g10	VA3B	3837	60.652	2981	15.44	0.01	-1.97388	-0.364182	-0.182284	-0.400126
FBgn0038006	DRSC37185	Cyp313a2	g11	VA3B	3653	57.985	3485	15.86	0	-1.87029	-0.0679231	-0.0786885	-0.103867
FBgn0037643	DRSC37193	CG11963	g12	VA3B	2825	49.522	3218	13.91	0	-1.83195	0.187913	-0.0403487	0.15197
FBgn0030519	DRSC37106	CG11151	h01	VA3B	2129	22.751	4008	21.18	0.01	-0.103227	0.912707	1.68837	0.876763
FBgn0022768	DRSC37114	Pp2C1	h02	VA3B	3495	63.538	3833	20.38	0.01	-1.64047	0.133182	0.151133	0.0972379
FBgn0019644	DRSC37122	ATPsyn-b	h03	VA3B	2927	44.634	3883	17.8	0	-1.32627	0.407749	0.465333	0.371805
FBgn0032833	DRSC37130	CG10664	h04	VA3B	2899	28.348	4066	22.76	0.01	-0.316746	0.488055	1.47485	0.452111
FBgn0031408	DRSC37138	CG10882	h05	VA3B	3544	58.127	3626	20.79	0.01	-1.48332	0.0330003	0.30828	-0.00294328
FBgn0037336	DRSC37146	CG2519	h06	VA3B	3754	60.759	4116	19.67	0	-1.6271	0.132814	0.164497	0.0968707
FBgn0033810	DRSC37154	CG4646	h07	VA3B	3532	54.249	2412	11.54	0	-2.23295	-0.550255	-0.441355	-0.586199
FBgn0031294	DRSC37162	ia2	h08	VA3B	3798	56.877	2879	15.11	0.01	-1.91234	-0.399672	-0.120743	-0.435616
FBgn0034158	DRSC37170	CG5522	h09	VA3B	3442	60.446	1878	11.53	0.01	-2.39025	-0.87405	-0.598656	-0.909994
FBgn0041626	DRSC37178	Or19a	h10	VA3B	3534	59.687	2823	13.08	0	-2.19005	-0.324073	-0.398456	-0.360017
FBgn0033980	DRSC37186	Cyp6a20	h11	VA3B	3536	56.984	3689	15.78	0	-1.85246	0.0611115	-0.0608613	0.0251679
FBgn0014018	DRSC37194	Rel	h12	VA3B	3476	61.455	4395	20.71	0	-1.5692	0.338435	0.222396	0.302491
FBgn0004862	DRSC37195	bap	a01	VA4A	3235	50.471	3461	13.74	0	-1.87707	0.0974232	0.29125	0.378971
FBgn0038282	DRSC37203	dpr9	a02	VA4A	3347	50.623	3637	13.61	0	-1.89513	0.11988	0.273197	0.401428
FBgn0001256	DRSC37211	ImpL1	a03	VA4A	3460	54.834	3568	14.81	0	-1.8885	0.0443436	0.279823	0.325892
FBgn0051660	DRSC37219	CG31660	a04	VA4A	3405	47.609	3261	10.79	0	-2.14154	-0.0623404	0.026783	0.219208
FBgn0013810	DRSC37227	Dhc36C	a05	VA4A	3395	49.934	2857	9.87	0	-2.3389	-0.248911	-0.170578	0.0326375
FBgn0016970	DRSC37235	l(2)k10201	a06	VA4A	3252	44.181	2562	6.83	0	-2.69347	-0.344057	-0.525146	-0.0625087
FBgn0085385	DRSC37243	CG14163	a07	VA4A	3409	46.773	2837	8.97	0	-2.3825	-0.264982	-0.214174	0.0165656
FBgn0032290	DRSC37251	CG6443	a08	VA4A	3152	44.818	2901	9.47	0	-2.24264	-0.119717	-0.0743194	0.161831
FBgn0003654	DRSC38557	short wing	a09	VA4A	3508	48.934	3071	9.54	0	-2.35878	-0.19194	-0.190454	0.0896078
FBgn0034491	HFA06028	CG11055	a10	VA4A	3247	45.812	3166	11.65	0	-1.9754	-0.0364461	0.192927	0.245102
	control	control	a11	VA4A	3491	47.803	2611	7.82	0	-2.61186	-0.419038	-0.443538	-0.13749
	control	control	a12	VA4A	3514	49.538	2766	8.31	0	-2.57562	-0.345313	-0.407293	-0.063765
FBgn0051169	DRSC37196	CG31169	b01	VA4A	3017	42.438	2304	6.97	0	-2.60613	-0.388974	-0.437804	-0.107426
FBgn0030723	DRSC37204	dpr18	b02	VA4A	3305	46.193	2393	7.39	0	-2.64403	-0.46583	-0.475705	-0.184282
FBgn0027495	DRSC37212	CG8378	b03	VA4A	3121	45.788	3296	11.5	0	-1.99334	0.0787079	0.174987	0.360256
FBgn0052206	DRSC37220	CG32206	b04	VA4A	3432	46.273	3026	8.56	0	-2.43449	-0.181638	-0.266165	0.0999105
FBgn0014464	DRSC37228	Cp7Fa	b05	VA4A	3430	45.28	2705	8.45	0	-2.42185	-0.34258	-0.253528	-0.0610319
FBgn0031629	DRSC37236	CG3244	b06	VA4A	3456	45.519	2146	6.75	0	-2.75351	-0.687453	-0.585187	-0.405905
FBgn0033446	DRSC37244	CG1648	b07	VA4A	3026	46.991	4299	18.38	0	-1.35425	0.506589	0.814075	0.788137
FBgn0037556	DRSC37252	CG9636	b08	VA4A	3200	45.611	3111	10.6	0	-2.10532	-0.0406935	0.063005	0.240855
FBgn0004879	DRSC22683	plx	b09	VA4A	3312	45.657	2778	8.21	0	-2.47538	-0.253656	-0.307059	0.027892
FBgn0036449	MRC118_A12	CG5295	b10	VA4A	3773	53.479	4188	14.68	0	-1.86512	0.150549	0.303202	0.432097
	control	control	b11	VA4A	3707	51.569	3058	9.11	0	-2.50098	-0.277664	-0.332659	0.00388435
	control	control	b12	VA4A	3896	54.677	2793	9.59	0	-2.51133	-0.480178	-0.343009	-0.19863
FBgn0010768	DRSC37197	sqz	c01	VA4A	3523	53.975	3367	13.12	0	-2.04052	-0.0653408	0.127799	0.216207
FBgn0035583	DRSC37205	CG13704	c02	VA4A	3485	51.494	3365	12.23	0	-2.07398	-0.0505522	0.0943426	0.230996
FBgn0083141	DRSC37213	Spn7	c03	VA4A	3130	44.778	3682	14.33	0	-1.64375	0.234327	0.524571	0.515875
FBgn0041706	DRSC37221	CG3253	c04	VA4A	3612	48.899	3245	11.38	0	-2.1033	-0.154579	0.0650181	0.126969
FBgn0037228	DRSC37229	CG1092	c05	VA4A	3502	46.459	2136	7.47	0	-2.63678	-0.713267	-0.468455	-0.431719
FBgn0031629	DRSC37237	CG3244	c06	VA4A	3412	44.202	2227	7.95	0	-2.47508	-0.615516	-0.306762	-0.333968
FBgn0015575	DRSC37245	alpha-Est7	c07	VA4A	3430	48.752	2660	9.92	0	-2.29705	-0.366782	-0.128727	-0.0852343
FBgn0037378	DRSC37253	CG2046	c08	VA4A	3333	44.5	2698	9.64	0	-2.2067	-0.304931	-0.0383778	-0.0233829
FBgn0000212	DRSC30901	brahma	c09	VA4A	3442	49.205	2973	11.12	0	-2.14565	-0.211328	0.0226744	0.0702204
FBgn0004797	HFA01559	mdy	c10	VA4A	3879	53.572	1689	5.72	0	-3.22739	-1.19952	-1.05907	-0.917967
	control	control	c11	VA4A	3445	46.245	2260	7.4	0	-2.6437	-0.608181	-0.475378	-0.326633
	control	control	c12	VA4A	3766	52.143	2687	9.26	0	-2.49339	-0.487037	-0.325067	-0.205489
FBgn0003557	DRSC37198	Su(dx)	d01	VA4A	3448	51.534	3610	13.68	0	-1.91346	0.0662391	0.254866	0.347787
FBgn0035583	DRSC37206	CG13704	d02	VA4A	3175	46.025	3201	11.57	0	-1.99203	0.0117661	0.176294	0.293314
FBgn0038343	DRSC37214	CG14871	d03	VA4A	3579	50.74	3282	11.99	0	-2.08129	-0.124981	0.0870306	0.156567
FBgn0034346	DRSC37222	CG12263	d04	VA4A	3672	48.837	2838	10.12	0	-2.27077	-0.371691	-0.102443	-0.0901434
FBgn0034871	DRSC37230	CG3906	d05	VA4A	3715	53.77	2839	11.59	0	-2.21392	-0.387979	-0.0455984	-0.106431
FBgn0030811	DRSC37238	CG12433	d06	VA4A	3569	49.62	2345	8.19	0	-2.59899	-0.605932	-0.430664	-0.324384
FBgn0033226	DRSC37246	CG1882	d07	VA4A	3606	49.544	2673	10.08	0	-2.29721	-0.43194	-0.128892	-0.150391
FBgn0037378	DRSC37254	CG2046	d08	VA4A	3372	44.668	2387	8.29	0	-2.4298	-0.498406	-0.261475	-0.216858
FBgn0036268	DRSC25682	CG5620	d09	VA4A	3630	48.992	2635	9.19	0	-2.41441	-0.462167	-0.246087	-0.180619
FBgn0003691	DRSC11404	thread	d10	VA4A	693	5.677	1158	4.17	0	-0.445081	0.740708	1.72324	1.02226
	control	control	d11	VA4A	3030	40.4	2027	6.97	0	-2.53512	-0.579972	-0.366802	-0.298424
	control	control	d12	VA4A	2695	36.546	2050	6.28	0	-2.54088	-0.394661	-0.372555	-0.113113
FBgn0020508	DRSC37199	Ag5r2	e01	VA4A	3351	52.425	3251	13.75	0	-1.93082	-0.0437081	0.237499	0.23784
FBgn0033672	DRSC37207	rho-7	e02	VA4A	3308	50.526	3779	15.66	0	-1.68994	0.192045	0.478381	0.473593
FBgn0003016	DRSC37215	osp	e03	VA4A	3613	50.808	3170	11.46	0	-2.14845	-0.188714	0.0198739	0.0928336
FBgn0051693	DRSC37223	CG31693	e04	VA4A	3538	45.815	3251	10.69	0	-2.09956	-0.12205	0.0687643	0.159498
FBgn0036882	DRSC37231	CG9279	e05	VA4A	3552	47.428	3022	10.99	0	-2.10955	-0.233128	0.0587749	0.0484201
FBgn0024753	DRSC37239	Flo-2	e06	VA4A	3530	49.591	2950	12.05	0	-2.04105	-0.258953	0.127277	0.0225948
FBgn0010398	DRSC37247	Lrr47	e07	VA4A	2885	44.19	2806	11.05	0	-1.99967	-0.0400563	0.168649	0.241492
FBgn0052352	DRSC37255	CG32352	e08	VA4A	3675	46.755	2668	8.78	0	-2.41283	-0.461986	-0.244505	-0.180438
FBgn0003654	DRSC29154	short wing	e09	VA4A	3689	49.719	2620	10.66	0	-2.22159	-0.493663	-0.0532673	-0.212115
FBgn0003691	DRSC30905	thread	e10	VA4A	2010	29.065	1560	5.44	0	-2.4176	-0.365649	-0.249282	-0.0841014
	control	control	e11	VA4A	3900	54.394	2142	7.37	0	-2.88371	-0.864516	-0.715388	-0.582968
	control	control	e12	VA4A	3840	53.104	2451	10.58	0	-2.32748	-0.647736	-0.159158	-0.366188
FBgn0000422	DRSC37200	Ddc	f01	VA4A	3034	49.399	3164	14.9	0	-1.72917	0.0605285	0.439153	0.342077
FBgn0038891	DRSC37208	CG15499	f02	VA4A	3498	54.44	3599	16.86	0	-1.69106	0.0410658	0.47726	0.322614
FBgn0032891	DRSC37216	Oseg5	f03	VA4A	3030	42.633	3087	11.46	0	-1.89536	0.0268877	0.272959	0.308436
FBgn0032635	DRSC37224	CG15141	f04	VA4A	3842	51.973	2891	11.61	0	-2.16239	-0.410289	0.00592814	-0.128741
FBgn0019925	DRSC37232	Surf4	f05	VA4A	3813	53.6	3071	11.78	0	-2.18589	-0.312218	-0.017571	-0.03067
FBgn0039169	DRSC37240	CG5669	f06	VA4A	2986	29.349	2450	9.48	0	-1.63035	-0.285432	0.53797	-0.00388435
FBgn0030285	DRSC37248	CG12623	f07	VA4A	3826	53.031	2770	11.83	0	-2.16439	-0.465951	0.00393663	-0.184403
FBgn0035617	DRSC37256	CG5146	f08	VA4A	3921	54.659	3261	13.22	0	-2.04774	-0.265907	0.120586	0.0156409
FBgn0000212	DRSC30902	brahma	f09	VA4A	3339	45.762	3118	11.78	0	-1.95781	-0.0987952	0.210512	0.182753
FBgn0036449	MRC118_A12	CG5295	f10	VA4A	2816	25.86	3816	18.46	0	-0.48632	0.438414	1.682	0.719962
	control	control	f11	VA4A	3691	53.85	1965	11.42	0.01	-2.23738	-0.909482	-0.0690612	-0.627934
	control	control	f12	VA4A	2719	40.714	1622	10.3	0.01	-1.98288	-0.745302	0.185442	-0.463754
FBgn0066101	DRSC37201	LpR1	g01	VA4A	3509	55.098	3230	14.26	0	-1.95003	-0.119526	0.218297	0.162022
FBgn0028953	DRSC37209	CG14478	g02	VA4A	3538	52.005	3362	13.37	0	-1.95965	-0.0736143	0.208672	0.207934
FBgn0031008	DRSC37217	CG8010	g03	VA4A	3672	56.471	3268	15.09	0	-1.90392	-0.168158	0.264405	0.11339
FBgn0032635	DRSC37225	CG15141	g04	VA4A	3413	49.049	3307	13.04	0	-1.91128	-0.0455174	0.257043	0.236031
FBgn0038705	DRSC37233	CG11626	g05	VA4A	3659	47.35	2333	8.1	0	-2.54737	-0.649263	-0.379048	-0.367715
FBgn0031150	DRSC37241	bves	g06	VA4A	3514	47.199	2605	9.7	0	-2.2827	-0.431831	-0.114377	-0.150283
FBgn0030285	DRSC37249	CG12623	g07	VA4A	3859	50.372	2646	9.6	0	-2.39152	-0.544414	-0.223193	-0.262866
	control	control	g08	VA4A	3673	49.424	2548	9.42	0	-2.39141	-0.527594	-0.22309	-0.246046
FBgn0052183	DRSC30843	ccn	g09	VA4A	3968	42.041	3047	13.35	0	-1.65496	-0.381023	0.513365	-0.0994745
FBgn0004797	HFA01559	mdy	g10	VA4A	4015	55.43	1106	7.25	0.01	-2.93461	-1.86005	-0.766292	-1.5785
	control	control	g11	VA4A	2760	39.716	1592	9.5	0.01	-2.06372	-0.793828	0.104602	-0.51228
	control	control	g12	VA4A	2777	39.593	1481	6.87	0	-2.52686	-0.906956	-0.358541	-0.625407
FBgn0038318	DRSC37202	CG6236	h01	VA4A	2407	34.972	2995	11.24	0	-1.63756	0.31532	0.530764	0.596868
FBgn0026076	DRSC37210	UBL3	h02	VA4A	3657	54.555	3145	12.19	0	-2.16201	-0.217601	0.00630921	0.0639475
FBgn0031365	DRSC37218	CG17650	h03	VA4A	3329	48.759	3056	12.88	0	-1.92054	-0.123444	0.247787	0.158104
FBgn0003416	DRSC37226	sl	h04	VA4A	3767	53.463	3245	12.9	0	-2.05117	-0.215198	0.117153	0.0663505
FBgn0016970	DRSC37234	l(2)k10201	h05	VA4A	3048	40.699	2137	7.23	0	-2.49293	-0.512276	-0.324603	-0.230728
FBgn0029805	DRSC37242	CG15769	h06	VA4A	3785	49.749	2458	8.88	0	-2.48604	-0.622808	-0.317713	-0.34126
FBgn0037372	DRSC37250	CG2091	h07	VA4A	3744	49.558	2460	9.05	0	-2.45313	-0.605922	-0.284806	-0.324374
	control	control	h08	VA4A	3831	53.231	2327	9.66	0	-2.46217	-0.71925	-0.293849	-0.437702
FBgn0052183	DRSC30842	ccn	h09	VA4A	3902	57.796	2547	17.43	0.01	-1.7294	-0.615415	0.438925	-0.333867
FBgn0036449	MRC118_A12	CG5295	h10	VA4A	3537	52.699	3117	21.03	0.01	-1.32533	-0.182368	0.842996	0.09918
	control	control	h11	VA4A	3894	53.817	2595	11.94	0	-2.17226	-0.585518	-0.00393663	-0.30397
	control	control	h12	VA4A	2973	48.62	2729	13.23	0	-1.87774	-0.123547	0.290586	0.158001
FBgn0004862	DRSC37195	bap	a01	VA4B	3276	49.088	2832	10.08	0	-2.28387	-0.210114	-0.303123	-0.107912
FBgn0038282	DRSC37203	dpr9	a02	VA4B	3470	58.287	3650	14.79	0	-1.97855	0.0729608	0.00219943	0.175163
FBgn0001256	DRSC37211	ImpL1	a03	VA4B	3286	52.494	3421	15.01	0	-1.80623	0.0580856	0.174523	0.160288
FBgn0051660	DRSC37219	CG31660	a04	VA4B	3561	61.788	3719	16.39	0	-1.91451	0.0626323	0.0662407	0.164835
FBgn0013810	DRSC37227	Dhc36C	a05	VA4B	3398	57.545	3794	14.93	0	-1.94648	0.159034	0.0342751	0.261236
FBgn0016970	DRSC37235	l(2)k10201	a06	VA4B	3304	53.178	3245	11.98	0	-2.1502	-0.0259952	-0.16945	0.0762072
FBgn0085385	DRSC37243	CG14163	a07	VA4B	3387	51.307	2519	8.31	0	-2.62624	-0.427157	-0.645484	-0.324954
FBgn0032290	DRSC37251	CG6443	a08	VA4B	3170	48.045	2621	8.44	0	-2.50907	-0.274365	-0.52832	-0.172163
FBgn0003654	DRSC38557	short wing	a09	VA4B	3170	54.046	3666	14.54	0	-1.89416	0.209724	0.0865909	0.311926
FBgn0034491	HFA06028	CG11055	a10	VA4B	3415	49.961	3211	11.8	0	-2.08202	-0.0888629	-0.101264	0.0133395
	control	control	a11	VA4B	3591	51.059	2988	9.85	0	-2.37397	-0.265206	-0.393218	-0.163003
	control	control	a12	VA4B	3080	46.211	2079	7.04	0	-2.71459	-0.567041	-0.733837	-0.464838
FBgn0051169	DRSC37196	CG31169	b01	VA4B	3174	52.62	3966	15.24	0	-1.78775	0.321383	0.193003	0.423585
FBgn0030723	DRSC37204	dpr18	b02	VA4B	3549	56.789	3419	12.65	0	-2.16647	-0.0538382	-0.185723	0.0483643
FBgn0027495	DRSC37212	CG8378	b03	VA4B	3446	59.156	3891	16.32	0	-1.85788	0.175218	0.122868	0.277421
FBgn0052206	DRSC37220	CG32206	b04	VA4B	3469	58.195	3972	17.99	0	-1.6937	0.195346	0.287052	0.297548
FBgn0014464	DRSC37228	Cp7Fa	b05	VA4B	3463	53.156	3336	12.05	0	-2.1412	-0.0539031	-0.160448	0.0482993
FBgn0031629	DRSC37236	CG3244	b06	VA4B	3490	58.634	3395	15.49	0	-1.9204	-0.0398155	0.0603512	0.062387
FBgn0033446	DRSC37244	CG1648	b07	VA4B	3816	60.927	3607	17.93	0	-1.76471	-0.0812617	0.216045	0.0209407
FBgn0037556	DRSC37252	CG9636	b08	VA4B	3303	51.606	2615	8.54	0	-2.59523	-0.336966	-0.614479	-0.234764
FBgn0004879	DRSC22683	plx	b09	VA4B	3325	50.402	2920	9.57	0	-2.39689	-0.187386	-0.416139	-0.0851836
FBgn0036449	MRC118_A12	CG5295	b10	VA4B	3487	50.112	4293	14.74	0	-1.76542	0.3	0.215332	0.402202
	control	control	b11	VA4B	3473	52.502	3320	11.7	0	-2.16586	-0.0649992	-0.185112	0.0372033
	control	control	b12	VA4B	2705	43.898	2430	8.43	0	-2.38055	-0.154672	-0.399799	-0.0524699
FBgn0010768	DRSC37197	sqz	c01	VA4B	3810	42.935	3589	18.52	0.01	-1.21307	-0.0862091	0.767681	0.0159933
FBgn0035583	DRSC37205	CG13704	c02	VA4B	3449	59.11	3937	15.83	0	-1.90074	0.190919	0.0800106	0.293121
FBgn0083141	DRSC37213	Spn7	c03	VA4B	3476	61.744	3666	16.51	0	-1.90296	0.0767787	0.0777927	0.178981
FBgn0041706	DRSC37221	CG3253	c04	VA4B	3579	61.608	3399	17.32	0.01	-1.83068	-0.0744462	0.150073	0.0277562
FBgn0037228	DRSC37229	CG1092	c05	VA4B	3368	53.622	2823	12.07	0	-2.1514	-0.254663	-0.170648	-0.152461
FBgn0031629	DRSC37237	CG3244	c06	VA4B	3630	57.077	3044	13.26	0	-2.10583	-0.254001	-0.125077	-0.151799
FBgn0015575	DRSC37245	alpha-Est7	c07	VA4B	3721	57.57	2827	13.72	0	-2.06904	-0.396419	-0.0882852	-0.294216
FBgn0037378	DRSC37253	CG2046	c08	VA4B	3296	52.066	2357	10.13	0	-2.36171	-0.483764	-0.380956	-0.381562
FBgn0000212	DRSC30901	brahma	c09	VA4B	3455	53.072	3395	15.45	0	-1.78034	-0.0252741	0.200407	0.0769283
FBgn0004797	HFA01559	mdy	c10	VA4B	3558	54.258	2875	11.65	0	-2.21951	-0.307505	-0.238754	-0.205302
	control	control	c11	VA4B	3606	52.974	2893	10.85	0	-2.28759	-0.317833	-0.306838	-0.215631
	control	control	c12	VA4B	3669	61.271	3119	13.05	0	-2.23115	-0.234303	-0.250403	-0.132101
FBgn0003557	DRSC37198	Su(dx)	d01	VA4B	3419	62.331	4079	17.29	0	-1.85001	0.254641	0.13074	0.356844
FBgn0035583	DRSC37206	CG13704	d02	VA4B	3332	58.978	3720	16.12	0	-1.87133	0.158914	0.109426	0.261117
FBgn0038343	DRSC37214	CG14871	d03	VA4B	3750	60.145	3644	17.99	0	-1.74125	-0.0413676	0.239502	0.0608348
FBgn0034346	DRSC37222	CG12263	d04	VA4B	3226	30.677	3164	14.82	0	-1.04961	-0.0279968	0.93114	0.0742056
FBgn0034871	DRSC37230	CG3906	d05	VA4B	3611	63.048	3781	17.68	0	-1.83433	0.0663694	0.146419	0.168572
FBgn0030811	DRSC37238	CG12433	d06	VA4B	3716	62.015	3430	15.12	0	-2.03616	-0.115542	-0.0554075	-0.0133395
FBgn0033226	DRSC37246	CG1882	d07	VA4B	3903	60.355	3183	15.06	0	-2.00275	-0.294196	-0.022	-0.191994
FBgn0037378	DRSC37254	CG2046	d08	VA4B	3668	58.718	3255	15.52	0	-1.91967	-0.172336	0.0610773	-0.0701337
FBgn0036268	DRSC25682	CG5620	d09	VA4B	3719	57.721	2748	13.34	0	-2.11334	-0.436533	-0.132586	-0.33433
FBgn0003691	DRSC11404	thread	d10	VA4B	2515	37.219	2124	8.74	0	-2.09033	-0.243775	-0.109583	-0.141572
	control	control	d11	VA4B	3862	54.711	3228	13.01	0	-2.07221	-0.258708	-0.0914584	-0.156505
	control	control	d12	VA4B	3387	56.623	2060	9.26	0	-2.6123	-0.717364	-0.631553	-0.615161
FBgn0020508	DRSC37199	Ag5r2	e01	VA4B	3340	59.313	3552	16.13	0	-1.8786	0.0887835	0.10215	0.190986
FBgn0033672	DRSC37207	rho-7	e02	VA4B	3573	56.827	3606	15.77	0	-1.84939	0.0132635	0.131358	0.115466
FBgn0003016	DRSC37215	osp	e03	VA4B	3411	55.843	3757	16.47	0	-1.76154	0.139386	0.219216	0.241589
FBgn0051693	DRSC37223	CG31693	e04	VA4B	3627	58.536	3914	16.41	0	-1.83475	0.109867	0.146003	0.212069
FBgn0036882	DRSC37231	CG9279	e05	VA4B	3773	60.489	3187	14.27	0	-2.08369	-0.243513	-0.102936	-0.141311
FBgn0024753	DRSC37239	Flo-2	e06	VA4B	2862	28.414	3190	14.84	0	-0.937111	0.156533	1.04364	0.258735
FBgn0010398	DRSC37247	Lrr47	e07	VA4B	3595	61.453	3640	18.32	0.01	-1.74606	0.0179467	0.234688	0.120149
FBgn0052352	DRSC37255	CG32352	e08	VA4B	3431	54.584	3057	12.87	0	-2.08447	-0.166513	-0.103715	-0.0643102
FBgn0003654	DRSC29154	short wing	e09	VA4B	3756	62.418	3265	15.79	0	-1.98295	-0.202114	-0.00219943	-0.0999117
FBgn0003691	DRSC30905	thread	e10	VA4B	3094	42.325	2292	8.5	0	-2.31598	-0.432866	-0.335224	-0.330664
	control	control	e11	VA4B	3532	52.948	2951	13.17	0	-2.00732	-0.259281	-0.0265693	-0.157079
	control	control	e12	VA4B	3166	54.944	1863	11.46	0.01	-2.26135	-0.765034	-0.280603	-0.662831
FBgn0000422	DRSC37200	Ddc	f01	VA4B	3451	60.128	4054	18.24	0	-1.72093	0.232332	0.25982	0.334534
FBgn0038891	DRSC37208	CG15499	f02	VA4B	3453	60.256	3516	18.67	0.01	-1.69038	0.0260847	0.290369	0.128287
FBgn0032891	DRSC37216	Oseg5	f03	VA4B	3744	56.919	3296	13.85	0	-2.03902	-0.183864	-0.0582728	-0.0816618
FBgn0032635	DRSC37224	CG15141	f04	VA4B	3520	56.838	3548	16.74	0	-1.76356	0.0114306	0.217195	0.113633
FBgn0019925	DRSC37232	Surf4	f05	VA4B	3725	62.287	3690	17.96	0	-1.79414	-0.0136196	0.186608	0.0885828
FBgn0039169	DRSC37240	CG5669	f06	VA4B	3729	62.437	3709	18.01	0	-1.7936	-0.00775853	0.187148	0.0944439
FBgn0030285	DRSC37248	CG12623	f07	VA4B	3968	62.063	2840	14.56	0.01	-2.09172	-0.482521	-0.110972	-0.380319
FBgn0035617	DRSC37256	CG5146	f08	VA4B	3888	63.016	2896	14.99	0.01	-2.07172	-0.424967	-0.0909663	-0.322764
FBgn0000212	DRSC30902	brahma	f09	VA4B	1067	9.486	2759	12.63	0	0.412983	1.37059	2.39373	1.47279
FBgn0036449	MRC118_A12	CG5295	f10	VA4B	3598	55.873	4243	18.56	0	-1.58995	0.237889	0.390797	0.340092
	control	control	f11	VA4B	3057	46.818	2005	11.46	0.01	-2.03046	-0.608514	-0.0497047	-0.506312
	control	control	f12	VA4B	2871	30	1914	13.71	0.01	-1.12973	-0.584962	0.851018	-0.48276
FBgn0066101	DRSC37201	LpR1	g01	VA4B	3287	57.99	3406	15.51	0	-1.90261	0.051307	0.0781461	0.153509
FBgn0028953	DRSC37209	CG14478	g02	VA4B	3457	56.046	3185	13.85	0	-2.01673	-0.118227	-0.0359739	-0.0160248
FBgn0031008	DRSC37217	CG8010	g03	VA4B	3823	63.207	3240	14.58	0	-2.11609	-0.238711	-0.135342	-0.136509
FBgn0032635	DRSC37225	CG15141	g04	VA4B	3840	65.821	3075	15.29	0	-2.10596	-0.32052	-0.125208	-0.218317
FBgn0038705	DRSC37233	CG11626	g05	VA4B	3557	56.052	3076	13.72	0	-2.03049	-0.209605	-0.0497338	-0.107403
FBgn0031150	DRSC37241	bves	g06	VA4B	3689	55.505	3820	15.17	0	-1.8714	0.0503428	0.109355	0.152545
FBgn0030285	DRSC37249	CG12623	g07	VA4B	3754	56.996	2389	11.38	0	-2.32436	-0.652022	-0.343609	-0.549819
	control	control	g08	VA4B	3947	64.822	2365	11.37	0	-2.51125	-0.738916	-0.5305	-0.636714
FBgn0052183	DRSC30843	ccn	g09	VA4B	3810	65.886	3511	18.14	0.01	-1.8608	-0.117909	0.119954	-0.0157066
FBgn0004797	HFA01559	mdy	g10	VA4B	2832	44.434	2058	8.82	0	-2.33281	-0.460578	-0.352062	-0.358376
	control	control	g11	VA4B	1828	16.978	2326	14.4	0.01	-0.237598	0.347585	1.74315	0.449787
	control	control	g12	VA4B	3389	57.029	2008	11.55	0.01	-2.3038	-0.7551	-0.323051	-0.652898
FBgn0038318	DRSC37202	CG6236	h01	VA4B	3314	59.094	4466	20.99	0	-1.49331	0.43041	0.487442	0.532612
FBgn0026076	DRSC37210	UBL3	h02	VA4B	3511	63.825	3431	16.29	0	-1.97014	-0.0332529	0.0106165	0.0689495
FBgn0031365	DRSC37218	CG17650	h03	VA4B	3545	61.11	3803	17.98	0	-1.76502	0.101352	0.215736	0.203555
FBgn0003416	DRSC37226	sl	h04	VA4B	3776	61.696	3883	17.58	0	-1.81124	0.0403129	0.16951	0.142515
FBgn0016970	DRSC37234	l(2)k10201	h05	VA4B	3564	54.991	2775	11.61	0	-2.24383	-0.36101	-0.263076	-0.258807
FBgn0029805	DRSC37242	CG15769	h06	VA4B	3600	55.001	3311	12.86	0	-2.09657	-0.12073	-0.115816	-0.0185275
FBgn0037372	DRSC37250	CG2091	h07	VA4B	3818	54.185	2689	11.83	0	-2.19544	-0.505747	-0.214692	-0.403545
	control	control	h08	VA4B	3772	57.283	2845	12.47	0	-2.19965	-0.406901	-0.218894	-0.304699
FBgn0052183	DRSC30842	ccn	h09	VA4B	3886	65.385	3946	23.39	0.01	-1.48307	0.0221051	0.497684	0.124307
FBgn0036449	MRC118_A12	CG5295	h10	VA4B	1997	38.038	1909	15.35	0.01	-1.3092	-0.0650172	0.671549	0.0371852
	control	control	h11	VA4B	3746	60.001	3025	18.22	0.01	-1.71946	-0.308416	0.261288	-0.206213
	control	control	h12	VA4B	3192	58.542	2772	17.09	0.01	-1.77632	-0.203533	0.204432	-0.101331
Drosophila COPI / COPII / Arf retests
Flybase_id	Droso_Gene	Amplicon ID
FBgn0025725	alphaCOP	DRSC30831
FBgn0025725	alphaCOP	DRSC30832
FBgn0008635	betaCOP	DRSC31102
FBgn0008635	betaCOP	DRSC31103
FBgn0025724	beta'COP	DRSC30701
FBgn0025724	beta'COP	DRSC30702
FBgn0028968	gammaCOP	DRSC31263
FBgn0028968	gammaCOP	DRSC31264
FBgn0028969	deltaCOP	DRSC31062
FBgn0028969	deltaCOP	DRSC31063
FBgn0027496	epsilonCOP	DRSC35610
FBgn0040512	zetaCOP	DRSC32143
FBgn0040512	zetaCOP	DRSC32144
FBgn0010348	Arf79F	DRSC31426
FBgn0010348	Arf79F	DRSC31427
FBgn0013749	Arf102F	DRSC31253
FBgn0013749	Arf102F	DRSC31254
FBgn0013750	Arf51F	DRSC37375
FBgn0013750	Arf51F	DRSC005921
FBgn0000115	Arf72A	DRSC009667
FBgn0004908	Arf84F	DRSC14117
FBgn0031408	CG10882	DRSC37138
FBgn0038947	Sar1	DRSC31665
FBgn0038947	Sar1	DRSC31666
FBgn0037357	Sec23	DRSC31247
FBgn0037357	Sec23	DRSC31248
FBgn0033339	Sec31	DRSC37118
FBgn0033075	PLD	DRSC24641
FBgn0033075	PLD	DRSC38086
AML12 cells
Flybase_id	Droso_Gene	Mouse_Gene	MGI_Id	NCBI_Id	Gene_Id_mouse	NCBI_Protein	Entrez_Gene_Id	Well	Plate	Nuclei Count	Nuclei TotalArea	LD Count	LD TotalArea	LD Average Size	LD_Area_per_Nuclei_Area_log2	LD_Count_per_Nuclei_Count_log2	Median normalized LD_Area_per_Nuclei_Area_log2	Median normalized LD_Count_per_Nuclei_Count_log2	Gene Description	mRNA Accessions	siRNA.Target.Sequence	Product.Id
							NA	A01	1A	908	412779	7993	244677	30.61	-0.754491	3.13797	0.0252772	-0.402549
FBgn0014020	Rho1	Rhoa	MGI:1096342	ENSMUSG00000007815	NM_016802	ENSMUST00000007959	11848	A02	1A	826	392582	9385	225561	24.03	-0.799476	3.50614	-0.0197081	-0.034379	ras homolog gene family, member A	NM_016802	AAGAAAGTGTATTTGGAAATA	SI01401414
FBgn0032919	CG9253	Ddx47	MGI:1915005	ENSMUSG00000030204	NM_026360	ENSMUST00000032326	67755	A03	1A	724	343790	10417	230284	22.11	-0.578113	3.84681	0.201655	0.306284	DEAD (Asp-Glu-Ala-Asp) box polypeptide 47	NM_026360	GTCAATAATTATTATGATTAA	SI00976458
FBgn0014020	Rho1	Rhoa	MGI:1096342	ENSMUSG00000007815	NM_016802	ENSMUST00000007959	11848	A04	1A	821	394273	10216	219023	21.44	-0.848113	3.6373	-0.0683443	0.0967823	ras homolog gene family, member A	NM_016802	TTGGATTTCCTAATACTGATA	SI01401407
FBgn0037341	CG12746	Ppapdc1b	MGI:1919160	ENSMUSG00000031570	NM_028000	ENSMUST00000068916	71910	A05	1A	701	396011	8967	219028	24.43	-0.854425	3.67714	-0.0746569	0.136617	phosphatidic acid phosphatase type 2 domain containing 1	NM_028000 XM_134059 XM_900421 XM_900425 XM_900432 XM_911883 XM_922201 XM_922209 XM_922214 XM_984494	CTCGCCAAGTTTCTAAGGAAA	SI01385307
FBgn0033339	sec31	NA		ENSMUSG00000053390	NM_001045559	ENSMUST00000087666	240067	A06	1A	847	426625	8985	229321	25.52	-0.8956	3.40708	-0.115832	-0.133437	RIKEN cDNA C920016K16 gene	NM_001045559 NM_199020	ATGAAATGTGATGTTGGATAA	SI00926534
FBgn0027615	CG6404	Oxa1l	MGI:1916339	ENSMUSG00000000959	NM_026936	ENSMUST00000000985	69089	A07	1A	843	386277	9811	235925	24.05	-0.711307	3.5408	0.0684608	0.000273583	oxidase assembly 1-like	NM_026936	CACCATAGAGATGACACGCTA	SI01367562
FBgn0062413	Ctr1A	Slc31a1	MGI:1333843	ENSMUSG00000066150	NM_175090	ENSMUST00000084526	20529	A08	1A	817	383669	10011	261461	26.12	-0.553266	3.61511	0.226502	0.0745841	solute carrier family 31, member 1	NM_175090	CAGAATGAACTTGCCAATCAA	SI01422463
FBgn0035105	CG7042	Dusp19	MGI:1915332	ENSMUSG00000027001	NM_024438	ENSMUST00000028384	68082	A09	1A	933	403829	10035	255360	25.45	-0.661212	3.42702	0.118556	-0.113502	dual specificity phosphatase 19	NM_024438	AAGGAATTTATATTCATTATA	SI00984935
FBgn0036761	MED19	Med19	MGI:1914234	ENSMUSG00000027080	NM_025885	ENSMUST00000102645	381379	A10	1A	714	373783	9534	225557	23.66	-0.728709	3.73909	0.0510593	0.198564	mediator of RNA polymerase II transcription, subunit 19 homolog (yeast)	NM_025885	AAGGATGGCTTTCCTGTGATA	SI01303274
FBgn0036642	CG4169	Uqcrc2	MGI:1914253	ENSMUSG00000030884	NM_025899	ENSMUST00000033176	67003	A11	1A	789	381127	9429	241954	25.66	-0.655539	3.57901	0.124229	0.0384855	ubiquinol cytochrome c reductase core protein 2	NM_025899	CAGGATCTTGAGTTTACCAAA	SI01462867
							NA	A12	1A	669	375729	9128	239366	26.22	-0.650474	3.77022	0.129294	0.229699
							NA	B01	1A	1059	433072	10802	215300	19.93	-1.00826	3.35052	-0.22849	-0.189998
FBgn0032919	CG9253	Ddx47	MGI:1915005	ENSMUSG00000030204	NM_026360	ENSMUST00000032326	67755	B02	1A	801	382644	9043	228373	25.25	-0.744611	3.49693	0.0351576	-0.0435948	DEAD (Asp-Glu-Ala-Asp) box polypeptide 47	NM_026360	CTGACTGTAGTTAACTGTAAA	SI00976451
FBgn0003651	svp	Nr2f1	MGI:1352451	ENSMUSG00000069171	NM_010151	ENSMUST00000091458	13865	B03	1A	789	438548	7313	203384	27.81	-1.10853	3.21237	-0.32876	-0.328156	nuclear receptor subfamily 2, group F, member 1	NM_010151 XM_980546 XM_980577 XM_980610 XM_980647 XM_993943	ATGGAAGTGGACTGAATCCTA	SI01330665
FBgn0000489	Pka-C3	Prkx	MGI:1309999	ENSMUSG00000035725	NM_016979	ENSMUST00000036333	19108	B04	1A	732	348842	7469	226713	30.35	-0.621707	3.351	0.158062	-0.189523	protein kinase, X-linked	NM_016979	CAGGCTGTAAATCAAATGACA	SI01389290
FBgn0031006	rictor	4921505C17Rik	MGI:1926007	ENSMUSG00000050310	NM_030168	ENSMUST00000061656	78757	B05	1A	856	381644	10541	241495	22.91	-0.660234	3.62226	0.119534	0.0817351	RIKEN cDNA 4921505C17 gene	NM_030168	CAGAAAGATGATTACTGTGAA	SI00836626
FBgn0033357	Tom7	Tomm7	MGI:1913419	ENSMUSG00000028998	NM_025394	ENSMUST00000030851	66169	B06	1A	597	327000	9760	207070	21.216	-0.659172	4.03108	0.120596	0.490556	translocase of outer mitochondrial membrane 7 homolog (yeast)	NM_025394	CTGATTTATGATAGACTATCA	SI01453571
FBgn0026698	tlk	Tlk1	MGI:2441683	ENSMUSG00000041997	NM_172664	ENSMUST00000038584	228012	B07	1A	728	408061	7491	256478	34.238	-0.66995	3.36315	0.109818	-0.177374	tousled-like kinase 1	NM_172664 XM_001002214 XM_001002220 XM_983010 XM_983048 XM_983091 XM_983131	CAGCAGCTTATTCTTGTACAA	SI01449322
FBgn0032053	mRpL51	Mrpl51	MGI:1913743	ENSMUSG00000030335	NM_025595	ENSMUST00000032485	66493	B08	1A	858	425709	8339	241348	28.942	-0.818753	3.28082	-0.0389845	-0.259697	mitochondrial ribosomal protein L51	NM_025595	AAAGAAGAAATTTGTGGGAAA	SI01317442
FBgn0037637	CG9836	Iscu	MGI:1913633	ENSMUSG00000025825	NM_025526	ENSMUST00000026937	66383	B09	1A	867	408080	11276	207740	18.423	-0.974073	3.70108	-0.194305	0.160558	IscU iron-sulfur cluster scaffold homolog (E. coli)	NM_025526	CTGCATATATATTATAATAAA	SI01327662
FBgn0042693	PP2A-B'	Ppp2r5d	MGI:2388481	ENSMUSG00000059409	NM_009358	ENSMUST00000002839	21770	B10	1A	676	332372	9736	196202	20.152	-0.760459	3.84823	0.0193091	0.307712	protein phosphatase 2, regulatory subunit B (B56), delta isoform	NM_009358	ACCGGCCGAGATGTCCTATAA	SI01386854
FBgn0001301	kel	Klhl2	MGI:1924363	ENSMUSG00000031605	NM_178633	ENSMUST00000034017	77113	B11	1A	896	425852	9578	238296	24.88	-0.837597	3.41815	-0.0578291	-0.122368	kelch-like 2, Mayven (Drosophila)	NM_178633	ACAGTTATTGATAAACCGTTA	SI01084069
							NA	B12	1A	936	427062	8412	197105	23.431	-1.11548	3.16787	-0.335713	-0.372654
							NA	C01	1A	925	433557	9861	219398	22.249	-0.982671	3.41421	-0.202903	-0.126313
FBgn0003600	Su(var)3-9	Suv39h2	MGI:1890396	ENSMUSG00000026646	NM_022724	ENSMUST00000027956	64707	C02	1A	801	383735	7146	228294	31.947	-0.749217	3.15726	0.0305508	-0.38326	suppressor of variegation 3-9 homolog 2 (Drosophila)	NM_022724	AAGGGTCAGAACCCAATGTAA	SI01438346
FBgn0000489	Pka-C3	Prkx	MGI:1309999	ENSMUSG00000035725	NM_016979	ENSMUST00000036333	19108	C03	1A	645	450559	5192	214501	41.314	-1.07073	3.00892	-0.290963	-0.531603	protein kinase, X-linked	NM_016979	AACAATGGAATAGTTAATAAA	SI01389283
FBgn0015014	tgo	Arnt	MGI:88071	ENSMUSG00000015522	NM_009709	ENSMUST00000090804	11863	C04	1A	963	425688	9808	237069	24.171	-0.844489	3.34835	-0.0647212	-0.192171	aryl hydrocarbon receptor nuclear translocator	NM_001037737 NM_009709	CAGATGAAATTGAGTATATTA	SI00903994
FBgn0036761	MED19	Med19	MGI:1914234	ENSMUSG00000027080	NM_025885	ENSMUST00000102645	381379	C05	1A	977	409494	9880	231964	23.478	-0.819941	3.33808	-0.0401732	-0.202441	mediator of RNA polymerase II transcription, subunit 19 homolog (yeast)	NM_025885	CACCAATTTAATCACACACTA	SI01303267
FBgn0003360	sesB	Slc25a4	MGI:1353495	ENSMUSG00000031633	NM_007450	ENSMUST00000034049	11739	C06	1A	740	401108	8609	214779	24.95	-0.901138	3.54025	-0.12137	-0.000273583	solute carrier family 25 (mitochondrial carrier, adenine nucleotide translocator), member 4	NM_007450 XM_134169 XM_906838 XM_991099	CAGACTATTCTTGAGGAAATA	SI01421462
FBgn0025803	SNF4Agamma	Prkag2	MGI:1336153	ENSMUSG00000028944	NM_145401	ENSMUST00000030784	108099	C07	1A	996	425322	11094	252247	22.74	-0.753718	3.47749	0.0260499	-0.063032	protein kinase, AMP-activated, gamma 2 non-catalytic subunit	NM_145401	CACGATTACAGATTTCATAAA	SI01388422
FBgn0032880	CG9318	Tm9sf2	MGI:1915309	ENSMUSG00000025544	NM_080556	ENSMUST00000026624	68059	C08	1A	791	410692	9853	228061	23.15	-0.848637	3.63881	-0.0688688	0.0982914	transmembrane 9 superfamily member 2	NM_080556	ACCGTATAAGTTTACGTTTAA	SI01450295
FBgn0037728	CG16817	Ptges3	MGI:1929282	ENSMUSG00000071072	NM_019766	ENSMUST00000052798	56351	C09	1A	998	423230	11190	251884	22.51	-0.748682	3.48703	0.0310858	-0.0534957	prostaglandin E synthase 3 (cytosolic)	NM_019766	CTGGTCCTGTTTGAACAAAGA	SI01308531
FBgn0013749	Arf102F	Arf5	MGI:99434	ENSMUSG00000020440	NM_007480	ENSMUST00000020717	11844	C10	1A	824	401829	9400	197534	21.01	-1.02448	3.51194	-0.244712	-0.0285776	ADP-ribosylation factor 5	NM_007480	TACCATCCTGTACAAACTGAA	SI00901775
FBgn0000382	csw	Ptpn11	MGI:99511	ENSMUSG00000043733	NM_011202	ENSMUST00000054547	19247	C11	1A	845	400856	10145	201212	19.83	-0.994368	3.58567	-0.214599	0.0451516	protein tyrosine phosphatase, non-receptor type 11	NM_011202	CAGAGTATTAAAGAAATATAA	SI01392755
							NA	C12	1A	763	337806	10581	202789	19.17	-0.736216	3.79365	0.0435527	0.253127
							NA	D01	1A	855	434610	9368	212793	22.71	-1.03027	3.45374	-0.250502	-0.0867773
FBgn0010083	SmB	Snrpb	MGI:98342	ENSMUSG00000027404	NM_009225	ENSMUST00000103199	20638	D02	1A	925	415494	10193	223402	21.92	-0.895186	3.46198	-0.115417	-0.0785405	small nuclear ribonucleoprotein B	NM_009225	CAGCATTATGTCAGTAGCTCA	SI01427986
FBgn0052000	CG32000	Atp13a5	MGI:2444068	ENSMUSG00000048939	NM_175650	ENSMUST00000075806	268878	D03	1A	901	472028	8603	216053	25.11	-1.12749	3.25524	-0.347719	-0.285281	ATPase type 13A5	NM_175650	CCGATGAATTTCGAAGATATA	SI00906451
FBgn0030608	Lsd-2	Adfp	MGI:87920	ENSMUSG00000028494	NM_007408	ENSMUST00000000466	11520	D04	1A	633	391288	6929	199458	28.79	-0.972146	3.45237	-0.192378	-0.0881523	adipose differentiation related protein	NM_007408	AGGGTTAAAGAGGCCAAACAA	SI00890218
FBgn0033246	CG11198	Acacb	MGI:2140940	ENSMUSG00000042010	NM_133904	ENSMUST00000102582	100705	D05	1A	518	326124	9547	177874	18.63	-0.874565	4.20402	-0.0947967	0.663501	acetyl-Coenzyme A carboxylase beta	NM_133904	CACTGTGGAGTATCTCGTTAA	SI00233555
FBgn0000382	csw	Ptpn11	MGI:99511	ENSMUSG00000043733	NM_011202	ENSMUST00000054547	19247	D06	1A	785	386987	10727	234968	21.9	-0.719821	3.77241	0.0599474	0.231888	protein tyrosine phosphatase, non-receptor type 11	NM_011202	AAGGACATGAATATACCAATA	SI01392762
FBgn0020386	Pk61C	Pdpk1	MGI:1338068	ENSMUSG00000024122	NM_001080773	ENSMUST00000115411	18607	D07	1A	768	411977	8835	210101	23.78	-0.971481	3.52405	-0.191713	-0.0164702	3-phosphoinositide dependent protein kinase-1	NM_001080773 NM_011062	CTGGAGAAACGTCATATTATA	SI01374303
FBgn0010083	SmB	Snrpb	MGI:98342	ENSMUSG00000027404	NM_009225	ENSMUST00000103199	20638	D08	1A	691	356622	10231	223818	21.88	-0.67207	3.88812	0.107699	0.347596	small nuclear ribonucleoprotein B	NM_009225	AAGCTGGTTTATAATAAACTA	SI01427979
FBgn0030608	Lsd-2	Adfp	MGI:87920	ENSMUSG00000028494	NM_007408	ENSMUST00000000466	11520	D09	1A	823	357240	8951	207306	23.16	-0.785132	3.44308	-0.00536351	-0.0974375	adipose differentiation related protein	NM_007408	AAGGACCAAGTCTGTGGTCAA	SI00890211
FBgn0010348	Arf79F	Arf1	MGI:99431	ENSMUSG00000048076	NM_007476	ENSMUST00000061242	11840	D10	1A	958	418726	10912	242126	22.19	-0.790248	3.50975	-0.0104803	-0.030776	ADP-ribosylation factor 1	NM_007476	TAAAGTCTCTTAACTATTTAA	SI00901635
FBgn0051640	CG31640	Ddr2	MGI:1345277	ENSMUSG00000026674	NM_022563	ENSMUST00000027985	18214	D11	1A	895	406998	10811	197805	18.3	-1.04094	3.59447	-0.261175	0.0539464	discoidin domain receptor family, member 2	NM_022563	ACCCATGTACAAGATCAACTA	SI00975842
							NA	D12	1A	767	370782	10080	208586	20.69	-0.829929	3.71613	-0.0501606	0.175603
							NA	E01	1A	852	405901	9715	203710	20.97	-0.994611	3.51129	-0.214843	-0.0292334
FBgn0001301	kel	Klhl2	MGI:1924363	ENSMUSG00000031605	NM_178633	ENSMUST00000034017	77113	E02	1A	196	175809	2180	103938	47.68	-0.758286	3.4754	0.0214825	-0.0651195	kelch-like 2, Mayven (Drosophila)	NM_178633	CTGCTATTAATGGAAGAGAAA	SI01084055
FBgn0038304	CG12241	Rutbc3	MGI:1916329	ENSMUSG00000042303	NM_134091	ENSMUST00000042506	105835	E03	1A	845	385825	10804	195025	18.05	-0.984288	3.67647	-0.204519	0.135948	small G protein signaling modulator 3	NM_134091	ATGGTATACTATACTAACCAA	SI01408883
FBgn0037489	CG1234	Noc3l	MGI:1932610	ENSMUSG00000024999	NM_021315	ENSMUST00000025963	57753	E04	1A	438	283822	9276	122341	13.19	-1.21408	4.4045	-0.43431	0.863978	nucleolar complex associated 3 homolog (S. cerevisiae)	NM_021315	TTGAATGAAGATTTAAATCAA	SI00891051
FBgn0030089	AP-1gamma	Ap1g1	MGI:101919	ENSMUSG00000031731	NM_009677	ENSMUST00000093157	11765	E05	1A	821	401245	11207	200329	17.88	-1.00211	3.77087	-0.222344	0.230352	adaptor protein complex AP-1, gamma 1 subunit	NM_009677 XM_001000444 XM_001000870	CAGCGTTGTCCCAGCCTTTAA	SI00899374
FBgn0028528	mol	Duoxa1	MGI:2384861	ENSMUSG00000027224	NM_145395	ENSMUST00000028653	213696	E06	1A	876	392911	10649	251554	23.62	-0.643334	3.60364	0.136434	0.0631212	dual oxidase maturation factor 1	NM_145395	TTGATGTAACAGAATAATATA	SI00918939
FBgn0040512	zetaCOP	Copz1	MGI:1929063	ENSMUSG00000060992	NM_019817	ENSMUST00000100162	56447	E07	1A	815	405283	10214	200559	19.64	-1.0149	3.6476	-0.235135	0.107082	coatomer protein complex, subunit zeta 1	NM_019817	CTGCAGAGGAACAGTGATTTA	SI00957159
FBgn0037373	CG2095	Exoc4	MGI:1096376	ENSMUSG00000029763	NM_009148	ENSMUST00000052266	20336	E08	1A	280	219494	5114	140495	27.473	-0.643663	4.19095	0.136106	0.650431	exocyst complex component 4	NM_009148	CACCGCCATCTGTATATCAAA	SI01413622
FBgn0004879	plx	Tbc1d1	MGI:1889508	ENSMUSG00000029174	NM_019636	ENSMUST00000101195	57915	E09	1A	903	405409	9400	218280	23.221	-0.893198	3.37986	-0.11343	-0.160659	TBC1 domain family, member 1	NM_019636	CCCGAGCAGATATGAAGATTA	SI01442546
FBgn0033810	CG4646	NA		ENSMUSG00000028608	NM_028754	ENSMUST00000030346	74098	E10	1A	594	305068	10530	175613	16.677	-0.796731	4.1479	-0.016963	0.607377	RIKEN cDNA 0610037L13 gene	NM_028754	CCGGTGGTACCTGAAGATGAA	SI00781599
FBgn0029577	futsch	Map1b	MGI:1306778	ENSMUSG00000052727	NM_008634	ENSMUST00000064762	17755	E11	1A	377	218120	4769	166053	34.819	-0.393478	3.66105	0.38629	0.120528	microtubule-associated protein 1 B	NM_008634	CACGGGCTTCATACCCATAAA	SI01319451
							NA	E12	1A	537	339378	4464	74065	16.592	-2.19603	3.05534	-1.41626	-0.485179
							NA	F01	1A	904	439898	9624	206021	21.407	-1.09438	3.41224	-0.314609	-0.12828
FBgn0030089	AP-1gamma	Ap1g1	MGI:101919	ENSMUSG00000031731	NM_009677	ENSMUST00000093157	11765	F02	1A	518	297898	7088	197178	27.819	-0.59532	3.77435	0.184448	0.233833	adaptor protein complex AP-1, gamma 1 subunit	NM_009677	CTCGGTGACTATTCTCAACAA	SI00899367
FBgn0004797	mdy	Dgat1	MGI:1333825	ENSMUSG00000022555	NM_010046	ENSMUST00000023214	13350	F03	1A	875	391340	11252	231598	20.583	-0.7568	3.68475	0.0229685	0.144233	diacylglycerol O-acyltransferase 1	NM_010046	ATGCGTGATTATTGCATCCAA	SI00978243
FBgn0026722	drosha	Rnasen	MGI:1261425	ENSMUSG00000022191	NM_026799	ENSMUST00000090292	14000	F04	1A	594	349835	9017	194419	21.561	-0.847505	3.92411	-0.0677372	0.383591	ribonuclease III, nuclear	NM_026799 XM_906810	AGGAATTAATACCCTAATAAA	SI00996499
FBgn0033029	l(2)NC136	Cnot3	MGI:2385261	ENSMUSG00000035632	NM_146176	ENSMUST00000038913	232791	F05	1A	329	210389	7185	190320	26.489	-0.144632	4.44883	0.635136	0.908307	CCR4-NOT transcription complex, subunit 3	NM_146176	CAGTTTGAAGATATTTGGCAA	SI00954730
FBgn0030329	CG1837	Txndc5	MGI:2145316	ENSMUSG00000038991	NM_145367	ENSMUST00000035988	105245	F06	1A	888	387464	8550	226523	26.494	-0.774405	3.26729	0.00536351	-0.273229	thioredoxin domain containing 5	NM_145367 XM_975097	CTGGGTCTCATTACTTCTCTA	SI01459283
FBgn0010638	Sec61beta	Sec61b	MGI:1913462	ENSMUSG00000053317	NM_024171	ENSMUST00000065678	66212	F07	1A	261	157611	1919	126299	65.815	-0.319525	2.87823	0.460243	-0.662289	Sec61 beta subunit	NM_024171	TGCTGTATTTATGCTGCACAT	SI01413510
FBgn0037270	CG9769	Eif3s5	MGI:1913335	ENSMUSG00000031029	NM_025344	ENSMUST00000033342	66085	F08	1A	721	374475	9460	225896	23.879	-0.729211	3.71377	0.0505576	0.173247	eukaryotic translation initiation factor 3, subunit F	NM_025344	AAGGCCTATGTCAGCACTTTA	SI00222901
FBgn0025803	SNF4Agamma	Prkag2	MGI:1336153	ENSMUSG00000028944	NM_145401	ENSMUST00000030784	108099	F09	1A	730	455840	6952	220886	31.773	-1.04523	3.25146	-0.265457	-0.289062	protein kinase, AMP-activated, gamma 2 non-catalytic subunit	NM_145401	CCGGAATTAACTTCTAGCTAA	SI01388415
FBgn0033081	geminin	Gmnn	MGI:1927344	ENSMUSG00000006715	NM_020567	ENSMUST00000110382	57441	F10	1A	616	362584	7053	150574	21.349	-1.26784	3.51723	-0.488074	-0.0232873	geminin	NM_020567	CAGGAAGCCTTTGATCTTATA	SI01053850
FBgn0031392	CG7263	Aifm1	MGI:1349419	ENSMUSG00000036932	NM_012019	ENSMUST00000037349	26926	F11	1A	529	352965	6909	213476	30.9	-0.725451	3.70714	0.054317	0.166615	apoptosis-inducing factor, mitochondrion-associated 1	NM_012019	CAACATGAAGATCTCAATGAA	SI01373477
							NA	F12	1A	414	298806	3998	66028	16.52	-2.17806	3.27158	-1.39829	-0.268946
							NA	G01	1A	790	396287	10441	205052	19.64	-0.950556	3.72426	-0.170788	0.183741
							NA	G02	1A	562	342417	8035	203499	25.33	-0.750733	3.83766	0.0290356	0.297134
							NA	G03	1A	461	317342	7638	181223	23.73	-0.808272	4.05036	-0.0285042	0.509834
							NA	G04	1A	831	397711	10456	206103	19.71	-0.948355	3.65334	-0.168587	0.112817
							NA	G05	1A	375	241249	9371	142110	15.16	-0.763515	4.64324	0.0162534	1.10272
							NA	G06	1A	355	195604	6141	141087	22.97	-0.471351	4.11258	0.308417	0.572061
							NA	G07	1A	657	324328	10214	234168	22.93	-0.46991	3.95851	0.309859	0.417989
							NA	G08	1A	508	299106	9897	229030	23.14	-0.38512	4.28409	0.394648	0.743569
							NA	G09	1A	823	380972	7860	239610	30.48	-0.668997	3.25556	0.110771	-0.284957
							NA	G10	1A	642	315735	8992	168364	18.72	-0.907131	3.808	-0.127362	0.267475
							NA	G11	1A	646	322695	8717	185307	21.26	-0.800254	3.75423	-0.0204856	0.213704
							NA	G12	1A	548	308514	4346	85321	19.632	-1.85436	2.98744	-1.07459	-0.553082
							NA	H01	1A	595	291818	5770	273597	47.417	-0.0930165	3.27761	0.686752	-0.262912
							NA	H02	1A	594	340794	7163	265675	37.09	-0.359237	3.59203	0.420531	0.051507
							NA	H03	1A	597	325341	2459	258452	105.105	-0.332056	2.04227	0.447712	-1.49825
							NA	H04	1A	527	322602	4900	260961	53.257	-0.305921	3.21691	0.473847	-0.323615
							NA	H05	1A	586	348778	6408	246406	38.453	-0.501272	3.4509	0.278497	-0.0896205
							NA	H06	1A	645	314106	4743	274889	57.957	-0.192402	2.87843	0.587366	-0.662093
							NA	H07	1A	646	302666	6336	295191	46.589	-0.0360779	3.29397	0.74369	-0.246556
							NA	H08	1A	460	242320	9383	226262	24.114	-0.0989192	4.35034	0.680849	0.809821
							NA	H09	1A	956	415223	6491	219815	33.86	-0.917597	2.76336	-0.137828	-0.777164
							NA	H10	1A	541	308180	6549	247462	37.79	-0.316566	3.59757	0.463202	0.0570521
							NA	H11	1A	715	339281	7335	284232	38.75	-0.255412	3.35878	0.524357	-0.18174
							NA	H12	1A	467	278472	7051	229861	32.6	-0.276771	3.91633	0.502998	0.375811
							NA	A01	1B	892	408228	8854	210802	23.81	-0.953487	3.31121	-0.155695	-0.205959
							NA	A02	1B	760	359851	8715	210630	24.17	-0.772689	3.51943	0.0251031	0.00225673
							NA	A03	1B	601	419453	4510	208607	46.25	-1.00772	2.90769	-0.20993	-0.609482
							NA	A04	1B	772	368556	8545	212329	24.85	-0.795582	3.46841	0.0022094	-0.0487649
							NA	A05	1B	831	401070	8922	227145	25.46	-0.820241	3.42445	-0.0224487	-0.0927258
							NA	A06	1B	869	385508	6641	229682	34.59	-0.747123	2.93397	0.0506688	-0.5832
							NA	A07	1B	917	390025	6554	243486	37.15	-0.679728	2.83738	0.118064	-0.679791
							NA	A08	1B	883	370141	9985	212590	21.29	-0.800001	3.49928	-0.0022094	-0.0178955
							NA	A09	1B	793	409565	8328	201660	24.21	-1.02217	3.39258	-0.224376	-0.124595
							NA	A10	1B	769	377056	8582	203999	23.77	-0.886217	3.48026	-0.0884249	-0.0369142
							NA	A11	1B	726	367848	8412	218958	26.03	-0.748456	3.53441	0.0493362	0.0172348
							NA	A12	1B	882	398444	8105	232205	28.65	-0.778978	3.19996	0.0188139	-0.317211
							NA	B01	1B	780	386380	8764	192987	22.02	-1.00152	3.49004	-0.203725	-0.0271292
FBgn0014020	Rho1	Rhoa	MGI:1096342	ENSMUSG00000007815	NM_016802	ENSMUST00000007959	11848	B02	1B	336	203490	1549	224391	144.86	0.141057	2.2048	0.938849	-1.31237	ras homolog gene family, member A	NM_016802	AAGAAAGTGTATTTGGAAATA	SI01401414
FBgn0032919	CG9253	Ddx47	MGI:1915005	ENSMUSG00000030204	NM_026360	ENSMUST00000032326	67755	B03	1B	756	368454	8407	211074	25.11	-0.803736	3.47513	-0.00594382	-0.0420397	DEAD (Asp-Glu-Ala-Asp) box polypeptide 47	NM_026360	GTCAATAATTATTATGATTAA	SI00976458
FBgn0014020	Rho1	Rhoa	MGI:1096342	ENSMUSG00000007815	NM_016802	ENSMUST00000007959	11848	B04	1B	603	331343	8422	197378	23.44	-0.747364	3.80393	0.0504276	0.28676	ras homolog gene family, member A	NM_016802	TTGGATTTCCTAATACTGATA	SI01401407
FBgn0037341	CG12746	Ppapdc1b	MGI:1919160	ENSMUSG00000031570	NM_028000	ENSMUST00000068916	71910	B05	1B	735	357803	9658	209210	21.66	-0.774214	3.71591	0.0235781	0.198736	phosphatidic acid phosphatase type 2 domain containing 1	NM_028000 XM_134059 XM_900421 XM_900425 XM_900432 XM_911883 XM_922201 XM_922209 XM_922214 XM_984494	CTCGCCAAGTTTCTAAGGAAA	SI01385307
FBgn0033339	sec31	NA		ENSMUSG00000053390	NM_001045559	ENSMUST00000087666	240067	B06	1B	351	247212	7610	179691	23.612	-0.460231	4.43835	0.337561	0.921181	RIKEN cDNA C920016K16 gene	NM_001045559 NM_199020	ATGAAATGTGATGTTGGATAA	SI00926534
FBgn0027615	CG6404	Oxa1l	MGI:1916339	ENSMUSG00000000959	NM_026936	ENSMUST00000000985	69089	B07	1B	541	408779	4411	232375	52.681	-0.814866	3.02741	-0.0170744	-0.489767	oxidase assembly 1-like	NM_026936	CACCATAGAGATGACACGCTA	SI01367562
FBgn0062413	Ctr1A	Slc31a1	MGI:1333843	ENSMUSG00000066150	NM_175090	ENSMUST00000084526	20529	B08	1B	707	452658	5909	224272	37.954	-1.01317	3.06313	-0.21538	-0.454041	solute carrier family 31, member 1	NM_175090	CAGAATGAACTTGCCAATCAA	SI01422463
FBgn0035105	CG7042	Dusp19	MGI:1915332	ENSMUSG00000027001	NM_024438	ENSMUST00000028384	68082	B09	1B	608	377619	5804	191635	33.018	-0.97857	3.2549	-0.180778	-0.262268	dual specificity phosphatase 19	NM_024438	AAGGAATTTATATTCATTATA	SI00984935
FBgn0036761	MED19	Med19	MGI:1914234	ENSMUSG00000027080	NM_025885	ENSMUST00000102645	381379	B10	1B	361	256317	7770	167817	21.598	-0.61104	4.42784	0.186752	0.910671	mediator of RNA polymerase II transcription, subunit 19 homolog (yeast)	NM_025885	AAGGATGGCTTTCCTGTGATA	SI01303274
FBgn0036642	CG4169	Uqcrc2	MGI:1914253	ENSMUSG00000030884	NM_025899	ENSMUST00000033176	67003	B11	1B	684	381026	7819	217369	27.8	-0.809743	3.51492	-0.0119514	-0.00225673	ubiquinol cytochrome c reductase core protein 2	NM_025899	CAGGATCTTGAGTTTACCAAA	SI01462867
							NA	B12	1B	673	354526	3221	112326	34.873	-1.6582	2.25883	-0.860408	-1.25834
							NA	C01	1B	834	376904	9860	211914	21.492	-0.830718	3.56347	-0.0329264	0.0462957
FBgn0032919	CG9253	Ddx47	MGI:1915005	ENSMUSG00000030204	NM_026360	ENSMUST00000032326	67755	C02	1B	456	273422	9101	197247	21.673	-0.471126	4.31892	0.326666	0.801747	DEAD (Asp-Glu-Ala-Asp) box polypeptide 47	NM_026360	CTGACTGTAGTTAACTGTAAA	SI00976451
FBgn0003651	svp	Nr2f1	MGI:1352451	ENSMUSG00000069171	NM_010151	ENSMUST00000091458	13865	C03	1B	661	341066	7923	176101	22.227	-0.953648	3.58332	-0.155856	0.066152	nuclear receptor subfamily 2, group F, member 1	NM_010151 XM_980546 XM_980577 XM_980610 XM_980647 XM_993943	ATGGAAGTGGACTGAATCCTA	SI01330665
FBgn0000489	Pka-C3	Prkx	MGI:1309999	ENSMUSG00000035725	NM_016979	ENSMUST00000036333	19108	C04	1B	483	409482	3049	196359	64.401	-1.06031	2.65824	-0.262514	-0.858932	protein kinase, X-linked	NM_016979	CAGGCTGTAAATCAAATGACA	SI01389290
FBgn0031006	rictor	4921505C17Rik	MGI:1926007	ENSMUSG00000050310	NM_030168	ENSMUST00000061656	78757	C05	1B	570	394293	4970	194233	39.081	-1.02148	3.12421	-0.223688	-0.392961	RIKEN cDNA 4921505C17 gene	NM_030168	CAGAAAGATGATTACTGTGAA	SI00836626
FBgn0033357	Tom7	Tomm7	MGI:1913419	ENSMUSG00000028998	NM_025394	ENSMUST00000030851	66169	C06	1B	301	271638	1811	199112	109.95	-0.448105	2.58895	0.349687	-0.928221	translocase of outer mitochondrial membrane 7 homolog (yeast)	NM_025394	CTGATTTATGATAGACTATCA	SI01453571
FBgn0026698	tlk	Tlk1	MGI:2441683	ENSMUSG00000041997	NM_172664	ENSMUST00000038584	228012	C07	1B	403	328147	2767	206330	74.57	-0.669389	2.77947	0.128403	-0.737702	tousled-like kinase 1	NM_172664 XM_001002214 XM_001002220 XM_983010 XM_983048 XM_983091 XM_983131	CAGCAGCTTATTCTTGTACAA	SI01449322
FBgn0032053	mRpL51	Mrpl51	MGI:1913743	ENSMUSG00000030335	NM_025595	ENSMUST00000032485	66493	C08	1B	550	309092	9058	183625	20.27	-0.751274	4.04169	0.046518	0.524516	mitochondrial ribosomal protein L51	NM_025595	AAAGAAGAAATTTGTGGGAAA	SI01317442
FBgn0037637	CG9836	Iscu	MGI:1913633	ENSMUSG00000025825	NM_025526	ENSMUST00000026937	66383	C09	1B	911	422385	10371	197398	19.03	-1.09745	3.50896	-0.299659	-0.00821246	IscU iron-sulfur cluster scaffold homolog (E. coli)	NM_025526	CTGCATATATATTATAATAAA	SI01327662
FBgn0042693	PP2A-B'	Ppp2r5d	MGI:2388481	ENSMUSG00000059409	NM_009358	ENSMUST00000002839	21770	C10	1B	631	412355	6800	167456	24.63	-1.3001	3.42982	-0.502313	-0.0873498	protein phosphatase 2, regulatory subunit B (B56), delta isoform	NM_009358	ACCGGCCGAGATGTCCTATAA	SI01386854
FBgn0001301	kel	Klhl2	MGI:1924363	ENSMUSG00000031605	NM_178633	ENSMUST00000034017	77113	C11	1B	939	423438	10973	220453	20.09	-0.94168	3.54669	-0.143888	0.0295164	kelch-like 2, Mayven (Drosophila)	NM_178633	ACAGTTATTGATAAACCGTTA	SI01084069
							NA	C12	1B	718	355012	4651	78632	16.91	-2.17468	2.69549	-1.37689	-0.821687
							NA	D01	1B	802	378325	9572	185086	19.34	-1.03143	3.57715	-0.233639	0.0599736
FBgn0003600	Su(var)3-9	Suv39h2	MGI:1890396	ENSMUSG00000026646	NM_022724	ENSMUST00000027956	64707	D02	1B	781	364429	6711	227338	33.88	-0.680799	3.10313	0.116993	-0.414039	suppressor of variegation 3-9 homolog 2 (Drosophila)	NM_022724	AAGGGTCAGAACCCAATGTAA	SI01438346
FBgn0000489	Pka-C3	Prkx	MGI:1309999	ENSMUSG00000035725	NM_016979	ENSMUST00000036333	19108	D03	1B	758	464874	6768	210706	31.13	-1.14161	3.15846	-0.343817	-0.358713	protein kinase, X-linked	NM_016979	AACAATGGAATAGTTAATAAA	SI01389283
FBgn0015014	tgo	Arnt	MGI:88071	ENSMUSG00000015522	NM_001037737	ENSMUST00000102749	11863	D04	1B	574	359771	8302	184919	22.27	-0.960185	3.85434	-0.162394	0.337164	aryl hydrocarbon receptor nuclear translocator	NM_001037737 NM_009709	CAGATGAAATTGAGTATATTA	SI00903994
FBgn0036761	MED19	Med19	MGI:1914234	ENSMUSG00000027080	NM_025885	ENSMUST00000102645	381379	D05	1B	290	218877	7354	138925	18.89	-0.655814	4.6644	0.141978	1.14723	mediator of RNA polymerase II transcription, subunit 19 homolog (yeast)	NM_025885	CACCAATTTAATCACACACTA	SI01303267
FBgn0003360	sesB	Slc25a4	MGI:1353495	ENSMUSG00000031633	NM_007450	ENSMUST00000034049	11739	D06	1B	424	269999	8072	203430	25.2	-0.408422	4.25079	0.38937	0.733617	solute carrier family 25 (mitochondrial carrier, adenine nucleotide translocator), member 4	NM_007450 XM_134169 XM_906838 XM_991099	CAGACTATTCTTGAGGAAATA	SI01421462
FBgn0025803	SNF4Agamma	Prkag2	MGI:1336153	ENSMUSG00000028944	NM_145401	ENSMUST00000030784	108099	D07	1B	866	458751	7689	210807	27.42	-1.12179	3.15036	-0.323997	-0.366816	protein kinase, AMP-activated, gamma 2 non-catalytic subunit	NM_145401	CACGATTACAGATTTCATAAA	SI01388422
FBgn0032880	CG9318	Tm9sf2	MGI:1915309	ENSMUSG00000025544	NM_080556	ENSMUST00000026624	68059	D08	1B	623	323193	10321	210633	20.41	-0.617664	4.05021	0.180127	0.533034	transmembrane 9 superfamily member 2	NM_080556	ACCGTATAAGTTTACGTTTAA	SI01450295
FBgn0037728	CG16817	Ptges3	MGI:1929282	ENSMUSG00000071072	NM_019766	ENSMUST00000052798	56351	D09	1B	701	323611	9779	192555	19.69	-0.74899	3.8022	0.0488018	0.285028	prostaglandin E synthase 3 (cytosolic)	NM_019766	CTGGTCCTGTTTGAACAAAGA	SI01308531
FBgn0013749	Arf102F	Arf5	MGI:99434	ENSMUSG00000020440	NM_007480	ENSMUST00000020717	11844	D10	1B	672	395590	7853	224722	28.62	-0.815865	3.54671	-0.0180728	0.0295381	ADP-ribosylation factor 5	NM_007480	TACCATCCTGTACAAACTGAA	SI00901775
FBgn0000382	csw	Ptpn11	MGI:99511	ENSMUSG00000043733	NM_011202	ENSMUST00000054547	19247	D11	1B	511	388165	4993	183019	36.66	-1.08468	3.28851	-0.286885	-0.228661	protein tyrosine phosphatase, non-receptor type 11	NM_011202	CAGAGTATTAAAGAAATATAA	SI01392755
							NA	D12	1B	718	358938	5546	95020	17.13	-1.91743	2.94939	-1.11964	-0.567781
							NA	E01	1B	768	364191	9558	202308	21.17	-0.848142	3.63753	-0.0503501	0.120358
FBgn0010083	SmB	Snrpb	MGI:98342	ENSMUSG00000027404	NM_009225	ENSMUST00000103199	20638	E02	1B	212	150055	2272	106253	46.77	-0.497988	3.42183	0.299804	-0.0953459	small nuclear ribonucleoprotein B	NM_009225	CAGCATTATGTCAGTAGCTCA	SI01427986
FBgn0052000	CG32000	Atp13a5	MGI:2444068	ENSMUSG00000048939	NM_175650	ENSMUST00000075806	268878	E03	1B	796	348928	11275	216592	19.21	-0.687949	3.82422	0.109842	0.307043	ATPase type 13A5	NM_175650	CCGATGAATTTCGAAGATATA	SI00906451
FBgn0030608	Lsd-2	Adfp	MGI:87920	ENSMUSG00000028494	NM_007408	ENSMUST00000000466	11520	E04	1B	381	266035	7066	118331	16.75	-1.16879	4.21303	-0.370996	0.695858	adipose differentiation related protein	NM_007408	AGGGTTAAAGAGGCCAAACAA	SI00890218
FBgn0033246	CG11198	Acacb	MGI:2140940	ENSMUSG00000042010	NM_133904	ENSMUST00000102582	100705	E05	1B	729	354759	8673	206494	23.81	-0.780739	3.57254	0.0170524	0.0553678	acetyl-Coenzyme A carboxylase beta	NM_133904	CACTGTGGAGTATCTCGTTAA	SI00233555
FBgn0000382	csw	Ptpn11	MGI:99511	ENSMUSG00000043733	NM_011202	ENSMUST00000054547	19247	E06	1B	755	415266	8840	221754	25.09	-0.905076	3.5495	-0.107284	0.0323252	protein tyrosine phosphatase, non-receptor type 11	NM_011202	AAGGACATGAATATACCAATA	SI01392762
FBgn0020386	Pk61C	Pdpk1	MGI:1338068	ENSMUSG00000024122	NM_001080773	ENSMUST00000115411	18607	E07	1B	725	436456	6970	201454	28.9	-1.11539	3.26511	-0.317594	-0.252067	3-phosphoinositide dependent protein kinase-1	NM_001080773 NM_011062	CTGGAGAAACGTCATATTATA	SI01374303
FBgn0010083	SmB	Snrpb	MGI:98342	ENSMUSG00000027404	NM_009225	ENSMUST00000103199	20638	E08	1B	240	181611	4739	124255	26.22	-0.547548	4.30348	0.250244	0.786304	small nuclear ribonucleoprotein B	NM_009225	AAGCTGGTTTATAATAAACTA	SI01427979
FBgn0030608	Lsd-2	Adfp	MGI:87920	ENSMUSG00000028494	NM_007408	ENSMUST00000000466	11520	E09	1B	978	427845	4478	230433	51.459	-0.892741	2.19495	-0.0949491	-1.32222	adipose differentiation related protein	NM_007408	AAGGACCAAGTCTGTGGTCAA	SI00890211
FBgn0010348	Arf79F	Arf1	MGI:99431	ENSMUSG00000048076	NM_007476	ENSMUST00000061242	11840	E10	1B	564	314059	9765	156813	16.059	-1.00199	4.11385	-0.204199	0.59668	ADP-ribosylation factor 1	NM_007476	TAAAGTCTCTTAACTATTTAA	SI00901635
FBgn0051640	CG31640	Ddr2	MGI:1345277	ENSMUSG00000026674	NM_022563	ENSMUST00000027985	18214	E11	1B	447	238797	5543	183642	33.13	-0.378889	3.63232	0.418903	0.115148	discoidin domain receptor family, member 2	NM_022563	ACCCATGTACAAGATCAACTA	SI00975842
							NA	E12	1B	678	348230	4730	74465	15.743	-2.22541	2.80248	-1.42761	-0.71469
							NA	F01	1B	983	415126	9606	236477	24.618	-0.811849	3.28867	-0.0140576	-0.2285
FBgn0001301	kel	Klhl2	MGI:1924363	ENSMUSG00000031605	NM_178633	ENSMUST00000034017	77113	F02	1B	570	306141	7141	212051	29.695	-0.529785	3.64709	0.268007	0.12992	kelch-like 2, Mayven (Drosophila)	NM_178633	CTGCTATTAATGGAAGAGAAA	SI01084055
FBgn0038304	CG12241	Rutbc3	MGI:1916329	ENSMUSG00000042303	NM_134091	ENSMUST00000042506	105835	F03	1B	899	375717	11060	202808	18.337	-0.889532	3.62089	-0.09174	0.103714	small G protein signaling modulator 3	NM_134091	ATGGTATACTATACTAACCAA	SI01408883
FBgn0037489	CG1234	Noc3l	MGI:1932610	ENSMUSG00000024999	NM_021315	ENSMUST00000025963	57753	F04	1B	547	333118	7614	184410	24.22	-0.853116	3.79904	-0.0553246	0.281869	nucleolar complex associated 3 homolog (S. cerevisiae)	NM_021315	TTGAATGAAGATTTAAATCAA	SI00891051
FBgn0030089	AP-1gamma	Ap1g1	MGI:101919	ENSMUSG00000031731	NM_009677	ENSMUST00000093157	11765	F05	1B	336	242796	7157	161614	22.581	-0.587192	4.41282	0.210599	0.895649	adaptor protein complex AP-1, gamma 1 subunit	NM_009677 XM_001000444 XM_001000870	CAGCGTTGTCCCAGCCTTTAA	SI00899374
FBgn0028528	mol	Duoxa1	MGI:2384861	ENSMUSG00000027224	NM_145395	ENSMUST00000028653	213696	F06	1B	790	399018	9450	176481	18.675	-1.17694	3.58039	-0.379149	0.0632172	dual oxidase maturation factor 1	NM_145395	TTGATGTAACAGAATAATATA	SI00918939
FBgn0040512	zetaCOP	Copz1	MGI:1929063	ENSMUSG00000060992	NM_019817	ENSMUST00000100162	56447	F07	1B	256	125960	2022	110675	54.735	-0.186636	2.98157	0.611156	-0.535605	coatomer protein complex, subunit zeta 1	NM_019817	CTGCAGAGGAACAGTGATTTA	SI00957159
FBgn0037373	CG2095	Exoc4	MGI:1096376	ENSMUSG00000029763	NM_009148	ENSMUST00000052266	20336	F08	1B	760	402771	9241	185340	20.056	-1.11979	3.60398	-0.321994	0.086805	exocyst complex component 4	NM_009148	CACCGCCATCTGTATATCAAA	SI01413622
FBgn0004879	plx	Tbc1d1	MGI:1889508	ENSMUSG00000029174	NM_019636	ENSMUST00000101195	57915	F09	1B	837	409003	9152	187591	20.497	-1.12452	3.45079	-0.326729	-0.0663851	TBC1 domain family, member 1	NM_019636	CCCGAGCAGATATGAAGATTA	SI01442546
FBgn0033810	CG4646	NA		ENSMUSG00000028608	NM_028754	ENSMUST00000030346	74098	F10	1B	804	364489	6559	179380	27.349	-1.02286	3.02821	-0.225064	-0.488964	RIKEN cDNA 0610037L13 gene	NM_028754	CCGGTGGTACCTGAAGATGAA	SI00781599
FBgn0029577	futsch	Map1b	MGI:1306778	ENSMUSG00000052727	NM_008634	ENSMUST00000064762	17755	F11	1B	591	328791	8594	209722	24.4	-0.648693	3.8621	0.149099	0.344927	microtubule-associated protein 1 B	NM_008634	CACGGGCTTCATACCCATAAA	SI01319451
							NA	F12	1B	615	334181	4884	74336	15.22	-2.1685	2.9894	-1.3707	-0.527768
							NA	G01	1B	654	325882	7868	218638	27.79	-0.575805	3.58863	0.221986	0.0714618
FBgn0030089	AP-1gamma	Ap1g1	MGI:101919	ENSMUSG00000031731	NM_009677	ENSMUST00000093157	11765	G02	1B	560	309745	8167	193450	23.69	-0.67912	3.86631	0.118672	0.349135	adaptor protein complex AP-1, gamma 1 subunit	NM_009677	CTCGGTGACTATTCTCAACAA	SI00899367
FBgn0004797	mdy	Dgat1	MGI:1333825	ENSMUSG00000022555	NM_010046	ENSMUST00000023214	13350	G03	1B	391	288885	6708	168693	25.15	-0.776095	4.10064	0.0216966	0.58347	diacylglycerol O-acyltransferase 1	NM_010046	ATGCGTGATTATTGCATCCAA	SI00978243
FBgn0026722	drosha	Rnasen	MGI:1261425	ENSMUSG00000022191	NM_026799	ENSMUST00000090292	14000	G04	1B	952	390462	10733	189122	17.62	-1.04586	3.49495	-0.248073	-0.0222246	ribonuclease III, nuclear	NM_026799 XM_906810	AGGAATTAATACCCTAATAAA	SI00996499
FBgn0033029	l(2)NC136	Cnot3	MGI:2385261	ENSMUSG00000035632	NM_146176	ENSMUST00000038913	232791	G05	1B	530	276177	9695	173358	17.88	-0.671839	4.19318	0.125953	0.676004	CCR4-NOT transcription complex, subunit 3	NM_146176	CAGTTTGAAGATATTTGGCAA	SI00954730
FBgn0030329	CG1837	Txndc5	MGI:2145316	ENSMUSG00000038991	NM_145367	ENSMUST00000035988	105245	G06	1B	453	263362	8294	191936	23.14	-0.456422	4.19449	0.34137	0.677312	thioredoxin domain containing 5	NM_145367 XM_975097	CTGGGTCTCATTACTTCTCTA	SI01459283
FBgn0010638	Sec61beta	Sec61b	MGI:1913462	ENSMUSG00000053317	NM_024171	ENSMUST00000065678	66212	G07	1B	564	325719	8942	201810	22.57	-0.69063	3.98683	0.107162	0.469658	Sec61 beta subunit	NM_024171	TGCTGTATTTATGCTGCACAT	SI01413510
FBgn0037270	CG9769	Eif3s5	MGI:1913335	ENSMUSG00000031029	NM_025344	ENSMUST00000033342	66085	G08	1B	726	362652	10297	239318	23.24	-0.599657	3.82611	0.198135	0.308938	eukaryotic translation initiation factor 3, subunit F	NM_025344	AAGGCCTATGTCAGCACTTTA	SI00222901
FBgn0025803	SNF4Agamma	Prkag2	MGI:1336153	ENSMUSG00000028944	NM_145401	ENSMUST00000030784	108099	G09	1B	851	399822	9891	197249	19.94	-1.01934	3.53889	-0.221548	0.0217127	protein kinase, AMP-activated, gamma 2 non-catalytic subunit	NM_145401	CCGGAATTAACTTCTAGCTAA	SI01388415
FBgn0033081	geminin	Gmnn	MGI:1927344	ENSMUSG00000006715	NM_020567	ENSMUST00000110382	57441	G10	1B	752	349972	10165	171096	16.83	-1.03243	3.75673	-0.234642	0.239561	geminin	NM_020567	CAGGAAGCCTTTGATCTTATA	SI01053850
FBgn0031392	CG7263	Aifm1	MGI:1349419	ENSMUSG00000036932	NM_012019	ENSMUST00000037349	26926	G11	1B	693	326670	8899	168884	18.978	-0.951801	3.68272	-0.15401	0.165543	apoptosis-inducing factor, mitochondrion-associated 1	NM_012019	CAACATGAAGATCTCAATGAA	SI01373477
							NA	G12	1B	632	337252	4195	60365	14.39	-2.48204	2.73067	-1.68425	-0.786498
							NA	H01	1B	648	330420	6241	272575	43.675	-0.277648	3.26771	0.520144	-0.249461
							NA	H02	1B	563	308190	7195	263671	36.646	-0.225081	3.67579	0.572711	0.158615
							NA	H03	1B	504	301164	4922	208690	42.399	-0.529188	3.28775	0.268604	-0.229424
							NA	H04	1B	613	335754	6730	237586	35.303	-0.498955	3.45665	0.298837	-0.0605251
							NA	H05	1B	663	332881	7217	245746	34.051	-0.437839	3.44432	0.359953	-0.0728541
							NA	H06	1B	548	336628	5995	232496	38.782	-0.533949	3.45151	0.263843	-0.0656607
							NA	H07	1B	681	323687	6611	269499	40.765	-0.26432	3.27914	0.533472	-0.238031
							NA	H08	1B	691	344927	8109	254070	31.332	-0.441065	3.55277	0.356727	0.0355938
							NA	H09	1B	597	300048	8170	261162	31.97	-0.200248	3.77453	0.597543	0.257361
							NA	H10	1B	557	281411	6410	248473	38.76	-0.17959	3.52458	0.618202	0.00740251
							NA	H11	1B	741	332423	4873	254434	52.21	-0.385729	2.71726	0.412063	-0.799908
							NA	H12	1B	564	290883	7659	250776	32.74	-0.21404	3.76339	0.583752	0.246216
							NA	A01	2A	533	312637	5959	225642	37.87	-0.470453	3.48286	0.205276	-0.106388
							NA	A02	2A	480	325171	7402	215174	29.07	-0.595695	3.94681	0.0800344	0.357558
							NA	A03	2A	507	307062	7760	214780	27.68	-0.51567	3.936	0.160059	0.346749
							NA	A04	2A	427	275759	7179	196058	27.31	-0.492127	4.07147	0.183602	0.482224
							NA	A05	2A	389	291323	4367	201624	46.17	-0.530952	3.4888	0.144777	-0.10045
							NA	A06	2A	555	318736	9312	205142	22.03	-0.635739	4.06853	0.0399902	0.479281
							NA	A07	2A	571	336134	7856	219609	27.95	-0.614099	3.78223	0.0616299	0.192982
							NA	A08	2A	684	346800	8930	252346	28.26	-0.458701	3.70659	0.217029	0.117341
							NA	A09	2A	507	353435	4647	214227	46.1	-0.722305	3.19624	-0.0465753	-0.393008
							NA	A10	2A	613	356686	8890	241856	27.21	-0.560506	3.85822	0.115223	0.268974
							NA	A11	2A	573	318532	3916	229318	58.56	-0.474089	2.77277	0.201641	-0.816477
							NA	A12	2A	663	354218	8984	267029	29.72	-0.407641	3.76028	0.268088	0.171027
							NA	B01	2A	616	355858	9310	203854	21.9	-0.803765	3.91778	-0.128036	0.328528
FBgn0036643	Syx8	Stx8	MGI:1890156	ENSMUSG00000020903	NM_018768	ENSMUST00000021285	55943	B02	2A	676	368623	9425	213588	22.66	-0.787315	3.8014	-0.111586	0.212147	syntaxin 8	NM_018768	AAGATTGATGACACCTTTCTA	SI00212184
FBgn0034243	Ngp	Gnl2	MGI:2385207	ENSMUSG00000028869	NM_145552	ENSMUST00000030684	230737	B03	2A	913	412778	7242	262355	36.23	-0.653846	2.9877	0.0218835	-0.601549	guanine nucleotide binding protein-like 2 (nucleolar)	NM_145552	TACCAGAGGTTTCTAAATAAA	SI01054347
FBgn0036642	CG4169	Uqcrc2	MGI:1914253	ENSMUSG00000030884	NM_025899	ENSMUST00000033176	67003	B04	2A	733	386875	9782	221288	22.62	-0.805942	3.73824	-0.130213	0.148994	ubiquinol cytochrome c reductase core protein 2	NM_025899	AAGCAGTTGGTGGTAAATTAA	SI01462874
FBgn0033699	RpS11	Rps11	MGI:1351329	ENSMUSG00000003429	NM_013725	ENSMUST00000003521	27207	B05	2A	707	361914	9063	251508	27.75	-0.525043	3.68021	0.150687	0.0909561	ribosomal protein S11	NM_013725	CCTCGCGTGGTGAATAAGGAA	SI01406622
FBgn0032261	CG6094	Ict1	MGI:1915822	ENSMUSG00000018858	NM_026729	ENSMUST00000103036	68572	B06	2A	626	346031	8840	244656	27.676	-0.500147	3.81981	0.175583	0.230561	immature colon carcinoma transcript 1	NM_026729	CTGGCTGCAATAAACATCGAA	SI01072694
FBgn0040512	zetaCOP	Copz1	MGI:1929063	ENSMUSG00000060992	NM_019817	ENSMUST00000100162	56447	B07	2A	392	218193	3456	181674	52.568	-0.264253	3.14018	0.411476	-0.449073	coatomer protein complex, subunit zeta 1	NM_019817	AGGATTGACAGTGGTCTATAA	SI00957166
FBgn0032833	CG10664	Cox4i2	MGI:2135755	ENSMUSG00000009876	NM_053091	ENSMUST00000010020	84682	B08	2A	713	336185	10551	200814	19.033	-0.743396	3.88733	-0.0676663	0.298083	cytochrome c oxidase subunit IV isoform 2	NM_053091	CTGCTTTGTTCTGCTTGCAAA	SI00957635
FBgn0004879	plx	Tbc1d1	MGI:1889508	ENSMUSG00000029174	NM_019636	ENSMUST00000101195	57915	B09	2A	956	390778	8871	232027	26.156	-0.752057	3.21401	-0.0763273	-0.375236	TBC1 domain family, member 1	NM_019636	CAGGTTAGATTCGCTGAAGAA	SI01442539
FBgn0031674	CG31919	Ankrd39	MGI:1914816	ENSMUSG00000079610	NM_026241	ENSMUST00000001172	109346	B10	2A	670	316865	6474	230509	35.605	-0.459045	3.27242	0.216684	-0.316826	ankyrin repeat domain 39	NM_026241	CAGGAACTTTATATTAATGGA	SI00869743
FBgn0036728	CG7580	Uqcrq	MGI:107807	ENSMUSG00000044894	NM_025352	ENSMUST00000061326	22272	B11	2A	556	308374	9090	222768	24.507	-0.469139	4.03112	0.20659	0.441873	ubiquinol-cytochrome c reductase, complex III subunit VII	NM_025352	AAGGAAGAATCCAGCCATGTA	SI00791651
							NA	B12	2A	525	294454	7972	201616	25.291	-0.546432	3.92455	0.129297	0.335302
							NA	C01	2A	791	363332	10468	240435	22.969	-0.595642	3.72616	0.0800877	0.136914
FBgn0062413	Ctr1A	Slc31a1	MGI:1333843	ENSMUSG00000066150	NM_175090	ENSMUST00000084526	20529	C02	2A	716	416187	7723	212111	27.465	-0.972412	3.43113	-0.296683	-0.158121	solute carrier family 31, member 1	NM_175090	CCCAGGTAGCTTAGTGTTTAA	SI01422470
FBgn0028968	gammaCop	Copg	MGI:1858696	ENSMUSG00000030058	NM_017477	ENSMUST00000113607	54161	C03	2A	485	292032	5672	223752	39.449	-0.384226	3.5478	0.291503	-0.0414496	coatomer protein complex, subunit gamma	NM_017477 NM_201244	CACCATGTTGAAGAAATTCGA	SI00956935
FBgn0014018	Rel	Nfkb1	MGI:97312	ENSMUSG00000028163	NM_008689	ENSMUST00000029812	18033	C04	2A	889	387007	7026	251762	35.833	-0.620299	2.98245	0.0554301	-0.606802	nuclear factor of kappa light chain gene enhancer in B-cells 1, p105	NM_008689	CACCATAAACACCAAATTTAA	SI01326997
FBgn0033246	CG11198	Acacb	MGI:2140940	ENSMUSG00000042010	NM_133904	ENSMUST00000102582	100705	C05	2A	715	362626	9617	235779	24.517	-0.621047	3.74957	0.0546821	0.160321	acetyl-Coenzyme A carboxylase beta	NM_133904	CCGGATCACTATCGGCAATAA	SI00233548
FBgn0000212	brm	Smarca4	MGI:88192	ENSMUSG00000032187	NM_011417	ENSMUST00000034707	20586	C06	2A	658	401858	7655	198590	25.94	-1.01689	3.54024	-0.341164	-0.0490076	SWI/SNF related, matrix associated, actin dependent regulator of chromatin, subfamily a, member 4	NM_011417	CCGAAAGCCTGTGGACTTCAA	SI00200697
FBgn0032261	CG6094	Ict1	MGI:1915822	ENSMUSG00000018858	NM_026729	ENSMUST00000103036	68572	C07	2A	824	417631	8946	244480	27.33	-0.772512	3.44053	-0.0967831	-0.148724	immature colon carcinoma transcript 1	NM_026729	AAGACTAAACTCTGCCCTAAA	SI01072687
FBgn0031079	CG11940	Apbb1ip	MGI:1861354	ENSMUSG00000026786	NM_019456	ENSMUST00000014290	54519	C08	2A	638	316097	4200	245714	58.5	-0.363387	2.71876	0.312342	-0.870489	amyloid beta (A4) precursor protein-binding, family B, member 1 interacting protein	NM_019456	AGGATTTAAATGAGTCCTTAA	SI00900067
FBgn0034243	Ngp	Gnl2	MGI:2385207	ENSMUSG00000028869	NM_145552	ENSMUST00000030684	230737	C09	2A	625	362453	9581	195727	20.43	-0.888951	3.93825	-0.213222	0.348998	guanine nucleotide binding protein-like 2 (nucleolar)	NM_145552	CCGAGTGGAGCCGAATATTAA	SI01054354
FBgn0035105	CG7042	Dusp19	MGI:1915332	ENSMUSG00000027001	NM_024438	ENSMUST00000028384	68082	C10	2A	877	410846	10817	237809	21.98	-0.788794	3.62458	-0.113065	0.0353293	dual specificity phosphatase 19	NM_024438	AACATTTATATAATGATTATA	SI00984942
FBgn0024150	Ac78C	Adcy8	MGI:1341110	ENSMUSG00000022376	NM_009623	ENSMUST00000023007	11514	C11	2A	795	361774	10540	238940	22.67	-0.59844	3.72878	0.0772889	0.139526	adenylate cyclase 8	NM_009623	CACGCTCATTGCTGTGTTGAA	SI00186151
							NA	C12	2A	496	350391	6677	173794	26.03	-1.01159	3.75079	-0.335858	0.161538
							NA	D01	2A	834	364028	10986	243688	22.18	-0.579014	3.71948	0.096715	0.130225
FBgn0017566	ND75	Ndufs1	MGI:2443241	ENSMUSG00000025968	NM_145518	ENSMUST00000027111	227197	D02	2A	838	404002	8671	244212	28.16	-0.726228	3.37118	-0.0504991	-0.218074	NADH dehydrogenase (ubiquinone) Fe-S protein 1	NM_145518	CTGAATGATGTAATATTTAAA	SI01325534
FBgn0037728	CG16817	Ptges3	MGI:1929282	ENSMUSG00000071072	NM_019766	ENSMUST00000052798	56351	D03	2A	813	373418	9793	200879	20.51	-0.894465	3.59042	-0.218735	0.00117314	prostaglandin E synthase 3 (cytosolic)	NM_019766	CCCTGTAAAGTGTGTCTGTAA	SI01308538
FBgn0003557	Su(dx)	Wwp2	MGI:1914144	ENSMUSG00000031930	NM_025830	ENSMUST00000034407	66894	D04	2A	766	389739	9606	219400	22.84	-0.828945	3.64852	-0.153216	0.059269	WW domain containing E3 ubiquitin protein ligase 2	NM_025830	ACGGGTGTATTATGTCAACCA	SI00223615
FBgn0013733	shot	Plec1	MGI:1277961	ENSMUSG00000022565	NM_011117	ENSMUST00000076442	18810	D05	2A	983	423556	9773	246953	25.27	-0.778316	3.31354	-0.102587	-0.275712	plectin 1	NM_011117 NM_201385 NM_201386 NM_201387 NM_201388 NM_201389 NM_201390 NM_201391 NM_201392 NM_201393 NM_201394 XM_994758	CAGGCAGACGCTAACCATCTA	SI01381086
FBgn0028372	isopeptidase-T-3	Ubadc1	MGI:1920995	ENSMUSG00000036352	NM_133835	ENSMUST00000036509	98766	D06	2A	832	381521	5158	248476	48.17	-0.618656	2.63216	0.0570733	-0.957094	ubiquitin associated domain containing 1	NM_133835	CCGATGCAGTTGAATTGTTTA	SI00233331
FBgn0032614	CG13284	Hsdl1	MGI:1919802	ENSMUSG00000034189	NM_175185	ENSMUST00000036049	72552	D07	2A	861	399090	8981	199357	22.2	-1.00136	3.38279	-0.325631	-0.20646	hydroxysteroid dehydrogenase like 1	NM_175185	CTGGGACATCGTGAACGTGAA	SI00824362
FBgn0052183	Ccn	Ctgf	MGI:95537	ENSMUSG00000019997	NM_010217	ENSMUST00000020171	14219	D08	2A	717	376150	9215	209534	22.74	-0.844124	3.68394	-0.168394	0.0946887	connective tissue growth factor	NM_010217	CAGGGTAAGGTCCGATTCCTA	SI00190967
FBgn0032901	CG9339	Tbc1d24	MGI:2443456	ENSMUSG00000036473	NM_173186	ENSMUST00000040474	224617	D09	2A	982	424998	9824	245381	24.98	-0.792433	3.32252	-0.116703	-0.266735	TBC1 domain family, member 24	NM_173186	TGGCAAGATCTTACTAGTTAA	SI00937391
FBgn0019886	CG4589	Letm1	MGI:1932557	ENSMUSG00000005299	NM_019694	ENSMUST00000005431	56384	D10	2A	788	394136	9845	223455	22.7	-0.818709	3.64312	-0.14298	0.0538732	leucine zipper-EF-hand containing transmembrane protein 1	NM_019694	CAGCGCCATGAAGCAAATCAA	SI01089326
FBgn0031836	CG11050	Hddc2	MGI:1916942	ENSMUSG00000000295	NM_027168	ENSMUST00000000304	69692	D11	2A	811	375356	10626	233766	22	-0.683194	3.71175	-0.00746518	0.122502	HD domain containing 2	NM_027168 XM_125542	CCCGCAGATAACATCCCTAAA	SI00814527
							NA	D12	2A	588	324947	9387	161994	17.26	-1.00426	3.99678	-0.328535	0.407526
							NA	E01	2A	595	346126	8940	225651	25.24	-0.617204	3.90931	0.0585251	0.320063
FBgn0003651	svp	Nr2f1	MGI:1352451	ENSMUSG00000069171	NM_010151	ENSMUST00000091458	13865	E02	2A	934	418959	10003	251600	25.15	-0.735677	3.42087	-0.0599479	-0.168384	nuclear receptor subfamily 2, group F, member 1	NM_010151 XM_980546 XM_980577 XM_980610 XM_980647 XM_993943	TCCTGTGATTCTATACTAATA	SI01330651
FBgn0036268	CG5620	Zdhhc14	MGI:2653229	ENSMUSG00000034265	NM_146073	ENSMUST00000089185	224454	E03	2A	826	384822	9383	220153	23.46	-0.805685	3.50584	-0.129956	-0.0834149	zinc finger, DHHC domain containing 14	NM_146073	AACCAAAGAAGTCGTCATCAA	SI01475915
FBgn0034488	CG11208	Hacl1	MGI:1929657	ENSMUSG00000021884	NM_019975	ENSMUST00000022437	56794	E04	2A	797	405499	9196	206264	22.43	-0.975206	3.52835	-0.299477	-0.0608957	2-hydroxyacyl-CoA lyase 1	NM_019975	CCCGTTCTAACATGTGAATAA	SI00792323
FBgn0037249	eIF3-S10	Eif3s10	MGI:95301	ENSMUSG00000024991	NM_010123	ENSMUST00000025955	13669	E05	2A	473	333483	6015	254190	42.26	-0.391706	3.66865	0.284023	0.0794022	eukaryotic translation initiation factor 3, subunit 10 (theta)	NM_010123	CTGGATGTTCTTTATGATGTA	SI00991767
FBgn0038129	CG8449	Tbc1d5	MGI:1919488	ENSMUSG00000023923	NM_028162	ENSMUST00000095246	72238	E06	2A	981	440255	9430	256533	27.2	-0.779195	3.26493	-0.103466	-0.324318	TBC1 domain family, member 5	NM_028162	AACAAGTTCTTTCAAGATAAA	SI01442826
FBgn0029161	slmo	Slmo2	MGI:1913640	ENSMUSG00000016257	NM_025531	ENSMUST00000016401	66390	E07	2A	835	414052	9973	221654	22.225	-0.901503	3.57818	-0.225773	-0.011071	slowmo homolog 2 (Drosophila)	NM_025531	ATCATATTATTTGTTATTTAA	SI00813463
FBgn0032745	CG10473	Acin1	MGI:1891824	ENSMUSG00000022185	NM_001085472	ENSMUST00000022794	56215	E08	2A	650	343140	8940	218976	24.494	-0.648025	3.78176	0.0277047	0.192513	apoptotic chromatin condensation inducer 1	NM_001085472 NM_001085473 NM_019567 NM_023190	CACGAAGTAAAGAAAGTAACA	SI00888083
FBgn0035294	CG1017	NA	MGI:3694697	ENSMUSG00000068479	NM_026220	ENSMUST00000089926	67532	E09	2A	752	335717	8048	274564	34.116	-0.290103	3.41983	0.385626	-0.169425	microfibrillar-associated protein 1A	NM_026220 XM_987683 XM_987721 XM_987757	TACTATAATATTAGAAACAAA	SI01304163
FBgn0034488	CG11208	Hacl1	MGI:1929657	ENSMUSG00000021884	NM_019975	ENSMUST00000022437	56794	E10	2A	848	373052	10247	239264	23.35	-0.640773	3.59499	0.0349558	0.00574303	2-hydroxyacyl-CoA lyase 1	NM_019975	CAGATTGATATCTGTGCAGAA	SI00792330
FBgn0042693	PP2A-B'	Ppp2r5d	MGI:2388481	ENSMUSG00000059409	NM_009358	ENSMUST00000002839	21770	E11	2A	909	408683	8802	228149	25.92	-0.841006	3.27548	-0.165277	-0.313771	protein phosphatase 2, regulatory subunit B (B56), delta isoform	NM_009358	CTGGACCTATTCGATAGTGAA	SI01386847
							NA	E12	2A	730	345851	8755	161355	18.43	-1.09991	3.58414	-0.424183	-0.00511168
							NA	F01	2A	622	355452	8458	203024	24.004	-0.808004	3.76533	-0.132275	0.17608
FBgn0031030	Tao-1	Taok1	MGI:1914490	ENSMUSG00000017291	NM_144825	ENSMUST00000058496	216965	F02	2A	953	408700	10506	224948	21.411	-0.861451	3.46259	-0.185721	-0.126657	TAO kinase 1	NM_144825 XM_484053 XM_895070 XM_902531 XM_918166 XM_925540 XM_925541	CTGGATGATAACATCAATTTA	SI01441391
FBgn0003654	sw	Dync1i2	MGI:107750	ENSMUSG00000027012	NM_010064	ENSMUST00000081710	13427	F03	2A	894	439847	9343	240978	25.792	-0.8681	3.38554	-0.192371	-0.203711	dynein cytoplasmic 1 intermediate chain 2	NM_010064	TGGGTGTATATTGTTAAGTTA	SI00982002
FBgn0034451	CG11242	Tbcb	MGI:1913661	ENSMUSG00000006095	NM_025548	ENSMUST00000006254	66411	F04	2A	700	379347	8868	226590	25.551	-0.743434	3.66318	-0.0677047	0.0739315	tubulin folding cofactor B	NM_025548	CGGCGTGTCTATATCCCAGAA	SI00951783
FBgn0003360	sesB	Slc25a4	MGI:1353495	ENSMUSG00000031633	NM_007450	ENSMUST00000034049	11739	F05	2A	797	419510	9519	205751	21.615	-1.02781	3.57816	-0.352077	-0.0110921	solute carrier family 25 (mitochondrial carrier, adenine nucleotide translocator), member 4	NM_007450 XM_134169 XM_906838 XM_991099	CTCAGTGTGACTCATTAATAA	SI01421455
FBgn0037962	CG6971	Dnali1	MGI:1922813	ENSMUSG00000042707	NM_175223	ENSMUST00000036383	75563	F06	2A	863	407746	10023	230235	22.971	-0.824564	3.53781	-0.148834	-0.0514405	dynein, axonemal, light intermediate polypeptide 1	NM_175223	CCCGTGCTACTCAGTAGTGTA	SI00981771
FBgn0037637	CG9836	Iscu	MGI:1913633	ENSMUSG00000025825	NM_025526	ENSMUST00000026937	66383	F07	2A	823	389867	10269	223425	21.757	-0.803191	3.64126	-0.127462	0.052009	IscU iron-sulfur cluster scaffold homolog (E. coli)	NM_025526	CACATCAAAGAAGTACGCAAA	SI01327655
FBgn0035420	CG14967		MGI:1919753	ENSMUSG00000010277	NM_001002004	ENSMUST00000010421	72503	F08	2A	735	364458	9848	208742	21.196	-0.804032	3.74401	-0.128302	0.154764	RIKEN cDNA 2610507B11 gene	NM_001002004 XM_984715	CAGCTGTATTTGGTAGATTTA	SI00822955
FBgn0029761	SK	Kcnn3	MGI:2153183	ENSMUSG00000000794	NM_080466	ENSMUST00000000811	140493	F09	2A	767	333433	9501	231201	24.334	-0.528249	3.63078	0.14748	0.0415304	potassium intermediate/small conductance calcium-activated channel, subfamily N, member 3	NM_080466	CAGGATGTAACTAGTAACTTT	SI00231777
FBgn0026722	drosha	Rnasen	MGI:1261425	ENSMUSG00000022191	NM_026799	ENSMUST00000090292	14000	F10	2A	832	389397	6235	239424	38.4	-0.701674	2.90573	-0.0259447	-0.683516	ribonuclease III, nuclear	NM_026799 XM_906810	CTCCGTGATTTGTATGACAAA	SI00996506
FBgn0000275	Pka-R1	Prkar1b	MGI:97759	ENSMUSG00000025855	NM_008923	ENSMUST00000026973	19085	F11	2A	755	327516	5933	236546	39.87	-0.469445	2.97421	0.206285	-0.615037	protein kinase, cAMP dependent regulatory, type I beta	NM_008923	AACCATCTTGTGCTTCTTCAA	SI01388499
							NA	F12	2A	656	328984	5726	168817	29.48	-0.962557	3.12576	-0.286828	-0.463491
							NA	G01	2A	694	339494	7615	245564	32.25	-0.467287	3.45584	0.208442	-0.133414
FBgn0031079	CG11940	Apbb1ip	MGI:1861354	ENSMUSG00000026786	NM_019456	ENSMUST00000014290	54519	G02	2A	906	418058	8331	258943	31.08	-0.691069	3.20091	-0.0153393	-0.388344	amyloid beta (A4) precursor protein-binding, family B, member 1 interacting protein	NM_019456	CTGGTAGCAGATATAAGTGAA	SI00900074
FBgn0000147	aur	Aurka	MGI:894678	ENSMUSG00000027496	NM_011497	ENSMUST00000028997	20878	G03	2A	515	338352	6893	194860	28.27	-0.796087	3.74249	-0.120358	0.153237	aurora kinase A	NM_011497	CAGAGTGTGTGTATAACTTAT	SI00908810
FBgn0000709	fliI	Flii	MGI:1342286	ENSMUSG00000002812	NM_022009	ENSMUST00000002889	14248	G04	2A	809	375642	10609	217387	20.49	-0.789093	3.71301	-0.113363	0.123755	flightless I homolog (Drosophila)	NM_022009	CACCCGGTGCATCCAGATTAA	SI01003499
FBgn0000709	fliI	Flii	MGI:1342286	ENSMUSG00000002812	NM_022009	ENSMUST00000002889	14248	G05	2A	817	376655	6184	253806	41.04	-0.569518	2.92013	0.106212	-0.669118	flightless I homolog (Drosophila)	NM_022009 XM_972719	CAGGTCCTGGATGTTCGAGAA	SI01003506
FBgn0031771	CG9140	Ndufv1	MGI:107851	ENSMUSG00000037916	NM_133666	ENSMUST00000042497	17995	G06	2A	746	369805	10018	230801	23.04	-0.680115	3.74728	-0.00438601	0.158025	NADH dehydrogenase (ubiquinone) flavoprotein 1	NM_133666	CAGCGGCACGACAGCACCCAA	SI00232876
FBgn0026666	l(1)G0136	Isca1	MGI:1916296	ENSMUSG00000044792	NM_026921	ENSMUST00000057115	69046	G07	2A	903	409029	7606	256582	33.73	-0.672783	3.07434	0.00294608	-0.51491	iron-sulfur cluster assembly 1 homolog (S. cerevisiae)	NM_026921	AGAGATTGAGTTGTCGATTAA	SI01063447
FBgn0030606	CG9053	Tmed5	MGI:1921586	ENSMUSG00000063406	NM_028876	ENSMUST00000002837	73130	G08	2A	523	338681	5878	174412	29.67	-0.957428	3.49044	-0.281699	-0.098808	transmembrane emp24 protein transport domain containing 5	NM_028876	TAGGTTTATCATGAAACAGAA	SI01450610
FBgn0031674	CG31919	Ankrd39	MGI:1914816	ENSMUSG00000079610	NM_026241	ENSMUST00000001172	109346	G09	2A	922	401285	10697	206920	19.34	-0.955554	3.5363	-0.279825	-0.0529548	ankyrin repeat domain 39	NM_026241	TACTATCTAATGTATATTAAA	SI00869750
FBgn0030087	CG7766	Phka1	MGI:97576	ENSMUSG00000034055	NM_008832	ENSMUST00000052012	18679	G10	2A	911	391452	9183	217926	23.73	-0.844997	3.33344	-0.169268	-0.255808	phosphorylase kinase alpha 1	NM_008832 NM_173021	CTGGCAGATATTGAAATTCAT	SI01377194
FBgn0040010	CG17493	Cetn1	MGI:1347086	ENSMUSG00000050996	NM_007593	ENSMUST00000062769	26369	G11	2A	748	366835	8690	229176	26.372	-0.678675	3.53825	-0.00294608	-0.0510045	centrin 1	NM_007593	AAGCCTCTAGATCAATTATAA	SI00949165
							NA	G12	2A	668	329558	9165	148702	16.225	-1.14811	3.77821	-0.472379	0.188964
							NA	H01	2A	519	292420	7724	220101	28.496	-0.409876	3.89554	0.265853	0.306291
							NA	H02	2A	694	348393	8346	246818	29.573	-0.497268	3.58808	0.178461	-0.00117314
							NA	H03	2A	679	338952	8165	270084	33.078	-0.327673	3.58797	0.348056	-0.00128108
							NA	H04	2A	629	356482	7303	263721	36.111	-0.434817	3.53736	0.240912	-0.0518932
							NA	H05	2A	609	336405	8578	247393	28.84	-0.443394	3.81613	0.232335	0.226877
							NA	H06	2A	713	363558	8441	253376	30.017	-0.520906	3.56544	0.154824	-0.0238105
							NA	H07	2A	536	317126	6562	229185	34.926	-0.468544	3.61383	0.207186	0.0245802
							NA	H08	2A	616	335177	9189	258065	28.084	-0.377189	3.89891	0.298541	0.309655
							NA	H09	2A	780	388396	8236	265773	32.27	-0.547334	3.4004	0.128395	-0.188853
							NA	H10	2A	731	340464	5328	261549	49.09	-0.380421	2.86565	0.295308	-0.7236
							NA	H11	2A	529	306926	9749	230816	23.68	-0.411148	4.20391	0.264582	0.614664
							NA	H12	2A	689	346629	8608	244111	28.36	-0.505855	3.6431	0.169874	0.0538517
							NA	A01	2B	895	401925	6999	223316	31.91	-0.84784	2.96719	-0.0993101	-0.534376
							NA	A02	2B	792	368699	8130	221489	27.24	-0.735208	3.35968	0.0133211	-0.141882
							NA	A03	2B	736	364202	8414	218705	25.99	-0.735753	3.51501	0.0127769	0.0134489
							NA	A04	2B	764	399319	8128	222452	27.37	-0.844048	3.41126	-0.0955181	-0.0903094
							NA	A05	2B	845	393477	6269	249620	39.82	-0.656546	2.89121	0.0919838	-0.610353
							NA	A06	2B	775	348580	8050	217108	26.97	-0.683077	3.37672	0.0654527	-0.124845
							NA	A07	2B	744	383182	8255	232589	28.18	-0.720247	3.47189	0.0282827	-0.0296715
							NA	A08	2B	868	396796	7622	233124	30.59	-0.7673	3.1344	-0.0187704	-0.367163
							NA	A09	2B	693	360919	7504	227660	30.34	-0.664794	3.43673	0.0837353	-0.0648327
							NA	A10	2B	725	375042	7973	224743	28.19	-0.738776	3.45907	0.0097536	-0.0424955
							NA	A11	2B	607	319541	5719	224121	39.19	-0.511723	3.23599	0.236806	-0.265571
							NA	A12	2B	553	300948	4115	223820	54.39	-0.427175	2.89554	0.321354	-0.606024
							NA	B01	2B	754	370315	9691	193317	19.95	-0.937784	3.68401	-0.189255	0.182444
FBgn0036643	Syx8	Stx8	MGI:1890156	ENSMUSG00000020903	NM_018768	ENSMUST00000021285	55943	B02	2B	675	318975	8987	166921	18.57	-0.934278	3.73488	-0.185748	0.233315	syntaxin 8	NM_018768	AAGATTGATGACACCTTTCTA	SI00212184
FBgn0034243	Ngp	Gnl2	MGI:2385207	ENSMUSG00000028869	NM_145552	ENSMUST00000030684	230737	B03	2B	532	345466	6977	176552	25.3	-0.968451	3.71311	-0.219921	0.211543	guanine nucleotide binding protein-like 2 (nucleolar)	NM_145552	TACCAGAGGTTTCTAAATAAA	SI01054347
FBgn0036642	CG4169	Uqcrc2	MGI:1914253	ENSMUSG00000030884	NM_025899	ENSMUST00000033176	67003	B04	2B	603	337428	7043	211340	30.01	-0.675014	3.54596	0.0735157	0.0443949	ubiquinol cytochrome c reductase core protein 2	NM_025899	AAGCAGTTGGTGGTAAATTAA	SI01462874
FBgn0033699	RpS11	Rps11	MGI:1351329	ENSMUSG00000003429	NM_013725	ENSMUST00000003521	27207	B05	2B	519	351556	6801	209362	30.78	-0.747755	3.71194	0.000774682	0.210375	ribosomal protein S11	NM_013725	CCTCGCGTGGTGAATAAGGAA	SI01406622
FBgn0032261	CG6094	Ict1	MGI:1915822	ENSMUSG00000018858	NM_026729	ENSMUST00000103036	68572	B06	2B	567	357227	8181	190888	23.333	-0.904115	3.85086	-0.155585	0.349291	immature colon carcinoma transcript 1	NM_026729	CTGGCTGCAATAAACATCGAA	SI01072694
FBgn0040512	zetaCOP	Copz1	MGI:1929063	ENSMUSG00000060992	NM_019817	ENSMUST00000100162	56447	B07	2B	225	132293	2478	153744	62.044	0.216793	3.46118	0.965323	-0.0403859	coatomer protein complex, subunit zeta 1	NM_019817	AGGATTGACAGTGGTCTATAA	SI00957166
FBgn0032833	CG10664	Cox4i2	MGI:2135755	ENSMUSG00000009876	NM_053091	ENSMUST00000010020	84682	B08	2B	716	310373	11546	192153	16.642	-0.691748	4.01129	0.056782	0.509725	cytochrome c oxidase subunit IV isoform 2	NM_053091	CTGCTTTGTTCTGCTTGCAAA	SI00957635
FBgn0004879	plx	Tbc1d1	MGI:1889508	ENSMUSG00000029174	NM_019636	ENSMUST00000101195	57915	B09	2B	684	342705	5727	147278	25.716	-1.21843	3.06571	-0.469896	-0.435854	TBC1 domain family, member 1	NM_019636	CAGGTTAGATTCGCTGAAGAA	SI01442539
FBgn0031674	CG31919	Ankrd39	MGI:1914816	ENSMUSG00000079610	NM_026241	ENSMUST00000001172	109346	B10	2B	770	407713	9082	170681	18.793	-1.25625	3.56008	-0.507722	0.0585145	ankyrin repeat domain 39	NM_026241	CAGGAACTTTATATTAATGGA	SI00869743
FBgn0036728	CG7580	Uqcrq	MGI:107807	ENSMUSG00000044894	NM_025352	ENSMUST00000061326	22272	B11	2B	331	247758	6122	182529	29.815	-0.440806	4.2091	0.307724	0.707535	ubiquinol-cytochrome c reductase, complex III subunit VII	NM_025352	AAGGAAGAATCCAGCCATGTA	SI00791651
							NA	B12	2B	665	342386	4249	85109	20.03	-2.00824	2.6757	-1.25971	-0.825868
							NA	C01	2B	945	386073	9588	201072	20.971	-0.941161	3.34284	-0.192632	-0.158722
FBgn0062413	Ctr1A	Slc31a1	MGI:1333843	ENSMUSG00000066150	NM_175090	ENSMUST00000084526	20529	C02	2B	494	295487	10547	232183	22.014	-0.347832	4.41618	0.400697	0.914613	solute carrier family 31, member 1	NM_175090	CCCAGGTAGCTTAGTGTTTAA	SI01422470
FBgn0028968	gammaCop	Copg	MGI:1858696	ENSMUSG00000030058	NM_017477	ENSMUST00000113607	54161	C03	2B	323	212751	2421	161437	66.682	-0.398195	2.906	0.350335	-0.595568	coatomer protein complex, subunit gamma	NM_017477 NM_201244	CACCATGTTGAAGAAATTCGA	SI00956935
FBgn0014018	Rel	Nfkb1	MGI:97312	ENSMUSG00000028163	NM_008689	ENSMUST00000029812	18033	C04	2B	612	427349	5527	205706	37.218	-1.05483	3.17489	-0.306301	-0.326672	nuclear factor of kappa light chain gene enhancer in B-cells 1, p105	NM_008689	CACCATAAACACCAAATTTAA	SI01326997
FBgn0033246	CG11198	Acacb	MGI:2140940	ENSMUSG00000042010	NM_133904	ENSMUST00000102582	100705	C05	2B	524	321271	7271	209911	28.87	-0.614013	3.79452	0.134517	0.29295	acetyl-Coenzyme A carboxylase beta	NM_133904	CCGGATCACTATCGGCAATAA	SI00233548
FBgn0000212	brm	Smarca4	MGI:88192	ENSMUSG00000032187	NM_011417	ENSMUST00000034707	20586	C06	2B	543	337456	8694	179207	20.61	-0.913072	4.001	-0.164543	0.499431	SWI/SNF related, matrix associated, actin dependent regulator of chromatin, subfamily a, member 4	NM_011417	CCGAAAGCCTGTGGACTTCAA	SI00200697
FBgn0032261	CG6094	Ict1	MGI:1915822	ENSMUSG00000018858	NM_026729	ENSMUST00000103036	68572	C07	2B	662	347286	9832	219428	22.32	-0.662377	3.89258	0.086153	0.391017	immature colon carcinoma transcript 1	NM_026729	AAGACTAAACTCTGCCCTAAA	SI01072687
FBgn0031079	CG11940	Apbb1ip	MGI:1861354	ENSMUSG00000026786	NM_019456	ENSMUST00000014290	54519	C08	2B	432	241032	9181	174555	19.01	-0.465543	4.40955	0.282987	0.907983	amyloid beta (A4) precursor protein-binding, family B, member 1 interacting protein	NM_019456	AGGATTTAAATGAGTCCTTAA	SI00900067
FBgn0034243	Ngp	Gnl2	MGI:2385207	ENSMUSG00000028869	NM_145552	ENSMUST00000030684	230737	C09	2B	351	238056	6554	118189	18.03	-1.01021	4.22283	-0.261676	0.721268	guanine nucleotide binding protein-like 2 (nucleolar)	NM_145552	CCGAGTGGAGCCGAATATTAA	SI01054354
FBgn0035105	CG7042	Dusp19	MGI:1915332	ENSMUSG00000027001	NM_024438	ENSMUST00000028384	68082	C10	2B	963	423414	8444	200276	23.72	-1.08008	3.13232	-0.33155	-0.369246	dual specificity phosphatase 19	NM_024438	AACATTTATATAATGATTATA	SI00984942
FBgn0024150	Ac78C	Adcy8	MGI:1341110	ENSMUSG00000022376	NM_009623	ENSMUST00000023007	11514	C11	2B	754	366582	10455	213918	20.46	-0.777078	3.79348	-0.0285485	0.291919	adenylate cyclase 8	NM_009623	CACGCTCATTGCTGTGTTGAA	SI00186151
							NA	C12	2B	675	346255	4550	70499	15.49	-2.29616	2.75291	-1.54763	-0.748658
							NA	D01	2B	827	365331	8415	205334	24.4	-0.831232	3.347	-0.0827021	-0.154561
FBgn0017566	ND75	Ndufs1	MGI:2443241	ENSMUSG00000025968	NM_145518	ENSMUST00000027111	227197	D02	2B	753	385581	7364	249781	33.92	-0.62637	3.28977	0.122159	-0.211797	NADH dehydrogenase (ubiquinone) Fe-S protein 1	NM_145518	CTGAATGATGTAATATTTAAA	SI01325534
FBgn0037728	CG16817	Ptges3	MGI:1929282	ENSMUSG00000071072	NM_019766	ENSMUST00000052798	56351	D03	2B	358	262480	3244	134372	41.42	-0.965975	3.17974	-0.217445	-0.321823	prostaglandin E synthase 3 (cytosolic)	NM_019766	CCCTGTAAAGTGTGTCTGTAA	SI01308538
FBgn0003557	Su(dx)	Wwp2	MGI:1914144	ENSMUSG00000031930	NM_025830	ENSMUST00000034407	66894	D04	2B	676	393566	7014	185439	26.44	-1.08566	3.37514	-0.337131	-0.126423	WW domain containing E3 ubiquitin protein ligase 2	NM_025830	ACGGGTGTATTATGTCAACCA	SI00223615
FBgn0013733	shot	Plec1	MGI:1277961	ENSMUSG00000022565	NM_011117	ENSMUST00000076442	18810	D05	2B	964	395190	9027	236185	26.16	-0.742629	3.22714	0.00590049	-0.274424	plectin 1	NM_011117 NM_201385 NM_201386 NM_201387 NM_201388 NM_201389 NM_201390 NM_201391 NM_201392 NM_201393 NM_201394 XM_994758	CAGGCAGACGCTAACCATCTA	SI01381086
FBgn0028372	isopeptidase-T-3	Ubadc1	MGI:1920995	ENSMUSG00000036352	NM_133835	ENSMUST00000036509	98766	D06	2B	684	407113	8568	190257	22.21	-1.09748	3.64689	-0.34895	0.145325	ubiquitin associated domain containing 1	NM_133835	CCGATGCAGTTGAATTGTTTA	SI00233331
FBgn0032614	CG13284	Hsdl1	MGI:1919802	ENSMUSG00000034189	NM_175185	ENSMUST00000036049	72552	D07	2B	521	258488	7302	113823	15.59	-1.18331	3.80894	-0.434776	0.307371	hydroxysteroid dehydrogenase like 1	NM_175185	CTGGGACATCGTGAACGTGAA	SI00824362
FBgn0052183	Ccn	Ctgf	MGI:95537	ENSMUSG00000019997	NM_010217	ENSMUST00000020171	14219	D08	2B	596	315283	9511	175068	18.41	-0.848732	3.99621	-0.100202	0.494648	connective tissue growth factor	NM_010217	CAGGGTAAGGTCCGATTCCTA	SI00190967
FBgn0032901	CG9339	Tbc1d24	MGI:2443456	ENSMUSG00000036473	NM_173186	ENSMUST00000040474	224617	D09	2B	965	415465	8135	197754	24.31	-1.07102	3.07554	-0.32249	-0.426024	TBC1 domain family, member 24	NM_173186	TGGCAAGATCTTACTAGTTAA	SI00937391
FBgn0019886	CG4589	Letm1	MGI:1932557	ENSMUSG00000005299	NM_019694	ENSMUST00000005431	56384	D10	2B	497	309719	8865	220636	24.89	-0.489292	4.1568	0.259238	0.655238	leucine zipper-EF-hand containing transmembrane protein 1	NM_019694	CAGCGCCATGAAGCAAATCAA	SI01089326
FBgn0031836	CG11050	Hddc2	MGI:1916942	ENSMUSG00000000295	NM_027168	ENSMUST00000000304	69692	D11	2B	797	380835	9478	167429	17.67	-1.18562	3.57193	-0.437087	0.0703658	HD domain containing 2	NM_027168 XM_125542	CCCGCAGATAACATCCCTAAA	SI00814527
							NA	D12	2B	591	332039	4208	75109	17.85	-2.1443	2.8319	-1.39577	-0.669661
							NA	E01	2B	743	363611	9169	225298	24.57	-0.690561	3.62533	0.0579683	0.123765
FBgn0003651	svp	Nr2f1	MGI:1352451	ENSMUSG00000069171	NM_010151	ENSMUST00000091458	13865	E02	2B	667	348111	8572	189760	22.14	-0.875371	3.68387	-0.126842	0.182308	nuclear receptor subfamily 2, group F, member 1	NM_010151 XM_980546 XM_980577 XM_980610 XM_980647 XM_993943	TCCTGTGATTCTATACTAATA	SI01330651
FBgn0036268	CG5620	Zdhhc14	MGI:2653229	ENSMUSG00000034265	NM_146073	ENSMUST00000089185	224454	E03	2B	386	282645	6472	162052	25.04	-0.802534	4.06754	-0.0540048	0.565974	zinc finger, DHHC domain containing 14	NM_146073	AACCAAAGAAGTCGTCATCAA	SI01475915
FBgn0034488	CG11208	Hacl1	MGI:1929657	ENSMUSG00000021884	NM_019975	ENSMUST00000022437	56794	E04	2B	554	284201	9932	195116	19.65	-0.54258	4.16413	0.20595	0.662561	2-hydroxyacyl-CoA lyase 1	NM_019975	CCCGTTCTAACATGTGAATAA	SI00792323
FBgn0037249	eIF3-S10	Eif3s10	MGI:95301	ENSMUSG00000024991	NM_010123	ENSMUST00000025955	13669	E05	2B	280	200281	5367	203296	37.88	0.0215563	4.26062	0.770086	0.759052	eukaryotic translation initiation factor 3, subunit 10 (theta)	NM_010123	CTGGATGTTCTTTATGATGTA	SI00991767
FBgn0038129	CG8449	Tbc1d5	MGI:1919488	ENSMUSG00000023923	NM_028162	ENSMUST00000095246	72238	E06	2B	778	378967	7935	210502	26.53	-0.848238	3.35039	-0.0997087	-0.151177	TBC1 domain family, member 5	NM_028162	AACAAGTTCTTTCAAGATAAA	SI01442826
FBgn0029161	slmo	Slmo2	MGI:1913640	ENSMUSG00000016257	NM_025531	ENSMUST00000016401	66390	E07	2B	832	379566	9378	207594	22.136	-0.870586	3.49462	-0.122056	-0.00694038	slowmo homolog 2 (Drosophila)	NM_025531	ATCATATTATTTGTTATTTAA	SI00813463
FBgn0032745	CG10473	Acin1	MGI:1891824	ENSMUSG00000022185	NM_001085472	ENSMUST00000022794	56215	E08	2B	520	291391	9389	173647	18.495	-0.746799	4.17439	0.00173076	0.672823	apoptotic chromatin condensation inducer 1	NM_001085472 NM_001085473 NM_019567 NM_023190	CACGAAGTAAAGAAAGTAACA	SI00888083
FBgn0035294	CG1017	NA	MGI:3694697	ENSMUSG00000068479	NM_026220	ENSMUST00000089926	67532	E09	2B	588	271224	7991	230385	28.831	-0.235438	3.76449	0.513092	0.262923	microfibrillar-associated protein 1A	NM_026220 XM_987683 XM_987721 XM_987757	TACTATAATATTAGAAACAAA	SI01304163
FBgn0034488	CG11208	Hacl1	MGI:1929657	ENSMUSG00000021884	NM_019975	ENSMUST00000022437	56794	E10	2B	749	361396	4915	214991	43.742	-0.749304	2.71415	-0.000774682	-0.787411	2-hydroxyacyl-CoA lyase 1	NM_019975	CAGATTGATATCTGTGCAGAA	SI00792330
FBgn0042693	PP2A-B'	Ppp2r5d	MGI:2388481	ENSMUSG00000059409	NM_009358	ENSMUST00000002839	21770	E11	2B	791	364424	8274	189992	22.963	-0.939679	3.38684	-0.19115	-0.11473	protein phosphatase 2, regulatory subunit B (B56), delta isoform	NM_009358	CTGGACCTATTCGATAGTGAA	SI01386847
							NA	E12	2B	622	354441	4529	78407	17.312	-2.17649	2.86421	-1.42796	-0.637359
							NA	F01	2B	643	376718	7720	184082	23.845	-1.03314	3.58571	-0.284607	0.084145
FBgn0031030	Tao-1	Taok1	MGI:1914490	ENSMUSG00000017291	NM_144825	ENSMUST00000058496	216965	F02	2B	878	407806	9962	205577	20.636	-0.988204	3.50414	-0.239675	0.00257734	TAO kinase 1	NM_144825 XM_484053 XM_895070 XM_902531 XM_918166 XM_925540 XM_925541	CTGGATGATAACATCAATTTA	SI01441391
FBgn0003654	sw	Dync1i2	MGI:107750	ENSMUSG00000027012	NM_010064	ENSMUST00000081710	13427	F03	2B	570	447115	4837	225787	46.679	-0.985684	3.08508	-0.237154	-0.416487	dynein cytoplasmic 1 intermediate chain 2	NM_010064	TGGGTGTATATTGTTAAGTTA	SI00982002
FBgn0034451	CG11242	Tbcb	MGI:1913661	ENSMUSG00000006095	NM_025548	ENSMUST00000006254	66411	F04	2B	514	304333	10737	186338	17.355	-0.707729	4.38468	0.0408007	0.883114	tubulin folding cofactor B	NM_025548	CGGCGTGTCTATATCCCAGAA	SI00951783
FBgn0003360	sesB	Slc25a4	MGI:1353495	ENSMUSG00000031633	NM_007450	ENSMUST00000034049	11739	F05	2B	651	361170	6965	175026	25.129	-1.04511	3.41939	-0.296579	-0.0821713	solute carrier family 25 (mitochondrial carrier, adenine nucleotide translocator), member 4	NM_007450 XM_134169 XM_906838 XM_991099	CTCAGTGTGACTCATTAATAA	SI01421455
FBgn0037962	CG6971	Dnali1	MGI:1922813	ENSMUSG00000042707	NM_175223	ENSMUST00000036383	75563	F06	2B	605	326374	10128	201944	19.939	-0.692571	4.06527	0.0559587	0.563705	dynein, axonemal, light intermediate polypeptide 1	NM_175223	CCCGTGCTACTCAGTAGTGTA	SI00981771
FBgn0037637	CG9836	Iscu	MGI:1913633	ENSMUSG00000025825	NM_025526	ENSMUST00000026937	66383	F07	2B	641	339851	6085	210526	34.598	-0.690904	3.24686	0.0576256	-0.254704	IscU iron-sulfur cluster scaffold homolog (E. coli)	NM_025526	CACATCAAAGAAGTACGCAAA	SI01327655
FBgn0035420	CG14967		MGI:1919753	ENSMUSG00000010277	NM_001002004	ENSMUST00000010421	72503	F08	2B	485	383323	4728	198768	42.041	-0.947475	3.28517	-0.198945	-0.216392	RIKEN cDNA 2610507B11 gene	NM_001002004 XM_984715	CAGCTGTATTTGGTAGATTTA	SI00822955
FBgn0029761	SK	Kcnn3	MGI:2153183	ENSMUSG00000000794	NM_080466	ENSMUST00000000811	140493	F09	2B	649	325013	7902	209285	26.485	-0.635029	3.60593	0.113501	0.104362	potassium intermediate/small conductance calcium-activated channel, subfamily N, member 3	NM_080466	CAGGATGTAACTAGTAACTTT	SI00231777
FBgn0026722	drosha	Rnasen	MGI:1261425	ENSMUSG00000022191	NM_026799	ENSMUST00000090292	14000	F10	2B	643	340616	2616	233352	89.202	-0.545638	2.02447	0.202891	-1.47709	ribonuclease III, nuclear	NM_026799 XM_906810	CTCCGTGATTTGTATGACAAA	SI00996506
FBgn0000275	Pka-R1	Prkar1b	MGI:97759	ENSMUSG00000025855	NM_008923	ENSMUST00000026973	19085	F11	2B	621	286816	11910	172095	14.45	-0.73692	4.26144	0.0116093	0.759871	protein kinase, cAMP dependent regulatory, type I beta	NM_008923	AACCATCTTGTGCTTCTTCAA	SI01388499
							NA	F12	2B	592	328665	3458	81902	23.68	-2.00465	2.54627	-1.25612	-0.955296
							NA	G01	2B	636	323310	9100	189793	20.86	-0.768491	3.83877	-0.0199618	0.337203
FBgn0031079	CG11940	Apbb1ip	MGI:1861354	ENSMUSG00000026786	NM_019456	ENSMUST00000014290	54519	G02	2B	531	327321	6730	198623	29.51	-0.720673	3.66382	0.0278561	0.162258	amyloid beta (A4) precursor protein-binding, family B, member 1 interacting protein	NM_019456	CTGGTAGCAGATATAAGTGAA	SI00900074
FBgn0000147	aur	Aurka	MGI:894678	ENSMUSG00000027496	NM_011497	ENSMUST00000028997	20878	G03	2B	253	175660	5042	125968	24.98	-0.479728	4.31679	0.268801	0.815222	aurora kinase A	NM_011497	CAGAGTGTGTGTATAACTTAT	SI00908810
FBgn0000709	fliI	Flii	MGI:1342286	ENSMUSG00000002812	NM_022009	ENSMUST00000002889	14248	G04	2B	386	353884	2084	187359	89.9	-0.917471	2.43268	-0.168942	-1.06888	flightless I homolog (Drosophila)	NM_022009	CACCCGGTGCATCCAGATTAA	SI01003499
FBgn0000709	fliI	Flii	MGI:1342286	ENSMUSG00000002812	NM_022009	ENSMUST00000002889	14248	G05	2B	555	334536	7268	179190	24.65	-0.900671	3.711	-0.152142	0.209434	flightless I homolog (Drosophila)	NM_022009 XM_972719	CAGGTCCTGGATGTTCGAGAA	SI01003506
FBgn0031771	CG9140	Ndufv1	MGI:107851	ENSMUSG00000037916	NM_133666	ENSMUST00000042497	17995	G06	2B	636	387794	7588	232044	30.58	-0.740892	3.57662	0.0076375	0.0750558	NADH dehydrogenase (ubiquinone) flavoprotein 1	NM_133666	CAGCGGCACGACAGCACCCAA	SI00232876
FBgn0026666	l(1)G0136	Isca1	MGI:1916296	ENSMUSG00000044792	NM_026921	ENSMUST00000057115	69046	G07	2B	885	409486	8824	207821	23.55	-0.978473	3.31768	-0.229943	-0.183882	iron-sulfur cluster assembly 1 homolog (S. cerevisiae)	NM_026921	AGAGATTGAGTTGTCGATTAA	SI01063447
FBgn0030606	CG9053	Tmed5	MGI:1921586	ENSMUSG00000063406	NM_028876	ENSMUST00000002837	73130	G08	2B	391	277018	7046	156737	22.24	-0.821634	4.17156	-0.0731043	0.669999	transmembrane emp24 protein transport domain containing 5	NM_028876	TAGGTTTATCATGAAACAGAA	SI01450610
FBgn0031674	CG31919	Ankrd39	MGI:1914816	ENSMUSG00000079610	NM_026241	ENSMUST00000001172	109346	G09	2B	865	383743	7681	200235	26.07	-0.938446	3.15052	-0.189917	-0.351043	ankyrin repeat domain 39	NM_026241	TACTATCTAATGTATATTAAA	SI00869750
FBgn0030087	CG7766	Phka1	MGI:97576	ENSMUSG00000034055	NM_008832	ENSMUST00000052012	18679	G10	2B	762	354593	8615	185690	21.55	-0.933268	3.49899	-0.184738	-0.00257734	phosphorylase kinase alpha 1	NM_008832 NM_173021	CTGGCAGATATTGAAATTCAT	SI01377194
FBgn0040010	CG17493	Cetn1	MGI:1347086	ENSMUSG00000050996	NM_007593	ENSMUST00000062769	26369	G11	2B	711	343566	7829	168930	21.577	-1.02416	3.46091	-0.275632	-0.0406587	centrin 1	NM_007593	AAGCCTCTAGATCAATTATAA	SI00949165
							NA	G12	2B	572	323506	3646	66131	18.138	-2.29039	2.67223	-1.54186	-0.829338
							NA	H01	2B	464	230288	3198	215989	67.539	-0.0924814	2.78497	0.656048	-0.716592
							NA	H02	2B	468	251573	5426	224644	41.401	-0.163337	3.53531	0.585193	0.0337434
							NA	H03	2B	531	283338	6524	248385	38.073	-0.189946	3.61897	0.558584	0.117408
							NA	H04	2B	536	311283	6489	216106	33.303	-0.526488	3.59769	0.222042	0.096126
							NA	H05	2B	624	298208	7098	262276	36.951	-0.185233	3.50779	0.563296	0.00622941
							NA	H06	2B	474	254880	4441	232808	52.422	-0.130678	3.22793	0.617852	-0.27364
							NA	H07	2B	589	301382	8619	250590	29.074	-0.266264	3.87118	0.482265	0.369616
							NA	H08	2B	337	283606	2086	191065	91.59	-0.569825	2.62992	0.178705	-0.871647
							NA	H09	2B	590	300560	8676	245477	28.29	-0.292065	3.87824	0.456464	0.376678
							NA	H10	2B	513	269633	4898	215866	44.07	-0.320861	3.25516	0.427669	-0.246403
							NA	H11	2B	588	301378	4001	234082	58.51	-0.36456	2.76647	0.383969	-0.735093
							NA	H12	2B	417	257316	7626	197069	25.84	-0.38484	4.19281	0.363689	0.691242
							NA	A01	3A	521	323678	8121	232629	28.65	-0.476528	3.9623	0.0350358	0.371791
							NA	A02	3A	715	350713	7350	272071	37.02	-0.366308	3.36173	0.145256	-0.228782
							NA	A03	3A	696	352531	5270	269918	51.22	-0.385229	2.92064	0.126335	-0.669868
							NA	A04	3A	768	356517	7190	260809	36.27	-0.450977	3.22681	0.0605869	-0.363698
							NA	A05	3A	779	353796	6311	285731	45.28	-0.30826	3.01817	0.203304	-0.572338
							NA	A06	3A	575	360642	6420	246574	38.41	-0.548547	3.48094	-0.0369826	-0.109572
							NA	A07	3A	597	335628	7953	256076	32.2	-0.390291	3.7357	0.121273	0.145185
							NA	A08	3A	573	292290	8416	259658	30.85	-0.170788	3.87653	0.340776	0.286016
							NA	A09	3A	700	316238	10430	277181	26.58	-0.190182	3.89724	0.321382	0.306729
							NA	A10	3A	604	349696	8583	271107	31.59	-0.367239	3.82886	0.144325	0.23835
							NA	A11	3A	697	350693	9609	273918	28.51	-0.356465	3.78516	0.1551	0.194644
							NA	A12	3A	627	331389	7872	271201	34.45	-0.289163	3.65019	0.222401	0.0596816
							NA	B01	3A	625	336935	9189	229077	24.93	-0.556638	3.87798	-0.0450736	0.287469
FBgn0025638	Roc1a	Rbx1	MGI:1891829	ENSMUSG00000022400	NM_019712	ENSMUST00000023036	56438	B02	3A	495	338270	10642	249063	23.4	-0.441665	4.4262	0.0698996	0.835686	ring-box 1	NM_019712	CTGGGACATTGTGGTTGATAA	SI01398838
FBgn0011272	RpL13	Rpl13	MGI:105922	ENSMUSG00000000740	NM_016738	ENSMUST00000000756	270106	B03	3A	255	190121	2761	107099	38.79	-0.827973	3.43662	-0.316409	-0.15389	ribosomal protein L13	NM_016738	CCGGAATGGCATGATACTGAA	SI01405103
FBgn0015014	tgo	Arnt	MGI:88071	ENSMUSG00000015522	NM_009709	ENSMUST00000090804	11863	B04	3A	961	388525	8390	243998	29.08	-0.671138	3.12606	-0.159574	-0.464449	aryl hydrocarbon receptor nuclear translocator	NM_001037737 NM_009709	AACGTTATAGAAGAAATTAAA	SI00903987
FBgn0024754	Flo	Flot1	MGI:1100500	ENSMUSG00000059714	NM_008027	ENSMUST00000001569	14251	B05	3A	708	324462	9528	253100	26.56	-0.358342	3.75035	0.153222	0.159841	flotillin 1	NM_008027	CAGCCCATCCCAACTATTTAA	SI01003583
FBgn0010774	Aly	Thoc4	MGI:1341044	ENSMUSG00000025134	NM_011568	ENSMUST00000026125	21681	B06	3A	578	348364	9560	250602	26.214	-0.475198	4.04787	0.0363665	0.457358	THO complex 4	NM_011568	CCGAAACAACTTCCCGACAAA	SI01447775
FBgn0032880	CG9318	Tm9sf2	MGI:1915309	ENSMUSG00000025544	NM_080556	ENSMUST00000026624	68059	B07	3A	721	340143	10325	271306	26.277	-0.32622	3.84	0.185344	0.249487	transmembrane 9 superfamily member 2	NM_080556	CAAGATGTGTTTCAACACTAA	SI01450302
FBgn0000147	aur	Aurka	MGI:894678	ENSMUSG00000027496	NM_011497	ENSMUST00000028997	20878	B08	3A	437	270407	10061	212043	21.076	-0.350776	4.525	0.160788	0.934485	aurora kinase A	NM_011497	CACCTGTGTCGTAGCCTTCAA	SI00908803
FBgn0038129	CG8449	Tbc1d5	MGI:1919488	ENSMUSG00000023923	NM_028162	ENSMUST00000095246	72238	B09	3A	586	329705	8046	231641	28.79	-0.509285	3.7793	0.00227897	0.188788	TBC1 domain family, member 5	NM_028162	CAGATTCTTGTTTGACACAAA	SI01442819
FBgn0029577	futsch	Map1b	MGI:1306778	ENSMUSG00000052727	NM_008634	ENSMUST00000064762	17755	B10	3A	850	393159	11359	278012	24.475	-0.499966	3.74023	0.0115984	0.149718	microtubule-associated protein 1 B	NM_008634	AAGCGTGTTTCTAAAGAACAA	SI01319458
FBgn0004926	eIF-2beta	Eif2s2	MGI:1914454	ENSMUSG00000074656	NM_026030	ENSMUST00000099173	67204	B11	3A	789	395394	3495	242228	69.307	-0.706925	2.1472	-0.195361	-1.44332	eukaryotic translation initiation factor 2, subunit 2 (beta)	NM_026030	CAGACTGTTAACTTTGCTAAA	SI00991662
							NA	B12	3A	660	327731	6540	167162	25.56	-0.971265	3.30875	-0.459701	-0.281759
							NA	C01	3A	677	318465	8410	230621	27.422	-0.465611	3.63488	0.0459532	0.0443668
FBgn0008635	betaCop	Copb1	MGI:1917599	ENSMUSG00000030754	NM_033370	ENSMUST00000033012	70349	C02	3A	140	127026	511	79636	155.843	-0.673631	1.8679	-0.162067	-1.72261	coatomer protein complex, subunit beta 1	NM_033370	TACCAATTGTAGAATCAGAAA	SI00956858
FBgn0034967	eIF-5A	Eif5a	MGI:106248	ENSMUSG00000078812	NM_181582	ENSMUST00000108613	276770	C03	3A	782	435125	6708	248407	37.031	-0.808724	3.10064	-0.29716	-0.489869	eukaryotic translation initiation factor 5A	NM_181582	CTGGACTCCTATTCAAATTTA	SI00992390
FBgn0038304	CG12241	Rutbc3	MGI:1916329	ENSMUSG00000042303	NM_134091	ENSMUST00000042506	105835	C04	3A	812	365125	9262	259386	28.005	-0.49329	3.51177	0.0182743	-0.0787391	small G protein signaling modulator 3	NM_134091	CGGCACGATGATGATGAGCTA	SI01408890
FBgn0051640	CG31640	Ddr2	MGI:1345277	ENSMUSG00000026674	NM_022563	ENSMUST00000027985	18214	C05	3A	525	299448	9506	222678	23.425	-0.427346	4.17845	0.0842176	0.587938	discoidin domain receptor family, member 2	NM_022563	CAGGAAACTGTTGGCCTTCAA	SI00975835
FBgn0029958	CG12151	Pdp1	MGI:2685870	ENSMUSG00000049225	NM_001033453	ENSMUST00000108297	381511	C06	3A	957	399724	11313	256818	22.7	-0.638258	3.56332	-0.126694	-0.0271924	protein phosphatase 2C, magnesium dependent, catalytic subunit	NM_001033453 NM_001098230 NM_001098231 XM_355470	CAGATCGATGTTTGAAAGAAA	SI01013691
FBgn0031771	CG9140	Ndufv1	MGI:107851	ENSMUSG00000037916	NM_133666	ENSMUST00000042497	17995	C07	3A	822	385347	7169	299846	41.83	-0.361936	3.12456	0.149628	-0.46595	NADH dehydrogenase (ubiquinone) flavoprotein 1	NM_133666	ACGGCACTTATTGAATCCATT	SI00232883
FBgn0029161	slmo	Slmo2	MGI:1913640	ENSMUSG00000016257	NM_025531	ENSMUST00000016401	66390	C08	3A	829	405713	10216	243303	23.82	-0.737705	3.62331	-0.226141	0.0328033	slowmo homolog 2 (Drosophila)	NM_025531	AACGAGGACAATGGAGCTCAA	SI00813470
FBgn0037962	CG6971	Dnali1	MGI:1922813	ENSMUSG00000042707	NM_175223	ENSMUST00000036383	75563	C09	3A	999	415485	5333	292348	54.82	-0.50711	2.41639	0.00445444	-1.17412	dynein, axonemal, light intermediate polypeptide 1	NM_175223	TAGCTATAAAGGAATAGCTAA	SI00981778
FBgn0033699	RpS11	Rps11	MGI:1351329	ENSMUSG00000003429	NM_013725	ENSMUST00000003521	27207	C10	3A	857	383001	10285	217858	21.18	-0.81396	3.5851	-0.302396	-0.00540848	ribosomal protein S11	NM_013725	CTAGGCTTCAAGACACCTAAA	SI01406615
FBgn0025638	Roc1a	Rbx1	MGI:1891829	ENSMUSG00000022400	NM_019712	ENSMUST00000023036	56438	C11	3A	564	335976	11459	277267	24.2	-0.277082	4.34464	0.234482	0.754131	ring-box 1	NM_019712	AAGAAGCGCTTTGAAGTTAAA	SI01398831
							NA	C12	3A	633	325098	7117	142622	20.04	-1.18868	3.49099	-0.677114	-0.0995194
							NA	D01	3A	778	383305	8798	253328	28.79	-0.597486	3.49933	-0.0859222	-0.0911777
FBgn0000275	Pka-R1	Prkar1b	MGI:97759	ENSMUSG00000025855	NM_008923	ENSMUST00000026973	19085	D02	3A	803	415920	8873	248079	27.96	-0.745506	3.46595	-0.233942	-0.124561	protein kinase, cAMP dependent regulatory, type I beta	NM_008923	CAACTCCAACTTGCTAGTTAA	SI01388506
FBgn0003600	Su(var)3-9	Suv39h2	MGI:1890396	ENSMUSG00000026646	NM_022724	ENSMUST00000027956	64707	D03	3A	717	327252	9565	248952	26.03	-0.394534	3.73772	0.11703	0.147209	suppressor of variegation 3-9 homolog 2 (Drosophila)	NM_022724	AAGTATGGTTTCATAGATTAA	SI01438339
FBgn0025724	beta'Cop	Copb2	MGI:1354962	ENSMUSG00000032458	NM_015827	ENSMUST00000035033	50797	D04	3A	305	169884	1851	140471	75.89	-0.274278	2.60142	0.237286	-0.989088	coatomer protein complex, subunit beta 2 (beta prime)	NM_015827	TCGGATTACATTCGTTGTATT	SI00209601
FBgn0026666	l(1)G0136	Isca1	MGI:1916296	ENSMUSG00000044792	NM_026921	ENSMUST00000057115	69046	D05	3A	605	351039	8583	248472	28.95	-0.498548	3.82647	0.0130161	0.235964	iron-sulfur cluster assembly 1 homolog (S. cerevisiae)	NM_026921	GCGGGCTGTGAGCAAGAGAAA	SI01063454
FBgn0019886	CG4589	Letm1	MGI:1932557	ENSMUSG00000005299	NM_019694	ENSMUST00000005431	56384	D06	3A	781	412312	8412	232289	27.61	-0.827816	3.42905	-0.316252	-0.161457	leucine zipper-EF-hand containing transmembrane protein 1	NM_019694	CACCACTTAATAATTCTTTAA	SI01089319
FBgn0004611	Plc21C	Plcb1	MGI:97613	ENSMUSG00000051177		ENSMUST00000070724	18795	D07	3A	714	331606	7790	228365	29.32	-0.538129	3.44763	-0.0265644	-0.142884	phospholipase C, beta 1	NM_019677	CCGGCTCAATGAAATCCTTTA	SI00214697
FBgn0000212	brm	Smarca4	MGI:88192	ENSMUSG00000032187	NM_011417	ENSMUST00000034707	20586	D08	3A	540	295202	11130	206746	18.58	-0.513843	4.36535	-0.00227897	0.774839	SWI/SNF related, matrix associated, actin dependent regulator of chromatin, subfamily a, member 4	NM_011417	CTCCGTGCAACGAACCATAAA	SI00200690
FBgn0052183	Ccn	Ctgf	MGI:95537	ENSMUSG00000019997	NM_010217	ENSMUST00000020171	14219	D09	3A	790	359132	9326	261708	28.06	-0.456556	3.56133	0.0550079	-0.0291774	connective tissue growth factor	NM_010217	ACGAAGCTTATCTGTGATTCA	SI00190974
FBgn0037373	CG2095	Exoc4	MGI:1096376	ENSMUSG00000029763	NM_009148	ENSMUST00000052266	20336	D10	3A	940	428403	10339	241177	23.33	-0.828876	3.45929	-0.317312	-0.131219	exocyst complex component 4	NM_009148	CAGCAGGAGGAGATCAAATTA	SI01413615
FBgn0027348	bgm	Acsbg1	MGI:2385656	ENSMUSG00000032281	NM_053178	ENSMUST00000034822	94180	D11	3A	787	383284	9516	226549	23.81	-0.758591	3.59592	-0.247027	0.00540848	acyl-CoA synthetase bubblegum family member 1	NM_053178	ACCGGGCGCCTCAAAGAATTA	SI01310302
							NA	D12	3A	545	321268	6958	126495	18.18	-1.3447	3.67434	-0.833133	0.0838333
							NA	E01	3A	765	349053	7274	253449	34.84	-0.461751	3.24922	0.0498135	-0.341294
FBgn0013733	shot	Plec1	MGI:1277961	ENSMUSG00000022565	NM_011117	ENSMUST00000076442	18810	E02	3A	752	423110	8855	219593	24.8	-0.946201	3.55769	-0.434637	-0.0328235	plectin 1	NM_011117 NM_201385 NM_201386 NM_201387 NM_201388 NM_201389 NM_201390 NM_201391 NM_201392 NM_201393 NM_201394 XM_994758	CCAGACTAACACATTAATATA	SI01381079
FBgn0032614	CG13284	Hsdl1	MGI:1919802	ENSMUSG00000034189	NM_175185	ENSMUST00000036049	72552	E03	3A	680	399988	7505	214901	28.63	-0.896285	3.46425	-0.38472	-0.126266	hydroxysteroid dehydrogenase like 1	NM_175185	CCCAGGAGCGTTGTTGATAAA	SI00824355
FBgn0023171	rnh1	Rnaseh1	MGI:1335073	ENSMUSG00000020630	NM_011275	ENSMUST00000020959	19819	E04	3A	619	289551	9904	237339	23.96	-0.286868	4	0.224696	0.409489	ribonuclease H1	NM_011275	CACCATCAATGGGATAACTAA	SI01402975
FBgn0003654	sw	Dync1i2	MGI:107750	ENSMUSG00000027012	NM_010064	ENSMUST00000081710	13427	E05	3A	881	477021	9384	258349	27.53	-0.884731	3.41299	-0.373167	-0.177522	dynein cytoplasmic 1 intermediate chain 2	NM_010064	ATGGTAGTTATCTATAAATAA	SI00981995
FBgn0036449	bmm	NA		ENSMUSG00000025509	NM_025802	ENSMUST00000064151	66853	E06	3A	717	405433	8515	270632	31.78	-0.583131	3.56996	-0.071567	-0.0205497	patatin-like phospholipase domain containing 2	NM_025802	AACGGCCATGATGGTGCCCTA	SI01382927
FBgn0038326	CG5044	Hibch	MGI:1923792	ENSMUSG00000041426	NM_146108	ENSMUST00000044478	227095	E07	3A	881	413460	10863	256174	23.582	-0.690624	3.62414	-0.17906	0.0336255	3-hydroxyisobutyryl-Coenzyme A hydrolase	NM_146108	CAGAATTTAACTCAAGATTTA	SI01065071
FBgn0023171	rnh1	Rnaseh1	MGI:1335073	ENSMUSG00000020630	NM_011275	ENSMUST00000020959	19819	E08	3A	581	305162	11822	228060	19.291	-0.420162	4.34679	0.0914022	0.756281	ribonuclease H1	NM_011275	AGGGAAAGATGTGATCAACAA	SI01402982
FBgn0015320	UbcD2	Ube2e1	MGI:107411	ENSMUSG00000021774	NM_009455	ENSMUST00000022296	22194	E09	3A	818	389974	10254	240914	23.495	-0.69486	3.64794	-0.183296	0.0574309	ubiquitin-conjugating enzyme E2E 1, UBC4/5 homolog (yeast)	NM_009455 XM_975886	AGGCTATTTCTATATCAGATA	SI01460382
FBgn0033911	CG8394	Slc32a1	MGI:1194488	ENSMUSG00000037771	NM_009508	ENSMUST00000045738	22348	E10	3A	880	388974	10199	255328	25.035	-0.607322	3.53478	-0.0957579	-0.0557309	solute carrier family 32 (GABA vesicular transporter), member 1	NM_009508 XM_979351	CTGGGAGAAGGTGAAGTTCTA	SI01469307
FBgn0037356	CG12170	Oxsm	MGI:1918397	ENSMUSG00000021786	NM_027695	ENSMUST00000022311	71147	E11	3A	1005	406963	8447	246880	29.227	-0.721088	3.07124	-0.209524	-0.519268	3-oxoacyl-ACP synthase, mitochondrial	NM_027695	CAGACCAAAGGTTATAATAAA	SI00853426
							NA	E12	3A	600	306380	5663	144229	25.469	-1.08696	3.23853	-0.575397	-0.351979
							NA	F01	3A	747	358652	10013	241293	24.098	-0.571799	3.74462	-0.0602345	0.154111
FBgn0031836	CG11050	Hddc2	MGI:1916942	ENSMUSG00000000295	NM_027168	ENSMUST00000000304	69692	F02	3A	702	366327	10536	230106	21.84	-0.670833	3.90771	-0.159269	0.317201	HD domain containing 2	NM_027168 XM_125542	AAGGATAGATGTATACGCCTA	SI00814534
FBgn0031640	CG11926	Mon1a	MGI:1920075	ENSMUSG00000032583	NM_028369	ENSMUST00000035202	72825	F03	3A	664	353936	8740	165750	18.965	-1.09448	3.71838	-0.582916	0.127867	MON1 homolog A (yeast)	NM_028369	CTGGTGCGTGCAAGTGCATTA	SI00828030
FBgn0010348	Arf79F	Arf1	MGI:99431	ENSMUSG00000048076	NM_007476	ENSMUST00000061242	11840	F04	3A	647	388834	8585	198581	23.131	-0.969427	3.72998	-0.457863	0.139469	ADP-ribosylation factor 1	NM_007476	TAGAATAAAGTCTCTTAACTA	SI00901642
FBgn0036643	Syx8	Stx8	MGI:1890156	ENSMUSG00000020903	NM_018768	ENSMUST00000021285	55943	F05	3A	865	370751	8357	260613	31.185	-0.508542	3.27221	0.00302257	-0.318298	syntaxin 8	NM_018768	CAGCAGCATATGAATTGTTTA	SI00212177
FBgn0027615	CG6404	Oxa1l	MGI:1916339	ENSMUSG00000000959	NM_026936	ENSMUST00000000985	69089	F06	3A	638	379992	8827	239961	27.185	-0.663169	3.79029	-0.151605	0.199784	oxidase assembly 1-like	NM_026936	CAGCATCAAAGCAAACGCAAA	SI01367555
FBgn0037249	eIF3-S10	Eif3s10	MGI:95301	ENSMUSG00000024991	NM_010123	ENSMUST00000025955	13669	F07	3A	510	294231	6771	277616	41.001	-0.0838585	3.7308	0.427706	0.140289	eukaryotic translation initiation factor 3, subunit 10 (theta)	NM_010123	CAGGTAAACATTAAATCTTTA	SI00991774
FBgn0030520	CG10990	Pdcd4	MGI:107490	ENSMUSG00000024975	NM_011050	ENSMUST00000074371	18569	F08	3A	464	331256	5473	191799	35.045	-0.788351	3.56014	-0.276787	-0.0303761	programmed cell death 4	NM_011050	CCCACTGACCCTGACAATTTA	SI00197666
FBgn0017566	ND75	Ndufs1	MGI:2443241	ENSMUSG00000025968	NM_145518	ENSMUST00000027111	227197	F09	3A	796	366122	7343	238040	32.417	-0.62112	3.20553	-0.109556	-0.384982	NADH dehydrogenase (ubiquinone) Fe-S protein 1	NM_145518	ATGCATGAAGATATTAATGAA	SI01325527
FBgn0003177	polychaetoid	NA	MGI:95294	ENSMUSG00000020122	NM_007912	ENSMUST00000102884	13649	F10	3A	562	295597	10148	170793	16.83	-0.791383	4.17448	-0.279819	0.58397	epidermal growth factor receptor	NM_007912 NM_207655	ACCGAAATTTGTGCTACGCAA	SI00990815
FBgn0004926	eIF-2beta	Eif2s2	MGI:1914454	ENSMUSG00000074656	NM_026030	ENSMUST00000099173	67204	F11	3A	456	277401	5810	264325	45.49	-0.0696601	3.67143	0.441904	0.0809212	eukaryotic translation initiation factor 2, subunit 2 (beta)	NM_026030	AAGAGGAAATTTGTTATGAAA	SI00991655
							NA	F12	3A	561	324930	6133	99853	16.28	-1.70225	3.45052	-1.19069	-0.139991
							NA	G01	3A	746	330566	10615	216768	20.42	-0.608787	3.83078	-0.0972224	0.240274
FBgn0033911	CG8394	Slc32a1	MGI:1194488	ENSMUSG00000037771	NM_009508	ENSMUST00000045738	22348	G02	3A	697	409201	7723	215135	27.86	-0.927567	3.46993	-0.416003	-0.12058	solute carrier family 32 (GABA vesicular transporter), member 1	NM_009508 XM_979351	CTCGTATGTGGCCATAGCTAA	SI01469314
FBgn0010774	Aly	Thoc4	MGI:1341044	ENSMUSG00000025134	NM_011568	ENSMUST00000026125	21681	G03	3A	441	277980	11450	229236	20.02	-0.278147	4.69843	0.233417	1.10791	THO complex 4	NM_011568	CACAAGTAACAGGACCCAGAA	SI01447782
FBgn0034089	CG8446	EG623661	MGI:3645211	ENSMUSG00000037216	NM_001037918	ENSMUST00000041621	623661	G04	3A	666	385400	8751	215925	24.67	-0.835826	3.71585	-0.324262	0.125343	lipoyltransferase 1	NM_001037918 XM_890305 XM_898917	TAGGTGAGAAATTAAACTCAA	SI02847257
FBgn0029850	CG14446	Tmem132c	MGI:2443061	ENSMUSG00000034324		ENSMUST00000051260	208213	G05	3A	822	368547	9217	214473	23.27	-0.781053	3.48709	-0.269488	-0.103424	transmembrane protein 132C	XM_485684 XM_895833 XM_895842 XM_915891 XM_973776 XM_979559	TCGGTTTATATTTCTAATAAA	SI00833959
FBgn0019624	CoVa	Cox5a	MGI:88474	ENSMUSG00000000088	NM_007747	ENSMUST00000000090	12858	G06	3A	611	359687	9251	210498	22.75	-0.772935	3.92037	-0.261371	0.329854	cytochrome c oxidase, subunit Va	NM_007747	CTGGGCCTTGACAAAGTGTAA	SI00957670
FBgn0030915	CG6179	Nosip	MGI:1913644	ENSMUSG00000003421	NM_025533	ENSMUST00000003513	66394	G07	3A	517	344432	8333	210992	25.32	-0.707031	4.0106	-0.195467	0.420089	nitric oxide synthase interacting protein	NM_025533	CAGGATGACGCGGCATGGCAA	SI01329454
FBgn0031006	rictor	4921505C17Rik	MGI:1926007	ENSMUSG00000050310	NM_030168	ENSMUST00000061656	78757	G08	3A	795	371096	9525	203897	21.41	-0.863952	3.58269	-0.352388	-0.00781893	RIKEN cDNA 4921505C17 gene	NM_030168	TGGGCAGGTATTATTAATTTA	SI00836619
FBgn0032745	CG10473	Acin1	MGI:1891824	ENSMUSG00000022185	NM_001085472	ENSMUST00000022794	56215	G09	3A	301	205244	3279	162571	49.58	-0.33627	3.44542	0.175294	-0.145091	apoptotic chromatin condensation inducer 1	NM_001085472 NM_001085473 NM_019567 NM_023190	TTGCTCAGTGCTGAACTATAA	SI00888090
FBgn0032901	CG9339	Tbc1d24	MGI:2443456	ENSMUSG00000036473	NM_173186	ENSMUST00000040474	224617	G10	3A	786	368961	8016	198437	24.76	-0.894787	3.35028	-0.383223	-0.24023	TBC1 domain family, member 24	NM_173186	CAGAAGGGTATAACTGTCAAA	SI00937398
FBgn0020386	Pk61C	Pdpk1	MGI:1338068	ENSMUSG00000024122	NM_001080773	ENSMUST00000115411	18607	G11	3A	672	327452	8969	197483	22.018	-0.729555	3.73841	-0.217991	0.147903	3-phosphoinositide dependent protein kinase-1	NM_001080773 NM_011062	TCCAGAGAATATGCTATTAAA	SI01374310
							NA	G12	3A	431	284349	6244	106454	17.049	-1.41743	3.85671	-0.905868	0.2662
							NA	H01	3A	121	81228	991	61514	62.073	-0.401062	3.03388	0.110502	-0.556633
							NA	H02	3A	610	332494	8156	256735	31.478	-0.373048	3.74098	0.138516	0.150469
							NA	H03	3A	649	329922	7280	268013	36.815	-0.299822	3.48765	0.211742	-0.102863
							NA	H04	3A	326	208924	3725	164484	44.157	-0.345031	3.5143	0.166533	-0.0762147
							NA	H05	3A	642	354929	8085	267562	33.094	-0.407657	3.6546	0.103907	0.0640913
							NA	H06	3A	590	328771	8686	261745	30.134	-0.328921	3.87991	0.182643	0.289394
							NA	H07	3A	659	327026	5762	277768	48.207	-0.235525	3.12822	0.276039	-0.462292
							NA	H08	3A	565	307442	3578	258546	72.26	-0.249893	2.66283	0.261671	-0.927681
							NA	H09	3A	564	305546	8204	281797	34.35	-0.116733	3.86256	0.394831	0.272049
							NA	H10	3A	736	348903	4194	259913	61.97	-0.424797	2.51055	0.0867669	-1.07996
							NA	H11	3A	748	350817	7684	251289	32.7	-0.481371	3.36075	0.030193	-0.229764
							NA	H12	3A	586	307475	8072	281288	34.85	-0.128421	3.78395	0.383143	0.193442
							NA	A01	3B	670	334578	7310	227537	31.13	-0.556241	3.44764	0.2124	-0.138686
							NA	A02	3B	724	350588	6078	234393	38.56	-0.580847	3.06954	0.187794	-0.516789
							NA	A03	3B	796	373492	8161	234851	28.78	-0.669332	3.35791	0.0993098	-0.228418
							NA	A04	3B	551	362888	5180	190776	36.83	-0.927645	3.23283	-0.159003	-0.353496
							NA	A05	3B	783	376608	10512	213346	20.3	-0.819869	3.74688	-0.0512272	0.160557
							NA	A06	3B	471	398040	3488	217156	62.26	-0.874182	2.8886	-0.10554	-0.697723
							NA	A07	3B	644	356563	8114	222264	27.39	-0.681883	3.65528	0.0867587	0.0689568
							NA	A08	3B	704	379175	6956	224416	32.26	-0.756688	3.30461	0.0119531	-0.281713
							NA	A09	3B	920	397375	8687	240718	27.71	-0.723157	3.23915	0.0454843	-0.347172
							NA	A10	3B	775	403420	7903	223502	28.28	-0.851995	3.35013	-0.0833535	-0.236192
							NA	A11	3B	484	266963	6191	213759	34.53	-0.320655	3.67709	0.447987	0.0907695
							NA	A12	3B	595	341982	5605	205163	36.6	-0.73715	3.23575	0.0314915	-0.350571
							NA	B01	3B	985	423366	10155	227096	22.36	-0.898603	3.36592	-0.129962	-0.220401
FBgn0025638	Roc1a	Rbx1	MGI:1891829	ENSMUSG00000022400	NM_019712	ENSMUST00000023036	56438	B02	3B	407	316082	9204	239310	26	-0.401418	4.49916	0.367223	0.912836	ring-box 1	NM_019712	CTGGGACATTGTGGTTGATAA	SI01398838
FBgn0011272	RpL13	Rpl13	MGI:105922	ENSMUSG00000000740	NM_016738	ENSMUST00000000756	270106	B03	3B	192	151031	1959	86046	43.92	-0.811665	3.35094	-0.0430233	-0.235385	ribosomal protein L13	NM_016738	CCGGAATGGCATGATACTGAA	SI01405103
FBgn0015014	tgo	Arnt	MGI:88071	ENSMUSG00000015522	NM_001037737	ENSMUST00000102749	11863	B04	3B	786	408103	8744	186367	21.31	-1.13079	3.47569	-0.362146	-0.110632	aryl hydrocarbon receptor nuclear translocator	NM_001037737 NM_009709	AACGTTATAGAAGAAATTAAA	SI00903987
FBgn0024754	Flo	Flot1	MGI:1100500	ENSMUSG00000059714	NM_008027	ENSMUST00000001569	14251	B05	3B	597	284368	10139	208105	20.53	-0.450447	4.08604	0.318194	0.499717	flotillin 1	NM_008027	CAGCCCATCCCAACTATTTAA	SI01003583
FBgn0010774	Aly	Thoc4	MGI:1341044	ENSMUSG00000025134	NM_011568	ENSMUST00000026125	21681	B06	3B	480	355793	7984	208576	26.124	-0.770465	4.05601	-0.0018236	0.469681	THO complex 4	NM_011568	CCGAAACAACTTCCCGACAAA	SI01447775
FBgn0032880	CG9318	Tm9sf2	MGI:1915309	ENSMUSG00000025544	NM_080556	ENSMUST00000026624	68059	B07	3B	446	327692	6346	172921	27.249	-0.922227	3.83073	-0.153586	0.244408	transmembrane 9 superfamily member 2	NM_080556	CAAGATGTGTTTCAACACTAA	SI01450302
FBgn0000147	aur	Aurka	MGI:894678	ENSMUSG00000027496	NM_011497	ENSMUST00000028997	20878	B08	3B	322	223314	9243	153755	16.635	-0.53844	4.84323	0.230201	1.2569	aurora kinase A	NM_011497	CACCTGTGTCGTAGCCTTCAA	SI00908803
FBgn0038129	CG8449	Tbc1d5	MGI:1919488	ENSMUSG00000023923	NM_028162	ENSMUST00000095246	72238	B09	3B	479	279127	6987	170877	24.456	-0.707963	3.86658	0.0606779	0.280252	TBC1 domain family, member 5	NM_028162	CAGATTCTTGTTTGACACAAA	SI01442819
FBgn0029577	futsch	Map1b	MGI:1306778	ENSMUSG00000052727	NM_008634	ENSMUST00000064762	17755	B10	3B	884	409231	9247	220043	23.796	-0.89513	3.38687	-0.126489	-0.199457	microtubule-associated protein 1 B	NM_008634	AAGCGTGTTTCTAAAGAACAA	SI01319458
FBgn0004926	eIF-2beta	Eif2s2	MGI:1914454	ENSMUSG00000074656	NM_026030	ENSMUST00000099173	67204	B11	3B	793	390021	9540	210261	22.04	-0.891371	3.5886	-0.122729	0.00227254	eukaryotic translation initiation factor 2, subunit 2 (beta)	NM_026030	CAGACTGTTAACTTTGCTAAA	SI00991662
							NA	B12	3B	398	257885	3762	93637	24.89	-1.46158	3.24066	-0.692936	-0.345664
							NA	C01	3B	829	368612	8017	206707	25.784	-0.834516	3.27362	-0.0658744	-0.312705
FBgn0008635	betaCop	Copb1	MGI:1917599	ENSMUSG00000030754	NM_033370	ENSMUST00000033012	70349	C02	3B	84	60522	490	38549	78.671	-0.650766	2.54432	0.117875	-1.042	coatomer protein complex, subunit beta 1	NM_033370	TACCAATTGTAGAATCAGAAA	SI00956858
FBgn0034967	eIF-5A	Eif5a	MGI:106248	ENSMUSG00000078812	NM_181582	ENSMUST00000108613	276770	C03	3B	538	448911	2987	218953	73.302	-1.03581	2.47302	-0.267167	-1.1133	eukaryotic translation initiation factor 5A	NM_181582	CTGGACTCCTATTCAAATTTA	SI00992390
FBgn0038304	CG12241	Rutbc3	MGI:1916329	ENSMUSG00000042303	NM_134091	ENSMUST00000042506	105835	C04	3B	652	345616	10224	212866	20.82	-0.699224	3.97094	0.0694169	0.38462	small G protein signaling modulator 3	NM_134091	CGGCACGATGATGATGAGCTA	SI01408890
FBgn0051640	CG31640	Ddr2	MGI:1345277	ENSMUSG00000026674	NM_022563	ENSMUST00000027985	18214	C05	3B	407	265898	9050	186700	20.63	-0.510151	4.47482	0.25849	0.888493	discoidin domain receptor family, member 2	NM_022563	CAGGAAACTGTTGGCCTTCAA	SI00975835
FBgn0029958	CG12151	Pdp1	MGI:2685870	ENSMUSG00000049225	NM_001033453	ENSMUST00000108297	381511	C06	3B	722	328840	9263	200012	21.59	-0.717299	3.68141	0.0513421	0.0950848	protein phosphatase 2C, magnesium dependent, catalytic subunit	NM_001033453 NM_001098230 NM_001098231 XM_355470	CAGATCGATGTTTGAAAGAAA	SI01013691
FBgn0031771	CG9140	Ndufv1	MGI:107851	ENSMUSG00000037916	NM_133666	ENSMUST00000042497	17995	C07	3B	412	335626	4095	238008	58.12	-0.495844	3.31315	0.272797	-0.273177	NADH dehydrogenase (ubiquinone) flavoprotein 1	NM_133666	ACGGCACTTATTGAATCCATT	SI00232883
FBgn0029161	slmo	Slmo2	MGI:1913640	ENSMUSG00000016257	NM_025531	ENSMUST00000016401	66390	C08	3B	686	401454	8715	195052	22.38	-1.04138	3.66722	-0.272735	0.0808962	slowmo homolog 2 (Drosophila)	NM_025531	AACGAGGACAATGGAGCTCAA	SI00813470
FBgn0037962	CG6971	Dnali1	MGI:1922813	ENSMUSG00000042707	NM_175223	ENSMUST00000036383	75563	C09	3B	881	401330	10255	204541	19.95	-0.972399	3.54104	-0.203758	-0.0452823	dynein, axonemal, light intermediate polypeptide 1	NM_175223	TAGCTATAAAGGAATAGCTAA	SI00981778
FBgn0033699	RpS11	Rps11	MGI:1351329	ENSMUSG00000003429	NM_013725	ENSMUST00000003521	27207	C10	3B	710	376848	8861	177114	19.99	-1.0893	3.64158	-0.320663	0.0552546	ribosomal protein S11	NM_013725	CTAGGCTTCAAGACACCTAAA	SI01406615
FBgn0025638	Roc1a	Rbx1	MGI:1891829	ENSMUSG00000022400	NM_019712	ENSMUST00000023036	56438	C11	3B	387	310685	9652	271002	28.08	-0.197149	4.64042	0.571492	1.0541	ring-box 1	NM_019712	AAGAAGCGCTTTGAAGTTAAA	SI01398831
							NA	C12	3B	505	329042	5306	94201	17.75	-1.80446	3.39327	-1.03582	-0.193055
							NA	D01	3B	935	400930	9410	210800	22.4	-0.927476	3.33116	-0.158834	-0.255168
FBgn0000275	Pka-R1	Prkar1b	MGI:97759	ENSMUSG00000025855	NM_008923	ENSMUST00000026973	19085	D02	3B	660	368911	7915	186502	23.56	-0.984082	3.58405	-0.21544	-0.00227254	protein kinase, cAMP dependent regulatory, type I beta	NM_008923	CAACTCCAACTTGCTAGTTAA	SI01388506
FBgn0003600	Su(var)3-9	Suv39h2	MGI:1890396	ENSMUSG00000026646	NM_022724	ENSMUST00000027956	64707	D03	3B	620	334024	8119	198854	24.49	-0.748242	3.71096	0.0203992	0.124638	suppressor of variegation 3-9 homolog 2 (Drosophila)	NM_022724	AAGTATGGTTTCATAGATTAA	SI01438339
FBgn0025724	beta'Cop	Copb2	MGI:1354962	ENSMUSG00000032458	NM_015827	ENSMUST00000035033	50797	D04	3B	212	116437	989	55395	56.01	-1.07172	2.22191	-0.303081	-1.36442	coatomer protein complex, subunit beta 2 (beta prime)	NM_015827	TCGGATTACATTCGTTGTATT	SI00209601
FBgn0026666	l(1)G0136	Isca1	MGI:1916296	ENSMUSG00000044792	NM_026921	ENSMUST00000057115	69046	D05	3B	537	308789	6973	205661	29.49	-0.586353	3.69879	0.182288	0.112462	iron-sulfur cluster assembly 1 homolog (S. cerevisiae)	NM_026921	GCGGGCTGTGAGCAAGAGAAA	SI01063454
FBgn0019886	CG4589	Letm1	MGI:1932557	ENSMUSG00000005299	NM_019694	ENSMUST00000005431	56384	D06	3B	721	395761	7493	222766	29.73	-0.8291	3.37747	-0.060459	-0.208852	leucine zipper-EF-hand containing transmembrane protein 1	NM_019694	CACCACTTAATAATTCTTTAA	SI01089319
FBgn0004611	Plc21C	Plcb1	MGI:97613	ENSMUSG00000051177		ENSMUST00000070724	18795	D07	3B	655	328838	8355	165780	19.84	-0.988107	3.67307	-0.219466	0.0867491	phospholipase C, beta 1	NM_019677	CCGGCTCAATGAAATCCTTTA	SI00214697
FBgn0000212	brm	Smarca4	MGI:88192	ENSMUSG00000032187	NM_011417	ENSMUST00000034707	20586	D08	3B	327	249903	7979	169332	21.22	-0.561514	4.60885	0.207128	1.02252	SWI/SNF related, matrix associated, actin dependent regulator of chromatin, subfamily a, member 4	NM_011417	CTCCGTGCAACGAACCATAAA	SI00200690
FBgn0052183	Ccn	Ctgf	MGI:95537	ENSMUSG00000019997	NM_010217	ENSMUST00000020171	14219	D09	3B	722	336165	10391	237788	22.88	-0.499494	3.84719	0.269148	0.260868	connective tissue growth factor	NM_010217	ACGAAGCTTATCTGTGATTCA	SI00190974
FBgn0037373	CG2095	Exoc4	MGI:1096376	ENSMUSG00000029763	NM_009148	ENSMUST00000052266	20336	D10	3B	830	368795	7714	197193	25.56	-0.903211	3.2163	-0.134569	-0.370028	exocyst complex component 4	NM_009148	CAGCAGGAGGAGATCAAATTA	SI01413615
FBgn0027348	bgm	Acsbg1	MGI:2385656	ENSMUSG00000032281	NM_053178	ENSMUST00000034822	94180	D11	3B	624	327357	9308	202884	21.8	-0.69021	3.89885	0.0784316	0.312529	acyl-CoA synthetase bubblegum family member 1	NM_053178	ACCGGGCGCCTCAAAGAATTA	SI01310302
							NA	D12	3B	569	330906	5090	84979	16.7	-1.96124	3.16117	-1.1926	-0.425159
							NA	E01	3B	611	441377	4341	208810	48.1	-1.07982	2.82878	-0.311179	-0.757541
FBgn0013733	shot	Plec1	MGI:1277961	ENSMUSG00000022565	NM_011117	ENSMUST00000076442	18810	E02	3B	760	378446	9038	216228	23.92	-0.807534	3.57193	-0.0388927	-0.0143917	plectin 1	NM_011117 NM_201385 NM_201386 NM_201387 NM_201388 NM_201389 NM_201390 NM_201391 NM_201392 NM_201393 NM_201394 XM_994758	CCAGACTAACACATTAATATA	SI01381079
FBgn0032614	CG13284	Hsdl1	MGI:1919802	ENSMUSG00000034189	NM_175185	ENSMUST00000036049	72552	E03	3B	712	366097	9538	201756	21.15	-0.859614	3.74374	-0.090973	0.157414	hydroxysteroid dehydrogenase like 1	NM_175185	CCCAGGAGCGTTGTTGATAAA	SI00824355
FBgn0023171	rnh1	Rnaseh1	MGI:1335073	ENSMUSG00000020630	NM_011275	ENSMUST00000020959	19819	E04	3B	484	254210	6130	176994	28.87	-0.52232	3.66281	0.246321	0.0764842	ribonuclease H1	NM_011275	CACCATCAATGGGATAACTAA	SI01402975
FBgn0003654	sw	Dync1i2	MGI:107750	ENSMUSG00000027012	NM_010064	ENSMUST00000081710	13427	E05	3B	799	428772	7169	206309	28.78	-1.0554	3.1655	-0.286763	-0.420819	dynein cytoplasmic 1 intermediate chain 2	NM_010064	ATGGTAGTTATCTATAAATAA	SI00981995
FBgn0036449	bmm	NA		ENSMUSG00000025509	NM_025802	ENSMUST00000064151	66853	E06	3B	824	384540	7298	251209	34.42	-0.614246	3.14678	0.154396	-0.439539	patatin-like phospholipase domain containing 2	NM_025802	AACGGCCATGATGGTGCCCTA	SI01382927
FBgn0038326	CG5044	Hibch	MGI:1923792	ENSMUSG00000041426	NM_146108	ENSMUST00000044478	227095	E07	3B	587	438261	4134	234700	56.773	-0.900972	2.81611	-0.132331	-0.770218	3-hydroxyisobutyryl-Coenzyme A hydrolase	NM_146108	CAGAATTTAACTCAAGATTTA	SI01065071
FBgn0023171	rnh1	Rnaseh1	MGI:1335073	ENSMUSG00000020630	NM_011275	ENSMUST00000020959	19819	E08	3B	593	293553	9732	199154	20.464	-0.559737	4.03663	0.208905	0.450308	ribonuclease H1	NM_011275	AGGGAAAGATGTGATCAACAA	SI01402982
FBgn0015320	UbcD2	Ube2e1	MGI:107411	ENSMUSG00000021774	NM_009455	ENSMUST00000022296	22194	E09	3B	933	415506	6156	216366	35.147	-0.941395	2.72204	-0.172754	-0.86428	ubiquitin-conjugating enzyme E2E 1, UBC4/5 homolog (yeast)	NM_009455 XM_975886	AGGCTATTTCTATATCAGATA	SI01460382
FBgn0033911	CG8394	Slc32a1	MGI:1194488	ENSMUSG00000037771	NM_009508	ENSMUST00000045738	22348	E10	3B	796	370535	7718	225808	29.257	-0.714513	3.27739	0.0541281	-0.308937	solute carrier family 32 (GABA vesicular transporter), member 1	NM_009508 XM_979351	CTGGGAGAAGGTGAAGTTCTA	SI01469307
FBgn0037356	CG12170	Oxsm	MGI:1918397	ENSMUSG00000021786	NM_027695	ENSMUST00000022311	71147	E11	3B	937	420564	10041	210325	20.947	-0.999705	3.42171	-0.231064	-0.164614	3-oxoacyl-ACP synthase, mitochondrial	NM_027695	CAGACCAAAGGTTATAATAAA	SI00853426
							NA	E12	3B	315	203548	4147	84899	20.472	-1.26155	3.71864	-0.492908	0.13232
							NA	F01	3B	853	407794	9208	203853	22.139	-1.00031	3.43227	-0.23167	-0.154054
FBgn0031836	CG11050	Hddc2	MGI:1916942	ENSMUSG00000000295	NM_027168	ENSMUST00000000304	69692	F02	3B	534	286754	9836	165826	16.859	-0.790143	4.20316	-0.021502	0.616836	HD domain containing 2	NM_027168 XM_125542	AAGGATAGATGTATACGCCTA	SI00814534
FBgn0031640	CG11926	Mon1a	MGI:1920075	ENSMUSG00000032583	NM_028369	ENSMUST00000035202	72825	F03	3B	441	289457	4850	152470	31.437	-0.924824	3.45913	-0.156182	-0.12719	MON1 homolog A (yeast)	NM_028369	CTGGTGCGTGCAAGTGCATTA	SI00828030
FBgn0010348	Arf79F	Arf1	MGI:99431	ENSMUSG00000048076	NM_007476	ENSMUST00000061242	11840	F04	3B	558	314995	8022	173427	21.619	-0.861	3.84562	-0.092359	0.259301	ADP-ribosylation factor 1	NM_007476	TAGAATAAAGTCTCTTAACTA	SI00901642
FBgn0036643	Syx8	Stx8	MGI:1890156	ENSMUSG00000020903	NM_018768	ENSMUST00000021285	55943	F05	3B	688	347304	10038	208507	20.772	-0.736103	3.86692	0.0325382	0.280596	syntaxin 8	NM_018768	CAGCAGCATATGAATTGTTTA	SI00212177
FBgn0027615	CG6404	Oxa1l	MGI:1916339	ENSMUSG00000000959	NM_026936	ENSMUST00000000985	69089	F06	3B	563	376779	7496	218051	29.089	-0.789053	3.73491	-0.0204116	0.14859	oxidase assembly 1-like	NM_026936	CAGCATCAAAGCAAACGCAAA	SI01367555
FBgn0037249	eIF3-S10	Eif3s10	MGI:95301	ENSMUSG00000024991	NM_010123	ENSMUST00000025955	13669	F07	3B	361	231383	6652	230004	34.577	-0.00862392	4.20372	0.760017	0.617393	eukaryotic translation initiation factor 3, subunit 10 (theta)	NM_010123	CAGGTAAACATTAAATCTTTA	SI00991774
FBgn0030520	CG10990	Pdcd4	MGI:107490	ENSMUSG00000024975	NM_011050	ENSMUST00000074371	18569	F08	3B	447	290024	8255	166938	20.223	-0.79686	4.20692	-0.0282185	0.620598	programmed cell death 4	NM_011050	CCCACTGACCCTGACAATTTA	SI00197666
FBgn0017566	ND75	Ndufs1	MGI:2443241	ENSMUSG00000025968	NM_145518	ENSMUST00000027111	227197	F09	3B	664	341408	7613	204433	26.853	-0.739869	3.51921	0.0287726	-0.067114	NADH dehydrogenase (ubiquinone) Fe-S protein 1	NM_145518	ATGCATGAAGATATTAATGAA	SI01325527
FBgn0003177	polychaetoid	NA	MGI:95294	ENSMUSG00000020122	NM_007912	ENSMUST00000102884	13649	F10	3B	440	276962	8924	162774	18.24	-0.766818	4.34212	0.0018236	0.755791	epidermal growth factor receptor	NM_007912 NM_207655	ACCGAAATTTGTGCTACGCAA	SI00990815
FBgn0004926	eIF-2beta	Eif2s2	MGI:1914454	ENSMUSG00000074656	NM_026030	ENSMUST00000099173	67204	F11	3B	322	197241	1313	212067	161.51	0.104561	2.02773	0.873202	-1.55859	eukaryotic translation initiation factor 2, subunit 2 (beta)	NM_026030	AAGAGGAAATTTGTTATGAAA	SI00991655
							NA	F12	3B	853	369147	6792	207255	30.51	-0.832789	2.99322	-0.0641472	-0.593105
							NA	G01	3B	796	352479	8801	208973	23.74	-0.754221	3.46683	0.0144206	-0.119497
FBgn0033911	CG8394	Slc32a1	MGI:1194488	ENSMUSG00000037771	NM_009508	ENSMUST00000045738	22348	G02	3B	789	380124	7840	207514	26.47	-0.873261	3.31276	-0.10462	-0.273568	solute carrier family 32 (GABA vesicular transporter), member 1	NM_009508 XM_979351	CTCGTATGTGGCCATAGCTAA	SI01469314
FBgn0010774	Aly	Thoc4	MGI:1341044	ENSMUSG00000025134	NM_011568	ENSMUST00000026125	21681	G03	3B	322	228497	9776	169600	17.35	-0.430039	4.92411	0.338602	1.33779	THO complex 4	NM_011568	CACAAGTAACAGGACCCAGAA	SI01447782
FBgn0034089	CG8446	EG623661	MGI:3645211	ENSMUSG00000037216	NM_001037918	ENSMUST00000041621	623661	G04	3B	742	388277	9244	183619	19.86	-1.08037	3.63903	-0.31173	0.0527022	lipoyltransferase 1	NM_001037918 XM_890305 XM_898917	TAGGTGAGAAATTAAACTCAA	SI02847257
FBgn0029850	CG14446	Tmem132c	MGI:2443061	ENSMUSG00000034324		ENSMUST00000051260	208213	G05	3B	829	356982	9275	193761	20.89	-0.881573	3.4839	-0.112932	-0.102421	transmembrane protein 132C	XM_485684 XM_895833 XM_895842 XM_915891 XM_973776 XM_979559	TCGGTTTATATTTCTAATAAA	SI00833959
FBgn0019624	CoVa	Cox5a	MGI:88474	ENSMUSG00000000088	NM_007747	ENSMUST00000000090	12858	G06	3B	531	345482	6670	179392	26.9	-0.945495	3.6509	-0.176854	0.064579	cytochrome c oxidase, subunit Va	NM_007747	CTGGGCCTTGACAAAGTGTAA	SI00957670
FBgn0030915	CG6179	Nosip	MGI:1913644	ENSMUSG00000003421	NM_025533	ENSMUST00000003513	66394	G07	3B	494	290888	10809	201960	18.68	-0.526394	4.45158	0.242247	0.865254	nitric oxide synthase interacting protein	NM_025533	CAGGATGACGCGGCATGGCAA	SI01329454
FBgn0031006	rictor	4921505C17Rik	MGI:1926007	ENSMUSG00000050310	NM_030168	ENSMUST00000061656	78757	G08	3B	932	414313	10876	201608	18.54	-1.03917	3.54467	-0.270527	-0.0416497	RIKEN cDNA 4921505C17 gene	NM_030168	TGGGCAGGTATTATTAATTTA	SI00836619
FBgn0032745	CG10473	Acin1	MGI:1891824	ENSMUSG00000022185	NM_001085472	ENSMUST00000022794	56215	G09	3B	205	118879	1903	93315	49.04	-0.349313	3.21458	0.419328	-0.371744	apoptotic chromatin condensation inducer 1	NM_001085472 NM_001085473 NM_019567 NM_023190	TTGCTCAGTGCTGAACTATAA	SI00888090
FBgn0032901	CG9339	Tbc1d24	MGI:2443456	ENSMUSG00000036473	NM_173186	ENSMUST00000040474	224617	G10	3B	592	330691	10390	172296	16.58	-0.940595	4.13345	-0.171953	0.547131	TBC1 domain family, member 24	NM_173186	CAGAAGGGTATAACTGTCAAA	SI00937398
FBgn0020386	Pk61C	Pdpk1	MGI:1338068	ENSMUSG00000024122	NM_001080773	ENSMUST00000115411	18607	G11	3B	718	356556	8818	200980	22.792	-0.827077	3.6184	-0.0584354	0.0320718	3-phosphoinositide dependent protein kinase-1	NM_001080773 NM_011062	TCCAGAGAATATGCTATTAAA	SI01374310
							NA	G12	3B	818	369724	8529	187198	21.948	-0.981884	3.3822	-0.213242	-0.20412
							NA	H01	3B	476	249169	5512	257729	46.758	0.0487303	3.53354	0.817372	-0.0527815
							NA	H02	3B	492	282283	7005	233335	33.31	-0.27474	3.83165	0.493902	0.245331
							NA	H03	3B	434	303706	4759	243264	51.117	-0.320153	3.45489	0.448489	-0.131432
							NA	H04	3B	469	286443	8024	244004	30.409	-0.231343	4.09666	0.537298	0.510338
							NA	H05	3B	534	301295	7425	256126	34.495	-0.234323	3.79748	0.534318	0.211155
							NA	H06	3B	502	277236	8069	214817	26.623	-0.368006	4.00663	0.400635	0.420307
							NA	H07	3B	560	284587	6074	277296	45.653	-0.037443	3.43915	0.731198	-0.147176
							NA	H08	3B	538	296920	7208	244405	33.91	-0.2808	3.74392	0.487841	0.157597
							NA	H09	3B	413	277688	7035	219248	31.17	-0.340901	4.09034	0.42774	0.504013
							NA	H10	3B	512	294793	8397	239125	28.48	-0.301937	4.03566	0.466704	0.449334
							NA	H11	3B	420	255363	5918	195744	33.08	-0.383581	3.81665	0.38506	0.230325
							NA	H12	3B	420	234843	8966	213138	23.77	-0.139909	4.416	0.628733	0.829679
							NA	A01	4A	576	313686	8896	213587	24.01	-0.554497	3.94902	0.0772202	0.273189
							NA	A02	4A	599	316393	5673	245682	43.31	-0.364926	3.24348	0.266792	-0.432344
							NA	A03	4A	336	234510	3806	164014	43.09	-0.51583	3.50174	0.115887	-0.174085
							NA	A04	4A	656	354989	8747	231718	26.49	-0.615404	3.73702	0.0163133	0.061193
							NA	A05	4A	634	360956	8348	202813	24.29	-0.831673	3.71888	-0.199955	0.0430483
							NA	A06	4A	627	302133	6687	239576	35.83	-0.3347	3.41482	0.297017	-0.261006
							NA	A07	4A	307	178759	4507	161650	35.87	-0.145142	3.87586	0.486575	0.200029
							NA	A08	4A	502	303125	9007	218617	24.27	-0.471507	4.16529	0.16021	0.48946
							NA	A09	4A	441	274648	5755	213408	37.08	-0.36397	3.70597	0.267748	0.0301378
							NA	A10	4A	323	210209	5137	181572	35.35	-0.211283	3.99132	0.420435	0.315492
							NA	A11	4A	442	274282	6923	216943	31.34	-0.338344	3.96928	0.293374	0.293452
							NA	A12	4A	442	294104	8204	209605	25.55	-0.488653	4.21421	0.143064	0.538382
							NA	B01	4A	602	352895	8230	216263	26.28	-0.706452	3.77306	-0.0747346	0.0972295
FBgn0028407	Rep3	Cidec	MGI:95585	ENSMUSG00000030278	NM_178373	ENSMUST00000032416	14311	B02	4A	629	333589	8920	206740	23.18	-0.690254	3.82591	-0.0585366	0.150084	cell death-inducing DFFA-like effector c	NM_178373	CAGGACATCTTGAAACTTAAA	SI00951559
FBgn0004797	mdy	Dgat1	MGI:1333825	ENSMUSG00000022555	NM_010046	ENSMUST00000023214	13350	B03	4A	524	319524	7075	150153	21.22	-1.08949	3.75509	-0.457773	0.0792639	diacylglycerol O-acyltransferase 1	NM_010046	ACCGAGATCTCTATTACTTCA	SI00978250
FBgn0036449	bmm	NA		ENSMUSG00000025509	NM_025802	ENSMUST00000064151	66853	B04	4A	607	373474	7651	203629	26.61	-0.875065	3.65588	-0.243347	-0.0199477	patatin-like phospholipase domain containing 2	NM_025802	CACGAGGGAGACCAAGTGGAA	SI01382934
FBgn0038326	CG5044	Hibch	MGI:1923792	ENSMUSG00000041426	NM_146108	ENSMUST00000044478	227095	B05	4A	876	397313	9452	246459	26.07	-0.688928	3.43162	-0.0572108	-0.244211	3-hydroxyisobutyryl-Coenzyme A hydrolase	NM_146108	AAGCAGTGATTTGAAATTCTA	SI01065078
FBgn0027348	bgm	Acsbg1	MGI:2385656	ENSMUSG00000032281	NM_053178	ENSMUST00000034822	94180	B06	4A	356	189249	8147	211896	26.009	0.163071	4.51632	0.794788	0.840492	acyl-CoA synthetase bubblegum family member 1	NM_053178	CCGCACCATCTTCATGGGTTA	SI01310295
FBgn0050290	CG30290	Ppcdc	MGI:1914062	ENSMUSG00000063849	NM_176831	ENSMUST00000085709	66812	B07	4A	819	379624	7809	276310	35.384	-0.458283	3.2532	0.173434	-0.422625	phosphopantothenoylcysteine decarboxylase	NM_176831	ACCCAGAATAATAAATGTCAA	SI00867279
FBgn0037610	CG8043		MGI:3041174	ENSMUSG00000049287	NM_173785	ENSMUST00000054523	216792	B08	4A	378	255099	5467	187154	34.233	-0.446831	3.85429	0.184886	0.178464	RIKEN cDNA A230051G13 gene	NM_173785	AAGATTTGAGACAGTCCATAT	SI00876638
FBgn0029761	SK	Kcnn3	MGI:2153183	ENSMUSG00000000794	NM_080466	ENSMUST00000000811	140493	B09	4A	824	346054	12176	229599	18.857	-0.591881	3.88525	0.0398367	0.209425	potassium intermediate/small conductance calcium-activated channel, subfamily N, member 3	NM_080466	ATCGCCTATCACACAAGGGAA	SI00231770
FBgn0028968	gammaCop	Copg	MGI:1858696	ENSMUSG00000030058	NM_017477	ENSMUST00000113607	54161	B10	4A	547	259750	7890	250426	31.74	-0.0527394	3.85041	0.578978	0.174585	coatomer protein complex, subunit gamma	NM_017477 NM_201244	ACCAAGATCCTTTATCTCATA	SI00956942
FBgn0019624	CoVa	Cox5a	MGI:88474	ENSMUSG00000000088	NM_007747	ENSMUST00000000090	12858	B11	4A	817	352031	11048	238074	21.549	-0.564292	3.75731	0.0674251	0.0814778	cytochrome c oxidase, subunit Va	NM_007747	TTGGACTTTAATAAAGGGAAA	SI00957663
							NA	B12	4A	539	313140	3223	132260	41.036	-1.24343	2.58005	-0.611713	-1.09578
							NA	C01	4A	696	346593	10312	230479	22.351	-0.588607	3.88909	0.0431103	0.213265
FBgn0011272	RpL13	Rpl13	MGI:105922	ENSMUSG00000000740	NM_016738	ENSMUST00000000756	270106	C02	4A	485	372597	3863	195271	50.549	-0.932138	2.99367	-0.300421	-0.682163	ribosomal protein L13	NM_016738	CCGCTCGGCCGTTCTCCTGTA	SI01405110
FBgn0033810	CG4646	NA		ENSMUSG00000028608	NM_028754	ENSMUST00000030346	74098	C03	4A	534	317279	9055	166405	18.377	-0.931053	4.0838	-0.299336	0.407975	RIKEN cDNA 0610037L13 gene	NM_028754	CTGGAGGTCTTTGCTTTCTAA	SI00781606
FBgn0037270	CG9769	Eif3s5	MGI:1913335	ENSMUSG00000031029	NM_025344	ENSMUST00000033342	66085	C04	4A	544	396278	4867	258062	53.023	-0.618795	3.16135	0.0129224	-0.514473	eukaryotic translation initiation factor 3, subunit F	NM_025344	TACGCGTATTATGACACTGAA	SI00222894
FBgn0030520	CG10990	Pdcd4	MGI:107490	ENSMUSG00000024975	NM_011050	ENSMUST00000074371	18569	C05	4A	475	300162	6589	247671	37.59	-0.277316	3.79406	0.354401	0.118233	programmed cell death 4	NM_011050	CCGCATTTGAGAAGACTCTAA	SI00197680
FBgn0030915	CG6179	Nosip	MGI:1913644	ENSMUSG00000003421	NM_025533	ENSMUST00000003513	66394	C06	4A	750	366884	8846	266084	30.08	-0.463442	3.56006	0.168275	-0.115765	nitric oxide synthase interacting protein	NM_025533	ACCCTGGAGTGTGTTGAGAAA	SI01329447
FBgn0035294	CG1017	NA	MGI:3694697	ENSMUSG00000068479	NM_026220	ENSMUST00000089926	67532	C07	4A	391	257982	8919	247214	27.72	-0.06151	4.51164	0.570208	0.835814	microfibrillar-associated protein 1A	NM_026220 XM_987683 XM_987721 XM_987757	TAGGAGTAGGCTATCAGGAAA	SI01304170
FBgn0030606	CG9053	Tmed5	MGI:1921586	ENSMUSG00000063406	NM_028876	ENSMUST00000002837	73130	C08	4A	697	387603	8929	208761	23.38	-0.892728	3.67927	-0.26101	0.00344049	transmembrane emp24 protein transport domain containing 5	NM_028876	CACAGATTATTTAACATTGAA	SI01450603
FBgn0030088	CG7039	Arfrp1	MGI:1923938	ENSMUSG00000038671	NM_029702	ENSMUST00000048269	76688	C09	4A	615	199908	55250	482556	8.73	1.27136	6.48924	1.90308	2.81342	ADP-ribosylation factor related protein 1	NM_029702	CACGCCAACGATCCAAATCTA	SI00901971
FBgn0014018	Rel	Nfkb1	MGI:97312	ENSMUSG00000028163	NM_008689	ENSMUST00000029812	18033	C10	4A	767	368100	9688	219244	22.63	-0.74756	3.6589	-0.115843	-0.0169272	nuclear factor of kappa light chain gene enhancer in B-cells 1, p105	NM_008689	TGGCAGGTATTTGACATACTA	SI01326990
FBgn0025724	beta'Cop	Copb2	MGI:1354962	ENSMUSG00000032458	NM_015827	ENSMUST00000035033	50797	C11	4A	128	84847	890	54465	61.2	-0.639534	2.79766	-0.0078167	-0.878166	coatomer protein complex, subunit beta 2 (beta prime)	NM_015827	CCGGCTTGAGAGCACGCTGAA	SI00209594
							NA	C12	4A	676	359580	6900	120998	17.54	-1.57133	3.3515	-0.939612	-0.324326
							NA	D01	4A	664	363516	9768	203041	20.79	-0.840248	3.87881	-0.20853	0.20298
FBgn0034089	CG8446	EG623661	MGI:3645211	ENSMUSG00000037216	NM_001037918	ENSMUST00000041621	623661	D02	4A	580	413587	5569	237386	42.63	-0.800956	3.26329	-0.169238	-0.412534	lipoyltransferase 1	NM_001037918 XM_890305 XM_898917	CAGGCGCATTTGGAAATCCAA	SI02847264
FBgn0032388	CG6686	Sart1	MGI:1309453	ENSMUSG00000039148	NM_016882	ENSMUST00000044207	20227	D03	4A	582	339874	9764	199028	20.38	-0.772029	4.06838	-0.140311	0.392554	squamous cell carcinoma antigen recognized by T-cells 1	NM_016882	AAGCCTGATGTTAAGATTGAA	SI01410290
FBgn0010704	l(2)s5379	Golph3	MGI:1913879	ENSMUSG00000022200	NM_025673	ENSMUST00000059680	66629	D04	4A	819	402727	9319	227303	24.39	-0.825185	3.50824	-0.193468	-0.167588	golgi phosphoprotein 3	NM_025673	CACAGTAAATACATAATATAA	SI01054795
FBgn0037610	CG8043		MGI:3041174	ENSMUSG00000049287	NM_173785	ENSMUST00000054523	216792	D05	4A	511	274806	10432	259582	24.88	-0.0822232	4.35155	0.549494	0.675721	RIKEN cDNA A230051G13 gene	NM_173785	CCCGAGGGAGTCTGTGATCTT	SI00876631
FBgn0029958	CG12151	Pdp1	MGI:2685870	ENSMUSG00000049225	NM_001033453	ENSMUST00000108297	381511	D06	4A	921	376562	9185	258850	28.18	-0.540771	3.31801	0.0909464	-0.357821	protein phosphatase 2C, magnesium dependent, catalytic subunit	NM_001033453 NM_001098230 NM_001098231 XM_355470	CAGGATAAATTCCTAGTGTTA	SI01013698
FBgn0032388	CG6686	Sart1	MGI:1309453	ENSMUSG00000039148	NM_016882	ENSMUST00000044207	20227	D07	4A	514	378342	8007	224041	27.98	-0.755928	3.96142	-0.124211	0.285594	squamous cell carcinoma antigen recognized by T-cells 1	NM_016882	CCCAGATGTAGTGTTAAATAA	SI01410283
FBgn0033339	sec31	NA		ENSMUSG00000053390	NM_001045559	ENSMUST00000087666	240067	D08	4A	866	366322	8751	247920	28.33	-0.563238	3.33701	0.0684798	-0.338819	RIKEN cDNA C920016K16 gene	NM_001045559 NM_199020	ATAGGTGTAATTAAAGACAAA	SI00926527
FBgn0034451	CG11242	Tbcb	MGI:1913661	ENSMUSG00000006095	NM_025548	ENSMUST00000006254	66411	D09	4A	995	404845	9851	228999	23.25	-0.822028	3.3075	-0.190311	-0.368326	tubulin folding cofactor B	NM_025548	GAGATTTGTGCATTAAATTAA	SI00951790
FBgn0031392	CG7263	Aifm1	MGI:1349419	ENSMUSG00000036932	NM_012019	ENSMUST00000037349	26926	D10	4A	630	333694	10689	195147	18.26	-0.773964	4.08463	-0.142247	0.408804	apoptosis-inducing factor, mitochondrion-associated 1	NM_012019	AGGCAACATGGTGAAACTTAA	SI01373470
FBgn0020611	Vha44	Atp6v1c1	MGI:1913585	ENSMUSG00000022295	NM_025494	ENSMUST00000022904	66335	D11	4A	739	414991	9422	190735	20.24	-1.12151	3.67239	-0.489793	-0.00344049	\ATPase, H+ transporting, lysosomal V1 subunit C1	NM_025494	TCGGCGGAAATCGTGAAGAAA	SI00223111
							NA	D12	4A	559	329550	5318	91294	17.17	-1.85191	3.24996	-1.22019	-0.425864
							NA	E01	4A	618	341109	9470	225281	23.79	-0.598507	3.93769	0.0332103	0.261858
FBgn0033081	geminin	Gmnn	MGI:1927344	ENSMUSG00000006715	NM_020567	ENSMUST00000110382	57441	E02	4A	450	399814	3712	180627	48.66	-1.14632	3.0442	-0.514598	-0.631628	geminin	NM_020567	CAGGAATTTGATTCTGAAGAA	SI01053843
FBgn0003177	polychaetoid	NA	MGI:95294	ENSMUSG00000020122	NM_007912	ENSMUST00000102884	13649	E03	4A	569	311464	8718	189315	21.72	-0.718277	3.9375	-0.0865592	0.261669	epidermal growth factor receptor	NM_007912 NM_207655	AACCACGTCTGCAATCCTTTA	SI00990822
FBgn0040010	CG17493	Cetn1	MGI:1347086	ENSMUSG00000050996	NM_007593	ENSMUST00000062769	26369	E04	4A	928	428781	9218	257399	27.92	-0.736235	3.31226	-0.104517	-0.36357	centrin 1	NM_007593	CACTTTAGTGATTCTAAATAA	SI00949158
FBgn0031640	CG11926	Mon1a	MGI:1920075	ENSMUSG00000032583	NM_028369	ENSMUST00000035202	72825	E05	4A	1107	465700	10672	278918	26.14	-0.73956	3.2691	-0.107842	-0.406724	MON1 homolog A (yeast)	NM_028369	CCCACTCAAGACCATCTACTA	SI00828023
FBgn0030088	CG7039	Arfrp1	MGI:1923938	ENSMUSG00000038671	NM_029702	ENSMUST00000048269	76688	E06	4A	830	313404	10431	205155	19.67	-0.611309	3.65162	0.0204082	-0.0242052	ADP-ribosylation factor related protein 1	NM_029702	CTGGTTCAAAGTGGAATTTGA	SI00901978
FBgn0034967	eIF-5A	Eif5a	MGI:106248	ENSMUSG00000078812	NM_181582	ENSMUST00000108613	276770	E07	4A	712	412267	7899	210189	26.61	-0.971892	3.47172	-0.340174	-0.204107	eukaryotic translation initiation factor 5A	NM_181582	CTGGGAAGAAATATGAAGATA	SI00992383
FBgn0030522	CG11103	Tm2d2	MGI:1916992	ENSMUSG00000031556	NM_027194	ENSMUST00000033961	69742	E08	4A	886	434829	8699	267681	30.771	-0.699933	3.29547	-0.0682159	-0.380357	TM2 domain containing 2	NM_027194	CACCGAAATTCTGACTGAGAA	SI00817418
FBgn0030087	CG7766	Phka1	MGI:97576	ENSMUSG00000034055	NM_008832	ENSMUST00000052012	18679	E09	4A	607	327087	10138	208280	20.544	-0.65115	4.06193	-0.0194326	0.386105	phosphorylase kinase alpha 1	NM_008832 NM_173021	CAGCTATGATTCAACAAGTAA	SI01377187
FBgn0020611	Vha44	Atp6v1c1	MGI:1913585	ENSMUSG00000022295	NM_025494	ENSMUST00000022904	66335	E10	4A	706	377691	8742	241759	27.655	-0.643637	3.63022	-0.0119193	-0.0456043	\ATPase, H+ transporting, lysosomal V1 subunit C1	NM_025494	TCGGGCGTCTGCATACAATAA	SI00223104
FBgn0015320	UbcD2	Ube2e1	MGI:107411	ENSMUSG00000021774	NM_009455	ENSMUST00000022296	22194	E11	4A	1037	407412	11205	241020	21.51	-0.757336	3.43365	-0.125618	-0.242173	ubiquitin-conjugating enzyme E2E 1, UBC4/5 homolog (yeast)	NM_009455 XM_975886	CAGCTTAAATTTGTATAGGTA	SI01460375
							NA	E12	4A	592	322103	6218	109683	17.64	-1.55418	3.39278	-0.922465	-0.283046
							NA	F01	4A	746	381692	10566	234168	22.162	-0.704865	3.82411	-0.0731475	0.148282
FBgn0010638	Sec61beta	Sec61b	MGI:1913462	ENSMUSG00000053317	NM_024171	ENSMUST00000065678	66212	F02	4A	854	394838	9446	219948	23.285	-0.844098	3.4674	-0.212381	-0.208432	Sec61 beta subunit	NM_024171	AGAGTTCTGAGTGCTCGGCAA	SI01413503
FBgn0008635	betaCop	Copb1	MGI:1917599	ENSMUSG00000030754	NM_033370	ENSMUST00000033012	70349	F03	4A	262	140718	2176	148444	68.219	0.0771119	3.05404	0.708829	-0.621788	coatomer protein complex, subunit beta 1	NM_033370	AAGGAGAGTGATAACAATGTA	SI00956851
FBgn0033029	l(2)NC136	Cnot3	MGI:2385261	ENSMUSG00000035632	NM_146176	ENSMUST00000038913	232791	F04	4A	414	256496	6941	155623	22.421	-0.720881	4.06744	-0.0891635	0.391613	CCR4-NOT transcription complex, subunit 3	NM_146176	AAGAAGGAGATTAAGAAGCTA	SI00954723
FBgn0052000	CG32000	Atp13a5	MGI:2444068	ENSMUSG00000048939	NM_175650	ENSMUST00000075806	268878	F05	4A	303	223107	3845	132135	34.365	-0.755723	3.66559	-0.124006	-0.0102337	ATPase type 13A5	NM_175650	CAGCTTAACAATGAGCATAAA	SI00906458
FBgn0013749	Arf102F	Arf5	MGI:99434	ENSMUSG00000020440	NM_007480	ENSMUST00000020717	11844	F06	4A	430	277631	9916	169753	17.119	-0.709732	4.52735	-0.0780141	0.851522	ADP-ribosylation factor 5	NM_007480	TTCGCGGATCTTCGGGAAGAA	SI00901782
FBgn0003557	Su(dx)	Wwp2	MGI:1914144	ENSMUSG00000031930	NM_025830	ENSMUST00000034407	66894	F07	4A	680	428034	5451	217273	39.859	-0.978216	3.00291	-0.346499	-0.672913	WW domain containing E3 ubiquitin protein ligase 2	NM_025830	CACCGGTTGCACAGCCCTCAA	SI00223608
FBgn0032833	CG10664	Cox4i2	MGI:2135755	ENSMUSG00000009876	NM_053091	ENSMUST00000010020	84682	F08	4A	574	363480	7045	219158	31.108	-0.729905	3.61748	-0.0981871	-0.0583505	cytochrome c oxidase subunit IV isoform 2	NM_053091	ACGGAAGAACGGAAAGCCCAA	SI00957642
FBgn0033357	Tom7	Tomm7	MGI:1913419	ENSMUSG00000028998	NM_025394	ENSMUST00000030851	66169	F09	4A	606	307097	10966	213014	19.425	-0.527746	4.17758	0.103971	0.501748	translocase of outer mitochondrial membrane 7 homolog (yeast)	NM_025394	ATGGTGAAGCTGAGCAAAGAA	SI01453578
FBgn0033155	CG1845	Brpf1	MGI:1926033	ENSMUSG00000001632		ENSMUST00000113117	78783	F10	4A	933	401671	9023	250876	27.804	-0.67904	3.27366	-0.0473223	-0.402169	bromodomain and PHD finger containing, 1	NM_030178	AAGGGAGACGATCAAGATCCA	SI00228487
FBgn0028528	mol	Duoxa1	MGI:2384861	ENSMUSG00000027224	NM_145395	ENSMUST00000028653	213696	F11	4A	786	373134	8776	247818	28.24	-0.590413	3.48096	0.0413047	-0.194865	dual oxidase maturation factor 1	NM_145395	CAGGAGCTATGCAGAGGAGTA	SI00918946
							NA	F12	4A	607	323330	5964	100488	16.85	-1.68598	3.29651	-1.05427	-0.379316
							NA	G01	4A	704	362780	10193	231632	22.72	-0.64726	3.85586	-0.0155428	0.180032
FBgn0010704	l(2)s5379	Golph3	MGI:1913879	ENSMUSG00000022200	NM_025673	ENSMUST00000059680	66629	G02	4A	755	366399	9751	214119	21.96	-0.775003	3.691	-0.143285	0.0151741	golgi phosphoprotein 3	NM_025673	TACAATTATGATATTAGCATA	SI01054802
FBgn0024754	Flo	Flot1	MGI:1100500	ENSMUSG00000059714	NM_008027	ENSMUST00000001569	14251	G03	4A	576	353488	8916	207018	23.22	-0.771905	3.95226	-0.140188	0.276428	flotillin 1	NM_008027	CAGGATTACTTACACTCGTTA	SI01003590
FBgn0029850	CG14446	Tmem132c	MGI:2443061	ENSMUSG00000034324		ENSMUST00000051260	208213	G04	4A	591	354918	5613	261010	46.5	-0.443381	3.24754	0.188337	-0.428286	transmembrane protein 132C	XM_485684 XM_895833 XM_895842 XM_915891 XM_973776 XM_979559	CAGGAGGGATCAAATGAACTA	SI00833966
FBgn0037356	CG12170	Oxsm	MGI:1918397	ENSMUSG00000021786	NM_027695	ENSMUST00000022311	71147	G05	4A	574	297323	8424	204976	24.33	-0.536576	3.87538	0.0951415	0.199555	3-oxoacyl-ACP synthase, mitochondrial	NM_027695	CAGCGTCATATTCTTGGTTAA	SI00853419
FBgn0004611	Plc21C	Plcb1	MGI:97613	ENSMUSG00000051177		ENSMUST00000070724	18795	G06	4A	832	407119	10153	210568	20.74	-0.951164	3.60918	-0.319447	-0.0666488	phospholipase C, beta 1	NM_019677	TTCGTGAAACTTCATAAGAAA	SI00214704
FBgn0033155	CG1845	Brpf1	MGI:1926033	ENSMUSG00000001632		ENSMUST00000113117	78783	G07	4A	666	358601	10074	213068	21.15	-0.751066	3.91897	-0.119348	0.243143	bromodomain and PHD finger containing, 1	NM_030178	CCTGCTGTTGTAAATACTGTA	SI00228494
FBgn0028407	Rep3	Cidec	MGI:95585	ENSMUSG00000030278	NM_178373	ENSMUST00000032416	14311	G08	4A	329	236563	5756	193131	33.55	-0.292645	4.12891	0.339073	0.45308	cell death-inducing DFFA-like effector c	NM_178373	CCGGGTAACCTTCGACCTGTA	SI00951566
FBgn0030522	CG11103	Tm2d2	MGI:1916992	ENSMUSG00000031556	NM_027194	ENSMUST00000033961	69742	G09	4A	517	308122	7234	217903	30.12	-0.499816	3.80656	0.131902	0.13073	TM2 domain containing 2	NM_027194	CAGGCGTACAGTGATGTGCAA	SI00817411
FBgn0031030	Tao-1	Taok1	MGI:1914490	ENSMUSG00000017291	NM_144825	ENSMUST00000058496	216965	G10	4A	912	416467	8112	248054	30.58	-0.747548	3.15295	-0.11583	-0.522876	TAO kinase 1	NM_144825 XM_001001182 XM_484053 XM_895070 XM_902528 XM_902530 XM_902531 XM_918166 XM_925538 XM_925539 XM_925540 XM_925541	ATGGAGAAACTTATTAAGAAA	SI01441398
FBgn0032053	mRpL51	Mrpl51	MGI:1913743	ENSMUSG00000030335	NM_025595	ENSMUST00000032485	66493	G11	4A	836	347234	11360	225325	19.835	-0.623901	3.76432	0.0078167	0.0884885	mitochondrial ribosomal protein L51	NM_025595	TAGAGAATTTATTCTTATTTA	SI01317435
							NA	G12	4A	529	304332	6787	118057	17.395	-1.36616	3.68143	-0.734445	0.00560683
							NA	H01	4A	528	280608	4931	259270	52.58	-0.114101	3.22327	0.517617	-0.452557
							NA	H02	4A	515	298811	7015	258240	36.813	-0.210521	3.7678	0.421197	0.0919712
							NA	H03	4A	601	317778	7086	281496	39.726	-0.174905	3.55953	0.456813	-0.116293
							NA	H04	4A	431	275545	5970	262156	43.912	-0.0718624	3.79197	0.559855	0.116144
							NA	H05	4A	682	327475	8044	277297	34.473	-0.239953	3.56007	0.391765	-0.115758
							NA	H06	4A	679	364127	7272	273045	37.547	-0.415303	3.42087	0.216415	-0.254959
							NA	H07	4A	841	360886	6517	289207	44.377	-0.319441	2.95403	0.312277	-0.721797
							NA	H08	4A	885	382999	10227	251505	24.59	-0.606754	3.53056	0.024964	-0.145266
							NA	H09	4A	619	300092	5790	269364	46.52	-0.155848	3.22555	0.47587	-0.450276
							NA	H10	4A	560	299974	6912	255161	36.92	-0.23343	3.6256	0.398288	-0.0502231
							NA	H11	4A	527	294010	7137	267775	37.52	-0.134844	3.75944	0.496874	0.0836153
							NA	H12	4A	372	244670	5542	212012	38.26	-0.206691	3.89703	0.425026	0.221205
							NA	A01	4B	556	298253	6888	208579	30.28	-0.515943	3.63093	0.186749	0.0430974
							NA	A02	4B	548	292974	7081	197264	27.86	-0.570645	3.69171	0.132047	0.103874
							NA	A03	4B	525	336652	7297	182326	24.99	-0.884738	3.79691	-0.182046	0.209083
							NA	A04	4B	712	352156	8129	236332	29.07	-0.5754	3.51313	0.127292	-0.0747023
							NA	A05	4B	656	398431	7674	207976	27.1	-0.937913	3.54821	-0.235221	-0.03962
							NA	A06	4B	619	334330	6999	208513	29.79	-0.681135	3.49914	0.0215565	-0.0886935
							NA	A07	4B	590	326885	8955	194821	21.76	-0.746634	3.92391	-0.043942	0.336076
							NA	A08	4B	737	362991	7853	224440	28.58	-0.693604	3.41351	0.00908797	-0.174324
							NA	A09	4B	530	320805	8385	201147	23.99	-0.673446	3.98375	0.0292455	0.395916
							NA	A10	4B	555	313204	7983	214607	26.88	-0.545406	3.84637	0.157286	0.25854
							NA	A11	4B	571	309630	6162	216853	35.19	-0.513828	3.43184	0.188864	-0.155995
							NA	A12	4B	524	300580	5734	226365	39.48	-0.409098	3.4519	0.293594	-0.135928
							NA	B01	4B	796	391466	8908	204588	22.97	-0.936165	3.48426	-0.233474	-0.10357
FBgn0028407	Rep3	Cidec	MGI:95585	ENSMUSG00000030278	NM_178373	ENSMUST00000032416	14311	B02	4B	461	340882	5518	164463	29.8	-1.05151	3.58131	-0.348817	-0.00652419	cell death-inducing DFFA-like effector c	NM_178373	CAGGACATCTTGAAACTTAAA	SI00951559
FBgn0004797	mdy	Dgat1	MGI:1333825	ENSMUSG00000022555	NM_010046	ENSMUST00000023214	13350	B03	4B	661	325781	9470	147962	15.62	-1.13868	3.84064	-0.435984	0.252811	diacylglycerol O-acyltransferase 1	NM_010046	ACCGAGATCTCTATTACTTCA	SI00978250
FBgn0036449	bmm	NA		ENSMUSG00000025509	NM_025802	ENSMUST00000064151	66853	B04	4B	652	371691	6048	200107	33.09	-0.893332	3.21351	-0.19064	-0.374317	patatin-like phospholipase domain containing 2	NM_025802	CACGAGGGAGACCAAGTGGAA	SI01382934
FBgn0038326	CG5044	Hibch	MGI:1923792	ENSMUSG00000041426	NM_146108	ENSMUST00000044478	227095	B05	4B	853	379592	9506	230252	24.22	-0.721236	3.47822	-0.018544	-0.10961	3-hydroxyisobutyryl-Coenzyme A hydrolase	NM_146108	AAGCAGTGATTTGAAATTCTA	SI01065078
FBgn0027348	bgm	Acsbg1	MGI:2385656	ENSMUSG00000032281	NM_053178	ENSMUST00000034822	94180	B06	4B	769	357306	8650	200245	23.15	-0.835394	3.49164	-0.132702	-0.0961864	acyl-CoA synthetase bubblegum family member 1	NM_053178	CCGCACCATCTTCATGGGTTA	SI01310295
FBgn0050290	CG30290	Ppcdc	MGI:1914062	ENSMUSG00000063849	NM_176831	ENSMUST00000085709	66812	B07	4B	733	364188	10235	239125	23.363	-0.606918	3.80355	0.0957735	0.215723	phosphopantothenoylcysteine decarboxylase	NM_176831	ACCCAGAATAATAAATGTCAA	SI00867279
FBgn0037610	CG8043		MGI:3041174	ENSMUSG00000049287	NM_173785	ENSMUST00000054523	216792	B08	4B	289	233163	4963	156582	31.55	-0.57442	4.10207	0.128271	0.51424	RIKEN cDNA A230051G13 gene	NM_173785	AAGATTTGAGACAGTCCATAT	SI00876638
FBgn0029761	SK	Kcnn3	MGI:2153183	ENSMUSG00000000794	NM_080466	ENSMUST00000000811	140493	B09	4B	643	349135	8739	207246	23.715	-0.752441	3.76458	-0.0497488	0.176747	potassium intermediate/small conductance calcium-activated channel, subfamily N, member 3	NM_080466	ATCGCCTATCACACAAGGGAA	SI00231770
FBgn0028968	gammaCop	Copg	MGI:1858696	ENSMUSG00000030058	NM_017477	ENSMUST00000113607	54161	B10	4B	405	244574	4905	176701	36.025	-0.468961	3.59826	0.233731	0.0104283	coatomer protein complex, subunit gamma	NM_017477 NM_201244	ACCAAGATCCTTTATCTCATA	SI00956942
FBgn0019624	CoVa	Cox5a	MGI:88474	ENSMUSG00000000088	NM_007747	ENSMUST00000000090	12858	B11	4B	664	329978	3492	238205	68.214	-0.470166	2.3948	0.232526	-1.19303	cytochrome c oxidase, subunit Va	NM_007747	TTGGACTTTAATAAAGGGAAA	SI00957663
							NA	B12	4B	491	325131	5012	83208	16.602	-1.96623	3.35159	-1.26354	-0.23624
							NA	C01	4B	932	410662	10112	235626	23.302	-0.801453	3.43959	-0.0987608	-0.148236
FBgn0011272	RpL13	Rpl13	MGI:105922	ENSMUSG00000000740	NM_016738	ENSMUST00000000756	270106	C02	4B	417	294243	6378	172205	27	-0.772881	3.93498	-0.0701891	0.347154	ribosomal protein L13	NM_016738	CCGCTCGGCCGTTCTCCTGTA	SI01405110
FBgn0033810	CG4646	NA		ENSMUSG00000028608	NM_028754	ENSMUST00000030346	74098	C03	4B	396	310464	4814	174346	36.216	-0.832473	3.60366	-0.129781	0.0158328	RIKEN cDNA 0610037L13 gene	NM_028754	CTGGAGGTCTTTGCTTTCTAA	SI00781606
FBgn0037270	CG9769	Eif3s5	MGI:1913335	ENSMUSG00000031029	NM_025344	ENSMUST00000033342	66085	C04	4B	579	361960	7642	245808	32.165	-0.558298	3.72232	0.144394	0.134484	eukaryotic translation initiation factor 3, subunit F	NM_025344	TACGCGTATTATGACACTGAA	SI00222894
FBgn0030520	CG10990	Pdcd4	MGI:107490	ENSMUSG00000024975	NM_011050	ENSMUST00000074371	18569	C05	4B	442	291278	4089	261741	64.01	-0.154257	3.20963	0.548435	-0.378201	programmed cell death 4	NM_011050	CCGCATTTGAGAAGACTCTAA	SI00197680
FBgn0030915	CG6179	Nosip	MGI:1913644	ENSMUSG00000003421	NM_025533	ENSMUST00000003513	66394	C06	4B	680	377378	8417	235914	28.03	-0.677749	3.6297	0.0249426	0.0418685	nitric oxide synthase interacting protein	NM_025533	ACCCTGGAGTGTGTTGAGAAA	SI01329447
FBgn0035294	CG1017	NA	MGI:3694697	ENSMUSG00000068479	NM_026220	ENSMUST00000089926	67532	C07	4B	339	234373	6805	246581	36.24	0.0732553	4.32724	0.775947	0.739407	microfibrillar-associated protein 1A	NM_026220 XM_987683 XM_987721 XM_987757	TAGGAGTAGGCTATCAGGAAA	SI01304170
FBgn0030606	CG9053	Tmed5	MGI:1921586	ENSMUSG00000063406	NM_028876	ENSMUST00000002837	73130	C08	4B	407	280197	6591	161324	24.48	-0.79648	4.0174	-0.0937885	0.429566	transmembrane emp24 protein transport domain containing 5	NM_028876	CACAGATTATTTAACATTGAA	SI01450603
FBgn0030088	CG7039	Arfrp1	MGI:1923938	ENSMUSG00000038671	NM_029702	ENSMUST00000048269	76688	C09	4B	557	327563	8781	210869	24.01	-0.635425	3.97864	0.0672665	0.390805	ADP-ribosylation factor related protein 1	NM_029702	CACGCCAACGATCCAAATCTA	SI00901971
FBgn0014018	Rel	Nfkb1	MGI:97312	ENSMUSG00000028163	NM_008689	ENSMUST00000029812	18033	C10	4B	641	356514	7404	217756	29.41	-0.711246	3.52991	-0.00855433	-0.0579224	nuclear factor of kappa light chain gene enhancer in B-cells 1, p105	NM_008689	TGGCAGGTATTTGACATACTA	SI01326990
FBgn0025724	beta'Cop	Copb2	MGI:1354962	ENSMUSG00000032458	NM_015827	ENSMUST00000035033	50797	C11	4B	90	72204	822	49783	60.56	-0.536426	3.19114	0.166266	-0.39669	coatomer protein complex, subunit beta 2 (beta prime)	NM_015827	CCGGCTTGAGAGCACGCTGAA	SI00209594
							NA	C12	4B	552	324529	3257	94573	29.04	-1.77885	2.5608	-1.07616	-1.02703
							NA	D01	4B	982	424528	9449	222128	23.51	-0.934468	3.26637	-0.231777	-0.321464
FBgn0034089	CG8446	EG623661	MGI:3645211	ENSMUSG00000037216	NM_001037918	ENSMUST00000041621	623661	D02	4B	492	315168	6028	205820	34.14	-0.614738	3.61495	0.0879541	0.0271182	lipoyltransferase 1	NM_001037918 XM_890305 XM_898917	CAGGCGCATTTGGAAATCCAA	SI02847264
FBgn0032388	CG6686	Sart1	MGI:1309453	ENSMUSG00000039148	NM_016882	ENSMUST00000044207	20227	D03	4B	391	306399	8907	162812	18.28	-0.912205	4.5097	-0.209513	0.921868	squamous cell carcinoma antigen recognized by T-cells 1	NM_016882	AAGCCTGATGTTAAGATTGAA	SI01410290
FBgn0010704	l(2)s5379	Golph3	MGI:1913879	ENSMUSG00000022200	NM_025673	ENSMUST00000059680	66629	D04	4B	665	356422	9354	201409	21.53	-0.823458	3.81416	-0.120766	0.226326	golgi phosphoprotein 3	NM_025673	CACAGTAAATACATAATATAA	SI01054795
FBgn0037610	CG8043		MGI:3041174	ENSMUSG00000049287	NM_173785	ENSMUST00000054523	216792	D05	4B	337	242193	7971	203618	25.54	-0.250292	4.56394	0.4524	0.976109	RIKEN cDNA A230051G13 gene	NM_173785	CCCGAGGGAGTCTGTGATCTT	SI00876631
FBgn0029958	CG12151	Pdp1	MGI:2685870	ENSMUSG00000049225	NM_001033453	ENSMUST00000108297	381511	D06	4B	827	368915	9116	231645	25.41	-0.671373	3.46244	0.031319	-0.125389	protein phosphatase 2C, magnesium dependent, catalytic subunit	NM_001033453 NM_001098230 NM_001098231 XM_355470	CAGGATAAATTCCTAGTGTTA	SI01013698
FBgn0032388	CG6686	Sart1	MGI:1309453	ENSMUSG00000039148	NM_016882	ENSMUST00000044207	20227	D07	4B	463	361541	8041	196690	24.46	-0.878236	4.11829	-0.175544	0.53046	squamous cell carcinoma antigen recognized by T-cells 1	NM_016882	CCCAGATGTAGTGTTAAATAA	SI01410283
FBgn0033339	sec31	NA		ENSMUSG00000053390	NM_001045559	ENSMUST00000087666	240067	D08	4B	670	340242	10172	199093	19.57	-0.773119	3.9243	-0.0704268	0.336467	RIKEN cDNA C920016K16 gene	NM_001045559 NM_199020	ATAGGTGTAATTAAAGACAAA	SI00926527
FBgn0034451	CG11242	Tbcb	MGI:1913661	ENSMUSG00000006095	NM_025548	ENSMUST00000006254	66411	D09	4B	820	347773	8635	199212	23.07	-0.803841	3.3965	-0.101149	-0.191331	tubulin folding cofactor B	NM_025548	GAGATTTGTGCATTAAATTAA	SI00951790
FBgn0031392	CG7263	Aifm1	MGI:1349419	ENSMUSG00000036932	NM_012019	ENSMUST00000037349	26926	D10	4B	600	308931	5789	205103	35.43	-0.590936	3.27028	0.111756	-0.317551	apoptosis-inducing factor, mitochondrion-associated 1	NM_012019	AGGCAACATGGTGAAACTTAA	SI01373470
FBgn0020611	Vha44	Atp6v1c1	MGI:1913585	ENSMUSG00000022295	NM_025494	ENSMUST00000022904	66335	D11	4B	763	435899	9652	197199	20.43	-1.14434	3.66107	-0.44165	0.073242	\ATPase, H+ transporting, lysosomal V1 subunit C1	NM_025494	TCGGCGGAAATCGTGAAGAAA	SI00223111
							NA	D12	4B	542	327424	4738	74689	15.76	-2.13219	3.12791	-1.4295	-0.459918
							NA	E01	4B	810	348013	11086	231186	20.85	-0.590087	3.77467	0.112605	0.186842
FBgn0033081	geminin	Gmnn	MGI:1927344	ENSMUSG00000006715	NM_020567	ENSMUST00000110382	57441	E02	4B	581	299693	6984	159720	22.87	-0.90794	3.58744	-0.205248	-0.000387506	geminin	NM_020567	CAGGAATTTGATTCTGAAGAA	SI01053843
FBgn0003177	polychaetoid	NA	MGI:95294	ENSMUSG00000020122	NM_007912	ENSMUST00000102884	13649	E03	4B	523	284171	8399	160283	19.08	-0.826138	4.00533	-0.123446	0.417504	epidermal growth factor receptor	NM_007912 NM_207655	AACCACGTCTGCAATCCTTTA	SI00990822
FBgn0040010	CG17493	Cetn1	MGI:1347086	ENSMUSG00000050996	NM_007593	ENSMUST00000062769	26369	E04	4B	960	409787	7376	236937	32.12	-0.790371	2.94173	-0.0876788	-0.646099	centrin 1	NM_007593	CACTTTAGTGATTCTAAATAA	SI00949158
FBgn0031640	CG11926	Mon1a	MGI:1920075	ENSMUSG00000032583	NM_028369	ENSMUST00000035202	72825	E05	4B	887	435073	10580	229637	21.7	-0.921902	3.57626	-0.21921	-0.0115693	MON1 homolog A (yeast)	NM_028369	CCCACTCAAGACCATCTACTA	SI00828023
FBgn0030088	CG7039	Arfrp1	MGI:1923938	ENSMUSG00000038671	NM_029702	ENSMUST00000048269	76688	E06	4B	686	257320	10482	174324	16.63	-0.561792	3.93356	0.1409	0.345731	ADP-ribosylation factor related protein 1	NM_029702	CTGGTTCAAAGTGGAATTTGA	SI00901978
FBgn0034967	eIF-5A	Eif5a	MGI:106248	ENSMUSG00000078812	NM_181582	ENSMUST00000108613	276770	E07	4B	779	382346	9459	213345	22.555	-0.84169	3.60199	-0.138999	0.0141614	eukaryotic translation initiation factor 5A	NM_181582	CTGGGAAGAAATATGAAGATA	SI00992383
FBgn0030522	CG11103	Tm2d2	MGI:1916992	ENSMUSG00000031556	NM_027194	ENSMUST00000033961	69742	E08	4B	998	430482	4108	279047	67.928	-0.625445	2.04132	0.0772472	-1.54651	TM2 domain containing 2	NM_027194	CACCGAAATTCTGACTGAGAA	SI00817418
FBgn0030087	CG7766	Phka1	MGI:97576	ENSMUSG00000034055	NM_008832	ENSMUST00000052012	18679	E09	4B	451	281333	10606	176363	16.629	-0.673731	4.55561	0.0289611	0.967778	phosphorylase kinase alpha 1	NM_008832 NM_173021	CAGCTATGATTCAACAAGTAA	SI01377187
FBgn0020611	Vha44	Atp6v1c1	MGI:1913585	ENSMUSG00000022295	NM_025494	ENSMUST00000022904	66335	E10	4B	614	331989	5853	232578	39.737	-0.513421	3.25287	0.189271	-0.334965	\ATPase, H+ transporting, lysosomal V1 subunit C1	NM_025494	TCGGGCGTCTGCATACAATAA	SI00223104
FBgn0015320	UbcD2	Ube2e1	MGI:107411	ENSMUSG00000021774	NM_009455	ENSMUST00000022296	22194	E11	4B	926	386746	5175	224089	43.302	-0.787315	2.48247	-0.0846226	-1.10536	ubiquitin-conjugating enzyme E2E 1, UBC4/5 homolog (yeast)	NM_009455 XM_975886	CAGCTTAAATTTGTATAGGTA	SI01460375
							NA	E12	4B	415	298059	4853	73126	15.068	-2.02714	3.54769	-1.32445	-0.0401374
							NA	F01	4B	1055	457183	9416	233745	24.824	-0.967836	3.15787	-0.265144	-0.42996
FBgn0010638	Sec61beta	Sec61b	MGI:1913462	ENSMUSG00000053317	NM_024171	ENSMUST00000065678	66212	F02	4B	752	370443	6566	236425	36.007	-0.647869	3.12621	0.054823	-0.461621	Sec61 beta subunit	NM_024171	AGAGTTCTGAGTGCTCGGCAA	SI01413503
FBgn0008635	betaCop	Copb1	MGI:1917599	ENSMUSG00000030754	NM_033370	ENSMUST00000033012	70349	F03	4B	239	139271	1997	120537	60.359	-0.208419	3.06275	0.494273	-0.525079	coatomer protein complex, subunit beta 1	NM_033370	AAGGAGAGTGATAACAATGTA	SI00956851
FBgn0033029	l(2)NC136	Cnot3	MGI:2385261	ENSMUSG00000035632	NM_146176	ENSMUST00000038913	232791	F04	4B	388	253622	8235	150757	18.307	-0.750455	4.40764	-0.047763	0.819809	CCR4-NOT transcription complex, subunit 3	NM_146176	AAGAAGGAGATTAAGAAGCTA	SI00954723
FBgn0052000	CG32000	Atp13a5	MGI:2444068	ENSMUSG00000048939	NM_175650	ENSMUST00000075806	268878	F05	4B	285	174961	5154	113296	21.982	-0.626936	4.17666	0.0757555	0.588828	ATPase type 13A5	NM_175650	CAGCTTAACAATGAGCATAAA	SI00906458
FBgn0013749	Arf102F	Arf5	MGI:99434	ENSMUSG00000020440	NM_007480	ENSMUST00000020717	11844	F06	4B	328	266713	7386	151633	20.53	-0.814704	4.49303	-0.112012	0.905195	ADP-ribosylation factor 5	NM_007480	TTCGCGGATCTTCGGGAAGAA	SI00901782
FBgn0003557	Su(dx)	Wwp2	MGI:1914144	ENSMUSG00000031930	NM_025830	ENSMUST00000034407	66894	F07	4B	445	284676	8308	166047	19.986	-0.777729	4.22262	-0.0750373	0.634793	WW domain containing E3 ubiquitin protein ligase 2	NM_025830	CACCGGTTGCACAGCCCTCAA	SI00223608
FBgn0032833	CG10664	Cox4i2	MGI:2135755	ENSMUSG00000009876	NM_053091	ENSMUST00000010020	84682	F08	4B	483	324811	10302	203459	19.749	-0.674862	4.41476	0.0278295	0.826926	cytochrome c oxidase subunit IV isoform 2	NM_053091	ACGGAAGAACGGAAAGCCCAA	SI00957642
FBgn0033357	Tom7	Tomm7	MGI:1913419	ENSMUSG00000028998	NM_025394	ENSMUST00000030851	66169	F09	4B	641	321620	10971	179955	16.403	-0.837721	4.09723	-0.135029	0.509396	translocase of outer mitochondrial membrane 7 homolog (yeast)	NM_025394	ATGGTGAAGCTGAGCAAAGAA	SI01453578
FBgn0033155	CG1845	Brpf1	MGI:1926033	ENSMUSG00000001632		ENSMUST00000113117	78783	F10	4B	850	408588	9621	216004	22.451	-0.919589	3.50065	-0.216897	-0.0871789	bromodomain and PHD finger containing, 1	NM_030178	AAGGGAGACGATCAAGATCCA	SI00228487
FBgn0028528	mol	Duoxa1	MGI:2384861	ENSMUSG00000027224	NM_145395	ENSMUST00000028653	213696	F11	4B	627	388182	6379	208924	32.75	-0.893755	3.34679	-0.191063	-0.241038	dual oxidase maturation factor 1	NM_145395	CAGGAGCTATGCAGAGGAGTA	SI00918946
							NA	F12	4B	427	272569	2274	98533	43.33	-1.46794	2.41292	-0.765251	-1.17491
							NA	G01	4B	836	355260	10711	203085	18.96	-0.806792	3.67945	-0.1041	0.0916154
FBgn0010704	l(2)s5379	Golph3	MGI:1913879	ENSMUSG00000022200	NM_025673	ENSMUST00000059680	66629	G02	4B	713	380446	8295	213331	25.72	-0.834598	3.54027	-0.131906	-0.047563	golgi phosphoprotein 3	NM_025673	TACAATTATGATATTAGCATA	SI01054802
FBgn0024754	Flo	Flot1	MGI:1100500	ENSMUSG00000059714	NM_008027	ENSMUST00000001569	14251	G03	4B	498	284654	11151	210056	18.84	-0.438435	4.48488	0.264257	0.897053	flotillin 1	NM_008027	CAGGATTACTTACACTCGTTA	SI01003590
FBgn0029850	CG14446	Tmem132c	MGI:2443061	ENSMUSG00000034324		ENSMUST00000051260	208213	G04	4B	627	335260	7541	251820	33.39	-0.412887	3.58822	0.289804	0.000387506	transmembrane protein 132C	XM_485684 XM_895833 XM_895842 XM_915891 XM_973776 XM_979559	CAGGAGGGATCAAATGAACTA	SI00833966
FBgn0037356	CG12170	Oxsm	MGI:1918397	ENSMUSG00000021786	NM_027695	ENSMUST00000022311	71147	G05	4B	495	275164	8310	170073	20.47	-0.694138	4.06935	0.00855433	0.481517	3-oxoacyl-ACP synthase, mitochondrial	NM_027695	CAGCGTCATATTCTTGGTTAA	SI00853419
FBgn0004611	Plc21C	Plcb1	MGI:97613	ENSMUSG00000051177		ENSMUST00000070724	18795	G06	4B	951	413886	9114	185640	20.37	-1.15673	3.26057	-0.454034	-0.327264	phospholipase C, beta 1	NM_019677	TTCGTGAAACTTCATAAGAAA	SI00214704
FBgn0033155	CG1845	Brpf1	MGI:1926033	ENSMUSG00000001632		ENSMUST00000113117	78783	G07	4B	621	358179	8959	195897	21.87	-0.870585	3.85067	-0.167894	0.262842	bromodomain and PHD finger containing, 1	NM_030178	CCTGCTGTTGTAAATACTGTA	SI00228494
FBgn0028407	Rep3	Cidec	MGI:95585	ENSMUSG00000030278	NM_178373	ENSMUST00000032416	14311	G08	4B	176	132353	2657	121352	45.67	-0.125193	3.91615	0.577499	0.32832	cell death-inducing DFFA-like effector c	NM_178373	CCGGGTAACCTTCGACCTGTA	SI00951566
FBgn0030522	CG11103	Tm2d2	MGI:1916992	ENSMUSG00000031556	NM_027194	ENSMUST00000033961	69742	G09	4B	458	276561	5598	144871	25.88	-0.932829	3.61149	-0.230137	0.023661	TM2 domain containing 2	NM_027194	CAGGCGTACAGTGATGTGCAA	SI00817411
FBgn0031030	Tao-1	Taok1	MGI:1914490	ENSMUSG00000017291	NM_144825	ENSMUST00000058496	216965	G10	4B	1095	427625	8398	207070	24.66	-1.04623	2.93911	-0.343536	-0.648716	TAO kinase 1	NM_144825 XM_001001182 XM_484053 XM_895070 XM_902528 XM_902530 XM_902531 XM_918166 XM_925538 XM_925539 XM_925540 XM_925541	ATGGAGAAACTTATTAAGAAA	SI01441398
FBgn0032053	mRpL51	Mrpl51	MGI:1913743	ENSMUSG00000030335	NM_025595	ENSMUST00000032485	66493	G11	4B	974	394728	10115	214948	21.25	-0.876871	3.37643	-0.174179	-0.2114	mitochondrial ribosomal protein L51	NM_025595	TAGAGAATTTATTCTTATTTA	SI01317435
							NA	G12	4B	436	298168	4350	69331	15.938	-2.10455	3.31862	-1.40186	-0.269216
							NA	H01	4B	234	169663	1591	129136	81.167	-0.393781	2.76535	0.308911	-0.822478
							NA	H02	4B	598	302558	7120	285883	40.152	-0.0817869	3.57366	0.620905	-0.0141711
							NA	H03	4B	512	310685	6404	262706	41.022	-0.242003	3.64476	0.460688	0.0569266
							NA	H04	4B	618	321344	7233	265635	36.725	-0.274673	3.54892	0.428019	-0.0389156
							NA	H05	4B	590	308370	6589	281904	42.784	-0.129458	3.48127	0.573233	-0.106558
							NA	H06	4B	608	303249	4633	271977	58.704	-0.157018	2.9298	0.545674	-0.658028
							NA	H07	4B	637	321939	9102	261559	28.736	-0.299651	3.83682	0.403041	0.248987
							NA	H08	4B	552	355621	4637	239256	51.6	-0.571785	3.07045	0.130907	-0.517379
							NA	H09	4B	524	285844	6605	258244	39.1	-0.146493	3.65592	0.556199	0.0680888
							NA	H10	4B	555	288216	3780	232195	61.43	-0.311814	2.76783	0.390878	-0.820004
							NA	H11	4B	418	250145	6411	230316	35.93	-0.11915	3.93897	0.583542	0.351144
							NA	H12	4B	496	271980	7774	246951	31.77	-0.139276	3.97025	0.563416	0.382414
							NA	A01	5A	456	299332	6314	217872	34.51	-0.458266	3.79145	0.103154	0.316017
							NA	A02	5A	441	259758	7858	212642	27.06	-0.288742	4.15531	0.272678	0.67988
							NA	A03	5A	373	309689	2505	215573	86.06	-0.522644	2.74756	0.0387762	-0.727868
							NA	A04	5A	439	261267	9534	221796	23.26	-0.236292	4.44079	0.325128	0.965358
							NA	A05	5A	427	258160	7254	218477	30.12	-0.240784	4.08647	0.320636	0.611038
							NA	A06	5A	372	239208	5386	192807	35.8	-0.311108	3.85584	0.250312	0.380408
							NA	A07	5A	379	312770	2459	202816	82.48	-0.624931	2.6978	-0.0635108	-0.777629
							NA	A08	5A	439	276134	6605	228909	34.66	-0.270594	3.91127	0.290825	0.435834
							NA	A09	5A	413	267712	6118	227890	37.25	-0.232344	3.88885	0.329076	0.413415
							NA	A10	5A	483	294798	7916	224759	28.39	-0.391348	4.03468	0.170072	0.559245
							NA	A11	5A	424	269633	6245	224264	35.91	-0.265799	3.88057	0.295621	0.405134
							NA	A12	5A	427	259787	5173	227653	44.01	-0.190493	3.59869	0.370927	0.123262
							NA	B01	5A	730	370008	9962	250960	25.19	-0.560099	3.77047	0.0013208	0.295036
FBgn0030329	CG1837	Txndc5	MGI:2145316	ENSMUSG00000038991	NM_145367	ENSMUST00000035988	105245	B02	5A	542	319572	10026	239314	23.87	-0.417236	4.20931	0.144184	0.733878	thioredoxin domain containing 5	NM_145367 XM_975097	ACGGACCTTAAGTTTCTCTAA	SI01459290
FBgn0028372	isopeptidase-T-3	Ubadc1	MGI:1920995	ENSMUSG00000036352	NM_133835	ENSMUST00000036509	98766	B03	5A	875	442262	9122	269941	29.59	-0.712257	3.382	-0.150837	-0.093436	ubiquitin associated domain containing 1	NM_133835	ACAGATGGCTTCTTTAATAAA	SI00233324
FBgn0026698	tlk	Tlk1	MGI:2441683	ENSMUSG00000041997	NM_172664	ENSMUST00000038584	228012	B04	5A	1028	445296	8809	301472	34.22	-0.562741	3.09914	-0.0013208	-0.376293	tousled-like kinase 1	NM_172664 XM_001002214 XM_001002220 XM_983010 XM_983048 XM_983091 XM_983131	CAGGCACTCGTTAACAATCAA	SI01449315
FBgn0036268	CG5620	Zdhhc14	MGI:2653229	ENSMUSG00000034265	NM_146073	ENSMUST00000089185	224454	B05	5A	635	341143	9389	217500	23.165	-0.649361	3.88614	-0.0879414	0.410712	zinc finger, DHHC domain containing 14	NM_146073	CAGACTGAAATTGGACCTAAT	SI01475922
FBgn0035420	CG14967		MGI:1919753	ENSMUSG00000010277	NM_001002004	ENSMUST00000010421	72503	B06	5A	932	393785	8309	279493	33.637	-0.494596	3.15627	0.0668238	-0.319158	RIKEN cDNA 2610507B11 gene	NM_001002004	CCGGATGTACTATATTAGCTA	SI00822962
FBgn0024150	Ac78C	Adcy8	MGI:1341110	ENSMUSG00000022376	NM_009623	ENSMUST00000023007	11514	B07	5A	524	247790	13373	193605	14.477	-0.356002	4.67361	0.205418	1.19818	adenylate cyclase 8	NM_009623	CAGCGGTGACTTAGTCCTGTA	SI00186144
FBgn0036728	CG7580	Uqcrq	MGI:107807	ENSMUSG00000044894	NM_025352	ENSMUST00000061326	22272	B08	5A	224	171847	6322	171482	27.125	-0.00306752	4.81881	0.558352	1.34338	ubiquinol-cytochrome c reductase, complex III subunit VII	NM_025352	CTCCCTAATTCAAGCCTTTAA	SI00791658
FBgn0031408	CG10882	Sec24c	MGI:1919746	ENSMUSG00000039367	NM_172596	ENSMUST00000048657	218811	B09	5A	661	405553	6734	228562	33.941	-0.827305	3.34874	-0.265885	-0.12669	SEC24 related gene family, member C (S. cerevisiae)	NM_172596	CAGGTTATTGAAGATGATAGA	SI01413307
FBgn0037341	CG12746	Ppapdc1b	MGI:1919160	ENSMUSG00000031570	NM_028000	ENSMUST00000068916	71910	B10	5A	679	378290	7984	265761	33.287	-0.509363	3.55563	0.0520566	0.080197	phosphatidic acid phosphatase type 2 domain containing 1	NM_028000 XM_134059 XM_900421 XM_900425 XM_900432 XM_911883 XM_922201 XM_922209 XM_922214 XM_984494	ACCAACATAATCAAACTGATA	SI01385314
FBgn0037489	CG1234	Noc3l	MGI:1932610	ENSMUSG00000024999	NM_021315	ENSMUST00000025963	57753	B11	5A	533	361507	6391	210106	32.875	-0.782906	3.58383	-0.221486	0.108403	nucleolar complex associated 3 homolog (S. cerevisiae)	NM_021315	CAGCACCATAGTTGAAAGCAA	SI00891058
							NA	B12	5A	291	197872	4269	81489	19.089	-1.27989	3.87481	-0.71847	0.399376
							NA	C01	5A	687	358258	10685	249983	23.396	-0.519169	3.95913	0.0422509	0.483702
FBgn0031408	CG10882	Sec24c	MGI:1919746	ENSMUSG00000039367	NM_172596	ENSMUST00000048657	218811	C02	5A	785	406182	9631	242341	25.163	-0.745088	3.61692	-0.183668	0.14149	SEC24 related gene family, member C (S. cerevisiae)	NM_172596	CACCACCAATTTCCTGGTGAA	SI01413314
FBgn0050290	CG30290	Ppcdc	MGI:1914062	ENSMUSG00000063849	NM_176831	ENSMUST00000085709	66812	C03	5A	678	306230	10092	214356	21.24	-0.514607	3.89578	0.046813	0.420352	phosphopantothenoylcysteine decarboxylase	NM_176831	CAGGATTGCTACAACTTTGAA	SI00867286
							NA	C04	5A	727	414826	7439	267228	35.923	-0.634435	3.35508	-0.0730153	-0.12035
							NA	C05	5A	1012	423913	10602	263568	24.86	-0.685593	3.38906	-0.124173	-0.086376
							NA	C06	5A	853	408177	10445	248374	23.78	-0.716681	3.61412	-0.155261	0.138692
							NA	C07	5A	959	390085	10124	253038	24.99	-0.624434	3.4001	-0.0630146	-0.0753265
							NA	C08	5A	881	410917	10966	252943	23.07	-0.700035	3.63775	-0.138615	0.16232
							NA	C09	5A	1024	412054	8375	255625	30.52	-0.688804	3.03187	-0.127385	-0.443558
							NA	C10	5A	860	356388	11268	239922	21.29	-0.570883	3.71175	-0.00946347	0.23632
							NA	C11	5A	891	365862	9157	250850	27.39	-0.544475	3.36138	0.0169452	-0.114054
							NA	C12	5A	506	311406	5807	129378	22.28	-1.2672	3.52058	-0.705785	0.0451525
							NA	D01	5A	708	337331	9261	266708	28.8	-0.338904	3.70935	0.222516	0.233915
							NA	D02	5A	800	385614	9524	264383	27.76	-0.544528	3.5735	0.0168918	0.0980645
							NA	D03	5A	771	394114	8949	252915	28.26	-0.63996	3.53692	-0.0785406	0.0614925
							NA	D04	5A	881	410736	9174	274887	29.96	-0.579373	3.38034	-0.0179529	-0.0950943
							NA	D05	5A	882	429033	9429	275959	29.27	-0.636635	3.41825	-0.0752148	-0.057177
							NA	D06	5A	732	455362	7106	254487	35.81	-0.839422	3.27912	-0.278002	-0.196309
							NA	D07	5A	932	399814	9799	272626	27.82	-0.552406	3.39423	0.009014	-0.0811986
							NA	D08	5A	846	392988	9386	252099	26.86	-0.640495	3.47178	-0.079075	-0.00365036
							NA	D09	5A	920	440509	8734	231404	26.49	-0.928758	3.24694	-0.367338	-0.228494
							NA	D10	5A	832	387704	9864	232283	23.55	-0.739072	3.56752	-0.177652	0.0920861
							NA	D11	5A	910	395918	8488	254483	29.98	-0.637632	3.22149	-0.0762125	-0.253945
							NA	D12	5A	482	299106	5886	101969	17.32	-1.55253	3.61018	-0.991106	0.134751
							NA	E01	5A	692	398730	8835	257643	29.16	-0.630039	3.67439	-0.0686189	0.198955
							NA	E02	5A	1000	413722	7452	282525	37.91	-0.550283	2.89763	0.0111367	-0.577804
							NA	E03	5A	929	427364	10196	241644	23.7	-0.822582	3.45618	-0.261162	-0.0192504
							NA	E04	5A	862	422186	10499	262801	25.03	-0.683908	3.60642	-0.122488	0.130989
							NA	E05	5A	1059	409870	9646	277178	28.74	-0.564354	3.18723	-0.00293381	-0.288203
							NA	E06	5A	1019	441184	10216	250560	24.53	-0.816224	3.3256	-0.254805	-0.149827
							NA	E07	5A	1014	409992	8990	237609	26.43	-0.787006	3.14826	-0.225586	-0.327168
							NA	E08	5A	992	401056	10788	251433	23.307	-0.67363	3.44294	-0.11221	-0.0324878
							NA	E09	5A	859	376616	9710	241864	24.909	-0.638898	3.49874	-0.0774784	0.02331
							NA	E10	5A	929	367358	10688	243487	22.781	-0.593342	3.52417	-0.0319221	0.0487383
							NA	E11	5A	1062	430605	5820	258753	44.459	-0.734789	2.45424	-0.17337	-1.0212
							NA	E12	5A	546	304060	6877	119078	17.315	-1.35245	3.65481	-0.791029	0.179375
							NA	F01	5A	828	374974	7790	279444	35.872	-0.424231	3.23392	0.137188	-0.241511
							NA	F02	5A	759	374062	8266	272811	33.004	-0.455376	3.44502	0.106044	-0.0304137
							NA	F03	5A	676	379429	6389	296057	46.339	-0.357955	3.24049	0.203465	-0.234936
							NA	F04	5A	771	330417	5062	302889	59.836	-0.125499	2.7149	0.435921	-0.760527
							NA	F05	5A	720	346341	7295	324276	44.452	-0.0949709	3.34084	0.466449	-0.134592
							NA	F06	5A	883	388727	6548	316580	48.348	-0.296187	2.89057	0.265233	-0.584862
							NA	F07	5A	751	374326	8207	288831	35.193	-0.37407	3.44997	0.18735	-0.0254611
							NA	F08	5A	755	381547	7786	288125	37.006	-0.405166	3.36633	0.156254	-0.109097
							NA	F09	5A	685	380361	7628	295556	38.746	-0.363938	3.47713	0.197482	0.0016977
							NA	F10	5A	710	334519	8020	283733	35.378	-0.237554	3.49771	0.323866	0.0222801
							NA	F11	5A	717	333961	6150	290369	47.21	-0.201792	3.10054	0.359628	-0.37489
							NA	F12	5A	433	278262	5908	106818	18.08	-1.38129	3.77023	-0.819869	0.2948
							NA	G01	5A	899	410517	10063	295933	29.41	-0.472171	3.4846	0.0892484	0.00916429
							NA	G02	5A	703	371015	6786	149770	22.07	-1.30873	3.27096	-0.747309	-0.204466
							NA	G03	5A	561	365301	6322	131358	20.78	-1.47558	3.49431	-0.914162	0.0188771
							NA	G04	5A	508	331099	4728	100484	21.25	-1.7203	3.21833	-1.15888	-0.257102
							NA	G05	5A	710	365450	6972	129615	18.59	-1.49544	3.29568	-0.934022	-0.17975
							NA	G06	5A	679	340652	6812	124557	18.28	-1.45149	3.32659	-0.890073	-0.148836
							NA	G07	5A	621	348754	6740	128210	19.02	-1.4437	3.44008	-0.882281	-0.0353478
							NA	G08	5A	711	372592	7135	122521	17.17	-1.60457	3.32699	-1.04315	-0.148439
							NA	G09	5A	727	345906	5657	132151	23.36	-1.38819	2.96001	-0.826773	-0.515421
							NA	G10	5A	612	320952	6036	106903	17.71	-1.58606	3.30199	-1.02464	-0.173442
							NA	G11	5A	584	333626	6488	109659	16.902	-1.60521	3.47373	-1.04379	-0.0016977
							NA	G12	5A	394	272481	5952	97207	16.332	-1.48702	3.91711	-0.925604	0.441676
							NA	H01	5A	508	300763	6477	287961	44.459	-0.0627537	3.67243	0.498666	0.196994
							NA	H02	5A	623	333833	7571	297320	39.271	-0.16711	3.60318	0.39431	0.127749
							NA	H03	5A	571	354129	5967	250003	41.898	-0.50233	3.38544	0.0590902	-0.0899881
							NA	H04	5A	655	324429	6640	324688	48.899	0.00115128	3.34162	0.562571	-0.133815
							NA	H05	5A	602	318976	5983	292791	48.937	-0.123577	3.31303	0.437843	-0.162398
							NA	H06	5A	499	265229	6172	281933	45.679	0.0881138	3.62863	0.649534	0.153195
							NA	H07	5A	589	353728	5720	261993	45.803	-0.433112	3.27968	0.128308	-0.195756
							NA	H08	5A	626	310909	6444	286213	44.42	-0.119403	3.36372	0.442017	-0.111709
							NA	H09	5A	570	312752	7502	275868	36.77	-0.181041	3.71824	0.380379	0.24281
							NA	H10	5A	472	263888	5498	263734	47.97	-0.000842175	3.54205	0.560578	0.0666169
							NA	H11	5A	386	260148	5976	230879	38.63	-0.172196	3.95251	0.389224	0.477076
							NA	H12	5A	488	258903	7148	268484	37.56	0.0524244	3.87259	0.613844	0.397155
							NA	A01	5B	448	259698	8166	205554	25.17	-0.337317	4.18806	0.482451	0.675539
							NA	A02	5B	866	363865	7554	233194	30.87	-0.641873	3.1248	0.177896	-0.387718
							NA	A03	5B	528	288353	7392	217510	29.43	-0.406754	3.80735	0.413014	0.294835
							NA	A04	5B	475	313207	5333	193652	36.31	-0.69365	3.48895	0.126118	-0.0235718
							NA	A05	5B	303	269873	1391	173508	124.74	-0.637278	2.19873	0.18249	-1.31379
							NA	A06	5B	507	291109	8383	190607	22.74	-0.610958	4.04741	0.20881	0.534889
							NA	A07	5B	406	242572	5879	183201	31.16	-0.404986	3.85602	0.414783	0.343499
							NA	A08	5B	365	209783	5743	175053	30.48	-0.261106	3.97584	0.558662	0.463316
							NA	A09	5B	377	236600	6283	182764	29.09	-0.372468	4.05882	0.4473	0.546297
							NA	A10	5B	504	298792	8215	204373	24.88	-0.547937	4.02676	0.271831	0.514245
							NA	A11	5B	317	204792	5814	162473	27.95	-0.333959	4.19698	0.485809	0.684457
							NA	A12	5B	309	194403	4480	158847	35.46	-0.291413	3.85782	0.528356	0.3453
							NA	B01	5B	658	340001	9228	205616	22.28	-0.725586	3.80986	0.0941818	0.297339
FBgn0030329	CG1837	Txndc5	MGI:2145316	ENSMUSG00000038991	NM_145367	ENSMUST00000035988	105245	B02	5B	472	304466	9322	183348	19.67	-0.731697	4.30378	0.0880717	0.791261	thioredoxin domain containing 5	NM_145367 XM_975097	ACGGACCTTAAGTTTCTCTAA	SI01459290
FBgn0028372	isopeptidase-T-3	Ubadc1	MGI:1920995	ENSMUSG00000036352	NM_133835	ENSMUST00000036509	98766	B03	5B	948	420585	9022	220591	24.45	-0.931023	3.25049	-0.111255	-0.262031	ubiquitin associated domain containing 1	NM_133835	ACAGATGGCTTCTTTAATAAA	SI00233324
FBgn0026698	tlk	Tlk1	MGI:2441683	ENSMUSG00000041997	NM_172664	ENSMUST00000038584	228012	B04	5B	668	439148	6116	203055	33.2	-1.11284	3.19467	-0.293068	-0.317851	tousled-like kinase 1	NM_172664 XM_001002214 XM_001002220 XM_983010 XM_983048 XM_983091 XM_983131	CAGGCACTCGTTAACAATCAA	SI01449315
FBgn0036268	CG5620	Zdhhc14	MGI:2653229	ENSMUSG00000034265	NM_146073	ENSMUST00000089185	224454	B05	5B	533	276420	10474	147412	14.074	-0.907008	4.29653	-0.0872398	0.784013	zinc finger, DHHC domain containing 14	NM_146073	CAGACTGAAATTGGACCTAAT	SI01475922
FBgn0035420	CG14967		MGI:1919753	ENSMUSG00000010277	NM_001002004	ENSMUST00000010421	72503	B06	5B	677	364474	9302	198555	21.345	-0.876277	3.78031	-0.0565089	0.267793	RIKEN cDNA 2610507B11 gene	NM_001002004	CCGGATGTACTATATTAGCTA	SI00822962
FBgn0024150	Ac78C	Adcy8	MGI:1341110	ENSMUSG00000022376	NM_009623	ENSMUST00000023007	11514	B07	5B	655	289413	12759	172565	13.525	-0.74599	4.28388	0.0737784	0.771357	adenylate cyclase 8	NM_009623	CAGCGGTGACTTAGTCCTGTA	SI00186144
FBgn0036728	CG7580	Uqcrq	MGI:107807	ENSMUSG00000044894	NM_025352	ENSMUST00000061326	22272	B08	5B	152	134735	1435	116915	81.474	-0.204665	3.23891	0.615104	-0.273612	ubiquinol-cytochrome c reductase, complex III subunit VII	NM_025352	CTCCCTAATTCAAGCCTTTAA	SI00791658
FBgn0031408	CG10882	Sec24c	MGI:1919746	ENSMUSG00000039367	NM_172596	ENSMUST00000048657	218811	B09	5B	895	372445	6985	214685	30.735	-0.794806	2.9643	0.0249623	-0.548219	SEC24 related gene family, member C (S. cerevisiae)	NM_172596	CAGGTTATTGAAGATGATAGA	SI01413307
FBgn0037341	CG12746	Ppapdc1b	MGI:1919160	ENSMUSG00000031570	NM_028000	ENSMUST00000068916	71910	B10	5B	584	387932	5597	213688	38.179	-0.860298	3.26061	-0.0405296	-0.251906	phosphatidic acid phosphatase type 2 domain containing 1	NM_028000 XM_134059 XM_900421 XM_900425 XM_900432 XM_911883 XM_922201 XM_922209 XM_922214 XM_984494	ACCAACATAATCAAACTGATA	SI01385314
FBgn0037489	CG1234	Noc3l	MGI:1932610	ENSMUSG00000024999	NM_021315	ENSMUST00000025963	57753	B11	5B	392	256286	5625	156102	27.751	-0.715266	3.84293	0.104503	0.330408	nucleolar complex associated 3 homolog (S. cerevisiae)	NM_021315	CAGCACCATAGTTGAAAGCAA	SI00891058
							NA	B12	5B	347	267323	3248	56474	17.387	-2.24293	3.22654	-1.42316	-0.285976
							NA	C01	5B	651	377181	7285	189242	25.977	-0.995025	3.4842	-0.175256	-0.0283202
FBgn0031408	CG10882	Sec24c	MGI:1919746	ENSMUSG00000039367	NM_172596	ENSMUST00000048657	218811	C02	5B	722	356074	9500	183475	19.313	-0.956594	3.71786	-0.136825	0.205337	SEC24 related gene family, member C (S. cerevisiae)	NM_172596	CACCACCAATTTCCTGGTGAA	SI01413314
FBgn0050290	CG30290	Ppcdc	MGI:1914062	ENSMUSG00000063849	NM_176831	ENSMUST00000085709	66812	C03	5B	634	335567	8119	172417	21.236	-0.960699	3.67875	-0.140931	0.166228	phosphopantothenoylcysteine decarboxylase	NM_176831	CAGGATTGCTACAACTTTGAA	SI00867286
							NA	C04	5B	1021	437331	10282	194452	18.912	-1.16931	3.33207	-0.349543	-0.180454
							NA	C05	5B	961	418484	10394	188715	18.16	-1.14896	3.43507	-0.329195	-0.077449
							NA	C06	5B	874	382677	10979	202148	18.41	-0.920715	3.65097	-0.100947	0.13845
							NA	C07	5B	938	396418	10234	207415	20.27	-0.934502	3.44764	-0.114734	-0.0648813
							NA	C08	5B	867	384492	10239	208925	20.4	-0.879968	3.5619	-0.0602002	0.0493793
							NA	C09	5B	768	362878	10522	179471	17.06	-1.01573	3.77616	-0.195966	0.263639
							NA	C10	5B	937	380090	11174	209526	18.75	-0.859212	3.57595	-0.0394435	0.0634331
							NA	C11	5B	753	368111	10922	183215	16.77	-1.0066	3.85844	-0.186835	0.345924
							NA	C12	5B	305	224186	4317	63388	14.68	-1.82241	3.82315	-1.00265	0.310628
							NA	D01	5B	913	392351	8369	226416	27.05	-0.793169	3.19637	0.0265993	-0.316151
							NA	D02	5B	815	385886	8314	218206	26.25	-0.822484	3.35067	-0.00271567	-0.161849
							NA	D03	5B	595	420391	4439	227090	51.16	-0.888468	2.89927	-0.0686993	-0.613247
							NA	D04	5B	917	391213	5430	215203	39.63	-0.862256	2.56596	-0.0424879	-0.946561
							NA	D05	5B	813	386455	9187	208997	22.75	-0.886818	3.49827	-0.0670499	-0.0142532
							NA	D06	5B	859	415122	9120	203017	22.26	-1.03193	3.4083	-0.212167	-0.104216
							NA	D07	5B	660	362380	8706	193119	22.18	-0.908013	3.72147	-0.088245	0.208952
							NA	D08	5B	623	337229	8893	203448	22.88	-0.729069	3.83537	0.0906998	0.322846
							NA	D09	5B	1000	402125	9534	211239	22.16	-0.928768	3.25308	-0.109	-0.259438
							NA	D10	5B	690	348652	9264	197895	21.36	-0.817053	3.74697	0.00271567	0.234447
							NA	D11	5B	855	383253	9446	202892	21.48	-0.917585	3.46571	-0.0978168	-0.0468125
							NA	D12	5B	446	275458	3642	88112	24.19	-1.64442	3.02962	-0.824654	-0.482904
							NA	E01	5B	831	375035	9899	223535	22.58	-0.746525	3.57436	0.0732438	0.0618427
							NA	E02	5B	1015	400321	9511	208125	21.88	-0.943707	3.22812	-0.123939	-0.284402
							NA	E03	5B	812	365495	9599	224290	23.37	-0.704486	3.56333	0.115282	0.0508127
							NA	E04	5B	938	414526	9792	192474	19.66	-1.1068	3.38394	-0.287031	-0.128576
							NA	E05	5B	903	403115	9733	200159	20.56	-1.01004	3.43009	-0.190277	-0.0824331
							NA	E06	5B	963	415804	10487	194829	18.58	-1.0937	3.44492	-0.273927	-0.0675973
							NA	E07	5B	855	381988	10915	191935	17.585	-0.99291	3.67424	-0.173141	0.161724
							NA	E08	5B	714	357935	10613	214658	20.226	-0.737658	3.89376	0.0821106	0.381245
							NA	E09	5B	841	378956	11490	187616	16.329	-1.01425	3.77213	-0.194479	0.259609
							NA	E10	5B	1094	407482	10252	201078	19.614	-1.01898	3.22822	-0.199213	-0.284299
							NA	E11	5B	763	350048	11793	189469	16.066	-0.885591	3.9501	-0.0658227	0.437584
							NA	E12	5B	556	318305	3759	88486	23.54	-1.84689	2.75719	-1.02712	-0.755328
							NA	F01	5B	729	342355	10321	214211	20.755	-0.676461	3.82352	0.143308	0.311
							NA	F02	5B	672	315789	8017	277368	34.597	-0.18716	3.57653	0.632609	0.0640096
							NA	F03	5B	617	336594	6997	270674	38.684	-0.314453	3.50339	0.505315	-0.00912565
							NA	F04	5B	594	287678	8362	255478	30.552	-0.171256	3.81531	0.648512	0.302793
							NA	F05	5B	725	324730	8056	268348	33.31	-0.275136	3.47401	0.544633	-0.038509
							NA	F06	5B	539	278010	9840	253263	25.738	-0.1345	4.1903	0.685268	0.677781
							NA	F07	5B	622	299514	7879	272815	34.626	-0.1347	3.66303	0.685068	0.150506
							NA	F08	5B	567	305616	8227	224111	27.241	-0.447507	3.85895	0.372262	0.346426
							NA	F09	5B	574	287498	8247	258941	31.398	-0.150929	3.84475	0.66884	0.332227
							NA	F10	5B	777	347108	5405	255871	47.34	-0.439968	2.79831	0.3798	-0.714212
							NA	F11	5B	617	326122	8199	231027	28.18	-0.49735	3.73211	0.322418	0.219586
							NA	F12	5B	425	282225	4051	58424	14.42	-2.27221	3.25274	-1.45244	-0.259776
							NA	G01	5B	618	348452	7309	201536	27.57	-0.789922	3.564	0.0298459	0.0514755
							NA	G02	5B	455	347947	3096	76845	24.82	-2.17884	2.76647	-1.35908	-0.746053
							NA	G03	5B	436	378971	1986	85620	43.11	-2.14607	2.18747	-1.3263	-1.32505
							NA	G04	5B	473	288234	4979	88688	17.81	-1.70043	3.39594	-0.880661	-0.116576
							NA	G05	5B	550	333285	4498	67840	15.08	-2.29655	3.03178	-1.47678	-0.48074
							NA	G06	5B	585	316725	5490	84937	15.47	-1.89877	3.2303	-1.079	-0.282222
							NA	G07	5B	589	350884	4287	71968	16.79	-2.28557	2.86363	-1.4658	-0.648891
							NA	G08	5B	528	320287	4860	74300	15.29	-2.10793	3.20235	-1.28816	-0.310173
							NA	G09	5B	450	303774	3647	55373	15.18	-2.45574	3.01871	-1.63598	-0.493806
							NA	G10	5B	673	364963	5618	78228	13.92	-2.22199	3.06138	-1.40222	-0.451142
							NA	G11	5B	614	349678	4998	73069	14.62	-2.2587	3.02504	-1.43893	-0.487479
							NA	G12	5B	581	340168	4748	72873	15.348	-2.22279	3.03071	-1.40302	-0.48181
							NA	H01	5B	266	154124	1383	120336	87.011	-0.357023	2.3783	0.462745	-1.13422
							NA	H02	5B	688	334898	5928	279220	47.102	-0.262319	3.10706	0.557449	-0.405455
							NA	H03	5B	696	340023	6774	281576	41.567	-0.272108	3.28285	0.54766	-0.229671
							NA	H04	5B	511	264666	5234	255580	48.831	-0.0503979	3.35652	0.76937	-0.156001
							NA	H05	5B	516	296708	7849	243770	31.057	-0.283523	3.92707	0.536245	0.414546
							NA	H06	5B	791	366340	7906	275319	34.824	-0.412079	3.3212	0.407689	-0.191321
							NA	H07	5B	595	284326	7355	257168	34.965	-0.144835	3.62776	0.674933	0.115244
							NA	H08	5B	552	300382	8418	251685	29.9	-0.255179	3.93074	0.564589	0.418218
							NA	H09	5B	524	291696	6018	222880	37.04	-0.388198	3.52165	0.43157	0.00912565
							NA	H10	5B	672	323358	8476	249064	29.38	-0.376616	3.65685	0.443152	0.144331
							NA	H11	5B	477	249895	6734	232433	34.52	-0.104507	3.8194	0.715261	0.306883
							NA	H12	5B	427	246682	8207	214066	26.08	-0.204597	4.26455	0.615171	0.752027
							NA	A01	6A	480	287553	8246	209615	25.42	-0.456086	4.10259	0.145364	0.383616
							NA	A02	6A	663	332092	9681	226250	23.37	-0.553665	3.86808	0.0477848	0.149103
							NA	A03	6A	574	311211	7859	211477	26.91	-0.557392	3.77522	0.0440577	0.0562506
							NA	A04	6A	607	311676	9556	233249	24.41	-0.418176	3.97664	0.183274	0.257666
							NA	A05	6A	543	294989	9091	210366	23.14	-0.48776	4.06541	0.11369	0.346442
							NA	A06	6A	411	266524	7474	186224	24.92	-0.517226	4.18467	0.0842236	0.465698
							NA	A07	6A	622	321807	10341	237746	22.99	-0.436775	4.05532	0.164675	0.336345
							NA	A08	6A	532	318465	7216	205637	28.5	-0.631035	3.7617	-0.0295849	0.0427286
							NA	A09	6A	747	352734	5661	238851	42.19	-0.56247	2.92188	0.0389803	-0.797096
							NA	A10	6A	651	331517	5795	226969	39.17	-0.546588	3.15408	0.0548624	-0.564893
							NA	A11	6A	602	333898	8209	222387	27.09	-0.586335	3.76937	0.015115	0.0503985
							NA	A12	6A	292	223460	3647	70624	19.36	-1.66179	3.64267	-1.06034	-0.0763026
							NA	B01	6A	421	292266	6864	205434	29.93	-0.508607	4.02716	0.092843	0.308185
FBgn0003600	Su(var)3-9	Suv39h2	MGI:1890396	ENSMUSG00000026646	NM_022724	ENSMUST00000027956	64707	B02	6A	626	329150	9900	186111	18.8	-0.822582	3.98319	-0.221132	0.264221	suppressor of variegation 3-9 homolog 2 (Drosophila)	NM_022724	TTGGCTTATAATAAGAAGCAA	SI01438360
FBgn0033029	l(2)NC136	Cnot3	MGI:2385261	ENSMUSG00000035632	NM_146176	ENSMUST00000038913	232791	B03	6A	658	371337	7294	207612	28.46	-0.838839	3.47055	-0.237389	-0.248422	CCR4-NOT transcription complex, subunit 3	NM_146176	CACCATTGACACCTTAAATAT	SI00954744
FBgn0010704	l(2)s5379	Golph3	MGI:1913879	ENSMUSG00000022200	NM_025673	ENSMUST00000059680	66629	B04	6A	822	387058	9787	209182	21.37	-0.887791	3.57366	-0.286341	-0.145316	golgi phosphoprotein 3	NM_025673	CTGTATATAGTTTGAATTATA	SI01054809
FBgn0032053	mRpL51	Mrpl51	MGI:1913743	ENSMUSG00000030335	NM_025595	ENSMUST00000032485	66493	B05	6A	593	383914	6085	213072	35.016	-0.849442	3.35915	-0.247992	-0.359819	mitochondrial ribosomal protein L51	NM_025595	GGCCTTTATAACAATCATTTA	SI01317456
FBgn0034243	Ngp	Gnl2	MGI:2385207	ENSMUSG00000028869	NM_145552	ENSMUST00000030684	230737	B06	6A	773	367535	9471	197761	20.881	-0.894124	3.61498	-0.292674	-0.103996	guanine nucleotide binding protein-like 2 (nucleolar)	NM_145552	AAGAGGAAATGGATAAAGTTA	SI01054368
FBgn0004797	mdy	Dgat1	MGI:1333825	ENSMUSG00000022555	NM_010046	ENSMUST00000023214	13350	B07	6A	529	303094	10298	153585	14.914	-0.980728	4.28295	-0.379278	0.56398	diacylglycerol O-acyltransferase 1	NM_010046	ACCGGTGGCTGTGCTCATGTA	SI00978257
FBgn0000489	Pka-C3	Prkx	MGI:1309999	ENSMUSG00000035725	NM_016979	ENSMUST00000036333	19108	B08	6A	650	390611	9016	240909	26.72	-0.697244	3.79398	-0.0957943	0.0750033	protein kinase, X-linked	NM_016979	CACCCTCTGTGTGCTCCTAAA	SI01389304
FBgn0026666	l(1)G0136	Isca1	MGI:1916296	ENSMUSG00000044792	NM_026921	ENSMUST00000057115	69046	B09	6A	558	320535	5684	273512	48.12	-0.228878	3.34857	0.372572	-0.370403	iron-sulfur cluster assembly 1 homolog (S. cerevisiae)	NM_026921	CAGTGAGTTTGTGTTCAATAA	SI01063468
FBgn0032919	CG9253	Ddx47	MGI:1915005	ENSMUSG00000030204	NM_026360	ENSMUST00000032326	67755	B10	6A	697	374658	9498	223500	23.531	-0.745299	3.76839	-0.143849	0.0494206	DEAD (Asp-Glu-Ala-Asp) box polypeptide 47	NM_026360	TACCTGGTTTATATTCTCAAT	SI00976472
FBgn0030606	CG9053	Tmed5	MGI:1921586	ENSMUSG00000063406	NM_028876	ENSMUST00000002837	73130	B11	6A	830	359913	9970	211879	21.252	-0.764408	3.58641	-0.162958	-0.132562	transmembrane emp24 protein transport domain containing 5	NM_028876	TGGGAGGAAACTAGAAATTTA	SI01450617
							NA	B12	6A	497	333849	5054	96291	19.052	-1.79372	3.34611	-1.19227	-0.372865
							NA	C01	6A	632	337753	10212	216273	21.178	-0.643115	4.0142	-0.041665	0.295225
FBgn0032919	CG9253	Ddx47	MGI:1915005	ENSMUSG00000030204	NM_026360	ENSMUST00000032326	67755	C02	6A	835	372981	10131	213496	21.074	-0.804893	3.60086	-0.203443	-0.118116	DEAD (Asp-Glu-Ala-Asp) box polypeptide 47	NM_026360	TCGGATCCCTTAATAAGTTTA	SI00976465
FBgn0037942	CG14721	Tpk1	MGI:1352500	ENSMUSG00000029735	NM_013861	ENSMUST00000067888	29807	C03	6A	885	396022	10900	236644	21.71	-0.742862	3.62251	-0.141412	-0.0964657	thiamine pyrophosphokinase	NM_013861	GAGGATCATTACATTATGTAA	SI01454187
FBgn0050290	CG30290	Ppcdc	MGI:1914062	ENSMUSG00000063849	NM_176831	ENSMUST00000085709	66812	C04	6A	352	247258	6691	209354	31.289	-0.240073	4.24857	0.361377	0.529602	phosphopantothenoylcysteine decarboxylase	NM_176831	CAGGTCAGATTCAGATCTCAA	SI00867300
FBgn0000275	Pka-R1	Prkar1b	MGI:97759	ENSMUSG00000025855	NM_008923	ENSMUST00000026973	19085	C05	6A	602	337281	10304	197459	19.16	-0.772398	4.0973	-0.170948	0.378325	protein kinase, cAMP dependent regulatory, type I beta	NM_008923	CCGAGTCTCTCTGTTCCCTTA	SI01388520
FBgn0003360	sesB	Slc25a4	MGI:1353495	ENSMUSG00000031633	NM_007450	ENSMUST00000034049	11739	C06	6A	370	285282	5412	192520	35.57	-0.56738	3.87056	0.0340696	0.151592	solute carrier family 25 (mitochondrial carrier, adenine nucleotide translocator), member 4	XM_134169 XM_906838 XM_991099	CAGATCCATTGTGTGGTTTAA	SI01421469
FBgn0004797	mdy	Dgat1	MGI:1333825	ENSMUSG00000022555	NM_010046	ENSMUST00000023214	13350	C07	6A	945	374889	7619	192530	25.27	-0.96138	3.01122	-0.35993	-0.707757	diacylglycerol O-acyltransferase 1	NM_010046	ATCCTGAGTAATGCAAGGTTA	SI00978264
FBgn0003557	Su(dx)	Wwp2	MGI:1914144	ENSMUSG00000031930	NM_025830	ENSMUST00000034407	66894	C08	6A	605	339699	8084	199470	24.67	-0.768085	3.74006	-0.166635	0.0210897	WW domain containing E3 ubiquitin protein ligase 2	NM_025830	AGGGAACAACTGAGCATCAAA	SI02718723
FBgn0042693	PP2A-B'	Ppp2r5d	MGI:2388481	ENSMUSG00000059409	NM_009358	ENSMUST00000002839	21770	C09	6A	927	391172	7816	226543	28.98	-0.788018	3.07579	-0.186568	-0.643183	protein phosphatase 2, regulatory subunit B (B56), delta isoform	NM_009358	CTCAGTGACCTCAAATGCAAA	SI01386861
FBgn0033029	l(2)NC136	Cnot3	MGI:2385261	ENSMUSG00000035632	NM_146176	ENSMUST00000038913	232791	C10	6A	284	206565	6939	98348	14.17	-1.07063	4.61076	-0.469178	0.891792	CCR4-NOT transcription complex, subunit 3	NM_146176	CTCGGACACTGTGGAGTTCTA	SI00954737
FBgn0017566	ND75	Ndufs1	MGI:2443241	ENSMUSG00000025968	NM_145518	ENSMUST00000027111	227197	C11	6A	631	368351	7692	248120	32.26	-0.570043	3.60765	0.0314069	-0.111326	NADH dehydrogenase (ubiquinone) Fe-S protein 1	NM_145518	CTGAAAGACTTGCTTAATAAA	SI01325548
							NA	C12	6A	668	357390	3939	106775	27.11	-1.74293	2.55991	-1.14148	-1.15906
							NA	D01	6A	609	329300	10262	220085	21.45	-0.581342	4.07473	0.0201083	0.355753
FBgn0003360	sesB	Slc25a4	MGI:1353495	ENSMUSG00000031633	NM_007450	ENSMUST00000034049	11739	D02	6A	475	308144	6200	257812	41.58	-0.257285	3.70627	0.344165	-0.0127038	solute carrier family 25 (mitochondrial carrier, adenine nucleotide translocator), member 4	NM_007450 XM_134169 XM_906838 XM_991099	TACATTTAGATTCCCACAGAA	SI01421476
FBgn0032901	CG9339	Tbc1d24	MGI:2443456	ENSMUSG00000036473	NM_173186	ENSMUST00000040474	224617	D03	6A	693	384221	9031	248419	27.51	-0.629161	3.70396	-0.0277108	-0.0150141	TBC1 domain family, member 24	NM_173186	TACCCAGCTCTTTAAATTTAA	SI00937405
FBgn0042693	PP2A-B'	Ppp2r5d	MGI:2388481	ENSMUSG00000059409	NM_009358	ENSMUST00000002839	21770	D04	6A	507	291049	8220	232623	28.3	-0.323268	4.01908	0.278182	0.300108	protein phosphatase 2, regulatory subunit B (B56), delta isoform	NM_009358	CAAGAAGTACATTGACCAGAA	SI01386868
FBgn0037637	CG9836	Iscu	MGI:1913633	ENSMUSG00000025825	NM_025526	ENSMUST00000026937	66383	D05	6A	532	343673	7465	212957	28.53	-0.690474	3.81064	-0.0890243	0.0916716	IscU iron-sulfur cluster scaffold homolog (E. coli)	NM_025526	ACCCTGCACATCAAAGAAGTA	SI01327669
FBgn0000147	aur	Aurka	MGI:894678	ENSMUSG00000027496	NM_011497	ENSMUST00000028997	20878	D06	6A	608	362926	8077	239370	29.64	-0.600433	3.73168	0.00101696	0.0127038	aurora kinase A	NM_011497	ACCCGAGTTTATCTGATTCTA	SI00908824
FBgn0030088	CG7039	Arfrp1	MGI:1923938	ENSMUSG00000038671	NM_029702	ENSMUST00000048269	76688	D07	6A	671	344848	10979	195917	17.84	-0.815718	4.03229	-0.214268	0.313318	ADP-ribosylation factor related protein 1	NM_029702	AAGCCTAAGTTCCCTTATTAA	SI00901985
FBgn0030089	AP-1gamma	Ap1g1	MGI:101919	ENSMUSG00000031731	NM_009677	ENSMUST00000093157	11765	D08	6A	976	415095	8833	269386	30.5	-0.623767	3.17795	-0.0223167	-0.541022	adaptor protein complex AP-1, gamma 1 subunit	NM_009677 XM_001000444 XM_001000870	CCCAATTAGTTCGTATTCTAA	SI00899388
FBgn0019624	CoVa	Cox5a	MGI:88474	ENSMUSG00000000088	NM_007747	ENSMUST00000000090	12858	D09	6A	521	319939	7805	214383	27.47	-0.577606	3.90504	0.0238437	0.186071	cytochrome c oxidase, subunit Va	NM_007747	CTGGGTGACATATTTCAACAA	SI00957677
FBgn0050290	CG30290	Ppcdc	MGI:1914062	ENSMUSG00000063849	NM_176831	ENSMUST00000085709	66812	D10	6A	784	391952	9153	259368	28.34	-0.595676	3.54532	0.00577353	-0.173653	phosphopantothenoylcysteine decarboxylase	NM_176831	CAGGTCTGGGAAATAAAGAAA	SI00867293
FBgn0017566	ND75	Ndufs1	MGI:2443241	ENSMUSG00000025968	NM_145518	ENSMUST00000027111	227197	D11	6A	728	392135	6109	250018	40.93	-0.649318	3.06893	-0.0478684	-0.650047	NADH dehydrogenase (ubiquinone) Fe-S protein 1	NM_145518	AAGCATTAACTAGTTTAATAA	SI01325541
							NA	D12	6A	422	280402	5198	83145	16	-1.7538	3.62264	-1.15235	-0.0963308
							NA	E01	6A	637	368136	8309	219174	26.38	-0.748162	3.70531	-0.146712	-0.013663
FBgn0010704	l(2)s5379	Golph3	MGI:1913879	ENSMUSG00000022200	NM_025673	ENSMUST00000059680	66629	E02	6A	757	312320	10820	203713	18.83	-0.616487	3.83726	-0.0150369	0.118291	golgi phosphoprotein 3	NM_025673	AACCAGAAAGGTGATCTGTAA	SI01054816
FBgn0034243	Ngp	Gnl2	MGI:2385207	ENSMUSG00000028869	NM_145552	ENSMUST00000030684	230737	E03	6A	277	213875	6234	148240	23.78	-0.528833	4.4922	0.072617	0.773228	guanine nucleotide binding protein-like 2 (nucleolar)	NM_145552	CACATTGGTGCTGTCCTTGAA	SI01054361
FBgn0030088	CG7039	Arfrp1	MGI:1923938	ENSMUSG00000038671	NM_029702	ENSMUST00000048269	76688	E04	6A	576	343294	7675	246584	32.13	-0.477365	3.73603	0.124085	0.0170535	ADP-ribosylation factor related protein 1	NM_029702	ACGCCTTAACAAGAACTACAA	SI00901992
FBgn0000147	aur	Aurka	MGI:894678	ENSMUSG00000027496	NM_011497	ENSMUST00000028997	20878	E05	6A	445	289935	9208	184301	20.02	-0.653666	4.37101	-0.0522156	0.652038	aurora kinase A	NM_011497	CTCTGTCTTACTGTCATTCAA	SI00908817
FBgn0023171	rnh1	Rnaseh1	MGI:1335073	ENSMUSG00000020630	NM_011275	ENSMUST00000020959	19819	E06	6A	915	381149	10156	221535	21.81	-0.78282	3.47242	-0.18137	-0.246556	ribonuclease H1	NM_011275	AAGGCAGAGGCTGTTTCTTTA	SI01402996
FBgn0033699	RpS11	Rps11	MGI:1351329	ENSMUSG00000003429	NM_013725	ENSMUST00000003521	27207	E07	6A	323	240936	5321	217685	40.911	-0.146408	4.04209	0.455042	0.323119	ribosomal protein S11	NM_013725	TGAGGGTACCTACATAGACAA	SI01406636
FBgn0019624	CoVa	Cox5a	MGI:88474	ENSMUSG00000000088	NM_007747	ENSMUST00000000090	12858	E08	6A	643	353208	7405	245508	33.154	-0.524748	3.52561	0.076702	-0.193363	cytochrome c oxidase, subunit Va	NM_007747	CAGGAACTTAGACCAACTTTA	SI00957684
FBgn0030606	CG9053	Tmed5	MGI:1921586	ENSMUSG00000063406	NM_028876	ENSMUST00000002837	73130	E09	6A	774	367300	11449	235216	20.545	-0.642973	3.88674	-0.0415227	0.167772	transmembrane emp24 protein transport domain containing 5	NM_028876	AACACCTAATGTAGAAATAAA	SI01450624
FBgn0037942	CG14721	Tpk1	MGI:1352500	ENSMUSG00000029735	NM_013861	ENSMUST00000067888	29807	E10	6A	673	319199	11953	224822	18.809	-0.505673	4.15062	0.0957771	0.43165	thiamine pyrophosphokinase	NM_013861	ATGGTCTATCAAAGCAAATAA	SI01454194
FBgn0011272	RpL13	Rpl13	MGI:105922	ENSMUSG00000000740	NM_016738	ENSMUST00000000756	270106	E11	6A	221	124329	2266	54419	24.015	-1.19198	3.35803	-0.59053	-0.360943	ribosomal protein L13	NM_016738	CTGTGTTGGAGAGCTGCAATA	SI01405117
							NA	E12	6A	677	342866	5799	102615	17.695	-1.7404	3.09858	-1.13895	-0.620396
							NA	F01	6A	721	350734	10122	211505	20.896	-0.729686	3.81135	-0.128235	0.0923788
FBgn0034451	CG11242	Tbcb	MGI:1913661	ENSMUSG00000006095	NM_025548	ENSMUST00000006254	66411	F02	6A	866	399389	10103	210211	20.807	-0.925956	3.54427	-0.324506	-0.1747	tubulin folding cofactor B	NM_025548	CAGTGTGAATGGGAAACGCTA	SI00951797
FBgn0011272	RpL13	Rpl13	MGI:105922	ENSMUSG00000000740	NM_016738	ENSMUST00000000756	270106	F03	6A	224	145860	2823	108321	38.371	-0.429271	3.65566	0.172179	-0.0633141	ribosomal protein L13	NM_016738	AAGGCCAGAGTTATCACAGAA	SI01405124
FBgn0003600	Su(var)3-9	Suv39h2	MGI:1890396	ENSMUSG00000026646	NM_022724	ENSMUST00000027956	64707	F04	6A	537	310314	8437	204930	24.289	-0.598598	3.97374	0.00285244	0.254764	suppressor of variegation 3-9 homolog 2 (Drosophila)	NM_022724	TACTATATTATTTCTGTTTAA	SI01438353
FBgn0032053	mRpL51	Mrpl51	MGI:1913743	ENSMUSG00000030335	NM_025595	ENSMUST00000032485	66493	F05	6A	481	299975	9220	193891	21.029	-0.629596	4.26066	-0.0281464	0.541685	mitochondrial ribosomal protein L51	NM_025595	ACGGATCAGCTATCTCTACAA	SI01317449
FBgn0026666	l(1)G0136	Isca1	MGI:1916296	ENSMUSG00000044792	NM_026921	ENSMUST00000057115	69046	F06	6A	479	355062	5048	205188	40.647	-0.791125	3.39761	-0.189675	-0.321358	iron-sulfur cluster assembly 1 homolog (S. cerevisiae)	NM_026921	CCGAGTGTTCATCGAGAAGAA	SI01063461
FBgn0000489	Pka-C3	Prkx	MGI:1309999	ENSMUSG00000035725	NM_016979	ENSMUST00000036333	19108	F07	6A	958	404900	10367	221094	21.327	-0.872906	3.43583	-0.271456	-0.283144	protein kinase, X-linked	NM_016979	TAAGTAGGAAATAACATGAAA	SI01389297
FBgn0031771	CG9140	Ndufv1	MGI:107851	ENSMUSG00000037916	NM_133666	ENSMUST00000042497	17995	F08	6A	524	373006	5830	262048	44.948	-0.509368	3.47586	0.0920823	-0.243115	NADH dehydrogenase (ubiquinone) flavoprotein 1	NM_133666	CCGGATCTTTACCAACCTGTA	SI00232897
FBgn0030522	CG11103	Tm2d2	MGI:1916992	ENSMUSG00000031556	NM_027194	ENSMUST00000033961	69742	F09	6A	410	260182	8337	187219	22.456	-0.474794	4.34583	0.126656	0.62686	TM2 domain containing 2	NM_027194	CTGGTGGTTCGTTGATCTTAT	SI00817425
FBgn0000275	Pka-R1	Prkar1b	MGI:97759	ENSMUSG00000025855	NM_008923	ENSMUST00000026973	19085	F10	6A	409	272468	7463	144427	19.352	-0.915746	4.18958	-0.314296	0.47061	protein kinase, cAMP dependent regulatory, type I beta	NM_008923	CAAGCGCTGCATGAACTATTA	SI01388513
FBgn0037637	CG9836	Iscu	MGI:1913633	ENSMUSG00000025825	NM_025526	ENSMUST00000026937	66383	F11	6A	413	291877	8732	192238	22.02	-0.602467	4.4021	-0.00101696	0.683126	IscU iron-sulfur cluster scaffold homolog (E. coli)	NM_025526	AAGGTTGTGGATCATTATGAA	SI01327676
							NA	F12	6A	489	328308	4510	71816	15.92	-2.19267	3.20522	-1.59122	-0.513751
							NA	G01	6A	576	311902	9323	237775	25.5	-0.391496	4.01665	0.209954	0.297681
FBgn0031771	CG9140	Ndufv1	MGI:107851	ENSMUSG00000037916	NM_133666	ENSMUST00000042497	17995	G02	6A	254	175920	3530	110423	31.28	-0.671879	3.79677	-0.0704288	0.0777952	NADH dehydrogenase (ubiquinone) flavoprotein 1	NM_133666	CTGGATCTTGGGTGAGATGAA	SI02697093
FBgn0003557	Su(dx)	Wwp2	MGI:1914144	ENSMUSG00000031930	NM_025830	ENSMUST00000034407	66894	G03	6A	325	305556	2571	143625	55.86	-1.08913	2.98382	-0.48768	-0.735155	WW domain containing E3 ubiquitin protein ligase 2	NM_025830	CTCCAATGTCCTGAAGAACAA	SI02674938
FBgn0030089	AP-1gamma	Ap1g1	MGI:101919	ENSMUSG00000031731	NM_009677	ENSMUST00000093157	11765	G04	6A	644	353455	10375	217440	20.96	-0.700909	4.00991	-0.0994592	0.290934	adaptor protein complex AP-1, gamma 1 subunit	NM_009677 XM_001000444 XM_001000870	GCGGATCAAGCTCACATATAA	SI00899381
FBgn0032901	CG9339	Tbc1d24	MGI:2443456	ENSMUSG00000036473	NM_173186	ENSMUST00000040474	224617	G05	6A	719	352828	9063	243195	26.83	-0.536851	3.65593	0.0645985	-0.0630475	TBC1 domain family, member 24	NM_173186	CAGGTTCTATTTCCAGTGTGA	SI00937412
FBgn0033699	RpS11	Rps11	MGI:1351329	ENSMUSG00000003429	NM_013725	ENSMUST00000003521	27207	G06	6A	159	129295	2617	118203	45.17	-0.1294	4.04082	0.47205	0.321843	ribosomal protein S11	NM_013725	GCCATTGAGGGTACCTACATA	SI01406629
FBgn0030522	CG11103	Tm2d2	MGI:1916992	ENSMUSG00000031556	NM_027194	ENSMUST00000033961	69742	G07	6A	693	298474	11166	198856	17.81	-0.585881	4.01011	0.0155689	0.291141	TM2 domain containing 2	NM_027194	CAGAAGCTGCACCAATGAGAA	SI00817432
FBgn0034451	CG11242	Tbcb	MGI:1913661	ENSMUSG00000006095	NM_025548	ENSMUST00000006254	66411	G08	6A	286	206126	5084	156272	30.74	-0.399467	4.15188	0.201983	0.432904	tubulin folding cofactor B	NM_025548	CAGGCCAAGTATGGTGCCTTT	SI00951804
FBgn0027348	bgm	Acsbg1	MGI:2385656	ENSMUSG00000032281	NM_053178	ENSMUST00000034822	94180	G09	6A	242	151407	5380	129024	23.98	-0.230792	4.47453	0.370658	0.755555	acyl-CoA synthetase bubblegum family member 1	NM_053178	CAGGTCCAGGCAGATCTACAA	SI01310309
FBgn0027348	bgm	Acsbg1	MGI:2385656	ENSMUSG00000032281	NM_053178	ENSMUST00000034822	94180	G10	6A	491	260420	5113	182612	35.72	-0.512059	3.38038	0.0893913	-0.338597	acyl-CoA synthetase bubblegum family member 1	NM_053178	CTGGCGGATTACCTAGTGTTA	SI01310316
FBgn0023171	rnh1	Rnaseh1	MGI:1335073	ENSMUSG00000020630	NM_011275	ENSMUST00000020959	19819	G11	6A	241	190118	4835	143696	29.72	-0.403875	4.32641	0.197575	0.607438	ribonuclease H1	NM_011275	AAGGAACAGCTGAGACCTTTA	SI01402989
							NA	G12	6A	482	299397	4391	83684	19.058	-1.83904	3.18744	-1.23759	-0.531528
							NA	H01	6A	545	308579	6949	195232	28.095	-0.66045	3.67248	-0.0590003	-0.0464953
							NA	H02	6A	582	317294	7166	263582	36.782	-0.267568	3.62208	0.333882	-0.0968956
							NA	H03	6A	513	302845	5587	270092	48.343	-0.165129	3.44504	0.436321	-0.273929
							NA	H04	6A	575	330869	6541	261734	40.014	-0.338159	3.50788	0.263291	-0.211095
							NA	H05	6A	613	315687	6577	286602	43.576	-0.139446	3.42347	0.462004	-0.295502
							NA	H06	6A	535	358151	4956	239058	48.236	-0.583207	3.21157	0.0182427	-0.507407
							NA	H07	6A	821	382991	7279	266957	36.675	-0.520703	3.14829	0.0807469	-0.570686
							NA	H08	6A	877	393114	10681	241131	22.58	-0.705131	3.60633	-0.103681	-0.112646
							NA	H09	6A	721	359358	7475	270075	36.13	-0.412062	3.374	0.189388	-0.34497
							NA	H10	6A	594	324846	5421	230674	42.55	-0.493901	3.19002	0.107549	-0.528948
							NA	H11	6A	590	308184	6634	258765	39.01	-0.252149	3.49109	0.349301	-0.22788
							NA	H12	6A	471	281576	8366	234222	28	-0.265648	4.15074	0.335802	0.431766
							NA	A01	6B	523	286941	8147	206059	25.29	-0.477697	3.96139	0.253168	0.255615
							NA	A02	6B	809	370062	7554	221012	29.26	-0.743642	3.22303	-0.0127777	-0.482741
							NA	A03	6B	577	402617	4490	217779	48.5	-0.886543	2.96007	-0.155679	-0.745698
							NA	A04	6B	762	353971	6662	222355	33.38	-0.670766	3.12809	0.0600983	-0.577678
							NA	A05	6B	716	330519	7544	222229	29.46	-0.572686	3.3973	0.158179	-0.308472
							NA	A06	6B	628	412341	5758	206491	35.86	-0.997759	3.19673	-0.266894	-0.509039
							NA	A07	6B	890	407932	8887	217582	24.48	-0.906769	3.31982	-0.175905	-0.385951
							NA	A08	6B	882	380600	6630	225193	33.97	-0.757114	2.91016	-0.0262489	-0.795612
							NA	A09	6B	818	350725	8614	226634	26.31	-0.629976	3.39651	0.100889	-0.30926
							NA	A10	6B	683	336194	8855	204507	23.1	-0.717144	3.69653	0.0137209	-0.00923577
							NA	A11	6B	780	353753	7022	226210	32.21	-0.64508	3.17034	0.085785	-0.535435
							NA	A12	6B	621	356675	7928	208368	26.28	-0.775476	3.67429	-0.0446117	-0.0314788
							NA	B01	6B	871	375973	10713	214104	19.99	-0.812317	3.62055	-0.0814527	-0.0852246
FBgn0003600	Su(var)3-9	Suv39h2	MGI:1890396	ENSMUSG00000026646	NM_022724	ENSMUST00000027956	64707	B02	6B	525	283320	8651	171633	19.84	-0.723105	4.04248	0.00775915	0.336707	suppressor of variegation 3-9 homolog 2 (Drosophila)	NM_022724	TTGGCTTATAATAAGAAGCAA	SI01438360
FBgn0033029	l(2)NC136	Cnot3	MGI:2385261	ENSMUSG00000035632	NM_146176	ENSMUST00000038913	232791	B03	6B	724	407283	7195	206393	28.69	-0.980638	3.31293	-0.249773	-0.392838	CCR4-NOT transcription complex, subunit 3	NM_146176	CACCATTGACACCTTAAATAT	SI00954744
FBgn0010704	l(2)s5379	Golph3	MGI:1913879	ENSMUSG00000022200	NM_025673	ENSMUST00000059680	66629	B04	6B	684	386461	8903	169422	19.03	-1.1897	3.70222	-0.458837	-0.00354727	golgi phosphoprotein 3	NM_025673	CTGTATATAGTTTGAATTATA	SI01054809
FBgn0032053	mRpL51	Mrpl51	MGI:1913743	ENSMUSG00000030335	NM_025595	ENSMUST00000032485	66493	B05	6B	797	384338	9364	205615	21.958	-0.90243	3.55447	-0.171565	-0.151297	mitochondrial ribosomal protein L51	NM_025595	GGCCTTTATAACAATCATTTA	SI01317456
FBgn0034243	Ngp	Gnl2	MGI:2385207	ENSMUSG00000028869	NM_145552	ENSMUST00000030684	230737	B06	6B	796	384660	7958	199279	25.041	-0.948794	3.32157	-0.217929	-0.384205	guanine nucleotide binding protein-like 2 (nucleolar)	NM_145552	AAGAGGAAATGGATAAAGTTA	SI01054368
FBgn0004797	mdy	Dgat1	MGI:1333825	ENSMUSG00000022555	NM_010046	ENSMUST00000023214	13350	B07	6B	438	266027	6669	142702	21.398	-0.898567	3.92847	-0.167702	0.222697	diacylglycerol O-acyltransferase 1	NM_010046	ACCGGTGGCTGTGCTCATGTA	SI00978257
FBgn0000489	Pka-C3	Prkx	MGI:1309999	ENSMUSG00000035725	NM_016979	ENSMUST00000036333	19108	B08	6B	585	371781	9032	198750	22.005	-0.903498	3.94854	-0.172634	0.242766	protein kinase, X-linked	NM_016979	CACCCTCTGTGTGCTCCTAAA	SI01389304
FBgn0026666	l(1)G0136	Isca1	MGI:1916296	ENSMUSG00000044792	NM_026921	ENSMUST00000057115	69046	B09	6B	455	281466	5036	206377	40.98	-0.447678	3.46834	0.283186	-0.237431	iron-sulfur cluster assembly 1 homolog (S. cerevisiae)	NM_026921	CAGTGAGTTTGTGTTCAATAA	SI01063468
FBgn0032919	CG9253	Ddx47	MGI:1915005	ENSMUSG00000030204	NM_026360	ENSMUST00000032326	67755	B10	6B	662	359807	8417	178435	21.199	-1.01182	3.6684	-0.28096	-0.0373676	DEAD (Asp-Glu-Ala-Asp) box polypeptide 47	NM_026360	TACCTGGTTTATATTCTCAAT	SI00976472
FBgn0030606	CG9053	Tmed5	MGI:1921586	ENSMUSG00000063406	NM_028876	ENSMUST00000002837	73130	B11	6B	780	366605	10857	197680	18.208	-0.89106	3.79901	-0.160195	0.093237	transmembrane emp24 protein transport domain containing 5	NM_028876	TGGGAGGAAACTAGAAATTTA	SI01450617
							NA	B12	6B	582	324784	5506	92636	16.825	-1.80984	3.24191	-1.07897	-0.463857
							NA	C01	6B	661	338906	9260	211829	22.876	-0.677985	3.80829	0.0528796	0.102519
FBgn0032919	CG9253	Ddx47	MGI:1915005	ENSMUSG00000030204	NM_026360	ENSMUST00000032326	67755	C02	6B	795	371279	10566	206816	19.574	-0.844156	3.73233	-0.113291	0.02656	DEAD (Asp-Glu-Ala-Asp) box polypeptide 47	NM_026360	TCGGATCCCTTAATAAGTTTA	SI00976465
FBgn0037942	CG14721	Tpk1	MGI:1352500	ENSMUSG00000029735	NM_013861	ENSMUST00000067888	29807	C03	6B	988	407278	9669	215148	22.251	-0.920684	3.29078	-0.18982	-0.414987	thiamine pyrophosphokinase	NM_013861	GAGGATCATTACATTATGTAA	SI01454187
FBgn0050290	CG30290	Ppcdc	MGI:1914062	ENSMUSG00000063849	NM_176831	ENSMUST00000085709	66812	C04	6B	321	211707	9940	207273	20.852	-0.0305368	4.9526	0.700328	1.24683	phosphopantothenoylcysteine decarboxylase	NM_176831	CAGGTCAGATTCAGATCTCAA	SI00867300
FBgn0000275	Pka-R1	Prkar1b	MGI:97759	ENSMUSG00000025855	NM_008923	ENSMUST00000026973	19085	C05	6B	690	294901	10881	199171	18.3	-0.566223	3.97907	0.164642	0.2733	protein kinase, cAMP dependent regulatory, type I beta	NM_008923	CCGAGTCTCTCTGTTCCCTTA	SI01388520
FBgn0003360	sesB	Slc25a4	MGI:1353495	ENSMUSG00000031633	NM_007450	ENSMUST00000034049	11739	C06	6B	271	224205	2989	199199	66.64	-0.170608	3.4633	0.560257	-0.242472	solute carrier family 25 (mitochondrial carrier, adenine nucleotide translocator), member 4	XM_134169 XM_906838 XM_991099	CAGATCCATTGTGTGGTTTAA	SI01421469
FBgn0004797	mdy	Dgat1	MGI:1333825	ENSMUSG00000022555	NM_010046	ENSMUST00000023214	13350	C07	6B	636	354336	8601	141398	16.44	-1.32536	3.75741	-0.594492	0.0516351	diacylglycerol O-acyltransferase 1	NM_010046	ATCCTGAGTAATGCAAGGTTA	SI00978264
FBgn0003557	Su(dx)	Wwp2	MGI:1914144	ENSMUSG00000031930	NM_025830	ENSMUST00000034407	66894	C08	6B	425	267725	2897	160875	55.53	-0.734812	2.76902	-0.00394708	-0.936746	WW domain containing E3 ubiquitin protein ligase 2	NM_025830	AGGGAACAACTGAGCATCAAA	SI02718723
FBgn0042693	PP2A-B'	Ppp2r5d	MGI:2388481	ENSMUSG00000059409	NM_009358	ENSMUST00000002839	21770	C09	6B	718	381664	10943	194832	17.8	-0.970072	3.92988	-0.239208	0.22411	protein phosphatase 2, regulatory subunit B (B56), delta isoform	NM_009358	CTCAGTGACCTCAAATGCAAA	SI01386861
FBgn0033029	l(2)NC136	Cnot3	MGI:2385261	ENSMUSG00000035632	NM_146176	ENSMUST00000038913	232791	C10	6B	234	199710	5046	65976	13.07	-1.59789	4.43056	-0.867029	0.724789	CCR4-NOT transcription complex, subunit 3	NM_146176	CTCGGACACTGTGGAGTTCTA	SI00954737
FBgn0017566	ND75	Ndufs1	MGI:2443241	ENSMUSG00000025968	NM_145518	ENSMUST00000027111	227197	C11	6B	675	422790	6289	223399	35.52	-0.920319	3.21987	-0.189454	-0.485899	NADH dehydrogenase (ubiquinone) Fe-S protein 1	NM_145518	CTGAAAGACTTGCTTAATAAA	SI01325548
							NA	C12	6B	620	356476	5382	80080	14.88	-2.15429	3.1178	-1.42343	-0.587968
							NA	D01	6B	1001	406437	10441	217393	20.82	-0.902726	3.38275	-0.171862	-0.323025
FBgn0003360	sesB	Slc25a4	MGI:1353495	ENSMUSG00000031633	NM_007450	ENSMUST00000034049	11739	D02	6B	469	299559	7023	238117	33.91	-0.33117	3.90443	0.399695	0.198657	solute carrier family 25 (mitochondrial carrier, adenine nucleotide translocator), member 4	NM_007450 XM_134169 XM_906838 XM_991099	TACATTTAGATTCCCACAGAA	SI01421476
FBgn0032901	CG9339	Tbc1d24	MGI:2443456	ENSMUSG00000036473	NM_173186	ENSMUST00000040474	224617	D03	6B	672	363958	10854	212862	19.61	-0.773854	4.01362	-0.0429889	0.307851	TBC1 domain family, member 24	NM_173186	TACCCAGCTCTTTAAATTTAA	SI00937405
FBgn0042693	PP2A-B'	Ppp2r5d	MGI:2388481	ENSMUSG00000059409	NM_009358	ENSMUST00000002839	21770	D04	6B	548	273326	7770	242232	31.18	-0.174233	3.82567	0.556631	0.119896	protein phosphatase 2, regulatory subunit B (B56), delta isoform	NM_009358	CAAGAAGTACATTGACCAGAA	SI01386868
FBgn0037637	CG9836	Iscu	MGI:1913633	ENSMUSG00000025825	NM_025526	ENSMUST00000026937	66383	D05	6B	386	275949	6084	183425	30.15	-0.589211	3.97835	0.141653	0.272577	IscU iron-sulfur cluster scaffold homolog (E. coli)	NM_025526	ACCCTGCACATCAAAGAAGTA	SI01327669
FBgn0000147	aur	Aurka	MGI:894678	ENSMUSG00000027496	NM_011497	ENSMUST00000028997	20878	D06	6B	495	274084	9739	218622	22.45	-0.32618	4.29827	0.404685	0.592503	aurora kinase A	NM_011497	ACCCGAGTTTATCTGATTCTA	SI00908824
FBgn0030088	CG7039	Arfrp1	MGI:1923938	ENSMUSG00000038671	NM_029702	ENSMUST00000048269	76688	D07	6B	608	316801	11605	183971	15.85	-0.784099	4.25453	-0.0532339	0.548761	ADP-ribosylation factor related protein 1	NM_029702	AAGCCTAAGTTCCCTTATTAA	SI00901985
FBgn0030089	AP-1gamma	Ap1g1	MGI:101919	ENSMUSG00000031731	NM_009677	ENSMUST00000093157	11765	D08	6B	810	423663	10595	200845	18.96	-1.07683	3.70932	-0.34597	0.00354727	adaptor protein complex AP-1, gamma 1 subunit	NM_009677 XM_001000444 XM_001000870	CCCAATTAGTTCGTATTCTAA	SI00899388
FBgn0019624	CoVa	Cox5a	MGI:88474	ENSMUSG00000000088	NM_007747	ENSMUST00000000090	12858	D09	6B	409	245737	9905	179081	18.08	-0.456503	4.59798	0.274362	0.892214	cytochrome c oxidase, subunit Va	NM_007747	CTGGGTGACATATTTCAACAA	SI00957677
FBgn0050290	CG30290	Ppcdc	MGI:1914062	ENSMUSG00000063849	NM_176831	ENSMUST00000085709	66812	D10	6B	856	419751	9792	232031	23.7	-0.855216	3.51592	-0.124352	-0.18985	phosphopantothenoylcysteine decarboxylase	NM_176831	CAGGTCTGGGAAATAAAGAAA	SI00867293
FBgn0017566	ND75	Ndufs1	MGI:2443241	ENSMUSG00000025968	NM_145518	ENSMUST00000027111	227197	D11	6B	872	407494	6294	233382	37.08	-0.804086	2.85158	-0.0732209	-0.854193	NADH dehydrogenase (ubiquinone) Fe-S protein 1	NM_145518	AAGCATTAACTAGTTTAATAA	SI01325541
							NA	D12	6B	509	347238	3931	67815	17.25	-2.35625	2.94916	-1.62538	-0.756612
							NA	E01	6B	796	411525	8034	195197	24.3	-1.07605	3.33528	-0.345185	-0.370492
FBgn0010704	l(2)s5379	Golph3	MGI:1913879	ENSMUSG00000022200	NM_025673	ENSMUST00000059680	66629	E02	6B	419	308741	4972	174656	35.13	-0.821881	3.5688	-0.0910162	-0.136966	golgi phosphoprotein 3	NM_025673	AACCAGAAAGGTGATCTGTAA	SI01054816
FBgn0034243	Ngp	Gnl2	MGI:2385207	ENSMUSG00000028869	NM_145552	ENSMUST00000030684	230737	E03	6B	232	190753	2205	136602	61.95	-0.481727	3.24858	0.249137	-0.457189	guanine nucleotide binding protein-like 2 (nucleolar)	NM_145552	CACATTGGTGCTGTCCTTGAA	SI01054361
FBgn0030088	CG7039	Arfrp1	MGI:1923938	ENSMUSG00000038671	NM_029702	ENSMUST00000048269	76688	E04	6B	563	308372	8988	226603	25.21	-0.444505	3.99679	0.28636	0.291023	ADP-ribosylation factor related protein 1	NM_029702	ACGCCTTAACAAGAACTACAA	SI00901992
FBgn0000147	aur	Aurka	MGI:894678	ENSMUSG00000027496	NM_011497	ENSMUST00000028997	20878	E05	6B	446	276476	10406	182446	17.53	-0.599685	4.54423	0.13118	0.838457	aurora kinase A	NM_011497	CTCTGTCTTACTGTCATTCAA	SI00908817
FBgn0023171	rnh1	Rnaseh1	MGI:1335073	ENSMUSG00000020630	NM_011275	ENSMUST00000020959	19819	E06	6B	968	424404	9791	202388	20.67	-1.06831	3.33838	-0.33745	-0.367393	ribonuclease H1	NM_011275	AAGGCAGAGGCTGTTTCTTTA	SI01402996
FBgn0033699	RpS11	Rps11	MGI:1351329	ENSMUSG00000003429	NM_013725	ENSMUST00000003521	27207	E07	6B	305	239971	4583	212279	46.319	-0.176898	3.90941	0.553966	0.203641	ribosomal protein S11	NM_013725	TGAGGGTACCTACATAGACAA	SI01406636
FBgn0019624	CoVa	Cox5a	MGI:88474	ENSMUSG00000000088	NM_007747	ENSMUST00000000090	12858	E08	6B	777	394771	8134	206868	25.433	-0.932306	3.38798	-0.201441	-0.317792	cytochrome c oxidase, subunit Va	NM_007747	CAGGAACTTAGACCAACTTTA	SI00957684
FBgn0030606	CG9053	Tmed5	MGI:1921586	ENSMUSG00000063406	NM_028876	ENSMUST00000002837	73130	E09	6B	637	323899	9270	227566	24.549	-0.509259	3.8632	0.221606	0.157433	transmembrane emp24 protein transport domain containing 5	NM_028876	AACACCTAATGTAGAAATAAA	SI01450624
FBgn0037942	CG14721	Tpk1	MGI:1352500	ENSMUSG00000029735	NM_013861	ENSMUST00000067888	29807	E10	6B	569	268272	11668	169694	14.544	-0.660761	4.35798	0.0701037	0.652214	thiamine pyrophosphokinase	NM_013861	ATGGTCTATCAAAGCAAATAA	SI01454194
FBgn0011272	RpL13	Rpl13	MGI:105922	ENSMUSG00000000740	NM_016738	ENSMUST00000000756	270106	E11	6B	168	111622	2370	70482	29.739	-0.663295	3.81835	0.06757	0.112583	ribosomal protein L13	NM_016738	CTGTGTTGGAGAGCTGCAATA	SI01405117
							NA	E12	6B	524	281616	3675	84550	23.007	-1.73585	2.81011	-1.00499	-0.895665
							NA	F01	6B	833	380008	10290	224035	21.772	-0.762306	3.62678	-0.031441	-0.0789879
FBgn0034451	CG11242	Tbcb	MGI:1913661	ENSMUSG00000006095	NM_025548	ENSMUST00000006254	66411	F02	6B	664	355386	8752	188520	21.54	-0.914669	3.72036	-0.183805	0.014587	tubulin folding cofactor B	NM_025548	CAGTGTGAATGGGAAACGCTA	SI00951797
FBgn0011272	RpL13	Rpl13	MGI:105922	ENSMUSG00000000740	NM_016738	ENSMUST00000000756	270106	F03	6B	152	105929	1778	94111	52.931	-0.170662	3.54811	0.560202	-0.157659	ribosomal protein L13	NM_016738	AAGGCCAGAGTTATCACAGAA	SI01405124
FBgn0003600	Su(var)3-9	Suv39h2	MGI:1890396	ENSMUSG00000026646	NM_022724	ENSMUST00000027956	64707	F04	6B	662	282750	13114	201230	15.345	-0.490682	4.30813	0.240183	0.602362	suppressor of variegation 3-9 homolog 2 (Drosophila)	NM_022724	TACTATATTATTTCTGTTTAA	SI01438353
FBgn0032053	mRpL51	Mrpl51	MGI:1913743	ENSMUSG00000030335	NM_025595	ENSMUST00000032485	66493	F05	6B	256	186346	6810	143252	21.036	-0.379429	4.73344	0.351436	1.02767	mitochondrial ribosomal protein L51	NM_025595	ACGGATCAGCTATCTCTACAA	SI01317449
FBgn0026666	l(1)G0136	Isca1	MGI:1916296	ENSMUSG00000044792	NM_026921	ENSMUST00000057115	69046	F06	6B	489	322738	6562	197812	30.145	-0.706234	3.74623	0.0246311	0.0404586	iron-sulfur cluster assembly 1 homolog (S. cerevisiae)	NM_026921	CCGAGTGTTCATCGAGAAGAA	SI01063461
FBgn0000489	Pka-C3	Prkx	MGI:1309999	ENSMUSG00000035725	NM_016979	ENSMUST00000036333	19108	F07	6B	895	437390	9961	196109	19.688	-1.15726	3.47633	-0.4264	-0.22944	protein kinase, X-linked	NM_016979	TAAGTAGGAAATAACATGAAA	SI01389297
FBgn0031771	CG9140	Ndufv1	MGI:107851	ENSMUSG00000037916	NM_133666	ENSMUST00000042497	17995	F08	6B	568	351462	7478	244408	32.684	-0.524077	3.71869	0.206787	0.012919	NADH dehydrogenase (ubiquinone) flavoprotein 1	NM_133666	CCGGATCTTTACCAACCTGTA	SI00232897
FBgn0030522	CG11103	Tm2d2	MGI:1916992	ENSMUSG00000031556	NM_027194	ENSMUST00000033961	69742	F09	6B	473	283668	7936	178351	22.474	-0.669484	4.0685	0.0613805	0.362729	TM2 domain containing 2	NM_027194	CTGGTGGTTCGTTGATCTTAT	SI00817425
FBgn0000275	Pka-R1	Prkar1b	MGI:97759	ENSMUSG00000025855	NM_008923	ENSMUST00000026973	19085	F10	6B	405	257049	7690	142498	18.53	-0.851102	4.24699	-0.120237	0.541219	protein kinase, cAMP dependent regulatory, type I beta	NM_008923	CAAGCGCTGCATGAACTATTA	SI01388513
FBgn0037637	CG9836	Iscu	MGI:1913633	ENSMUSG00000025825	NM_025526	ENSMUST00000026937	66383	F11	6B	480	319210	8464	189290	22.36	-0.753908	4.14023	-0.023043	0.434463	IscU iron-sulfur cluster scaffold homolog (E. coli)	NM_025526	AAGGTTGTGGATCATTATGAA	SI01327676
							NA	F12	6B	558	304481	5331	84681	15.88	-1.84624	3.25607	-1.11538	-0.449701
							NA	G01	6B	884	399684	8724	219043	25.11	-0.867646	3.30287	-0.136781	-0.402899
FBgn0031771	CG9140	Ndufv1	MGI:107851	ENSMUSG00000037916	NM_133666	ENSMUST00000042497	17995	G02	6B	263	129072	5023	61473	12.24	-1.07015	4.25541	-0.339287	0.549644	NADH dehydrogenase (ubiquinone) flavoprotein 1	NM_133666	CTGGATCTTGGGTGAGATGAA	SI02697093
FBgn0003557	Su(dx)	Wwp2	MGI:1914144	ENSMUSG00000031930	NM_025830	ENSMUST00000034407	66894	G03	6B	567	339398	7833	138681	17.7	-1.29121	3.78814	-0.560343	0.0823737	WW domain containing E3 ubiquitin protein ligase 2	NM_025830	CTCCAATGTCCTGAAGAACAA	SI02674938
FBgn0030089	AP-1gamma	Ap1g1	MGI:101919	ENSMUSG00000031731	NM_009677	ENSMUST00000093157	11765	G04	6B	770	348753	8848	224320	25.35	-0.636647	3.52242	0.0942173	-0.18335	adaptor protein complex AP-1, gamma 1 subunit	NM_009677 XM_001000444 XM_001000870	GCGGATCAAGCTCACATATAA	SI00899381
FBgn0032901	CG9339	Tbc1d24	MGI:2443456	ENSMUSG00000036473	NM_173186	ENSMUST00000040474	224617	G05	6B	595	326372	7306	208153	28.49	-0.648873	3.61812	0.0819917	-0.0876504	TBC1 domain family, member 24	NM_173186	CAGGTTCTATTTCCAGTGTGA	SI00937412
FBgn0033699	RpS11	Rps11	MGI:1351329	ENSMUSG00000003429	NM_013725	ENSMUST00000003521	27207	G06	6B	211	138561	2348	114496	48.76	-0.275224	3.47612	0.455641	-0.229653	ribosomal protein S11	NM_013725	GCCATTGAGGGTACCTACATA	SI01406629
FBgn0030522	CG11103	Tm2d2	MGI:1916992	ENSMUSG00000031556	NM_027194	ENSMUST00000033961	69742	G07	6B	742	336811	11277	203499	18.05	-0.726918	3.92582	0.00394708	0.22005	TM2 domain containing 2	NM_027194	CAGAAGCTGCACCAATGAGAA	SI00817432
FBgn0034451	CG11242	Tbcb	MGI:1913661	ENSMUSG00000006095	NM_025548	ENSMUST00000006254	66411	G08	6B	352	220417	6459	138160	21.39	-0.673896	4.19766	0.0569691	0.491893	tubulin folding cofactor B	NM_025548	CAGGCCAAGTATGGTGCCTTT	SI00951804
FBgn0027348	bgm	Acsbg1	MGI:2385656	ENSMUSG00000032281	NM_053178	ENSMUST00000034822	94180	G09	6B	223	121517	3539	94113	26.59	-0.368692	3.98823	0.362172	0.282456	acyl-CoA synthetase bubblegum family member 1	NM_053178	CAGGTCCAGGCAGATCTACAA	SI01310309
FBgn0027348	bgm	Acsbg1	MGI:2385656	ENSMUSG00000032281	NM_053178	ENSMUST00000034822	94180	G10	6B	417	262820	7933	156207	19.69	-0.750616	4.24975	-0.0197513	0.543977	acyl-CoA synthetase bubblegum family member 1	NM_053178	CTGGCGGATTACCTAGTGTTA	SI01310316
FBgn0023171	rnh1	Rnaseh1	MGI:1335073	ENSMUSG00000020630	NM_011275	ENSMUST00000020959	19819	G11	6B	213	171464	5613	123854	22.066	-0.469265	4.71985	0.261599	1.01408	ribonuclease H1	NM_011275	AAGGAACAGCTGAGACCTTTA	SI01402989
							NA	G12	6B	439	295765	4630	64507	13.932	-2.19692	3.39872	-1.46606	-0.307051
							NA	H01	6B	591	314382	6541	278642	42.599	-0.174106	3.46828	0.556759	-0.237489
							NA	H02	6B	572	302038	6353	262224	41.276	-0.20393	3.47335	0.526934	-0.23242
							NA	H03	6B	661	329114	5638	275604	48.883	-0.255991	3.09246	0.474874	-0.613309
							NA	H04	6B	511	320278	7106	256028	36.03	-0.323023	3.79764	0.407842	0.0918719
							NA	H05	6B	557	303071	7423	261972	35.292	-0.210243	3.73625	0.520621	0.0304825
							NA	H06	6B	437	245220	5377	258758	48.123	0.0775268	3.6211	0.808391	-0.0846743
							NA	H07	6B	450	246556	8596	252683	29.395	0.0354132	4.25567	0.766278	0.549898
							NA	H08	6B	841	376942	9505	183446	19.3	-1.03899	3.49851	-0.308122	-0.207262
							NA	H09	6B	430	240815	6542	261136	39.92	0.116876	3.92732	0.847741	0.221553
							NA	H10	6B	487	276965	7660	242013	31.59	-0.194619	3.97535	0.536246	0.26958
							NA	H11	6B	477	271249	7876	234581	29.78	-0.209532	4.0454	0.521333	0.339631
							NA	H12	6B	526	295269	7796	212888	27.31	-0.471935	3.8896	0.258929	0.183829
3T3 cells
Flybase_id	Droso_Gene	Mouse_Gene	MGI_Id	NCBI_Id	Gene_Id_mouse	NCBI_Protein	Entrez_Gene_Id	Well	Plate	Nuclei Count	Nuclei TotalArea	LD Count	LD TotalArea	LD Average Size	LD_Area_per_Nuclei_Area_log2	LD_Count_per_Nuclei_Count_log2	Median normalized LD_Area_per_Nuclei_Area_log2	Median normalized LD_Count_per_Nuclei_Count_log2	Gene Description	mRNA Accessions	siRNA.Target.Sequence	Product.Id
							NA	A01	1A	352	179710	5252	96046	18.29	-0.903873	3.89922	0.0180509	0.217215
							NA	A02	1A	364	208278	4819	107733	22.36	-0.95105	3.72672	-0.0291261	0.0447193
							NA	A03	1A	413	196898	5345	104296	19.51	-0.916765	3.69398	0.00515952	0.0119721
							NA	A04	1A	407	220500	5382	111197	20.66	-0.987661	3.72504	-0.0657366	0.0430376
							NA	A05	1A	389	190747	4620	121459	26.29	-0.651191	3.57005	0.270733	-0.111953
							NA	A06	1A	427	205545	5960	112973	18.96	-0.863476	3.803	0.0584479	0.121
							NA	A07	1A	336	194612	4896	99153	20.25	-0.972872	3.86507	-0.0509482	0.183066
							NA	A08	1A	365	184020	5128	115040	22.43	-0.677727	3.81243	0.244197	0.130424
							NA	A09	1A	384	199113	6283	106782	17	-0.898919	4.03228	0.0230052	0.350271
							NA	A10	1A	451	234270	5770	108459	18.8	-1.11102	3.67737	-0.189098	-0.00463214
							NA	A11	1A	372	185773	6025	107395	17.82	-0.790614	4.01759	0.13131	0.335583
							NA	A12	1A	333	176538	5579	100001	17.92	-0.819964	4.06641	0.10196	0.384408
							NA	B01	1A	404	214752	6066	110090	18.15	-0.963988	3.90832	-0.042064	0.226314
FBgn0014020	Rho1	Rhoa	MGI:1096342	ENSMUSG00000007815	NM_016802	ENSMUST00000007959	11848	B02	1A	271	162001	3588	112997	31.49	-0.519718	3.72682	0.402206	0.044811	ras homolog gene family, member A	NM_016802	AAGAAAGTGTATTTGGAAATA	SI01401414
FBgn0032919	CG9253	Ddx47	MGI:1915005	ENSMUSG00000030204	NM_026360	ENSMUST00000032326	67755	B03	1A	403	248239	3544	112139	31.64	-1.14644	3.13653	-0.224518	-0.545477	DEAD (Asp-Glu-Ala-Asp) box polypeptide 47	NM_026360	GTCAATAATTATTATGATTAA	SI00976458
FBgn0014020	Rho1	Rhoa	MGI:1096342	ENSMUSG00000007815	NM_016802	ENSMUST00000007959	11848	B04	1A	328	176231	5184	104045	20.07	-0.76026	3.9823	0.161664	0.300294	ras homolog gene family, member A	NM_016802	TTGGATTTCCTAATACTGATA	SI01401407
FBgn0037341	CG12746	Ppapdc1b	MGI:1919160	ENSMUSG00000031570	NM_028000	ENSMUST00000068916	71910	B05	1A	422	245156	5810	124533	21.43	-0.977172	3.78322	-0.0552478	0.101219	phosphatidic acid phosphatase type 2 domain containing 1	NM_028000 XM_134059 XM_900421 XM_900425 XM_900432 XM_911883 XM_922201 XM_922209 XM_922214 XM_984494	CTCGCCAAGTTTCTAAGGAAA	SI01385307
FBgn0033339	sec31	NA		ENSMUSG00000053390	NM_001045559	ENSMUST00000087666	240067	B06	1A	316	168364	4964	93535	18.84	-0.848005	3.97351	0.0739187	0.291503	RIKEN cDNA C920016K16 gene	NM_001045559 NM_199020	ATGAAATGTGATGTTGGATAA	SI00926534
FBgn0027615	CG6404	Oxa1l	MGI:1916339	ENSMUSG00000000959	NM_026936	ENSMUST00000000985	69089	B07	1A	488	256572	3681	150069	40.77	-0.773738	2.91514	0.148186	-0.766859	oxidase assembly 1-like	NM_026936	CACCATAGAGATGACACGCTA	SI01367562
FBgn0062413	Ctr1A	Slc31a1	MGI:1333843	ENSMUSG00000066150	NM_175090	ENSMUST00000084526	20529	B08	1A	368	208998	4802	99404	20.7	-1.07211	3.70586	-0.150189	0.0238536	solute carrier family 31, member 1	NM_175090	CAGAATGAACTTGCCAATCAA	SI01422463
FBgn0035105	CG7042	Dusp19	MGI:1915332	ENSMUSG00000027001	NM_024438	ENSMUST00000028384	68082	B09	1A	437	250304	6736	122921	18.25	-1.02595	3.94619	-0.104026	0.264183	dual specificity phosphatase 19	NM_024438	AAGGAATTTATATTCATTATA	SI00984935
FBgn0036761	MED19	Med19	MGI:1914234	ENSMUSG00000027080	NM_025885	ENSMUST00000102645	381379	B10	1A	342	243647	2634	142772	54.2	-0.771079	2.94519	0.150845	-0.736817	mediator of RNA polymerase II transcription, subunit 19 homolog (yeast)	NM_025885	AAGGATGGCTTTCCTGTGATA	SI01303274
FBgn0036642	CG4169	Uqcrc2	MGI:1914253	ENSMUSG00000030884	NM_025899	ENSMUST00000033176	67003	B11	1A	385	194128	4941	102507	20.75	-0.921286	3.68187	0.000638364	-0.000131416	ubiquinol cytochrome c reductase core protein 2	NM_025899	CAGGATCTTGAGTTTACCAAA	SI01462867
							NA	B12	1A	358	193329	3919	38505	9.83	-2.32794	3.45245	-1.40602	-0.22955
							NA	C01	1A	427	247891	4445	129252	29.08	-0.939519	3.37988	-0.0175951	-0.302129
FBgn0032919	CG9253	Ddx47	MGI:1915005	ENSMUSG00000030204	NM_026360	ENSMUST00000032326	67755	C02	1A	407	213365	4934	96310	19.52	-1.14757	3.59966	-0.225642	-0.0823471	DEAD (Asp-Glu-Ala-Asp) box polypeptide 47	NM_026360	CTGACTGTAGTTAACTGTAAA	SI00976451
FBgn0003651	svp	Nr2f1	MGI:1352451	ENSMUSG00000069171	NM_010151	ENSMUST00000091458	13865	C03	1A	356	238125	2782	146125	52.53	-0.704516	2.96617	0.217408	-0.715831	nuclear receptor subfamily 2, group F, member 1	NM_010151 XM_980546 XM_980577 XM_980610 XM_980647 XM_993943	ATGGAAGTGGACTGAATCCTA	SI01330665
FBgn0000489	Pka-C3	Prkx	MGI:1309999	ENSMUSG00000035725	NM_016979	ENSMUST00000036333	19108	C04	1A	287	201851	1818	129123	71.02	-0.644545	2.66323	0.277379	-1.01877	protein kinase, X-linked	NM_016979	CAGGCTGTAAATCAAATGACA	SI01389290
FBgn0031006	rictor	4921505C17Rik	MGI:1926007	ENSMUSG00000050310	NM_030168	ENSMUST00000061656	78757	C05	1A	448	242056	6186	120971	19.56	-1.00068	3.78744	-0.0787555	0.105432	RIKEN cDNA 4921505C17 gene	NM_030168	CAGAAAGATGATTACTGTGAA	SI00836626
FBgn0033357	Tom7	Tomm7	MGI:1913419	ENSMUSG00000028998	NM_025394	ENSMUST00000030851	66169	C06	1A	386	197237	2442	155072	63.5	-0.346992	2.66139	0.574932	-1.02061	translocase of outer mitochondrial membrane 7 homolog (yeast)	NM_025394	CTGATTTATGATAGACTATCA	SI01453571
FBgn0026698	tlk	Tlk1	MGI:2441683	ENSMUSG00000041997	NM_172664	ENSMUST00000038584	228012	C07	1A	305	164450	4259	105745	24.83	-0.63706	3.80363	0.284865	0.121629	tousled-like kinase 1	NM_172664 XM_001002214 XM_001002220 XM_983010 XM_983048 XM_983091 XM_983131	CAGCAGCTTATTCTTGTACAA	SI01449322
FBgn0032053	mRpL51	Mrpl51	MGI:1913743	ENSMUSG00000030335	NM_025595	ENSMUST00000032485	66493	C08	1A	298	158830	4918	87344	17.76	-0.862703	4.04469	0.0592212	0.362683	mitochondrial ribosomal protein L51	NM_025595	AAAGAAGAAATTTGTGGGAAA	SI01317442
FBgn0037637	CG9836	Iscu	MGI:1913633	ENSMUSG00000025825	NM_025526	ENSMUST00000026937	66383	C09	1A	436	213545	6001	101917	16.98	-1.06715	3.7828	-0.145221	0.100799	IscU iron-sulfur cluster scaffold homolog (E. coli)	NM_025526	CTGCATATATATTATAATAAA	SI01327662
FBgn0042693	PP2A-B'	Ppp2r5d	MGI:2388481	ENSMUSG00000059409	NM_009358	ENSMUST00000002839	21770	C10	1A	418	224187	4392	93234	21.23	-1.26577	3.3933	-0.34385	-0.288701	protein phosphatase 2, regulatory subunit B (B56), delta isoform	NM_009358	ACCGGCCGAGATGTCCTATAA	SI01386854
FBgn0001301	kel	Klhl2	MGI:1924363	ENSMUSG00000031605	NM_178633	ENSMUST00000034017	77113	C11	1A	453	228968	5046	139888	27.72	-0.710874	3.47756	0.21105	-0.204447	kelch-like 2, Mayven (Drosophila)	NM_178633	ACAGTTATTGATAAACCGTTA	SI01084069
							NA	C12	1A	331	230820	3045	116888	38.39	-0.981641	3.20154	-0.0597173	-0.480465
							NA	D01	1A	428	216304	5214	105607	20.25	-1.03435	3.60671	-0.112431	-0.0752962
FBgn0003600	Su(var)3-9	Suv39h2	MGI:1890396	ENSMUSG00000026646	NM_022724	ENSMUST00000027956	64707	D02	1A	399	227565	5505	105675	19.2	-1.10664	3.78628	-0.18472	0.104278	suppressor of variegation 3-9 homolog 2 (Drosophila)	NM_022724	AAGGGTCAGAACCCAATGTAA	SI01438346
FBgn0000489	Pka-C3	Prkx	MGI:1309999	ENSMUSG00000035725	NM_016979	ENSMUST00000036333	19108	D03	1A	497	265275	5459	114318	20.94	-1.21444	3.45732	-0.292512	-0.224685	protein kinase, X-linked	NM_016979	AACAATGGAATAGTTAATAAA	SI01389283
FBgn0015014	tgo	Arnt	MGI:88071	ENSMUSG00000015522	NM_009709	ENSMUST00000090804	11863	D04	1A	461	209705	2990	162297	54.28	-0.369725	2.69731	0.552199	-0.984697	aryl hydrocarbon receptor nuclear translocator	NM_001037737 NM_009709	CAGATGAAATTGAGTATATTA	SI00903994
FBgn0036761	MED19	Med19	MGI:1914234	ENSMUSG00000027080	NM_025885	ENSMUST00000102645	381379	D05	1A	265	129665	2890	85729	29.66	-0.596934	3.44701	0.32499	-0.234999	mediator of RNA polymerase II transcription, subunit 19 homolog (yeast)	NM_025885	CACCAATTTAATCACACACTA	SI01303267
FBgn0003360	sesB	Slc25a4	MGI:1353495	ENSMUSG00000031633	NM_007450	ENSMUST00000034049	11739	D06	1A	286	158187	3905	107514	27.53	-0.557107	3.77124	0.364818	0.0892314	solute carrier family 25 (mitochondrial carrier, adenine nucleotide translocator), member 4	NM_007450 XM_134169 XM_906838 XM_991099	CAGACTATTCTTGAGGAAATA	SI01421462
FBgn0025803	SNF4Agamma	Prkag2	MGI:1336153	ENSMUSG00000028944	NM_145401	ENSMUST00000030784	108099	D07	1A	365	212134	4727	112601	23.82	-0.913756	3.69496	0.00816792	0.0129524	protein kinase, AMP-activated, gamma 2 non-catalytic subunit	NM_145401	CACGATTACAGATTTCATAAA	SI01388422
[truncated: 1,137 more rows]
